# Supplementary material for: Identification of MHC Ligands Through Allele-Guided Isolation Combined With Machine Learning for Improved MHC Assignment Using ARDisplay-I
Source: Mol Cell Proteomics. 2026 Mar 27;25(5):101560. doi: 10.1016/j.mcpro.2026.101560 (PMC13156753; doi:10.1016/j.mcpro.2026.101560)
Supplement: Supplementary Data 1 — Unique HLA ligand identifications for the cell lines LP-1, Nalm-6, and JJN3. These spreadsheets contain all HLA ligand identification from four replicates and different ACN concentrations from cell line LP-1. [file mmc9.xlsx]

## Sheet: Legend
Column name	Explanation
Length	number of amino acids in MHC ligand
Peptide < ProteinMetrics Confidential >	amino acid sequence of MHC ligand with points before and after the respective sequence. Flanking amino acids indicate the amino acids before and after the MHC ligand in the surce protein
Peptide	amino acid sequence of MHC ligand without flanking amino acids = acutal MHC ligand sequence
Modification Type(s)	indicates modified amino acid and respective mass shift
Gravy Score	GRAVY score as calculated with the GRAVY calculator indicating the hydrophobicity of a peptide
A26:01	Name of first HLA-A allele
A30:01	Name of second HLA-A allele
B18:01	Name of first HLA-B allele
B35:03	Name of second HLA-B allele
C04:01	Name of first HLA-C allele
C07:01	Name of second HLA-C allele
Observed m/z	m/z as dected by mass spectrometer
z	charge of the peptide
Observed (M+H)	observed mass of the peptides
Calc. mass (M+H)	calculated mass of the peptides
Off-by-x error	post search correction to identify a better PSM (not enabled in our search)
Mass error (ppm)	mass deviation between observed and calculated mass in ppm
Starting position	starting position of the peptide sequence within the source protein
Cleavage	cleaving specificity if digested samples are analyzed (not enabled in our search)
Score	Byonic score indicating the quality of the peptide-spectrum-match
Delta	difference in Byonic score between the highest scoring PSM and the second best PSM
Delta Mod	difference in Byonic score between the highest scoring PSM and the second best PSM for a modified peptide that carries the modification in a different position
|Log Prob|	negative decadic logarithm of the p -values for the respective PSMs
# of unique peptides	number of peptides identified from the same source protein independent of the logprob cutoff
Protein Name	name of the protein as indicated in the search database
Protein DB number	number of the protein in the searched database
Comment	name of RAW file as well as Scan IDs of the identified peptide
Scan #	number of peptide scan for which the PSM was identified
Scan Time	retention time of the indicated peptide

## Sheet: LP1_5perc_repl1
Length	Peptide < ProteinMetrics Confidential >	Peptide	Modification Type(s)	Gravy Score	A26:01	A30:01	B18:01	B35:03	C04:01	C07:01	Observed m/z	z	Observed (M+H)	Calc. mass (M+H)	Off-by-x error	Mass error (ppm)	Starting position	Cleavage	Score	Delta	Delta Mod	|Log Prob|	# of unique peptides	Protein Name	Protein DB number	Comment	Scan #	Scan Time
9	A.SAGPADAEM[+15,995].E	SAGPADAEM	M[+16]	-0.277778	4.2464	28.6214	9.6287	0.265	2.7414	5.5978	432.674	2	864.34	864.34	0	-0.3	50	Non	355.37	120.09	120.09	1.93	5	>sp|O60264|SMCA5_HUMAN SWI/SNF-related matrix-associated actin-dependent regulator of chromatin subfamily A member 5 OS=Homo sapiens OX=9606 GN=SMARCA5 PE=1 SV=1	987	rowlf_20220719_op_hs_mhc_lp-1_classi_5perc_repl1.ScanId;v=1;d1=476.476.3	controllerType=0 controllerNumber=1 scan=476	1.2294
9	F.TAVKNDYEM[+15,995].T	TAVKNDYEM	M[+16]	-0.944444	2.157	38.8983	5.5905	0.1496	3.2802	4.3629	543.742	2	1086.48	1086.48	0	-0.5	270	Non	415.05	243.27	243.27	2.84	1	>sp|P27694|RFA1_HUMAN Replication protein A 70 kDa DNA-binding subunit OS=Homo sapiens OX=9606 GN=RPA1 PE=1 SV=2	3625	rowlf_20220719_op_hs_mhc_lp-1_classi_5perc_repl1.ScanId;v=1;d1=3669.3669.2	controllerType=0 controllerNumber=1 scan=3669	9.2999
10	G.AAPRPPPKPM[+15,995].-	AAPRPPPKPM	M[+16]	-1.09	7.817	2.0612	13.0599	1.7988	4.7928	4.513	359.87	3	1077.59	1077.59	0	6.6	106	Non	130.26	8.04	8.04	2.09	4	>sp|P62854|RS26_HUMAN 40S ribosomal protein S26 OS=Homo sapiens OX=9606 GN=RPS26 PE=1 SV=3	5283	rowlf_20220719_op_hs_mhc_lp-1_classi_5perc_repl1.ScanId;v=1;d1=3820.3820.3	controllerType=0 controllerNumber=1 scan=3820	9.6944
11	K.ATAVM[+15,995]PDGQFK.D	ATAVMPDGQFK	M[+16]	-0.1	12.1849	0.9519	46.5	60	26.3333	17.087	590.785	2	1180.56	1180.57	0	-3.1	17	Non	509.2	224.99	224.99	6.1	7	>sp|Q06830|PRDX1_HUMAN Peroxiredoxin-1 OS=Homo sapiens OX=9606 GN=PRDX1 PE=1 SV=1	5814	rowlf_20220719_op_hs_mhc_lp-1_classi_5perc_repl1.ScanId;v=1;d1=9632.9632.2	controllerType=0 controllerNumber=1 scan=9632	24.2635
9	A.APRPPPKPM[+15,995].-	APRPPPKPM	M[+16]	-1.41111	4.0224	7.0168	3.0425	0.2948	1.0514	0.9277	336.189	3	1006.55	1006.55	0	1.7	107	Non	81.46	52.76	52.76	3.34	4	>sp|P62854|RS26_HUMAN 40S ribosomal protein S26 OS=Homo sapiens OX=9606 GN=RPS26 PE=1 SV=3	5283	rowlf_20220719_op_hs_mhc_lp-1_classi_5perc_repl1.ScanId;v=1;d1=2557.2557.3	controllerType=0 controllerNumber=1 scan=2557	6.4805
9	H.HPYQPDPKM[+15,995].Y	HPYQPDPKM	M[+16]	-2.03333	1.2675	20.5547	1.3459	0.0057	0.5107	2.7999	564.762	2	1128.52	1128.51	0	1.5	160	Non	479.49	284.04	284.04	2.08	2	>sp|O00257|CBX4_HUMAN E3 SUMO-protein ligase CBX4 OS=Homo sapiens OX=9606 GN=CBX4 PE=1 SV=3	240	rowlf_20220719_op_hs_mhc_lp-1_classi_5perc_repl1.ScanId;v=1;d1=3216.3216.2	controllerType=0 controllerNumber=1 scan=3216	8.1398
8	K.LEHTAQTY.S	LEHTAQTY		-0.9125	9.5978	73.125	0.0222	19.4167	12.8483	10.9109	481.733	2	962.458	962.458	0	0.6	458	Non	415.23	162.23	162.23	1.74	3	>sp|O95071|UBR5_HUMAN E3 ubiquitin-protein ligase UBR5 OS=Homo sapiens OX=9606 GN=UBR5 PE=1 SV=2	1597	rowlf_20220719_op_hs_mhc_lp-1_classi_5perc_repl1.ScanId;v=1;d1=4536.4536.2	controllerType=0 controllerNumber=1 scan=4536	11.5233
8	A.DESTGSIA.K	DESTGSIA		-0.425	73.3333	91.8182	1.0419	35.3333	52.2727	85	779.342	1	779.342	779.342	0	0.4	34	Non	425.81	61.38	61.38	4.88	7	>sp|P04075|ALDOA_HUMAN Fructose-bisphosphate aldolase A OS=Homo sapiens OX=9606 GN=ALDOA PE=1 SV=2	2126	rowlf_20220719_op_hs_mhc_lp-1_classi_5perc_repl1.ScanId;v=1;d1=4849.4849.1	controllerType=0 controllerNumber=1 scan=4849	12.3041
8	V.DERPTEQY.S	DERPTEQY		-2.7625	5.7482	73.125	0.0134	17.4909	19.463	22.5455	519.23	2	1037.45	1037.45	0	0.1	178	Non	461.81	180.16	180.16	2.13	2	>sp|P17980|PRS6A_HUMAN 26S proteasome regulatory subunit 6A OS=Homo sapiens OX=9606 GN=PSMC3 PE=1 SV=3	3146	rowlf_20220719_op_hs_mhc_lp-1_classi_5perc_repl1.ScanId;v=1;d1=5493.5493.2	controllerType=0 controllerNumber=1 scan=5493	13.9122
8	N.VEHKVETF.S	VEHKVETF		-0.45	16.1947	62.5893	0.0621	10.0584	7.8813	10.7327	494.758	2	988.509	988.51	0	-1	166	Non	524.3	177.19	177.19	2.17	4	>sp|P62081|RS7_HUMAN 40S ribosomal protein S7 OS=Homo sapiens OX=9606 GN=RPS7 PE=1 SV=1	5226	rowlf_20220719_op_hs_mhc_lp-1_classi_5perc_repl1.ScanId;v=1;d1=5765.5765.2	controllerType=0 controllerNumber=1 scan=5765	14.5457
8	I.NEVVTREY.T	NEVVTREY		-1.075	6.8124	83.6842	0.0079	20.1333	20.2	12.5152	505.252	2	1009.5	1009.49	0	1.3	18	Non	376.27	76.12	76.12	3.75	3	>sp|P62899|RL31_HUMAN 60S ribosomal protein L31 OS=Homo sapiens OX=9606 GN=RPL31 PE=1 SV=1	5292	rowlf_20220719_op_hs_mhc_lp-1_classi_5perc_repl1.ScanId;v=1;d1=7569.7569.2	controllerType=0 controllerNumber=1 scan=7569	19.0716
8	I.DEVRTGTY.R	DEVRTGTY		-1.3	5.3686	93.1818	0.0179	21.3704	31.1667	32.5	470.722	2	940.436	940.437	0	-1	76	Non	529.4	181.83	181.83	4.74	13	>sp|P68363|TBA1B_HUMAN Tubulin alpha-1B chain OS=Homo sapiens OX=9606 GN=TUBA1B PE=1 SV=1	5345	rowlf_20220719_op_hs_mhc_lp-1_classi_5perc_repl1.ScanId;v=1;d1=5347.5347.2	controllerType=0 controllerNumber=1 scan=5347	13.5694
8	E.EPATHNAL.A	EPATHNAL		-0.6375	23.4737	74.8438	5.4196	0.2699	5.5396	22.2727	426.715	2	852.424	852.421	0	3	872	Non	222.09	127.57	127.57	3.36	6	>sp|Q00610|CLH1_HUMAN Clathrin heavy chain 1 OS=Homo sapiens OX=9606 GN=CLTC PE=1 SV=5	5522	rowlf_20220719_op_hs_mhc_lp-1_classi_5perc_repl1.ScanId;v=1;d1=4279.4279.2	controllerType=0 controllerNumber=1 scan=4279	10.8738
8	G.DASSHQAL.H	DASSHQAL		-0.55	12.5509	54.2233	6.1383	0.7412	4.4319	14.186	414.696	2	828.385	828.385	0	0.5	878	Non	331.49	118.85	118.85	1.35	3	>sp|Q86UK7|ZN598_HUMAN E3 ubiquitin-protein ligase ZNF598 OS=Homo sapiens OX=9606 GN=ZNF598 PE=1 SV=1	8676	rowlf_20220719_op_hs_mhc_lp-1_classi_5perc_repl1.ScanId;v=1;d1=1300.1300.2	controllerType=0 controllerNumber=1 scan=1300	3.3183
9	P.APAPKPEAA.A	APAPKPEAA		-0.555556	14.625	17.9537	5.8344	0.4791	2.6353	8.4185	426.235	2	851.462	851.462	0	-0.4	951	Non	471.52	1.98	1.98	2.11	1	>sp|A6NFI3|ZN316_HUMAN Zinc finger protein 316 OS=Homo sapiens OX=9606 GN=ZNF316 PE=1 SV=1	17870	rowlf_20220719_op_hs_mhc_lp-1_classi_5perc_repl1.ScanId;v=1;d1=4677.4677.2	controllerType=0 controllerNumber=1 scan=4677	11.8739
9	S.APAAAAAAA.A	APAAAAAAA		1.42222	26.6154	28.0429	12.2824	1.3019	14.6172	36	684.368	1	684.368	684.367	0	0.9	23	Non	510.37	8.41	8.41	2.15	6	>sp|O60346|PHLP1_HUMAN PH domain leucine-rich repeat-containing protein phosphatase 1 OS=Homo sapiens OX=9606 GN=PHLPP1 PE=1 SV=3	1016	rowlf_20220719_op_hs_mhc_lp-1_classi_5perc_repl1.ScanId;v=1;d1=3740.3740.1	controllerType=0 controllerNumber=1 scan=3740	9.4819
9	E.EVVRETGEY.R	EVVRETGEY		-1	0.0022	40.4082	3.5381	4.345	16.7791	5.9576	541.262	2	1081.52	1081.52	0	0.6	380	Non	467.15	139.83	139.83	2.13	3	>sp|O75150|BRE1B_HUMAN E3 ubiquitin-protein ligase BRE1B OS=Homo sapiens OX=9606 GN=RNF40 PE=1 SV=5	1232	rowlf_20220719_op_hs_mhc_lp-1_classi_5perc_repl1.ScanId;v=1;d1=7585.7585.2	controllerType=0 controllerNumber=1 scan=7585	19.1143
9	M.IVAGTLTNK.M	IVAGTLTNK		0.566667	4.514	0.3752	35	40.5	8.6134	8.1522	458.777	2	916.547	916.546	0	0.6	121	Non	314.32	112.46	112.46	1.78	1	>sp|O75251|NDUS7_HUMAN NADH dehydrogenase [ubiquinone] iron-sulfur protein 7, mitochondrial OS=Homo sapiens OX=9606 GN=NDUFS7 PE=1 SV=3	1258	rowlf_20220719_op_hs_mhc_lp-1_classi_5perc_repl1.ScanId;v=1;d1=7928.7928.2	controllerType=0 controllerNumber=1 scan=7928	20.0121
9	A.DTAAQITQR.K	DTAAQITQR		-0.922222	0.4692	13.8767	7.9372	22.9048	18.9531	8.5125	502.262	2	1003.52	1003.52	0	-0.2	161	Non	609.01	231.71	231.71	8.44	5	>sp|P01889|HLAB_HUMAN HLA class I histocompatibility antigen, B alpha chain OS=Homo sapiens OX=9606 GN=HLA-B PE=1 SV=3	2030	rowlf_20220719_op_hs_mhc_lp-1_classi_5perc_repl1.ScanId;v=1;d1=5304.5304.2	controllerType=0 controllerNumber=1 scan=5304	13.4664
9	I.LRVDPVNFK.L	LRVDPVNFK		-0.222222	10.0249	2.2866	16.4947	55	16.3954	1.0268	363.214	3	1087.63	1087.63	0	0.8	92	Non	250.24	190.3	190.3	4.65	6	>sp|P02008|HBAZ_HUMAN Hemoglobin subunit zeta OS=Homo sapiens OX=9606 GN=HBZ PE=1 SV=2	2037	rowlf_20220719_op_hs_mhc_lp-1_classi_5perc_repl1.ScanId;v=1;d1=16887.16887.3	controllerType=0 controllerNumber=1 scan=16887	42.0073
9	A.APAAGSAPA.A	APAAGSAPA		0.511111	24.7812	26.7429	18.5909	1.8931	14.375	35.6667	712.362	1	712.362	712.362	0	-0.5	81	Non	526.61	36.37	36.37	5.29	6	>sp|P05387|RLA2_HUMAN 60S acidic ribosomal protein P2 OS=Homo sapiens OX=9606 GN=RPLP2 PE=1 SV=1	2230	rowlf_20220719_op_hs_mhc_lp-1_classi_5perc_repl1.ScanId;v=1;d1=2368.2368.1	controllerType=0 controllerNumber=1 scan=2368	6.0046
9	A.ETRAEFAER.S	ETRAEFAER		-1.53333	1.1515	4.0145	13.515	36.6667	39	20.5714	370.184	3	1108.54	1108.54	0	-0.6	237	Non	435.18	230.89	230.89	5.9	4	>sp|P06753|TPM3_HUMAN Tropomyosin alpha-3 chain OS=Homo sapiens OX=9606 GN=TPM3 PE=1 SV=2	2289	rowlf_20220719_op_hs_mhc_lp-1_classi_5perc_repl1.ScanId;v=1;d1=4167.4167.3	controllerType=0 controllerNumber=1 scan=4167	10.5809
9	Y.ATRSSAVRL.R	ATRSSAVRL		0.0333333	3.6031	0.0162	18.9848	6.4933	4.652	2.6047	320.858	3	960.561	960.558	0	2.4	62	Non	100.16	71.72	71.72	2.98	13	>sp|P08670|VIME_HUMAN Vimentin OS=Homo sapiens OX=9606 GN=VIM PE=1 SV=4	2424	rowlf_20220719_op_hs_mhc_lp-1_classi_5perc_repl1.ScanId;v=1;d1=4630.4630.3	controllerType=0 controllerNumber=1 scan=4630	11.7547
9	R.TLSDYNIQK.E	TLSDYNIQK		-0.988889	6.5021	1.1512	22.8611	22.619	6.0354	4.4293	541.28	2	1081.55	1081.55	0	1.1	207	Non	370.17	175.6	175.6	4.67	5	>sp|P0CG47|UBB_HUMAN Polyubiquitin-B OS=Homo sapiens OX=9606 GN=UBB PE=1 SV=1	2541	rowlf_20220719_op_hs_mhc_lp-1_classi_5perc_repl1.ScanId;v=1;d1=11007.11007.2	controllerType=0 controllerNumber=1 scan=11007	27.6632
9	K.VGLQVVAVK.A	VGLQVVAVK		1.62222	39	1.8725	25.5	47	34.5	14.907	456.798	2	912.588	912.588	0	0.6	293	Non	198.52	67.06	67.06	3.21	9	>sp|P10809|CH60_HUMAN 60 kDa heat shock protein, mitochondrial OS=Homo sapiens OX=9606 GN=HSPD1 PE=1 SV=2	2651	rowlf_20220719_op_hs_mhc_lp-1_classi_5perc_repl1.ScanId;v=1;d1=18575.18575.1	controllerType=0 controllerNumber=1 scan=18575	46.1873
9	K.EIAEAYLGK.T	EIAEAYLGK		-0.0777778	1.4384	5.7516	28.8235	34.6	21.8372	16.0357	497.266	2	993.525	993.525	0	0.4	129	Non	433.17	72.05	72.05	4.6	20	>sp|P11142|HSP7C_HUMAN Heat shock cognate 71 kDa protein OS=Homo sapiens OX=9606 GN=HSPA8 PE=1 SV=1	2669	rowlf_20220719_op_hs_mhc_lp-1_classi_5perc_repl1.ScanId;v=1;d1=14896.14896.2	controllerType=0 controllerNumber=1 scan=14896	37.0983
9	F.ETATLRSGY.L	ETATLRSGY		-0.7	0.0042	12.8292	3.051	8.944	13.3396	2.2381	499.253	2	997.498	997.495	0	3.2	719	Non	235.69	156.29	156.29	3.54	10	>sp|P14625|ENPL_HUMAN Endoplasmin OS=Homo sapiens OX=9606 GN=HSP90B1 PE=1 SV=1	2884	rowlf_20220719_op_hs_mhc_lp-1_classi_5perc_repl1.ScanId;v=1;d1=7848.7848.2	controllerType=0 controllerNumber=1 scan=7848	19.8044
9	K.KVAVATPAK.K	KVAVATPAK		0.411111	10.4231	0.0159	33.3	40.5	16.4535	6.2981	442.782	2	884.556	884.556	0	-0.1	71	Non	205.28	37.92	37.92	2.83	11	>sp|P19338|NUCL_HUMAN Nucleolin OS=Homo sapiens OX=9606 GN=NCL PE=1 SV=3	3203	rowlf_20220719_op_hs_mhc_lp-1_classi_5perc_repl1.ScanId;v=1;d1=2956.2956.2	controllerType=0 controllerNumber=1 scan=2956	7.4879
9	Q.KCSEPQSSK.-	KCSEPQSSK		-1.81111	20.7069	0.3026	33.5	45	15.486	18.2	497.238	2	993.468	993.467	0	0.9	226	Non	408.37	172.58	172.58	2.13	1	>sp|P24001|IL32_HUMAN Interleukin-32 OS=Homo sapiens OX=9606 GN=IL32 PE=1 SV=3	3488	rowlf_20220719_op_hs_mhc_lp-1_classi_5perc_repl1.ScanId;v=1;d1=6435.6435.2	controllerType=0 controllerNumber=1 scan=6435	16.2328
9	R.VVFVFGPDK.K	VVFVFGPDK		0.977778	24.4688	1.278	29.7333	60	32.8182	20.1429	504.282	2	1007.56	1007.56	0	-0.1	133	Non	283.16	139.28	139.28	5.17	4	>sp|P30041|PRDX6_HUMAN Peroxiredoxin-6 OS=Homo sapiens OX=9606 GN=PRDX6 PE=1 SV=3	3747	rowlf_20220719_op_hs_mhc_lp-1_classi_5perc_repl1.ScanId;v=1;d1=25630.25630.2	controllerType=0 controllerNumber=1 scan=25630	63.3302
9	L.DLKKPIYQR.T	DLKKPIYQR		-1.54444	1.7655	5.9059	5.867	30	16.1046	8.7312	387.565	3	1160.68	1160.68	0	0.6	365	Non	362.05	119.67	119.67	2.24	2	>sp|P31153|METK2_HUMAN S-adenosylmethionine synthase isoform type-2 OS=Homo sapiens OX=9606 GN=MAT2A PE=1 SV=1	3814	rowlf_20220719_op_hs_mhc_lp-1_classi_5perc_repl1.ScanId;v=1;d1=6203.6203.3	controllerType=0 controllerNumber=1 scan=6203	15.6442
9	G.APAPPSGSA.P	APAPPSGSA		-0.155556	10.5452	13.1736	8.8941	0.6563	4.2471	12.803	754.373	1	754.373	754.373	0	-0.3	173	Non	552.46	66.64	66.64	3.41	1	>sp|P35318|ADML_HUMAN Pro-adrenomedullin OS=Homo sapiens OX=9606 GN=ADM PE=1 SV=1	3974	rowlf_20220719_op_hs_mhc_lp-1_classi_5perc_repl1.ScanId;v=1;d1=4582.4582.1	controllerType=0 controllerNumber=1 scan=4582	11.639
9	A.ATKKPAPEK.K	ATKKPAPEK		-1.72222	6.1068	0.0017	25.8333	41	9.9856	2.7859	323.863	3	969.573	969.573	0	0.4	403	Non	11.08	9.68	9.68	1.53	7	>sp|P36578|RL4_HUMAN 60S ribosomal protein L4 OS=Homo sapiens OX=9606 GN=RPL4 PE=1 SV=5	4061	rowlf_20220719_op_hs_mhc_lp-1_classi_5perc_repl1.ScanId;v=1;d1=255.255.3	controllerType=0 controllerNumber=1 scan=255	0.6621
9	E.SGPSIVHRK.C	SGPSIVHRK		-0.722222	9.7546	0.9803	16.9579	20.8	5.2768	5.3772	490.786	2	980.565	980.564	0	1.4	365	Non	234.32	153.25	153.25	3.37	23	>sp|P60709|ACTB_HUMAN Actin, cytoplasmic 1 OS=Homo sapiens OX=9606 GN=ACTB PE=1 SV=1	5143	rowlf_20220719_op_hs_mhc_lp-1_classi_5perc_repl1.ScanId;v=1;d1=7649.7649.3	controllerType=0 controllerNumber=1 scan=7649	19.2832
9	R.GIYAYGFEK.P	GIYAYGFEK		-0.188889	14.6369	0.7465	29.9333	55	16.1046	6.5279	524.261	2	1047.52	1047.51	0	1.2	46	Non	405.5	188.08	188.08	4.72	6	>sp|P60842|IF4A1_HUMAN Eukaryotic initiation factor 4A-I OS=Homo sapiens OX=9606 GN=EIF4A1 PE=1 SV=1	5145	rowlf_20220719_op_hs_mhc_lp-1_classi_5perc_repl1.ScanId;v=1;d1=19009.19009.2	controllerType=0 controllerNumber=1 scan=19009	47.2147
9	I.DRYPRKVTA.A	DRYPRKVTA		-1.55556	14.9345	8.5402	2.9971	11.2489	9.8534	1.1283	369.208	3	1105.61	1105.61	0	-1	47	Non	208.47	50.39	50.39	2.8	4	>sp|P61353|RL27_HUMAN 60S ribosomal protein L27 OS=Homo sapiens OX=9606 GN=RPL27 PE=1 SV=2	5189	rowlf_20220719_op_hs_mhc_lp-1_classi_5perc_repl1.ScanId;v=1;d1=3464.3464.3	controllerType=0 controllerNumber=1 scan=3464	8.7708
9	K.IAFAITAIK.G	IAFAITAIK		1.9	10.2805	0.5219	22.8056	19.2778	18.1094	5.3668	474.303	2	947.598	947.592	0	6	26	Non	325.66	72.81	72.81	1.49	3	>sp|P62269|RS18_HUMAN 40S ribosomal protein S18 OS=Homo sapiens OX=9606 GN=RPS18 PE=1 SV=3	5240	rowlf_20220719_op_hs_mhc_lp-1_classi_5perc_repl1.ScanId;v=1;d1=27657.27657.2	controllerType=0 controllerNumber=1 scan=27657	68.3187
9	R.LSNIFVIGK.G	LSNIFVIGK		1.24444	22.619	1.1158	39	55	36.125	14.6279	495.802	2	990.597	990.598	0	-1.5	222	Non	464.84	133.69	133.69	5.78	7	>sp|P62701|RS4X_HUMAN 40S ribosomal protein S4, X isoform OS=Homo sapiens OX=9606 GN=RPS4X PE=1 SV=2	5266	rowlf_20220719_op_hs_mhc_lp-1_classi_5perc_repl1.ScanId;v=1;d1=26364.26364.2	controllerType=0 controllerNumber=1 scan=26364	65.1802
9	R.AALQELLSK.G	AALQELLSK		0.366667	12.5509	0.454	23.0312	23	12.2472	5.3952	486.79	2	972.572	972.572	0	0.1	86	Non	411.35	185.94	185.94	5.82	3	>sp|P62851|RS25_HUMAN 40S ribosomal protein S25 OS=Homo sapiens OX=9606 GN=RPS25 PE=1 SV=1	5282	rowlf_20220719_op_hs_mhc_lp-1_classi_5perc_repl1.ScanId;v=1;d1=22249.22249.2	controllerType=0 controllerNumber=1 scan=22249	55.1374
9	R.SAINEVVTR.E	SAINEVVTR		0.188889	1.4974	2.67	7.0901	8.1223	8.2508	3.1664	494.774	2	988.542	988.542	0	-0.6	15	Non	293.35	82.29	82.29	3.68	3	>sp|P62899|RL31_HUMAN 60S ribosomal protein L31 OS=Homo sapiens OX=9606 GN=RPL31 PE=1 SV=1	5292	rowlf_20220719_op_hs_mhc_lp-1_classi_5perc_repl1.ScanId;v=1;d1=11126.11126.2	controllerType=0 controllerNumber=1 scan=11126	27.9497
9	R.VSFELFADK.V	VSFELFADK		0.411111	18.9241	1.453	26.7727	52.5	26.3333	15.5294	528.274	2	1055.54	1055.54	0	-0.9	20	Non	419.85	158.96	158.96	4.72	4	>sp|P62937|PPIA_HUMAN Peptidyl-prolyl cis-trans isomerase A OS=Homo sapiens OX=9606 GN=PPIA PE=1 SV=2	5297	rowlf_20220719_op_hs_mhc_lp-1_classi_5perc_repl1.ScanId;v=1;d1=28296.28296.2	controllerType=0 controllerNumber=1 scan=28296	69.9061
9	K.FEDENFILK.H	FEDENFILK		-0.444444	8.2622	10.3063	1.2428	7.1467	4.4329	11.0395	577.79	2	1154.57	1154.57	0	-0.8	83	Non	524.71	133.78	133.78	4.94	4	>sp|P62937|PPIA_HUMAN Peptidyl-prolyl cis-trans isomerase A OS=Homo sapiens OX=9606 GN=PPIA PE=1 SV=2	5297	rowlf_20220719_op_hs_mhc_lp-1_classi_5perc_repl1.ScanId;v=1;d1=24342.24342.2	controllerType=0 controllerNumber=1 scan=24342	60.2015
9	M.DVYTPKSSR.H	DVYTPKSSR		-1.43333	0.7736	5.1211	6.6108	20.2	14.7422	6.8073	351.517	3	1052.54	1052.54	0	0	142	Non	239.2	197.55	197.55	1.59	4	>sp|P67870|CSK2B_HUMAN Casein kinase II subunit beta OS=Homo sapiens OX=9606 GN=CSNK2B PE=1 SV=1	5338	rowlf_20220719_op_hs_mhc_lp-1_classi_5perc_repl1.ScanId;v=1;d1=3383.3383.1	controllerType=0 controllerNumber=1 scan=3383	8.5677
9	K.IYHPNIDEK.G	IYHPNIDEK		-1.27778	15.446	0.7227	16.8105	29.5	5.1085	2.6206	376.861	3	1128.57	1128.57	0	-0.5	74	Non	232.64	151.57	151.57	3.96	4	>sp|P68036|UB2L3_HUMAN Ubiquitin-conjugating enzyme E2 L3 OS=Homo sapiens OX=9606 GN=UBE2L3 PE=1 SV=1	5341	rowlf_20220719_op_hs_mhc_lp-1_classi_5perc_repl1.ScanId;v=1;d1=8923.8923.3	controllerType=0 controllerNumber=1 scan=8923	22.4952
9	R.QTVAVGVIK.A	QTVAVGVIK		1.15556	4.3375	1.0513	26.9091	41.5	26.0417	5.4686	457.787	2	914.567	914.567	0	-0.3	431	Non	585.11	263.32	263.32	7.44	19	>sp|P68104|EF1A1_HUMAN Elongation factor 1-alpha 1 OS=Homo sapiens OX=9606 GN=EEF1A1 PE=1 SV=1	5342	rowlf_20220719_op_hs_mhc_lp-1_classi_5perc_repl1.ScanId;v=1;d1=13714.13714.2	controllerType=0 controllerNumber=1 scan=13714	34.2037
9	K.EIIDLVLDR.I	EIIDLVLDR		0.644444	1.0188	21.9271	13.2395	28.3333	26	13.74	543.316	2	1085.62	1085.62	0	4	113	Non	485.52	108.52	108.52	4.97	13	>sp|P68363|TBA1B_HUMAN Tubulin alpha-1B chain OS=Homo sapiens OX=9606 GN=TUBA1B PE=1 SV=1	5345	rowlf_20220719_op_hs_mhc_lp-1_classi_5perc_repl1.ScanId;v=1;d1=31731.31731.2	controllerType=0 controllerNumber=1 scan=31731	78.3521
9	R.YRPGTVALR.E	YRPGTVALR		-0.355556	9.3944	13.2167	14.1866	47	9.9167	1.0894	344.87	3	1032.59	1032.59	0	-0.4	42	Non	366.38	198.11	198.11	4.88	9	>sp|P68431|H31_HUMAN Histone H3.1 OS=Homo sapiens OX=9606 GN=H3C12 PE=1 SV=2	5350	rowlf_20220719_op_hs_mhc_lp-1_classi_5perc_repl1.ScanId;v=1;d1=8928.8928.3	controllerType=0 controllerNumber=1 scan=8928	22.5076
9	D.VKDVLDSVL.-	VKDVLDSVL		0.944444	35	67.6136	11.1947	5.6684	1.3966	6.5251	494.289	2	987.571	987.572	0	-0.8	102	Non	115.57	1.22	1.22	3.27	13	>sp|P81605|DCD_HUMAN Dermcidin OS=Homo sapiens OX=9606 GN=DCD PE=1 SV=2	5442	rowlf_20220719_op_hs_mhc_lp-1_classi_5perc_repl1.ScanId;v=1;d1=28014.28014.2	controllerType=0 controllerNumber=1 scan=28014	69.219
9	A.APARPGPAA.H	APARPGPAA		-0.277778	16.5664	13.3568	7.7226	0.6287	5.7784	19.5625	404.228	2	807.448	807.447	0	0.9	70	Non	433.53	68.26	68.26	2.01	4	>sp|Q04637|IF4G1_HUMAN Eukaryotic translation initiation factor 4 gamma 1 OS=Homo sapiens OX=9606 GN=EIF4G1 PE=1 SV=4	5724	rowlf_20220719_op_hs_mhc_lp-1_classi_5perc_repl1.ScanId;v=1;d1=3504.3504.2	controllerType=0 controllerNumber=1 scan=3504	8.8744
9	K.IGHPAPNFK.A	IGHPAPNFK		-0.566667	29.6111	0.2157	26.7273	37.3333	10.5677	6.4883	327.516	3	980.533	980.531	0	1.8	8	Non	14.06	14.06	14.06	2.23	7	>sp|Q06830|PRDX1_HUMAN Peroxiredoxin-1 OS=Homo sapiens OX=9606 GN=PRDX1 PE=1 SV=1	5814	rowlf_20220719_op_hs_mhc_lp-1_classi_5perc_repl1.ScanId;v=1;d1=7105.7105.3	controllerType=0 controllerNumber=1 scan=7105	17.886
9	A.SPADPGSPA.A	SPADPGSPA		-0.744444	8.4281	15.9772	7.7466	0.4411	5.4043	12.9091	798.363	1	798.363	798.363	0	0.7	321	Non	552.46	208.69	208.69	4.13	1	>sp|Q2I0M4|LRC26_HUMAN Leucine-rich repeat-containing protein 26 OS=Homo sapiens OX=9606 GN=LRRC26 PE=1 SV=2	7096	rowlf_20220719_op_hs_mhc_lp-1_classi_5perc_repl1.ScanId;v=1;d1=4101.4101.1	controllerType=0 controllerNumber=1 scan=4101	10.4144
9	A.APRPPVSAA.S	APRPPVSAA		-0.0555556	6.4782	4.3641	3.9302	0.6868	2.9508	4.6277	433.249	2	865.491	865.489	0	2.6	122	Non	296.51	111.31	111.31	1.7	1	>sp|Q8TF74|WIPF2_HUMAN WAS/WASL-interacting protein family member 2 OS=Homo sapiens OX=9606 GN=WIPF2 PE=1 SV=1	10007	rowlf_20220719_op_hs_mhc_lp-1_classi_5perc_repl1.ScanId;v=1;d1=7518.7518.2	controllerType=0 controllerNumber=1 scan=7518	18.9402
9	A.VVGPAAEAK.S	VVGPAAEAK		0.488889	11.607	1.5588	32.7273	37	18.9375	18.55	421.243	2	841.479	841.478	0	1.3	209	Non	313.33	154.44	154.44	2.28	2	>sp|Q8WUU4|ZN296_HUMAN Zinc finger protein 296 OS=Homo sapiens OX=9606 GN=ZNF296 PE=1 SV=1	10058	rowlf_20220719_op_hs_mhc_lp-1_classi_5perc_repl1.ScanId;v=1;d1=3882.3882.2	controllerType=0 controllerNumber=1 scan=3882	9.8581
9	V.KEPPIFRKK.P	KEPPIFRKK		-1.73333	9.1568	1.3102	2.6875	40	9.7845	5.2096	381.573	3	1142.7	1142.7	0	-0.2	8323	Non	186.14	85.16	85.16	2.91	47	>sp|Q8WZ42|TITIN_HUMAN Titin OS=Homo sapiens OX=9606 GN=TTN PE=1 SV=4	10228	rowlf_20220719_op_hs_mhc_lp-1_classi_5perc_repl1.ScanId;v=1;d1=4048.4048.3	controllerType=0 controllerNumber=1 scan=4048	10.2865
9	L.ATEQPLTAK.K	ATEQPLTAK		-0.722222	6.0037	0.395	22.5833	40.5	7.4882	6.9609	479.764	2	958.52	958.52	0	-0.1	278	Non	501.64	199.87	199.87	3.11	1	>sp|Q9H173|SIL1_HUMAN Nucleotide exchange factor SIL1 OS=Homo sapiens OX=9606 GN=SIL1 PE=1 SV=1	12253	rowlf_20220719_op_hs_mhc_lp-1_classi_5perc_repl1.ScanId;v=1;d1=4325.4325.2	controllerType=0 controllerNumber=1 scan=4325	10.9931
9	H.EVQPSYATR.Y	EVQPSYATR		-1.1	0.5317	3.422	7.3355	20.0667	12.2022	10.8317	525.764	2	1050.52	1050.52	0	0.3	197	Non	379.01	109.38	109.38	2.34	1	>sp|Q9H6Z9|EGLN3_HUMAN Prolyl hydroxylase EGLN3 OS=Homo sapiens OX=9606 GN=EGLN3 PE=1 SV=1	12506	rowlf_20220719_op_hs_mhc_lp-1_classi_5perc_repl1.ScanId;v=1;d1=5725.5725.2	controllerType=0 controllerNumber=1 scan=5725	14.456
10	A.ALKNPPINTK.S	ALKNPPINTK		-0.86	10.052	0.0362	25.8333	51.25	12.1685	3.8278	365.89	3	1095.66	1095.65	0	3	58	Non	277.68	172.72	172.72	1.82	1	>sp|O15511|ARPC5_HUMAN Actin-related protein 2/3 complex subunit 5 OS=Homo sapiens OX=9606 GN=ARPC5 PE=1 SV=3	671	rowlf_20220719_op_hs_mhc_lp-1_classi_5perc_repl1.ScanId;v=1;d1=6029.6029.3	controllerType=0 controllerNumber=1 scan=6029	15.2009
10	R.KESYSVYVYK.V	KESYSVYVYK		-0.84	12.4226	0.1572	6.5362	57.5	29.6	7.4774	633.324	2	1265.64	1265.64	0	0.2	35	Non	539.45	254.39	254.39	4.69	10	>sp|O60814|H2B1K_HUMAN Histone H2B type 1-K OS=Homo sapiens OX=9606 GN=H2BC12 PE=1 SV=3	1143	rowlf_20220719_op_hs_mhc_lp-1_classi_5perc_repl1.ScanId;v=1;d1=12673.12673.2	controllerType=0 controllerNumber=1 scan=12673	31.7368
10	K.KSDVEAIFSK.Y	KSDVEAIFSK		-0.31	12.8377	0.9343	36	57.5	18.3438	16.7143	375.203	3	1123.59	1123.6	0	-5.5	30	Non	195.12	146.05	146.05	3.05	6	>sp|P07910|HNRPC_HUMAN Heterogeneous nuclear ribonucleoproteins C1/C2 OS=Homo sapiens OX=9606 GN=HNRNPC PE=1 SV=4	2353	rowlf_20220719_op_hs_mhc_lp-1_classi_5perc_repl1.ScanId;v=1;d1=15079.15079.3	controllerType=0 controllerNumber=1 scan=15079	37.559
10	K.SIYYITGESK.E	SIYYITGESK		-0.37	12.7887	1.6337	32	53.75	29.0667	17.087	580.795	2	1160.58	1160.58	0	-0.5	482	Non	192.38	144.85	144.85	3.44	23	>sp|P08238|HS90B_HUMAN Heat shock protein HSP 90-beta OS=Homo sapiens OX=9606 GN=HSP90AB1 PE=1 SV=4	2388	rowlf_20220719_op_hs_mhc_lp-1_classi_5perc_repl1.ScanId;v=1;d1=16086.16086.2	controllerType=0 controllerNumber=1 scan=16086	40.0396
10	R.RAPFDLFENK.K	RAPFDLFENK		-0.93	14.131	1.4171	19.7593	27.7	22.8649	17.3478	618.823	2	1236.64	1236.64	0	0.7	338	Non	421.47	191.26	191.26	3.8	23	>sp|P08238|HS90B_HUMAN Heat shock protein HSP 90-beta OS=Homo sapiens OX=9606 GN=HSP90AB1 PE=1 SV=4	2388	rowlf_20220719_op_hs_mhc_lp-1_classi_5perc_repl1.ScanId;v=1;d1=24406.24406.2	controllerType=0 controllerNumber=1 scan=24406	60.3595
10	H.KVDGRVVEPK.R	KVDGRVVEPK		-0.87	19.125	1.1011	56.25	60	15.8879	18.15	376.225	3	1126.66	1126.66	0	1.8	78	Non	122.24	35.46	35.46	2.51	8	>sp|P09651|ROA1_HUMAN Heterogeneous nuclear ribonucleoprotein A1 OS=Homo sapiens OX=9606 GN=HNRNPA1 PE=1 SV=5	2492	rowlf_20220719_op_hs_mhc_lp-1_classi_5perc_repl1.ScanId;v=1;d1=3150.3150.2	controllerType=0 controllerNumber=1 scan=3150	7.9742
10	K.VYEGERPLTK.D	VYEGERPLTK		-1.14	24.4375	1.7619	18.3788	57.5	5.9261	9.7344	397.885	3	1191.64	1191.64	0	3.5	465	Non	356.52	55.36	55.36	4.25	6	>sp|P11021|BIP_HUMAN Endoplasmic reticulum chaperone BiP OS=Homo sapiens OX=9606 GN=HSPA5 PE=1 SV=2	2662	rowlf_20220719_op_hs_mhc_lp-1_classi_5perc_repl1.ScanId;v=1;d1=6101.6101.3	controllerType=0 controllerNumber=1 scan=6101	15.3856
10	K.EVFEDAAEIR.L	EVFEDAAEIR		-0.34	1.5097	25.8622	18.1364	25.7692	36.5	33.3333	589.788	2	1178.57	1178.57	0	-0.7	411	Non	476.23	168.86	168.86	6.07	11	>sp|P19338|NUCL_HUMAN Nucleolin OS=Homo sapiens OX=9606 GN=NCL PE=1 SV=3	3203	rowlf_20220719_op_hs_mhc_lp-1_classi_5perc_repl1.ScanId;v=1;d1=18206.18206.2	controllerType=0 controllerNumber=1 scan=18206	45.2765
10	P.APQAPPPPPK.A	APQAPPPPPK		-1.34	8.1276	0.1915	14.1866	12.4074	10.9769	4.0903	500.284	2	999.561	999.562	0	-0.8	692	Non	349.23	117.25	117.25	1.68	2	>sp|P48634|PRC2A_HUMAN Protein PRRC2A OS=Homo sapiens OX=9606 GN=PRRC2A PE=1 SV=3	4454	rowlf_20220719_op_hs_mhc_lp-1_classi_5perc_repl1.ScanId;v=1;d1=4518.4518.2	controllerType=0 controllerNumber=1 scan=4518	11.4771
10	R.TIRYPDPLIK.V	TIRYPDPLIK		-0.43	10.2489	0.3203	26.9545	46	18.8594	3.0507	405.908	3	1215.71	1215.71	0	-0.6	146	Non	286.17	268.44	268.44	5.71	7	>sp|P62701|RS4X_HUMAN 40S ribosomal protein S4, X isoform OS=Homo sapiens OX=9606 GN=RPS4X PE=1 SV=2	5266	rowlf_20220719_op_hs_mhc_lp-1_classi_5perc_repl1.ScanId;v=1;d1=19955.19955.3	controllerType=0 controllerNumber=1 scan=19955	49.5478
10	K.STTTGHLIYK.C	STTTGHLIYK		-0.34	8.7054	0.5855	31.25	55	19.6852	9	374.206	3	1120.6	1120.6	0	2.3	21	Non	336.32	188.56	188.56	4.69	19	>sp|P68104|EF1A1_HUMAN Elongation factor 1-alpha 1 OS=Homo sapiens OX=9606 GN=EEF1A1 PE=1 SV=1	5342	rowlf_20220719_op_hs_mhc_lp-1_classi_5perc_repl1.ScanId;v=1;d1=7289.7289.3	controllerType=0 controllerNumber=1 scan=7289	18.3519
10	R.IFAPNHVVAK.S	IFAPNHVVAK		0.71	15.6331	0.882	24.7037	44	7.9161	11.6447	365.882	3	1095.63	1095.63	0	-0.2	32	Non	256.25	118.2	118.2	1.7	1	>sp|Q02543|RL18A_HUMAN 60S ribosomal protein L18a OS=Homo sapiens OX=9606 GN=RPL18A PE=1 SV=2	5634	rowlf_20220719_op_hs_mhc_lp-1_classi_5perc_repl1.ScanId;v=1;d1=10923.10923.3	controllerType=0 controllerNumber=1 scan=10923	27.4604
10	R.TNRPPLSLSR.M	TNRPPLSLSR		-1.04	10.9887	1.9801	18.303	47	15.6822	5.2874	380.889	3	1140.65	1140.65	0	2.4	56	Non	187.46	106.73	106.73	1.35	3	>sp|Q07020|RL18_HUMAN 60S ribosomal protein L18 OS=Homo sapiens OX=9606 GN=RPL18 PE=1 SV=2	5820	rowlf_20220719_op_hs_mhc_lp-1_classi_5perc_repl1.ScanId;v=1;d1=10441.10441.3	controllerType=0 controllerNumber=1 scan=10441	26.2649
10	A.VTYNGVDNNK.N	VTYNGVDNNK		-1.19	10.9005	0.7131	44.5	65	32.5455	12.7273	562.273	2	1123.54	1123.54	0	-0.1	317	Non	315.51	107	107	1.74	2	>sp|Q16181|SEPT7_HUMAN Septin-7 OS=Homo sapiens OX=9606 GN=SEPTIN7 PE=1 SV=2	6923	rowlf_20220719_op_hs_mhc_lp-1_classi_5perc_repl1.ScanId;v=1;d1=4457.4457.2	controllerType=0 controllerNumber=1 scan=4457	11.3291
10	Q.TPSGSREGSL.S	TPSGSREGSL		-0.97	18.076	53.2524	21	0.4274	6.5503	31.75	495.747	2	990.486	990.485	0	0.8	419	Non	515.99	124.82	124.82	2.13	1	>sp|Q6P3S6|FBX42_HUMAN F-box only protein 42 OS=Homo sapiens OX=9606 GN=FBXO42 PE=1 SV=1	16095	rowlf_20220719_op_hs_mhc_lp-1_classi_5perc_repl1.ScanId;v=1;d1=3746.3746.2	controllerType=0 controllerNumber=1 scan=3746	9.4981
10	T.ATALPTGTSK.C	ATALPTGTSK		-0.14	6.4867	0.1217	33.5	45	14.75	6.7346	473.765	2	946.522	946.52	0	1.9	6	Non	497.66	95.72	95.72	3.53	1	>sp|Q8IUQ4|SIAH1_HUMAN E3 ubiquitin-protein ligase SIAH1 OS=Homo sapiens OX=9606 GN=SIAH1 PE=1 SV=2	8914	rowlf_20220719_op_hs_mhc_lp-1_classi_5perc_repl1.ScanId;v=1;d1=5824.5824.2	controllerType=0 controllerNumber=1 scan=5824	14.6894
11	R.DTHKSEIAHRF.K	DTHKSEIAHRF		-1.29091	0.4772	50	3.7591	12.7531	18.4219	14.3721	335.924	4	1340.67	1340.67	0	1.8	25	Non	272.84	229.46	229.46	4.19	35	>sp|ALBU_BOVIN|(Common contaminant protein)	42391	rowlf_20220719_op_hs_mhc_lp-1_classi_5perc_repl1.ScanId;v=1;d1=4280.4280.4	controllerType=0 controllerNumber=1 scan=4280	10.8763
11	K.QVHPDTGISSK.A	QVHPDTGISSK		-0.881818	6.8434	0.4958	26.4545	20.8333	20.44	14.2558	390.204	3	1168.6	1168.6	0	0.2	48	Non	426.63	266.77	266.77	5	10	>sp|O60814|H2B1K_HUMAN Histone H2B type 1-K OS=Homo sapiens OX=9606 GN=H2BC12 PE=1 SV=3	1143	rowlf_20220719_op_hs_mhc_lp-1_classi_5perc_repl1.ScanId;v=1;d1=3951.3951.2	controllerType=0 controllerNumber=1 scan=3951	10.0319
11	R.GPNPKSSRTTL.Q	GPNPKSSRTTL		-1.33636	19.3125	34.3494	13.479	0.8157	2.7765	15.9706	386.548	3	1157.63	1157.63	0	1.9	661	Non	412.07	249.75	249.75	2.35	1	>sp|P17480|UBF1_HUMAN Nucleolar transcription factor 1 OS=Homo sapiens OX=9606 GN=UBTF PE=1 SV=1	3110	rowlf_20220719_op_hs_mhc_lp-1_classi_5perc_repl1.ScanId;v=1;d1=3638.3638.3	controllerType=0 controllerNumber=1 scan=3638	9.2163
11	S.SPNQARAQAAL.Q	SPNQARAQAAL		-0.581818	19.0156	33.2283	17.3544	0.3089	7.0592	31.25	563.802	2	1126.6	1126.6	0	-0.6	141	Non	446.09	187.13	187.13	4.77	8	>sp|P26599|PTBP1_HUMAN Polypyrimidine tract-binding protein 1 OS=Homo sapiens OX=9606 GN=PTBP1 PE=1 SV=1	3592	rowlf_20220719_op_hs_mhc_lp-1_classi_5perc_repl1.ScanId;v=1;d1=6808.6808.2	controllerType=0 controllerNumber=1 scan=6808	17.1978
11	R.AVFPSIVGRPR.H	AVFPSIVGRPR		0.372727	5.841	1.0009	25.5417	42	17.0946	7.9836	400.241	3	1198.71	1198.71	0	2.4	29	Non	410.41	276.82	276.82	6.17	23	>sp|P60709|ACTB_HUMAN Actin, cytoplasmic 1 OS=Homo sapiens OX=9606 GN=ACTB PE=1 SV=1	5143	rowlf_20220719_op_hs_mhc_lp-1_classi_5perc_repl1.ScanId;v=1;d1=19491.19491.3	controllerType=0 controllerNumber=1 scan=19491	48.3917
11	K.EAAENSLVAYK.A	EAAENSLVAYK		-0.281818	1.198	11.4803	8.4688	14.5648	28.8333	29.5	597.805	2	1194.6	1194.6	0	2.2	143	Non	470.82	248.91	248.91	4.08	2	>sp|P62258|1433E_HUMAN 14-3-3 protein epsilon OS=Homo sapiens OX=9606 GN=YWHAE PE=1 SV=1	5237	rowlf_20220719_op_hs_mhc_lp-1_classi_5perc_repl1.ScanId;v=1;d1=12923.12923.2	controllerType=0 controllerNumber=1 scan=12923	32.3639
11	K.KVAPAPAVVKK.Q	KVAPAPAVVKK		0.281818	8.145	0.0985	21.907	28.2222	15.4393	7.3797	369.913	3	1107.72	1107.72	0	-0.8	11	Non	267.35	267.35	267.35	3.9	4	>sp|P62424|RL7A_HUMAN 60S ribosomal protein L7a OS=Homo sapiens OX=9606 GN=RPL7A PE=1 SV=2	5258	rowlf_20220719_op_hs_mhc_lp-1_classi_5perc_repl1.ScanId;v=1;d1=3653.3653.3	controllerType=0 controllerNumber=1 scan=3653	9.2561
11	R.HPGSFDVVHVK.D	HPGSFDVVHVK		-0.109091	5.2203	1.0729	5.6254	6.6071	17.8108	7	407.884	3	1221.64	1221.64	0	1	201	Non	219.53	219.53	219.53	3.38	7	>sp|P62701|RS4X_HUMAN 40S ribosomal protein S4, X isoform OS=Homo sapiens OX=9606 GN=RPS4X PE=1 SV=2	5266	rowlf_20220719_op_hs_mhc_lp-1_classi_5perc_repl1.ScanId;v=1;d1=11440.11440.3	controllerType=0 controllerNumber=1 scan=11440	28.721
11	K.RTIAQDYGVLK.A	RTIAQDYGVLK		-0.318182	13.5922	0.3917	43	60	26.4167	11.5526	632.355	2	1263.7	1263.71	0	-1.9	110	Non	441.65	216.6	216.6	4.47	7	>sp|Q06830|PRDX1_HUMAN Peroxiredoxin-1 OS=Homo sapiens OX=9606 GN=PRDX1 PE=1 SV=1	5814	rowlf_20220719_op_hs_mhc_lp-1_classi_5perc_repl1.ScanId;v=1;d1=15223.15223.2	controllerType=0 controllerNumber=1 scan=15223	37.914
12	K.ATGPPVSELITK.A	ATGPPVSELITK		0.0916667	11.5308	0.9608	38.8333	39	26.1667	11.7763	606.844	2	1212.68	1212.68	0	-2.8	38	Non	370.62	240.8	240.8	6	4	>sp|P16401|H15_HUMAN Histone H1.5 OS=Homo sapiens OX=9606 GN=H1-5 PE=1 SV=3	3056	rowlf_20220719_op_hs_mhc_lp-1_classi_5perc_repl1.ScanId;v=1;d1=21007.21007.2	controllerType=0 controllerNumber=1 scan=21007	52.1025
12	K.ASGPPVSELITK.A	ASGPPVSELITK		0.0833333	14.2917	1.3836	39	39	25.5417	15.4706	599.838	2	1198.67	1198.67	0	0.7	35	Non	366.24	111.84	111.84	5.82	6	>sp|P16403|H12_HUMAN Histone H1.2 OS=Homo sapiens OX=9606 GN=H1-2 PE=1 SV=2	3058	rowlf_20220719_op_hs_mhc_lp-1_classi_5perc_repl1.ScanId;v=1;d1=20342.20342.2	controllerType=0 controllerNumber=1 scan=20342	50.4967
12	K.ATISNDGATILK.L	ATISNDGATILK		0.241667	13.9369	1.8885	47.6667	60	27.15	24.75	602.332	2	1203.66	1203.66	0	-0.2	56	Non	362.5	199.03	199.03	6.11	3	>sp|Q99832|TCPH_HUMAN T-complex protein 1 subunit eta OS=Homo sapiens OX=9606 GN=CCT7 PE=1 SV=2	11491	rowlf_20220719_op_hs_mhc_lp-1_classi_5perc_repl1.ScanId;v=1;d1=15531.15531.2	controllerType=0 controllerNumber=1 scan=15531	38.6666
9	D.NADSSNTAL.N	NADSSNTAL		-0.6	7.0597	31.514	5.1273	0.0625	0.0627	3.4926	892.403	1	892.403	892.401	0	2.3	764	Non	382.67	165.35	165.35	1.9	2	>sp|O15294|OGT1_HUMAN UDP-N-acetylglucosamine--peptide N-acetylglucosaminyltransferase 110 kDa subunit OS=Homo sapiens OX=9606 GN=OGT PE=1 SV=3	612	rowlf_20220719_op_hs_mhc_lp-1_classi_5perc_repl1.ScanId;v=1;d1=4872.4872.1	controllerType=0 controllerNumber=1 scan=4872	12.3645
9	R.YTRPTPVQK.H	YTRPTPVQK		-1.51111	2.0546	0.0026	9.7996	20.9667	2.628	1.0536	363.873	3	1089.61	1089.61	0	0.4	198	Non	367.76	253.67	253.67	2.39	7	>sp|O15523|DDX3Y_HUMAN ATP-dependent RNA helicase DDX3Y OS=Homo sapiens OX=9606 GN=DDX3Y PE=1 SV=2	677	rowlf_20220719_op_hs_mhc_lp-1_classi_5perc_repl1.ScanId;v=1;d1=3753.3753.3	controllerType=0 controllerNumber=1 scan=3753	9.5163
9	K.ESYSVYVYK.V	ESYSVYVYK		-0.5	1.3584	0.4136	7.6747	21.5185	4.6564	3.2244	569.277	2	1137.55	1137.55	0	0.4	36	Non	445.28	204.82	204.82	4.78	10	>sp|O60814|H2B1K_HUMAN Histone H2B type 1-K OS=Homo sapiens OX=9606 GN=H2BC12 PE=1 SV=3	1143	rowlf_20220719_op_hs_mhc_lp-1_classi_5perc_repl1.ScanId;v=1;d1=16685.16685.2	controllerType=0 controllerNumber=1 scan=16685	41.5131
9	S.SPSSPGSSL.A	SPSSPGSSL		-0.422222	2.3555	15.6028	3.2544	0.0114	0.253	2.1293	818.391	1	818.391	818.389	0	1.9	142	Non	597.52	58.29	58.29	4.15	6	>sp|O95271|TNKS1_HUMAN Poly [ADP-ribose] polymerase tankyrase-1 OS=Homo sapiens OX=9606 GN=TNKS PE=1 SV=2	1657	rowlf_20220719_op_hs_mhc_lp-1_classi_5perc_repl1.ScanId;v=1;d1=8242.8242.1	controllerType=0 controllerNumber=1 scan=8242	20.8063
9	K.TIAPALVSK.K	TIAPALVSK		1.01111	1.8639	0.0903	17.0127	15.6133	4.9541	2.9523	450.28	2	899.553	899.556	0	-3.1	72	Non	326	45.77	45.77	4.59	17	>sp|P06733|ENOA_HUMAN Alpha-enolase OS=Homo sapiens OX=9606 GN=ENO1 PE=1 SV=2	2283	rowlf_20220719_op_hs_mhc_lp-1_classi_5perc_repl1.ScanId;v=1;d1=14209.14209.2	controllerType=0 controllerNumber=1 scan=14209	35.4056
9	K.ESYSIYVYK.V	ESYSIYVYK		-0.466667	1.3552	0.4178	7.0139	20.8667	4.9365	3.0945	576.286	2	1151.56	1151.56	0	2.2	36	Non	375.62	229.48	229.48	2.13	1	>sp|P06899|H2B1J_HUMAN Histone H2B type 1-J OS=Homo sapiens OX=9606 GN=H2BC11 PE=1 SV=3	2296	rowlf_20220719_op_hs_mhc_lp-1_classi_5perc_repl1.ScanId;v=1;d1=19330.19330.2	controllerType=0 controllerNumber=1 scan=19330	47.9921
9	S.SPSGAGSTL.H	SPSGAGSTL		0.0111111	3.6844	22.8358	4.0351	0.0128	0.4693	4.6832	776.381	1	776.381	776.379	0	3.3	469	Non	586	156.7	156.7	4.61	2	>sp|P40200|TACT_HUMAN T-cell surface protein tactile OS=Homo sapiens OX=9606 GN=CD96 PE=1 SV=2	4131	rowlf_20220719_op_hs_mhc_lp-1_classi_5perc_repl1.ScanId;v=1;d1=6120.6120.1	controllerType=0 controllerNumber=1 scan=6120	15.4372
9	L.TATATNHVL.T	TATATNHVL		0.311111	6.5867	17.1352	6.9246	0.0908	1.3271	2.2669	464.249	2	927.49	927.489	0	0.7	254	Non	475.26	137.48	137.48	2.06	2	>sp|P46063|RECQ1_HUMAN ATP-dependent DNA helicase Q1 OS=Homo sapiens OX=9606 GN=RECQL PE=1 SV=3	4334	rowlf_20220719_op_hs_mhc_lp-1_classi_5perc_repl1.ScanId;v=1;d1=7251.7251.2	controllerType=0 controllerNumber=1 scan=7251	18.2542
9	R.RILPKPTRK.S	RILPKPTRK		-1.37778	10	0.0079	27.55	50	6.3845	1.8281	370.248	3	1108.73	1108.73	0	-0.5	99	Non	282.9	144.44	144.44	2.22	4	>sp|P62081|RS7_HUMAN 40S ribosomal protein S7 OS=Homo sapiens OX=9606 GN=RPS7 PE=1 SV=1	5226	rowlf_20220719_op_hs_mhc_lp-1_classi_5perc_repl1.ScanId;v=1;d1=2760.2760.3	controllerType=0 controllerNumber=1 scan=2760	7.0017
9	D.APAGRKVGL.I	APAGRKVGL		0.0888889	8.3654	27.0824	8.816	0.4981	1.567	8.4348	434.772	2	868.536	868.536	0	0.1	229	Non	417.15	84.33	84.33	4.83	10	>sp|P62917|RL8_HUMAN 60S ribosomal protein L8 OS=Homo sapiens OX=9606 GN=RPL8 PE=1 SV=2	5296	rowlf_20220719_op_hs_mhc_lp-1_classi_5perc_repl1.ScanId;v=1;d1=4438.4438.2	controllerType=0 controllerNumber=1 scan=4438	11.2809
9	A.SADAEANAV.C	SADAEANAV		0.0111111	16.1858	35.5658	11.0305	0.9123	0.7385	8.2989	847.381	1	847.381	847.379	0	2	1347	Non	426.35	168.23	168.23	3.29	2	>sp|Q13009|TIAM1_HUMAN Rho guanine nucleotide exchange factor TIAM1 OS=Homo sapiens OX=9606 GN=TIAM1 PE=1 SV=2	6064	rowlf_20220719_op_hs_mhc_lp-1_classi_5perc_repl1.ScanId;v=1;d1=4798.4798.1	controllerType=0 controllerNumber=1 scan=4798	12.1717
9	T.SPAGSSPAV.A	SPAGSSPAV		0.2	4.5344	16.8707	5.1401	0.063	1.3747	8.0326	772.384	1	772.384	772.384	0	0.3	674	Non	492.83	114.33	114.33	3.51	2	>sp|Q13428|TCOF_HUMAN Treacle protein OS=Homo sapiens OX=9606 GN=TCOF1 PE=1 SV=3	6210	rowlf_20220719_op_hs_mhc_lp-1_classi_5perc_repl1.ScanId;v=1;d1=6152.6152.2	controllerType=0 controllerNumber=1 scan=6152	15.5219
9	F.SVNGKVLSK.G	SVNGKVLSK		-0.122222	2.5791	0.0083	16.4842	25.6923	2.4521	0.7084	311.19	3	931.554	931.557	0	-3	130	Non	103.04	3.84	3.84	2.3	6	>sp|Q15155|NOMO1_HUMAN Nodal modulator 1 OS=Homo sapiens OX=9606 GN=NOMO1 PE=1 SV=5	6740	rowlf_20220719_op_hs_mhc_lp-1_classi_5perc_repl1.ScanId;v=1;d1=1583.1583.1	controllerType=0 controllerNumber=1 scan=1583	4.0224
9	V.EERVINEEY.K	EERVINEEY		-1.62222	1.974	42.9512	0.0095	6.9103	15.757	7.0263	590.778	2	1180.55	1180.55	0	-0.3	12	Non	481.73	198.26	198.26	3.8	2	>sp|Q16576|RBBP7_HUMAN Histone-binding protein RBBP7 OS=Homo sapiens OX=9606 GN=RBBP7 PE=1 SV=1	6972	rowlf_20220719_op_hs_mhc_lp-1_classi_5perc_repl1.ScanId;v=1;d1=11660.11660.2	controllerType=0 controllerNumber=1 scan=11660	29.2551
9	G.APAGGAGAL.S	APAGGAGAL		0.911111	5.5716	37.75	8.9772	0.1157	1.7119	14.3721	684.369	1	684.369	684.367	0	2.3	145	Non	438.59	99.64	99.64	1.44	1	>sp|Q5T953|IER5L_HUMAN Immediate early response gene 5-like protein OS=Homo sapiens OX=9606 GN=IER5L PE=2 SV=1	29492	rowlf_20220719_op_hs_mhc_lp-1_classi_5perc_repl1.ScanId;v=1;d1=8139.8139.1	controllerType=0 controllerNumber=1 scan=8139	20.5451
9	S.APSQQRQQI.A	APSQQRQQI		-1.62222	11.4956	20.5947	8.1023	0.7823	1.5884	7.4511	528.285	2	1055.56	1055.56	0	2.7	2018	Non	280.3	45.17	45.17	3.46	6	>sp|Q6P2Q9|PRP8_HUMAN Pre-mRNA-processing-splicing factor 8 OS=Homo sapiens OX=9606 GN=PRPF8 PE=1 SV=2	7961	rowlf_20220719_op_hs_mhc_lp-1_classi_5perc_repl1.ScanId;v=1;d1=2630.2630.2	controllerType=0 controllerNumber=1 scan=2630	6.6686
9	L.DTRPHYITR.R	DTRPHYITR		-1.72222	0.803	1.0169	3.866	21.7778	18.25	5.241	386.872	3	1158.6	1158.6	0	0.1	503	Non	460.88	289.36	289.36	1.77	2	>sp|Q8N1B4|VPS52_HUMAN Vacuolar protein sorting-associated protein 52 homolog OS=Homo sapiens OX=9606 GN=VPS52 PE=1 SV=1	9230	rowlf_20220719_op_hs_mhc_lp-1_classi_5perc_repl1.ScanId;v=1;d1=4208.4208.3	controllerType=0 controllerNumber=1 scan=4208	10.689
9	T.APRSTEESL.S	APRSTEESL		-1.08889	13.9563	23.5869	5.6042	0.1486	1.5945	13.08	495.248	2	989.489	989.49	0	-0.6	327	Non	506.62	98.12	98.12	1.83	2	>sp|Q8N573|OXR1_HUMAN Oxidation resistance protein 1 OS=Homo sapiens OX=9606 GN=OXR1 PE=1 SV=2	9353	rowlf_20220719_op_hs_mhc_lp-1_classi_5perc_repl1.ScanId;v=1;d1=5024.5024.2	controllerType=0 controllerNumber=1 scan=5024	12.7579
9	K.SPRASGSGL.T	SPRASGSGL		-0.411111	6.9795	16.8962	8.4773	0.3642	1.8544	10.396	416.219	2	831.432	831.432	0	-0.4	218	Non	419.47	55.78	55.78	1.54	2	>sp|Q8WUU4|ZN296_HUMAN Zinc finger protein 296 OS=Homo sapiens OX=9606 GN=ZNF296 PE=1 SV=1	10058	rowlf_20220719_op_hs_mhc_lp-1_classi_5perc_repl1.ScanId;v=1;d1=1703.1703.2	controllerType=0 controllerNumber=1 scan=1703	4.3246
9	V.RPQSGANGL.P	RPQSGANGL		-1.01111	15.9712	21.617	9.4535	0.3088	1.3046	12.7576	450.238	2	899.469	899.469	0	-0.8	31	Non	384.2	160.77	160.77	1.7	1	>sp|Q8WVX3|CD003_HUMAN Uncharacterized protein C4orf3 OS=Homo sapiens OX=9606 GN=C4orf3 PE=1 SV=2	10103	rowlf_20220719_op_hs_mhc_lp-1_classi_5perc_repl1.ScanId;v=1;d1=2052.2052.2	controllerType=0 controllerNumber=1 scan=2052	5.2017
9	A.RPQETQEGL.Q	RPQETQEGL		-1.93333	14.0714	30.9469	7.7466	0.1759	1.0771	12.9848	529.267	2	1057.53	1057.53	0	0.2	109	Non	458.12	159.09	159.09	1.91	1	>sp|Q99972|MYOC_HUMAN Myocilin OS=Homo sapiens OX=9606 GN=MYOC PE=1 SV=2	11528	rowlf_20220719_op_hs_mhc_lp-1_classi_5perc_repl1.ScanId;v=1;d1=5191.5191.2	controllerType=0 controllerNumber=1 scan=5191	13.1841
9	V.SPAKNPSSL.F	SPAKNPSSL		-0.822222	3.0281	16.2211	2.898	0.0197	0.3414	2.4635	450.743	2	900.478	900.479	0	-1	60	Non	524.16	196.42	196.42	2.56	2	>sp|Q9GZR7|DDX24_HUMAN ATP-dependent RNA helicase DDX24 OS=Homo sapiens OX=9606 GN=DDX24 PE=1 SV=1	17112	rowlf_20220719_op_hs_mhc_lp-1_classi_5perc_repl1.ScanId;v=1;d1=4578.4578.2	controllerType=0 controllerNumber=1 scan=4578	11.6294
10	H.HPISDHEATL.R	HPISDHEATL		-0.64	5.0665	34.6747	7.0994	0.011	1.6949	15.0588	560.277	2	1119.55	1119.54	0	3	216	Non	208.37	50.53	50.53	2.23	5	>sp|P01889|HLAB_HUMAN HLA class I histocompatibility antigen, B alpha chain OS=Homo sapiens OX=9606 GN=HLA-B PE=1 SV=3	2030	rowlf_20220719_op_hs_mhc_lp-1_classi_5perc_repl1.ScanId;v=1;d1=7423.7423.2	controllerType=0 controllerNumber=1 scan=7423	18.6946
9	Q.NLNDRLASY.L	NLNDRLASY		-0.855556	0.0613	7.484	0.987	6.5504	2.1761	0.5458	533.272	2	1065.54	1065.53	0	3.8	152	Non	348.46	66.9	66.9	3.43	86	>sp|P13645|K1C10_HUMAN Keratin, type I cytoskeletal 10 OS=Homo sapiens OX=9606 GN=KRT10 PE=1 SV=6	2824	rowlf_20220719_op_hs_mhc_lp-1_classi_5perc_repl1.ScanId;v=1;d1=14918.14918.2	controllerType=0 controllerNumber=1 scan=14918	37.1531
9	C.SPASRSISL.L	SPASRSISL		0.0888889	2.9135	15.6536	2.777	0.0133	0.3125	1.7185	459.257	2	917.507	917.505	0	2.2	134	Non	312.77	102.4	102.4	1.47	1	>sp|P32970-2|CD70_HUMAN Isoform 2 of CD70 antigen OS=Homo sapiens OX=9606 GN=CD70	26025	rowlf_20220719_op_hs_mhc_lp-1_classi_5perc_repl1.ScanId;v=1;d1=12489.12489.2	controllerType=0 controllerNumber=1 scan=12489	31.2788
9	R.AVFPSIVGR.P	AVFPSIVGR		1.13333	1.2753	0.1929	11.2481	24	3.3862	1.167	473.279	2	945.551	945.552	0	-0.7	29	Non	317.64	77.72	77.72	3.92	23	>sp|P60709|ACTB_HUMAN Actin, cytoplasmic 1 OS=Homo sapiens OX=9606 GN=ACTB PE=1 SV=1	5143	rowlf_20220719_op_hs_mhc_lp-1_classi_5perc_repl1.ScanId;v=1;d1=23396.23396.2	controllerType=0 controllerNumber=1 scan=23396	57.8804
9	T.RPTDKPLRL.P	RPTDKPLRL		-1.41111	5.0445	11.5781	4.9923	0.2715	0.2225	0.6063	365.893	3	1095.67	1095.66	0	1.7	240	Non	198.69	51.55	51.55	3.1	19	>sp|P68104|EF1A1_HUMAN Elongation factor 1-alpha 1 OS=Homo sapiens OX=9606 GN=EEF1A1 PE=1 SV=1	5342	rowlf_20220719_op_hs_mhc_lp-1_classi_5perc_repl1.ScanId;v=1;d1=7305.7305.3	controllerType=0 controllerNumber=1 scan=7305	18.3929
9	K.ETIHPRKSY.K	ETIHPRKSY		-1.66667	0.0029	4.8657	1.5972	6.5916	8.0719	0.8996	377.537	3	1130.6	1130.6	0	0.4	1612	Non	53.29	53.29	53.29	2.83	6	>sp|Q6P2Q9|PRP8_HUMAN Pre-mRNA-processing-splicing factor 8 OS=Homo sapiens OX=9606 GN=PRPF8 PE=1 SV=2	7961	rowlf_20220719_op_hs_mhc_lp-1_classi_5perc_repl1.ScanId;v=1;d1=1139.1139.3	controllerType=0 controllerNumber=1 scan=1139	2.9191
9	T.DEVERTQTL.E	DEVERTQTL		-1.32222	1.7634	36.6111	0.0118	0.9006	2.906	3.0876	545.772	2	1090.54	1090.54	0	-0.2	1289	Non	467.45	120.01	120.01	2.32	2	>sp|Q9NS87|KIF15_HUMAN Kinesin-like protein KIF15 OS=Homo sapiens OX=9606 GN=KIF15 PE=1 SV=1	13084	rowlf_20220719_op_hs_mhc_lp-1_classi_5perc_repl1.ScanId;v=1;d1=8568.8568.2	controllerType=0 controllerNumber=1 scan=8568	21.6163
9	A.TTRNTSPSL.G	TTRNTSPSL		-1.05556	1.3248	0.0781	10.7912	1.6075	4.3097	2.194	488.757	2	976.507	976.506	0	0.9	256	Non	417.73	159.69	159.69	1.86	1	>sp|Q9NSU2|TREX1_HUMAN Three-prime repair exonuclease 1 OS=Homo sapiens OX=9606 GN=TREX1 PE=1 SV=2	13109	rowlf_20220719_op_hs_mhc_lp-1_classi_5perc_repl1.ScanId;v=1;d1=5263.5263.2	controllerType=0 controllerNumber=1 scan=5263	13.3676
9	L.SPDSRASSL.S	SPDSRASSL		-0.8	6.6192	25.5204	2.8064	0.0352	0.0562	1.9509	460.228	2	919.449	919.448	0	1.7	362	Non	478.2	132.56	132.56	1.81	1	>sp|Q9UHB6|LIMA1_HUMAN LIM domain and actin-binding protein 1 OS=Homo sapiens OX=9606 GN=LIMA1 PE=1 SV=1	13790	rowlf_20220719_op_hs_mhc_lp-1_classi_5perc_repl1.ScanId;v=1;d1=4211.4211.2	controllerType=0 controllerNumber=1 scan=4211	10.6971
9	Q.SPAPTHNSL.F	SPAPTHNSL		-0.733333	2.0511	13.5233	1.5946	0.0034	0.1506	1.1892	462.233	2	923.458	923.458	0	0.1	2326	Non	474.94	100.85	100.85	2.11	3	>sp|P49327|FAS_HUMAN Fatty acid synthase OS=Homo sapiens OX=9606 GN=FASN PE=1 SV=3	4500	rowlf_20220719_op_hs_mhc_lp-1_classi_5perc_repl1.ScanId;v=1;d1=5239.5239.2	controllerType=0 controllerNumber=1 scan=5239	13.3062
9	E.AARPATSTL.N	AARPATSTL		0.1	2.3512	0.103	5.5782	0.4419	0.94	0.5298	444.252	2	887.496	887.495	0	1.9	1112	Non	475.13	171.34	171.34	3.51	4	>sp|Q04637|IF4G1_HUMAN Eukaryotic translation initiation factor 4 gamma 1 OS=Homo sapiens OX=9606 GN=EIF4G1 PE=1 SV=4	5724	rowlf_20220719_op_hs_mhc_lp-1_classi_5perc_repl1.ScanId;v=1;d1=5531.5531.2	controllerType=0 controllerNumber=1 scan=5531	14.0088
9	T.ATHPPGPAV.Q	ATHPPGPAV		-0.144444	1.3445	0.0603	10.4258	2.0729	1.0979	1.013	423.727	2	846.447	846.447	0	0.3	664	Non	346.3	134.03	134.03	1.78	1	>sp|Q14684|RRP1B_HUMAN Ribosomal RNA processing protein 1 homolog B OS=Homo sapiens OX=9606 GN=RRP1B PE=1 SV=3	6566	rowlf_20220719_op_hs_mhc_lp-1_classi_5perc_repl1.ScanId;v=1;d1=6895.6895.2	controllerType=0 controllerNumber=1 scan=6895	17.4175
9	S.NEVERTQAL.R	NEVERTQAL		-1.04444	2.3464	29.5615	0.0269	0.947	1.7263	1.6829	530.276	2	1059.55	1059.54	0	1.9	139	Non	515.33	160.44	160.44	2.94	4	>sp|Q6R327|RICTR_HUMAN Rapamycin-insensitive companion of mTOR OS=Homo sapiens OX=9606 GN=RICTOR PE=1 SV=1	8060	rowlf_20220719_op_hs_mhc_lp-1_classi_5perc_repl1.ScanId;v=1;d1=7417.7417.2	controllerType=0 controllerNumber=1 scan=7417	18.6809
9	V.EVAPAGASY.N	EVAPAGASY		0.222222	0.0005	11.206	0.8527	1.6649	2.4107	0.9775	864.412	1	864.412	864.41	0	3	239	Non	430.68	211.06	211.06	3.18	1	>sp|Q9NZM5|NOP53_HUMAN Ribosome biogenesis protein NOP53 OS=Homo sapiens OX=9606 GN=NOP53 PE=1 SV=2	13444	rowlf_20220719_op_hs_mhc_lp-1_classi_5perc_repl1.ScanId;v=1;d1=10506.10506.1	controllerType=0 controllerNumber=1 scan=10506	26.4237
9	D.IVADHVASY.G	IVADHVASY		0.855556	0.0027	1.8126	0.9094	1.5781	1.076	0.1681	487.75	2	974.493	974.494	0	-1.4	26	Non	402.14	173.41	173.41	3.4	1	>sp|P01906|DQA2_HUMAN HLA class II histocompatibility antigen, DQ alpha 2 chain OS=Homo sapiens OX=9606 GN=HLA-DQA2 PE=1 SV=2	2033	rowlf_20220719_op_hs_mhc_lp-1_classi_5perc_repl1.ScanId;v=1;d1=11377.11377.2	controllerType=0 controllerNumber=1 scan=11377	28.5599

## Sheet: LP1_20perc_repl1
Length	Peptide < ProteinMetrics Confidential >	Peptide	modifications	Gravy Score	A26:01	A30:01	B18:01	B35:03	C04:01	C07:01	Observed m/z	z	Observed (M+H)	Calc. mass (M+H)	Off-by-x error	Mass error (ppm)	Starting position	Cleavage	Score	Delta	Delta Mod	|Log Prob|	# of unique peptides	Protein Name	Protein DB number	Comment	Scan #	Scan Time
8	Y.LETC[+119,004]LPAL.G	LETCLPAL	119004	1.2375	61	87.1429	1.6157	15.8933	26.0417	51.6667	489.735	2	978.462	978.463	0	-1.7	304	Non	286.73	60.76	60.76	1.82	7	>sp|O43776|SYNC_HUMAN Asparagine--tRNA ligase, cytoplasmic OS=Homo sapiens OX=9606 GN=NARS1 PE=1 SV=1	921	rowlf_20220719_op_hs_mhc_lp-1_classi_20perc_repl1.ScanId;v=1;d1=36409.36409.2	controllerType=0 controllerNumber=1 scan=36409	68.9866
8	L.C[+119,004]RYQGPVL.L	CRYQGPVL	119004	-0.1	41.6667	38.678	13.3413	23.2	11.3403	0.7735	527.744	2	1054.48	1054.48	0	0.6	416	Non	324.63	88.44	88.44	1.61	3	>sp|O95870|ABHGA_HUMAN Phosphatidylserine lipase ABHD16A OS=Homo sapiens OX=9606 GN=ABHD16A PE=1 SV=3	1812	rowlf_20220719_op_hs_mhc_lp-1_classi_20perc_repl1.ScanId;v=1;d1=17546.17546.2	controllerType=0 controllerNumber=1 scan=17546	30.8489
8	N.C[+119,004]EELIPEY.L	CEELIPEY	119004	-0.325	14.119	87.1429	0.1579	32.2	27.45	33	557.723	2	1114.44	1114.44	0	-3.7	374	Non	249	118.57	118.57	1.7	10	>sp|P07900|HS90A_HUMAN Heat shock protein HSP 90-alpha OS=Homo sapiens OX=9606 GN=HSP90AA1 PE=1 SV=5	2351	rowlf_20220719_op_hs_mhc_lp-1_classi_20perc_repl1.ScanId;v=1;d1=32018.32018.2	controllerType=0 controllerNumber=1 scan=32018	59.5119
8	I.DEYC[+119,004]VQQL.K	DEYCVQQL	119004	-0.6	22.5476	76.0417	0.0447	5.5444	8.5182	20.6429	558.721	2	1116.43	1116.43	0	0.8	518	Non	269.73	127.97	127.97	2.18	32	>sp|P08238|HS90B_HUMAN Heat shock protein HSP 90-beta OS=Homo sapiens OX=9606 GN=HSP90AB1 PE=1 SV=4	2388	rowlf_20220719_op_hs_mhc_lp-1_classi_20perc_repl1.ScanId;v=1;d1=24243.24243.2	controllerType=0 controllerNumber=1 scan=24243	43.5096
8	Y.SEQC[+119,004]IEAY.E	SEQCIEAY	119004	-0.475	14.7679	87.5	0.1144	31.1429	28.0556	35.3333	531.199	2	1061.39	1061.39	0	-0.5	452	Non	242.56	78.96	78.96	1.31	4	>sp|P23508|CRCM_HUMAN Colorectal mutant cancer protein OS=Homo sapiens OX=9606 GN=MCC PE=1 SV=2	3460	rowlf_20220719_op_hs_mhc_lp-1_classi_20perc_repl1.ScanId;v=1;d1=14338.14338.2	controllerType=0 controllerNumber=1 scan=14338	25.0415
8	K.HELQANC[+119,004]Y.E	HELQANCY	119004	-0.8625	15.3237	87.8571	0.0505	29.875	23.4062	26.5714	548.713	2	1096.42	1096.42	0	-0.3	133	Non	303.99	134.68	134.68	3.25	17	>sp|P23528|COF1_HUMAN Cofilin-1 OS=Homo sapiens OX=9606 GN=CFL1 PE=1 SV=3	3466	rowlf_20220719_op_hs_mhc_lp-1_classi_20perc_repl1.ScanId;v=1;d1=7808.7808.2	controllerType=0 controllerNumber=1 scan=7808	13.8296
8	L.C[+119,004]RLEHTTL.R	CRLEHTTL	119004	-0.3125	42.6	37.4833	15.0625	26.3333	11.7899	1.8274	546.252	2	1091.5	1091.5	0	-0.3	1159	Non	410.76	116.81	116.81	2.16	4	>sp|P24928|RPB1_HUMAN DNA-directed RNA polymerase II subunit RPB1 OS=Homo sapiens OX=9606 GN=POLR2A PE=1 SV=2	3522	rowlf_20220719_op_hs_mhc_lp-1_classi_20perc_repl1.ScanId;v=1;d1=6587.6587.2	controllerType=0 controllerNumber=1 scan=6587	12.0276
8	D.DESKFC[+119,004]SY.G	DESKFCSY	119004	-1.0625	8.9005	87.5	0.0071	19.7222	26.5	28.6	549.199	2	1097.39	1097.39	0	-0.5	990	Non	439.06	223.65	223.65	3.33	7	>sp|P25054|APC_HUMAN Adenomatous polyposis coli protein OS=Homo sapiens OX=9606 GN=APC PE=1 SV=2	3527	rowlf_20220719_op_hs_mhc_lp-1_classi_20perc_repl1.ScanId;v=1;d1=11508.11508.2	controllerType=0 controllerNumber=1 scan=11508	19.8763
8	A.EEFYVC[+119,004]IY.A	EEFYVCIY	119004	0.55	8.6594	93.1818	0.0349	38.6667	55	26	592.735	2	1184.46	1184.46	0	-0.5	117	Non	281.8	159.18	159.18	2.08	27	>sp|P53396|ACLY_HUMAN ATP-citrate synthase OS=Homo sapiens OX=9606 GN=ACLY PE=1 SV=3	4824	rowlf_20220719_op_hs_mhc_lp-1_classi_20perc_repl1.ScanId;v=1;d1=40003.40003.1	controllerType=0 controllerNumber=1 scan=40003	76.8968
8	P.NEIKSYC[+119,004]Y.V	NEIKSYCY	119004	-0.9125	11.695	84.4737	0.0138	23.85	26.5417	18.25	569.73	2	1138.45	1138.45	0	-1.1	166	Non	230.4	98.29	98.29	1.41	3	>sp|Q13907|IDI1_HUMAN Isopentenyl-diphosphate Delta-isomerase 1 OS=Homo sapiens OX=9606 GN=IDI1 PE=1 SV=2	6353	rowlf_20220719_op_hs_mhc_lp-1_classi_20perc_repl1.ScanId;v=1;d1=12584.12584.1	controllerType=0 controllerNumber=1 scan=12584	21.794
8	S.C[+119,004]EITTREY.C	CEITTREY	119004	-0.9	10.8982	82.1053	0.1544	38.6667	27.3	20.5	567.234	2	1133.46	1133.46	0	0.2	608	Non	413.68	187.5	187.5	2.75	3	>sp|Q6PJF5|RHDF2_HUMAN Inactive rhomboid protein 2 OS=Homo sapiens OX=9606 GN=RHBDF2 PE=1 SV=2	8030	rowlf_20220719_op_hs_mhc_lp-1_classi_20perc_repl1.ScanId;v=1;d1=9237.9237.2	controllerType=0 controllerNumber=1 scan=9237	16.014
8	A.C[+119,004]ESIVEEY.E	CESIVEEY	119004	-0.175	13.9951	93.1818	0.1441	33.5	27.65	30	545.707	2	1090.41	1090.41	0	0.2	137	Non	363.19	95.55	95.55	1.32	1	>sp|Q9Y2B0|CNPY2_HUMAN Protein canopy homolog 2 OS=Homo sapiens OX=9606 GN=CNPY2 PE=1 SV=1	14404	rowlf_20220719_op_hs_mhc_lp-1_classi_20perc_repl1.ScanId;v=1;d1=22547.22547.2	controllerType=0 controllerNumber=1 scan=22547	40.2695
9	S.DEHGFDNC[+119,004]L.R	DEHGFDNCL	119004	-0.944444	12.3585	82.6316	0.1029	3.5364	12.9663	21.6923	584.706	2	1168.4	1168.4	0	0.3	142	Non	191.45	111.51	111.51	1.49	1	>sp|O43396|TXNL1_HUMAN Thioredoxin-like protein 1 OS=Homo sapiens OX=9606 GN=TXNL1 PE=1 SV=3	774	rowlf_20220719_op_hs_mhc_lp-1_classi_20perc_repl1.ScanId;v=1;d1=21164.21164.2	controllerType=0 controllerNumber=1 scan=21164	37.6196
9	T.TAIDDRC[+119,004]EL.S	TAIDDRCEL	119004	-0.344444	2.3053	25.2296	7.9589	0.1791	2.3253	3.6642	577.744	2	1154.48	1154.48	0	-0.2	295	Non	398.8	117.87	117.87	3.11	4	>sp|O43432|IF4G3_HUMAN Eukaryotic translation initiation factor 4 gamma 3 OS=Homo sapiens OX=9606 GN=EIF4G3 PE=1 SV=2	782	rowlf_20220719_op_hs_mhc_lp-1_classi_20perc_repl1.ScanId;v=1;d1=14353.14353.2	controllerType=0 controllerNumber=1 scan=14353	25.0742
9	S.C[+119,004]ETQLPVSF.R	CETQLPVSF	119004	0.355556	5.6829	69.5455	0.063	8.3229	7.2776	5.476	571.745	2	1142.48	1142.49	0	-1.7	1278	Non	442.79	214.12	214.12	3.21	33	>sp|O75643|U520_HUMAN U5 small nuclear ribonucleoprotein 200 kDa helicase OS=Homo sapiens OX=9606 GN=SNRNP200 PE=1 SV=2	1380	rowlf_20220719_op_hs_mhc_lp-1_classi_20perc_repl1.ScanId;v=1;d1=36145.36145.2	controllerType=0 controllerNumber=1 scan=36145	68.3835
9	R.DEVSTKLC[+119,004]F.M	DEVSTKLCF	119004	0.1	3.472	67.5	0.009	5.4392	7.5585	13.48	580.751	2	1160.5	1160.5	0	-0.9	469	Non	445.53	122.41	122.41	2.81	1	>sp|O96028-6|NSD2_HUMAN Isoform 6 of Histone-lysine N-methyltransferase NSD2 OS=Homo sapiens OX=9606 GN=NSD2	18481	rowlf_20220719_op_hs_mhc_lp-1_classi_20perc_repl1.ScanId;v=1;d1=27954.27954.2	controllerType=0 controllerNumber=1 scan=27954	51.0275
9	D.NEALYDIC[+119,004]F.R	NEALYDICF	119004	0.4	11.4604	85.7143	0.0874	10.2096	13.4465	16.3929	603.745	2	1206.48	1206.48	0	1.1	204	Non	438.28	186.92	186.92	3.35	14	>sp|P07437|TBB5_HUMAN Tubulin beta chain OS=Homo sapiens OX=9606 GN=TUBB PE=1 SV=2	2330	rowlf_20220719_op_hs_mhc_lp-1_classi_20perc_repl1.ScanId;v=1;d1=41244.41244.2	controllerType=0 controllerNumber=1 scan=41244	79.6926
9	Y.GVFC[+119,004]KGLSR.T	GVFCKGLSR	119004	0.366667	9.3861	1.7031	18.0303	45	15.3084	8.462	362.512	3	1085.52	1085.52	0	-0.3	25	Non	220.16	112.06	112.06	1.75	2	>sp|P0DMW3|SIML1_HUMAN Small integral membrane protein 10-like protein 1 OS=Homo sapiens OX=9606 GN=SMIM10L1 PE=4 SV=2	38577	rowlf_20220719_op_hs_mhc_lp-1_classi_20perc_repl1.ScanId;v=1;d1=10404.10404.3	controllerType=0 controllerNumber=1 scan=10404	17.8088
9	G.RIKEIFC[+119,004]PK.K	RIKEIFCPK	119004	-0.344444	14.6845	0.0137	28.8235	57.5	20.52	7.8033	418.223	3	1252.65	1252.65	0	-0.4	995	Non	263.22	105.56	105.56	2.34	10	>sp|P26358|DNMT1_HUMAN DNA (cytosine-5)-methyltransferase 1 OS=Homo sapiens OX=9606 GN=DNMT1 PE=1 SV=2	3576	rowlf_20220719_op_hs_mhc_lp-1_classi_20perc_repl1.ScanId;v=1;d1=11753.11753.3	controllerType=0 controllerNumber=1 scan=11753	20.2579
9	L.RLFC[+119,004]VGFTK.K	RLFCVGFTK	119004	0.733333	26.2308	0.3056	29.4	57.5	18.4688	6.1268	397.199	3	1189.58	1189.59	0	-1.8	136	Non	297.45	214.31	214.31	3.18	10	>sp|P61247|RS3A_HUMAN 40S ribosomal protein S3a OS=Homo sapiens OX=9606 GN=RPS3A PE=1 SV=2	5180	rowlf_20220719_op_hs_mhc_lp-1_classi_20perc_repl1.ScanId;v=1;d1=26088.26088.3	controllerType=0 controllerNumber=1 scan=26088	47.1595
9	E.YETC[+119,004]YVTSH.K	YETCYVTSH	119004	-0.533333	8.7615	75.8333	0.2325	23.5	37.7143	26.4286	407.825	3	1221.46	1221.46	0	3.5	99	Non	272.54	132.8	132.8	1.82	5	>sp|Q05048|CSTF1_HUMAN Cleavage stimulation factor subunit 1 OS=Homo sapiens OX=9606 GN=CSTF1 PE=1 SV=1	15707	rowlf_20220719_op_hs_mhc_lp-1_classi_20perc_repl1.ScanId;v=1;d1=10770.10770.3	controllerType=0 controllerNumber=1 scan=10770	18.4863
9	L.DETLVHC[+119,004]SL.N	DETLVHCSL	119004	0.288889	9.797	69.7727	0.0538	2.5408	12.1629	18.5	568.24	2	1135.47	1135.48	0	-2.4	295	Non	343.2	93.54	93.54	2.18	2	>sp|Q05D32|CTSL2_HUMAN CTD small phosphatase-like protein 2 OS=Homo sapiens OX=9606 GN=CTDSPL2 PE=1 SV=2	15712	rowlf_20220719_op_hs_mhc_lp-1_classi_20perc_repl1.ScanId;v=1;d1=20957.20957.2	controllerType=0 controllerNumber=1 scan=20957	37.2246
9	D.VVYVIDSC[+119,004]K.Q	VVYVIDSCK	119004	1.12222	16.0973	1.9209	30.8462	51.25	31.25	21.7692	572.772	2	1144.54	1144.54	0	-0.4	725	Non	369.98	231.41	231.41	3.4	9	>sp|Q08211|DHX9_HUMAN ATP-dependent RNA helicase A OS=Homo sapiens OX=9606 GN=DHX9 PE=1 SV=4	5862	rowlf_20220719_op_hs_mhc_lp-1_classi_20perc_repl1.ScanId;v=1;d1=16761.16761.2	controllerType=0 controllerNumber=1 scan=16761	29.4186
9	L.C[+119,004]PYHSDRQL.M	CPYHSDRQL	119004	-1.34444	10.2104	55.2632	11.1985	0.1817	4.1777	11.0132	413.174	3	1237.51	1237.51	0	-0.5	779	Non	225.15	85.58	85.58	2.57	7	>sp|Q13200|PSMD2_HUMAN 26S proteasome non-ATPase regulatory subunit 2 OS=Homo sapiens OX=9606 GN=PSMD2 PE=1 SV=3	6123	rowlf_20220719_op_hs_mhc_lp-1_classi_20perc_repl1.ScanId;v=1;d1=4301.4301.3	controllerType=0 controllerNumber=1 scan=4301	8.8794
9	D.EPLSC[+119,004]SYVL.T	EPLSCSYVL	119004	0.7	14.8095	76.0417	6.4976	0.0843	6.4358	18.35	565.25	2	1129.49	1129.49	0	1.5	212	Non	255.16	85.91	85.91	1.43	4	>sp|Q13438|OS9_HUMAN Protein OS-9 OS=Homo sapiens OX=9606 GN=OS9 PE=1 SV=1	6214	rowlf_20220719_op_hs_mhc_lp-1_classi_20perc_repl1.ScanId;v=1;d1=32179.32179.2	controllerType=0 controllerNumber=1 scan=32179	59.8639
9	N.TPTSNDAC[+119,004]L.S	TPTSNDACL	119004	-0.3	21.5106	81.0526	14.6194	0.0864	4.2308	24.25	520.705	2	1040.4	1040.4	0	-0.4	9	Non	251.36	70.92	70.92	1.58	4	>sp|Q13485|SMAD4_HUMAN Mothers against decapentaplegic homolog 4 OS=Homo sapiens OX=9606 GN=SMAD4 PE=1 SV=1	6233	rowlf_20220719_op_hs_mhc_lp-1_classi_20perc_repl1.ScanId;v=1;d1=11088.11088.2	controllerType=0 controllerNumber=1 scan=11088	19.0922
9	N.DVIGC[+119,004]FANF.E	DVIGCFANF	119004	1.24444	0.0519	43.7692	5.5539	6.6099	15.5514	17.1739	552.727	2	1104.45	1104.45	0	-2.4	359	Non	220.12	136.25	136.25	1.78	5	>sp|Q1KMD3|HNRL2_HUMAN Heterogeneous nuclear ribonucleoprotein U-like protein 2 OS=Homo sapiens OX=9606 GN=HNRNPUL2 PE=1 SV=1	19709	rowlf_20220719_op_hs_mhc_lp-1_classi_20perc_repl1.ScanId;v=1;d1=41877.41877.2	controllerType=0 controllerNumber=1 scan=41877	81.1402
9	Y.DRVTQHLC[+119,004]L.K	DRVTQHLCL	119004	-0.122222	15.1727	40.3265	3.6799	9.8016	7.3974	0.6986	401.858	3	1203.56	1203.56	0	-1.9	502	Non	158.43	119.72	119.72	1.81	23	>sp|Q460N5|PAR14_HUMAN Protein mono-ADP-ribosyltransferase PARP14 OS=Homo sapiens OX=9606 GN=PARP14 PE=1 SV=3	7225	rowlf_20220719_op_hs_mhc_lp-1_classi_20perc_repl1.ScanId;v=1;d1=20029.20029.3	controllerType=0 controllerNumber=1 scan=20029	35.4901
9	V.LERFVEEC[+119,004]F.Q	LERFVEECF	119004	0.122222	13.3204	59.3421	0.2997	14.1852	19.8889	19.75	645.779	2	1290.55	1290.55	0	0.7	426	Non	433.51	297.95	297.95	3.64	5	>sp|Q53EL6|PDCD4_HUMAN Programmed cell death protein 4 OS=Homo sapiens OX=9606 GN=PDCD4 PE=1 SV=2	7298	rowlf_20220719_op_hs_mhc_lp-1_classi_20perc_repl1.ScanId;v=1;d1=28910.28910.2	controllerType=0 controllerNumber=1 scan=28910	52.9969
9	Q.DESLVYLC[+119,004]Y.T	DESLVYLCY	119004	0.433333	2.4887	67.8409	0.0053	13.7054	15.8879	13.2	612.251	2	1223.5	1223.5	0	-0.3	262	Non	249.81	109.68	109.68	2.28	24	>sp|Q5JPE7|NOMO2_HUMAN Nodal modulator 2 OS=Homo sapiens OX=9606 GN=NOMO2 PE=1 SV=1	7418	rowlf_20220719_op_hs_mhc_lp-1_classi_20perc_repl1.ScanId;v=1;d1=39182.39182.1	controllerType=0 controllerNumber=1 scan=39182	75.1022
9	T.HEFTVEQC[+119,004]F.G	HEFTVEQCF	119004	-0.233333	2.876	45.3824	0.0099	3.8704	3.4539	3.7568	629.747	2	1258.49	1258.49	0	0	1145	Non	379.19	257.74	257.74	3.84	16	>sp|Q7L576|CYFP1_HUMAN Cytoplasmic FMR1-interacting protein 1 OS=Homo sapiens OX=9606 GN=CYFIP1 PE=1 SV=1	8396	rowlf_20220719_op_hs_mhc_lp-1_classi_20perc_repl1.ScanId;v=1;d1=25549.25549.2	controllerType=0 controllerNumber=1 scan=25549	46.1324
9	R.TVAEC[+119,004]VAFY.Y	TVAECVAFY	119004	1.31111	0.0191	10.5913	5.0135	9.9471	8.3662	2.8632	561.235	2	1121.46	1121.46	0	-1.2	313	Non	429.91	178.91	178.91	2.77	4	>sp|Q7Z3K6|MIER3_HUMAN Mesoderm induction early response protein 3 OS=Homo sapiens OX=9606 GN=MIER3 PE=1 SV=2	8478	rowlf_20220719_op_hs_mhc_lp-1_classi_20perc_repl1.ScanId;v=1;d1=30547.30547.2	controllerType=0 controllerNumber=1 scan=30547	56.4096
9	D.C[+119,004]ENVYHLVY.S	CENVYHLVY	119004	0.211111	6.2163	50.1456	0.1628	23.95	17.7973	7.8197	629.764	2	1258.52	1258.52	0	-1.4	410	Non	191.06	154.16	154.16	2.25	7	>sp|Q8N3U4|STAG2_HUMAN Cohesin subunit SA-2 OS=Homo sapiens OX=9606 GN=STAG2 PE=1 SV=3	9307	rowlf_20220719_op_hs_mhc_lp-1_classi_20perc_repl1.ScanId;v=1;d1=28019.28019.2	controllerType=0 controllerNumber=1 scan=28019	51.1507
9	R.APRLAVDC[+119,004]L.T	APRLAVDCL	119004	0.922222	23.2895	27.3471	9.8397	0.3865	5.5828	19.625	538.764	2	1076.52	1076.52	0	-0.9	50	Non	288.14	144.24	144.24	2.22	2	>sp|Q8N6F8|MET27_HUMAN Methyltransferase-like protein 27 OS=Homo sapiens OX=9606 GN=METTL27 PE=1 SV=2	9400	rowlf_20220719_op_hs_mhc_lp-1_classi_20perc_repl1.ScanId;v=1;d1=26525.26525.2	controllerType=0 controllerNumber=1 scan=26525	48.0501
9	T.DVLDRSC[+119,004]SR.N	DVLDRSCSR	119004	-0.788889	1.9174	17.6851	10.1044	26.1667	29.0667	19.875	390.506	3	1169.5	1169.5	0	-0.6	89	Non	228.4	124.71	124.71	1.83	1	>sp|Q8WU39|MZB1_HUMAN Marginal zone B- and B1-cell-specific protein OS=Homo sapiens OX=9606 GN=MZB1 PE=1 SV=1	10031	rowlf_20220719_op_hs_mhc_lp-1_classi_20perc_repl1.ScanId;v=1;d1=2804.2804.3	controllerType=0 controllerNumber=1 scan=2804	6.0959
9	R.DEAC[+119,004]LTVSF.S	DEACLTVSF	119004	0.733333	2.821	73.5938	0.0089	3.4285	11.8445	15.5	552.223	2	1103.44	1103.44	0	0.2	253	Non	380.34	173.11	173.11	2.43	2	>sp|Q92696|PGTA_HUMAN Geranylgeranyl transferase type-2 subunit alpha OS=Homo sapiens OX=9606 GN=RABGGTA PE=1 SV=2	10327	rowlf_20220719_op_hs_mhc_lp-1_classi_20perc_repl1.ScanId;v=1;d1=35399.35399.2	controllerType=0 controllerNumber=1 scan=35399	66.76
9	Y.ETIRNIDC[+119,004]Y.S	ETIRNIDCY	119004	-0.611111	0.0332	37.25	2.3039	8.163	18.2344	4.3356	623.264	2	1245.52	1245.52	0	-1.8	297	Non	507.13	279.99	279.99	3.86	1	>sp|Q96N66|MBOA7_HUMAN Lysophospholipid acyltransferase 7 OS=Homo sapiens OX=9606 GN=MBOAT7 PE=1 SV=2	11105	rowlf_20220719_op_hs_mhc_lp-1_classi_20perc_repl1.ScanId;v=1;d1=18790.18790.2	controllerType=0 controllerNumber=1 scan=18790	33.2523
9	M.KIRDVTKC[+119,004]L.E	KIRDVTKCL	119004	-0.166667	7.598	0.123	24.6667	10.5464	5.4427	2.9655	398.882	3	1194.63	1194.63	0	-1.1	72	Non	367.89	203.31	203.31	3.17	14	>sp|Q99613|EIF3C_HUMAN Eukaryotic translation initiation factor 3 subunit C OS=Homo sapiens OX=9606 GN=EIF3C PE=1 SV=1	11417	rowlf_20220719_op_hs_mhc_lp-1_classi_20perc_repl1.ScanId;v=1;d1=9930.9930.3	controllerType=0 controllerNumber=1 scan=9930	17.0419
9	K.EVTC[+119,004]EISRY.F	EVTCEISRY	119004	-0.344444	0.0088	48.4286	4.45	10.3093	17.9324	8.8875	406.842	3	1218.51	1218.51	0	-1.4	119	Non	261.23	163.33	163.33	1.82	4	>sp|Q9BX59|TPSNR_HUMAN Tapasin-related protein OS=Homo sapiens OX=9606 GN=TAPBPL PE=1 SV=2	11849	rowlf_20220719_op_hs_mhc_lp-1_classi_20perc_repl1.ScanId;v=1;d1=15629.15629.3	controllerType=0 controllerNumber=1 scan=15629	27.3967
9	V.HAVSNAC[+119,004]AL.G	HAVSNACAL	119004	0.933333	3.4841	20.96	6.8246	0.1534	3.5915	4.9433	502.717	2	1004.43	1004.43	0	-1.3	143	Non	329.19	106.49	106.49	2.66	2	>sp|Q9GZT5|WN10A_HUMAN Protein Wnt-10a OS=Homo sapiens OX=9606 GN=WNT10A PE=1 SV=1	12143	rowlf_20220719_op_hs_mhc_lp-1_classi_20perc_repl1.ScanId;v=1;d1=5938.5938.2	controllerType=0 controllerNumber=1 scan=5938	11.1201
9	L.DEDVLC[+119,004]VSY.S	DEDVLCVSY	119004	0.233333	4.7549	71.7188	0.0096	7.9437	5.8254	14.7209	581.226	2	1161.44	1161.44	0	0.4	549	Non	306.6	175.48	175.48	2.21	7	>sp|Q9UNX4|WDR3_HUMAN WD repeat-containing protein 3 OS=Homo sapiens OX=9606 GN=WDR3 PE=1 SV=1	22443	rowlf_20220719_op_hs_mhc_lp-1_classi_20perc_repl1.ScanId;v=1;d1=33639.33639.2	controllerType=0 controllerNumber=1 scan=33639	63.023
9	C.NRLGQHSC[+119,004]L.R	NRLGQHSCL	119004	-0.644444	18.1013	19.2207	11.7061	11.4842	5.9493	0.3242	382.843	3	1146.51	1146.51	0	-0.5	179	Non	106.97	106.97	106.97	1.35	2	>sp|Q9Y3S2|ZN330_HUMAN Zinc finger protein 330 OS=Homo sapiens OX=9606 GN=ZNF330 PE=1 SV=1	14571	rowlf_20220719_op_hs_mhc_lp-1_classi_20perc_repl1.ScanId;v=1;d1=4278.4278.3	controllerType=0 controllerNumber=1 scan=4278	8.8502
9	L.C[+119,004]RLEIRSSL.K	CRLEIRSSL	119004	0.0555556	16.2301	16.0842	13.4311	13.9922	4.9668	0.2263	399.201	3	1195.59	1195.59	0	-2.2	466	Non	305.12	150.9	150.9	2.33	4	>sp|Q9Y575|ASB3_HUMAN Ankyrin repeat and SOCS box protein 3 OS=Homo sapiens OX=9606 GN=ASB3 PE=1 SV=1	14657	rowlf_20220719_op_hs_mhc_lp-1_classi_20perc_repl1.ScanId;v=1;d1=17667.17667.3	controllerType=0 controllerNumber=1 scan=17667	31.0828
10	N.HPAC[+119,004]VNEIAL.S	HPACVNEIAL	119004	0.68	20.2759	62.6786	15.2768	0.084	9.49	32	593.273	2	1185.54	1185.54	0	0	250	Non	273.47	63.99	63.99	1.41	5	>sp|O95466|FMNL1_HUMAN Formin-like protein 1 OS=Homo sapiens OX=9606 GN=FMNL1 PE=1 SV=3	1717	rowlf_20220719_op_hs_mhc_lp-1_classi_20perc_repl1.ScanId;v=1;d1=23507.23507.2	controllerType=0 controllerNumber=1 scan=23507	42.1059
10	L.RLFC[+119,004]VGFTKK.R	RLFCVGFTKK	119004	0.27	24.4062	0.5851	54.0909	85	30.3333	17.6087	439.898	3	1317.68	1317.68	0	-1.5	136	Non	244.94	75.54	75.54	2.19	10	>sp|P61247|RS3A_HUMAN 40S ribosomal protein S3a OS=Homo sapiens OX=9606 GN=RPS3A PE=1 SV=2	5180	rowlf_20220719_op_hs_mhc_lp-1_classi_20perc_repl1.ScanId;v=1;d1=19313.19313.3	controllerType=0 controllerNumber=1 scan=19313	34.189
10	K.EAVC[+119,004]EVALDY.K	EAVCEVALDY	119004	0.65	0.2494	59.6711	8.9756	8.6343	40.8	21.9231	615.753	2	1230.5	1230.5	0	-1.7	2259	Non	409.88	203.81	203.81	3.18	21	>sp|Q01082|SPTB2_HUMAN Spectrin beta chain, non-erythrocytic 1 OS=Homo sapiens OX=9606 GN=SPTBN1 PE=1 SV=2	5543	rowlf_20220719_op_hs_mhc_lp-1_classi_20perc_repl1.ScanId;v=1;d1=30239.30239.2	controllerType=0 controllerNumber=1 scan=30239	55.7515
10	G.KYKEAEPLC[+119,004]K.R	KYKEAEPLCK	119004	-1.35	38.2857	0.1395	48	85	25.7917	16.6429	443.217	3	1327.64	1327.64	0	-1.2	312	Non	256.75	156.68	156.68	1.84	3	>sp|Q07866|KLC1_HUMAN Kinesin light chain 1 OS=Homo sapiens OX=9606 GN=KLC1 PE=1 SV=2	5844	rowlf_20220719_op_hs_mhc_lp-1_classi_20perc_repl1.ScanId;v=1;d1=1315.1315.2	controllerType=0 controllerNumber=1 scan=1315	3.088
11	A.AVYLSTC[+119,004]KDSK.K	AVYLSTCKDSK	119004	-0.236364	19.4688	1.862	56.875	85	50	32.75	445.209	3	1333.61	1333.61	0	-1.4	434	Non	399.19	232.49	232.49	3.93	6	>sp|O15533|TPSN_HUMAN Tapasin OS=Homo sapiens OX=9606 GN=TAPBP PE=1 SV=2	684	rowlf_20220719_op_hs_mhc_lp-1_classi_20perc_repl1.ScanId;v=1;d1=5558.5558.3	controllerType=0 controllerNumber=1 scan=5558	10.5998
11	G.RLADKSVLVC[+119,004]K.N	RLADKSVLVCK	119004	0.336364	22.8095	0.6399	48.6667	65	17.3243	15.4706	450.912	3	1350.72	1350.72	0	-1.2	412	Non	349.11	172.2	172.2	2.81	7	>sp|Q15021|CND1_HUMAN Condensin complex subunit 1 OS=Homo sapiens OX=9606 GN=NCAPD2 PE=1 SV=3	6688	rowlf_20220719_op_hs_mhc_lp-1_classi_20perc_repl1.ScanId;v=1;d1=8723.8723.3	controllerType=0 controllerNumber=1 scan=8723	15.1368
11	M.HPLC[+119,004]EGSSATL.T	HPLCEGSSATL	119004	0.0818182	19.6094	62.0536	16.9474	0.0765	2.1672	27.5	617.266	2	1233.52	1233.52	0	0.1	240	Non	440.82	82.12	82.12	2.92	3	>sp|Q9Y3I1|FBX7_HUMAN F-box only protein 7 OS=Homo sapiens OX=9606 GN=FBXO7 PE=1 SV=1	14554	rowlf_20220719_op_hs_mhc_lp-1_classi_20perc_repl1.ScanId;v=1;d1=13057.13057.2	controllerType=0 controllerNumber=1 scan=13057	22.6193
9	L.SPYPESIC[+119,004]L.P	SPYPESICL	119004	0.133333	3.6691	21.1398	2.0891	0.0061	0.445	3.0618	564.24	2	1127.47	1127.47	0	-2.4	2074	Non	403.38	212.41	212.41	3.19	60	>sp|O14497|ARI1A_HUMAN AT-rich interactive domain-containing protein 1A OS=Homo sapiens OX=9606 GN=ARID1A PE=1 SV=3	356	rowlf_20220719_op_hs_mhc_lp-1_classi_20perc_repl1.ScanId;v=1;d1=33737.33737.2	controllerType=0 controllerNumber=1 scan=33737	63.2234
9	I.SPASTPSC[+119,004]L.S	SPASTPSCL	119004	0.2	6.8117	29.2385	5.3764	0.0326	0.6735	6.5642	491.204	2	981.401	981.402	0	-0.3	978	Non	342.1	138.58	138.58	2.23	3	>sp|O95271|TNKS1_HUMAN Poly [ADP-ribose] polymerase tankyrase-1 OS=Homo sapiens OX=9606 GN=TNKS PE=1 SV=2	1657	rowlf_20220719_op_hs_mhc_lp-1_classi_20perc_repl1.ScanId;v=1;d1=13440.13440.2	controllerType=0 controllerNumber=1 scan=13440	23.3382
9	D.RPLEEDC[+119,004]TL.E	RPLEEDCTL	119004	-0.8	17.4302	54.8544	6.2844	0.1082	1.8028	18.55	597.759	2	1194.51	1194.51	0	-2.4	131	Non	280.12	171.62	171.62	2.71	5	>sp|P26639|SYTC_HUMAN Threonine--tRNA ligase 1, cytoplasmic OS=Homo sapiens OX=9606 GN=TARS1 PE=1 SV=3	3593	rowlf_20220719_op_hs_mhc_lp-1_classi_20perc_repl1.ScanId;v=1;d1=14564.14564.2	controllerType=0 controllerNumber=1 scan=14564	25.4983
9	G.APFSC[+119,004]RTEL.D	APFSCRTEL	119004	-0.0222222	8.861	27.6941	4.5926	0.1671	1.9203	6.9413	571.751	2	1142.49	1142.5	0	-2.4	186	Non	275.87	37.59	37.59	1.3	4	>sp|P32942|ICAM3_HUMAN Intercellular adhesion molecule 3 OS=Homo sapiens OX=9606 GN=ICAM3 PE=1 SV=2	3896	rowlf_20220719_op_hs_mhc_lp-1_classi_20perc_repl1.ScanId;v=1;d1=18760.18760.2	controllerType=0 controllerNumber=1 scan=18760	33.1976
9	D.TENVVVC[+119,004]QY.D	TENVVVCQY	119004	0.288889	1.7883	38.0678	0.0235	16.3231	11.4412	4.0545	587.25	2	1173.49	1173.49	0	0.2	331	Non	463.36	229.51	229.51	3.16	1	>sp|P52655|TF2AA_HUMAN Transcription initiation factor IIA subunit 1 OS=Homo sapiens OX=9606 GN=GTF2A1 PE=1 SV=1	4779	rowlf_20220719_op_hs_mhc_lp-1_classi_20perc_repl1.ScanId;v=1;d1=19404.19404.2	controllerType=0 controllerNumber=1 scan=19404	34.3485
9	C.HTAHIAC[+119,004]KF.A	HTAHIACKF	119004	0.266667	0.1248	11.4926	5.065	4.2937	3.3768	1.7946	382.844	3	1146.52	1146.52	0	-0.5	364	Non	433.17	245.82	245.82	3.27	28	>sp|P68104|EF1A1_HUMAN Elongation factor 1-alpha 1 OS=Homo sapiens OX=9606 GN=EEF1A1 PE=1 SV=1	5342	rowlf_20220719_op_hs_mhc_lp-1_classi_20perc_repl1.ScanId;v=1;d1=4166.4166.3	controllerType=0 controllerNumber=1 scan=4166	8.6929
9	F.DENDVITC[+119,004]F.A	DENDVITCF	119004	-0.0777778	1.3887	56.6447	0.0023	3.5793	2.7368	3.8556	587.723	2	1174.44	1174.44	0	-1	401	Non	185.62	112.65	112.65	1.63	10	>sp|Q00839|HNRPU_HUMAN Heterogeneous nuclear ribonucleoprotein U OS=Homo sapiens OX=9606 GN=HNRNPU PE=1 SV=6	5529	rowlf_20220719_op_hs_mhc_lp-1_classi_20perc_repl1.ScanId;v=1;d1=32670.32670.1	controllerType=0 controllerNumber=1 scan=32670	60.9241
9	D.SPKGC[+119,004]GTVL.L	SPKGCGTVL	119004	0.3	7.0087	28.7214	4.9784	0.163	1.8074	6.7989	490.73	2	980.453	980.454	0	-0.5	130	Non	307.69	64.95	64.95	1.74	5	>sp|Q07020|RL18_HUMAN 60S ribosomal protein L18 OS=Homo sapiens OX=9606 GN=RPL18 PE=1 SV=2	5820	rowlf_20220719_op_hs_mhc_lp-1_classi_20perc_repl1.ScanId;v=1;d1=6098.6098.2	controllerType=0 controllerNumber=1 scan=6098	11.3474
9	S.LPVTETVC[+119,004]L.T	LPVTETVCL	119004	1.33333	11.2874	68.0682	7.303	0.007	1.6718	18.55	547.266	2	1093.52	1093.53	0	-2.4	1086	Non	396.94	102.02	102.02	1.59	2	>sp|Q08AD1|CAMP2_HUMAN Calmodulin-regulated spectrin-associated protein 2 OS=Homo sapiens OX=9606 GN=CAMSAP2 PE=1 SV=3	5892	rowlf_20220719_op_hs_mhc_lp-1_classi_20perc_repl1.ScanId;v=1;d1=34670.34670.2	controllerType=0 controllerNumber=1 scan=34670	65.1965
9	V.APEPC[+119,004]PQPL.R	APEPCPQPL	119004	-0.588889	17.6628	41.8043	7.1905	0.154	0.5798	7.312	535.735	2	1070.46	1070.46	0	-1.3	163	Non	309.45	122.32	122.32	2.2	3	>sp|Q14653|IRF3_HUMAN Interferon regulatory factor 3 OS=Homo sapiens OX=9606 GN=IRF3 PE=1 SV=1	6553	rowlf_20220719_op_hs_mhc_lp-1_classi_20perc_repl1.ScanId;v=1;d1=18530.18530.2	controllerType=0 controllerNumber=1 scan=18530	32.7508
9	Q.C[+119,004]EISPLISY.A	CEISPLISY	119004	0.811111	0.7411	19.0751	0.0369	10.6667	6.9153	3.0341	572.257	2	1143.51	1143.51	0	0.2	481	Non	394.83	146.26	146.26	3.01	6	>sp|Q16222|UAP1_HUMAN UDP-N-acetylhexosamine pyrophosphorylase OS=Homo sapiens OX=9606 GN=UAP1 PE=1 SV=3	6927	rowlf_20220719_op_hs_mhc_lp-1_classi_20perc_repl1.ScanId;v=1;d1=36275.36275.2	controllerType=0 controllerNumber=1 scan=36275	68.6769
9	E.HPNYVDC[+119,004]YL.R	HPNYVDCYL	119004	-0.433333	9.0132	52.9126	7.3597	0.0444	1.3698	10.4851	621.75	2	1242.49	1242.49	0	0	527	Non	199.8	126.98	126.98	1.6	3	>sp|Q6PD62|CTR9_HUMAN RNA polymerase-associated protein CTR9 homolog OS=Homo sapiens OX=9606 GN=CTR9 PE=1 SV=1	7997	rowlf_20220719_op_hs_mhc_lp-1_classi_20perc_repl1.ScanId;v=1;d1=26863.26863.2	controllerType=0 controllerNumber=1 scan=26863	48.7335
9	Y.C[+119,004]EHGGFVTY.V	CEHGGFVTY	119004	0	1.0696	20.8267	0.0177	13.4729	9.1045	3.0249	566.215	2	1131.42	1131.42	0	-0.2	184	Non	332.26	67.34	67.34	2.11	2	>sp|Q8NBT0|POC1A_HUMAN POC1 centriolar protein homolog A OS=Homo sapiens OX=9606 GN=POC1A PE=1 SV=2	9543	rowlf_20220719_op_hs_mhc_lp-1_classi_20perc_repl1.ScanId;v=1;d1=17656.17656.2	controllerType=0 controllerNumber=1 scan=17656	31.0581
9	R.FPIIASC[+119,004]TL.L	FPIIASCTL	119004	1.86667	6.3831	70.3125	4.9301	0.0072	1.2263	6.9106	542.263	2	1083.52	1083.52	0	-3.2	78	Non	370.95	159.5	159.5	1.62	2	>sp|Q8TCT9|HM13_HUMAN Minor histocompatibility antigen H13 OS=Homo sapiens OX=9606 GN=HM13 PE=1 SV=1	9868	rowlf_20220719_op_hs_mhc_lp-1_classi_20perc_repl1.ScanId;v=1;d1=39810.39810.2	controllerType=0 controllerNumber=1 scan=39810	76.475
9	E.SPTAHC[+119,004]NVL.N	SPTAHCNVL	119004	0.277778	15.0432	53.4466	8.1776	0.0822	1.7938	7.5492	530.731	2	1060.46	1060.45	0	0.4	58	Non	393.31	202.31	202.31	3.48	2	>sp|Q96IP4|TET5A_HUMAN Terminal nucleotidyltransferase 5A OS=Homo sapiens OX=9606 GN=TENT5A PE=1 SV=2	10910	rowlf_20220719_op_hs_mhc_lp-1_classi_20perc_repl1.ScanId;v=1;d1=8916.8916.2	controllerType=0 controllerNumber=1 scan=8916	15.4697
9	H.LPNDFPTC[+119,004]L.T	LPNDFPTCL	119004	0.222222	7.854	46.5938	2.9552	0.0089	0.2758	2.5145	569.749	2	1138.49	1138.49	0	-0.9	546	Non	442.01	224.67	224.67	2.77	3	>sp|Q99590|SCAFB_HUMAN Protein SCAF11 OS=Homo sapiens OX=9606 GN=SCAF11 PE=1 SV=2	11407	rowlf_20220719_op_hs_mhc_lp-1_classi_20perc_repl1.ScanId;v=1;d1=37283.37283.2	controllerType=0 controllerNumber=1 scan=37283	70.9299
9	L.NANTVC[+119,004]LTL.P	NANTVCLTL	119004	0.855556	4.7922	11.2626	6.4601	0.2655	1.675	2.2782	534.245	2	1067.48	1067.49	0	-2.7	56	Non	331.16	79.5	79.5	1.63	2	>sp|Q9GZT5|WN10A_HUMAN Protein Wnt-10a OS=Homo sapiens OX=9606 GN=WNT10A PE=1 SV=1	12143	rowlf_20220719_op_hs_mhc_lp-1_classi_20perc_repl1.ScanId;v=1;d1=31544.31544.2	controllerType=0 controllerNumber=1 scan=31544	58.4911
9	V.DENDTC[+119,004]LVY.D	DENDTCLVY	119004	-0.611111	1.5461	58.3553	0.0048	7.1343	9.8046	5.2964	595.721	2	1190.43	1190.43	0	0.1	533	Non	206.5	173.87	173.87	1.41	6	>sp|Q9HBG6|IF122_HUMAN Intraflagellar transport protein 122 homolog OS=Homo sapiens OX=9606 GN=IFT122 PE=1 SV=2	12677	rowlf_20220719_op_hs_mhc_lp-1_classi_20perc_repl1.ScanId;v=1;d1=23427.23427.2	controllerType=0 controllerNumber=1 scan=23427	41.9597
9	S.SPRGPGC[+119,004]SL.R	SPRGPGCSL	119004	-0.422222	3.6122	12.0022	4.2896	0.1104	0.7643	2.2902	496.717	2	992.426	992.429	0	-2.6	20	Non	434.93	200.46	200.46	2.88	3	>sp|Q9NQT4|EXOS5_HUMAN Exosome complex component RRP46 OS=Homo sapiens OX=9606 GN=EXOSC5 PE=1 SV=1	12941	rowlf_20220719_op_hs_mhc_lp-1_classi_20perc_repl1.ScanId;v=1;d1=6037.6037.2	controllerType=0 controllerNumber=1 scan=6037	11.2569
9	V.LPFDDNVC[+119,004]L.R	LPFDDNVCL	119004	0.555556	8.5446	55.7895	4.1255	0.0056	1.0079	9.7344	577.747	2	1154.49	1154.49	0	0.6	1372	Non	240.91	107.84	107.84	1.81	8	>sp|Q9NYQ7|CELR3_HUMAN Cadherin EGF LAG seven-pass G-type receptor 3 OS=Homo sapiens OX=9606 GN=CELSR3 PE=1 SV=2	13370	rowlf_20220719_op_hs_mhc_lp-1_classi_20perc_repl1.ScanId;v=1;d1=40154.40154.2	controllerType=0 controllerNumber=1 scan=40154	77.2358
9	L.VPDPTVSC[+119,004]L.D	VPDPTVSCL	119004	0.722222	5.9492	31.9065	2.4704	0.0074	0.0318	2.2277	525.236	2	1049.46	1049.46	0	0.2	270	Non	206.79	117.96	117.96	1.42	10	>sp|Q9UIF9|BAZ2A_HUMAN Bromodomain adjacent to zinc finger domain protein 2A OS=Homo sapiens OX=9606 GN=BAZ2A PE=1 SV=4	13877	rowlf_20220719_op_hs_mhc_lp-1_classi_20perc_repl1.ScanId;v=1;d1=26392.26392.2	controllerType=0 controllerNumber=1 scan=26392	47.7889
9	S.LPEEISSC[+119,004]L.N	LPEEISSCL	119004	0.488889	15.8345	69.5455	5.2006	0.0101	0.3977	11.5921	555.247	2	1109.49	1109.49	0	0.5	342	Non	407.79	72.31	72.31	2.16	8	>sp|Q9Y4C1|KDM3A_HUMAN Lysine-specific demethylase 3A OS=Homo sapiens OX=9606 GN=KDM3A PE=1 SV=4	14601	rowlf_20220719_op_hs_mhc_lp-1_classi_20perc_repl1.ScanId;v=1;d1=30893.30893.2	controllerType=0 controllerNumber=1 scan=30893	57.1417
10	A.SPRSPTQHC[+119,004]L.A	SPRSPTQHCL	119004	-1.04	9.6605	12.9971	9.654	0.218	2.6442	0.7376	415.522	3	1244.55	1244.55	0	0.5	510	Non	469.52	226.34	226.34	2.81	1	>sp|O75161|NPHP4_HUMAN Nephrocystin-4 OS=Homo sapiens OX=9606 GN=NPHP4 PE=1 SV=2	1238	rowlf_20220719_op_hs_mhc_lp-1_classi_20perc_repl1.ScanId;v=1;d1=4019.4019.3	controllerType=0 controllerNumber=1 scan=4019	8.4538
11	A.YPDSPSAC[+119,004]LVL.N	YPDSPSACLVL	119004	0.590909	17.3605	46.75	9.6793	0.0196	0.195	4.7801	642.284	2	1283.56	1283.56	0	-2.4	878	Non	304.05	130.9	130.9	2.6	9	>sp|Q53EP0|FND3B_HUMAN Fibronectin type III domain-containing protein 3B OS=Homo sapiens OX=9606 GN=FNDC3B PE=1 SV=2	7300	rowlf_20220719_op_hs_mhc_lp-1_classi_20perc_repl1.ScanId;v=1;d1=36477.36477.2	controllerType=0 controllerNumber=1 scan=36477	69.1452
9	E.HFDDTVVC[+119,004]L.D	HFDDTVVCL	119004	0.733333	4.0106	7.4089	3.0146	0.707	0.0029	0.2759	584.244	2	1167.48	1167.48	0	-0.6	282	Non	145.79	100.07	100.07	1.82	10	>sp|Q00839|HNRPU_HUMAN Heterogeneous nuclear ribonucleoprotein U OS=Homo sapiens OX=9606 GN=HNRNPU PE=1 SV=6	5529	rowlf_20220719_op_hs_mhc_lp-1_classi_20perc_repl1.ScanId;v=1;d1=31052.31052.1	controllerType=0 controllerNumber=1 scan=31052	57.4565
9	F.VADEGIC[+119,004]YL.P	VADEGICYL	119004	0.9	6.7496	21.5684	9.7489	0.3574	0.0576	0.8513	551.233	2	1101.46	1101.46	0	0.4	86	Non	410.43	193.17	193.17	2.68	2	>sp|Q92890|UFD1_HUMAN Ubiquitin recognition factor in ER-associated degradation protein 1 OS=Homo sapiens OX=9606 GN=UFD1 PE=1 SV=3	10404	rowlf_20220719_op_hs_mhc_lp-1_classi_20perc_repl1.ScanId;v=1;d1=31006.31006.2	controllerType=0 controllerNumber=1 scan=31006	57.3615
9	G.FPESC[+119,004]NHVF.C	FPESCNHVF	119004	-0.0333333	7.423	61.6071	1.5798	0.0434	0.2505	3.692	599.737	2	1198.47	1198.47	0	1.8	55	Non	140.37	94.03	94.03	1.35	3	>sp|Q99590|SCAFB_HUMAN Protein SCAF11 OS=Homo sapiens OX=9606 GN=SCAF11 PE=1 SV=2	11407	rowlf_20220719_op_hs_mhc_lp-1_classi_20perc_repl1.ScanId;v=1;d1=22309.22309.3	controllerType=0 controllerNumber=1 scan=22309	39.8323
9	C.SVKPFIC[+119,004]HV.C	SVKPFICHV	119004	0.966667	0.8914	0.1498	8.1193	5.7299	3.1132	1.0251	383.525	3	1148.56	1148.56	0	0.5	933	Non	149.32	81.46	81.46	1.35	5	>sp|Q9ULJ3|ZBT21_HUMAN Zinc finger and BTB domain-containing protein 21 OS=Homo sapiens OX=9606 GN=ZBTB21 PE=1 SV=2	14092	rowlf_20220719_op_hs_mhc_lp-1_classi_20perc_repl1.ScanId;v=1;d1=18556.18556.3	controllerType=0 controllerNumber=1 scan=18556	32.8
9	G.YAFGGGC[+119,004]EL.A	YAFGGGCEL	119004	0.544444	1.4368	18.3078	5.0222	0.0718	0.6629	0.54	518.198	2	1035.39	1035.39	0	-1.2	137	Non	354.26	137.65	137.65	1.49	1	>sp|P30084|ECHM_HUMAN Enoyl-CoA hydratase, mitochondrial OS=Homo sapiens OX=9606 GN=ECHS1 PE=1 SV=4	3755	rowlf_20220719_op_hs_mhc_lp-1_classi_20perc_repl1.ScanId;v=1;d1=28188.28188.2	controllerType=0 controllerNumber=1 scan=28188	51.4935
9	S.NQIERC[+119,004]NSL.A	NQIERCNSL	119004	-0.944444	3.2489	14.586	1.2123	1.9371	1.6909	1.6453	598.263	2	1195.52	1195.52	0	-0.2	553	Non	341.03	209.94	209.94	2.76	3	>sp|Q9NQC7|CYLD_HUMAN Ubiquitin carboxyl-terminal hydrolase CYLD OS=Homo sapiens OX=9606 GN=CYLD PE=1 SV=1	12920	rowlf_20220719_op_hs_mhc_lp-1_classi_20perc_repl1.ScanId;v=1;d1=7987.7987.2	controllerType=0 controllerNumber=1 scan=7987	14.0778
9	G.RILS[+79,966]GVVTK.M	RILSGVVTK	79966	0.711111	11.9413	0.0128	23.6875	24.8125	6.2337	3.8265	526.797	2	1052.59	1052.59	0	0.2	71	Non	329.97	67.25	14.64	2.58	5	>sp|P62280|RS11_HUMAN 40S ribosomal protein S11 OS=Homo sapiens OX=9606 GN=RPS11 PE=1 SV=3	5243	rowlf_20220719_op_hs_mhc_lp-1_classi_20perc_repl1.ScanId;v=1;d1=21324.21324.2	controllerType=0 controllerNumber=1 scan=21324	37.9401
9	N.RRVVQRS[+79,966]SL.S	RRVVQRSSL	79966	-0.711111	16.3982	8.2827	20.3542	19.3889	5.0768	0.1832	590.819	2	1180.63	1180.63	0	0.6	1145	Non	353.25	31.71	0.8	1.78	16	>sp|Q04637-9|IF4G1_HUMAN Isoform 9 of Eukaryotic translation initiation factor 4 gamma 1 OS=Homo sapiens OX=9606 GN=EIF4G1	5725	rowlf_20220719_op_hs_mhc_lp-1_classi_20perc_repl1.ScanId;v=1;d1=3943.3943.2	controllerType=0 controllerNumber=1 scan=3943	8.3156
9	A.SPKS[+79,966]PGLKA.M	SPKSPGLKA	79966	-0.822222	9.137	6.1534	5.1927	1.5403	6.8021	9.3467	482.746	2	964.484	964.486	0	-2	105	Non	597.52	271.15	271.15	3.65	2	>sp|Q6JBY9|CPZIP_HUMAN CapZ-interacting protein OS=Homo sapiens OX=9606 GN=RCSD1 PE=1 SV=1	7866	rowlf_20220719_op_hs_mhc_lp-1_classi_20perc_repl1.ScanId;v=1;d1=5055.5055.2	controllerType=0 controllerNumber=1 scan=5055	9.9094
9	K.KVLT[+79,966]PIKEK.T	KVLTPIKEK	79966	-0.555556	10.0475	0.008	27.65	53.75	8.1789	4.5225	568.328	2	1135.65	1135.65	0	0.9	365	Non	594.14	204.96	204.96	5.01	3	>sp|Q8N960|CE120_HUMAN Centrosomal protein of 120 kDa OS=Homo sapiens OX=9606 GN=CEP120 PE=1 SV=2	9461	rowlf_20220719_op_hs_mhc_lp-1_classi_20perc_repl1.ScanId;v=1;d1=7474.7474.2	controllerType=0 controllerNumber=1 scan=7474	13.3154
9	N.RLSS[+79,966]PISKR.C	RLSSPISKR	79966	-0.955556	6.0425	0.4621	25.5417	46	6.3743	3.9191	375.204	3	1123.6	1123.6	0	-0.1	327	Non	252.27	48.96	13.39	1.33	4	>sp|Q99728|BARD1_HUMAN BRCA1-associated RING domain protein 1 OS=Homo sapiens OX=9606 GN=BARD1 PE=1 SV=2	11462	rowlf_20220719_op_hs_mhc_lp-1_classi_20perc_repl1.ScanId;v=1;d1=3293.3293.3	controllerType=0 controllerNumber=1 scan=3293	7.0877
9	K.SRLS[+79,966]LRRSL.S	SRLSLRRSL	79966	-0.5	12.9585	6.7138	6.9923	12.4753	2.6443	0.0706	389.883	3	1167.63	1167.64	0	-0.8	771	Non	208.11	53.77	53.77	1.66	14	>sp|Q9UQ35|SRRM2_HUMAN Serine/arginine repetitive matrix protein 2 OS=Homo sapiens OX=9606 GN=SRRM2 PE=1 SV=2	14307	rowlf_20220719_op_hs_mhc_lp-1_classi_20perc_repl1.ScanId;v=1;d1=17046.17046.3	controllerType=0 controllerNumber=1 scan=17046	29.9731
10	K.RPQRAT[+79,966]SNVF.A	RPQRATSNVF	79966	-1.03	10.1109	4.2777	5.4835	1.38	5.0988	9.2667	628.299	2	1255.59	1255.59	0	-2.5	14	Non	350.85	105.67	0.8	1.87	3	>sp|O14950|ML12B_HUMAN Myosin regulatory light chain 12B OS=Homo sapiens OX=9606 GN=MYL12B PE=1 SV=2	497	rowlf_20220719_op_hs_mhc_lp-1_classi_20perc_repl1.ScanId;v=1;d1=11952.11952.2	controllerType=0 controllerNumber=1 scan=11952	20.6457
10	R.KPRS[+79,966]PPRALV.L	KPRSPPRALV	79966	-0.87	20.8103	6.6889	29.1333	3.9238	6.04	1.7895	400.891	3	1200.66	1200.66	0	-1.3	249	Non	299.32	171.18	171.18	2.65	10	>sp|Q86TG7-2|PEG10_HUMAN Isoform 2 of Retrotransposon-derived protein PEG10 OS=Homo sapiens OX=9606 GN=PEG10	16315	rowlf_20220719_op_hs_mhc_lp-1_classi_20perc_repl1.ScanId;v=1;d1=10175.10175.3	controllerType=0 controllerNumber=1 scan=10175	17.3908
10	R.RTAS[+79,966]PPPPPK.R	RTASPPPPPK	79966	-1.61	9.786	0.0091	39.6667	43	11.042	2.3585	564.285	2	1127.56	1127.56	0	1.8	613	Non	518.67	276.71	91.49	2.85	1	>sp|Q8IYB3|SRRM1_HUMAN Serine/arginine repetitive matrix protein 1 OS=Homo sapiens OX=9606 GN=SRRM1 PE=1 SV=2	9095	rowlf_20220719_op_hs_mhc_lp-1_classi_20perc_repl1.ScanId;v=1;d1=5310.5310.2	controllerType=0 controllerNumber=1 scan=5310	10.266
10	A.RVAS[+79,966]PTSGVK.R	RVASPTSGVK	79966	-0.25	8.7908	0.0608	51.3636	52.5	15.8598	7.9672	541.274	2	1081.54	1081.54	0	0.1	1097	Non	561.83	228.28	23.44	2.83	3	>sp|Q9Y4H2|IRS2_HUMAN Insulin receptor substrate 2 OS=Homo sapiens OX=9606 GN=IRS2 PE=1 SV=2	14621	rowlf_20220719_op_hs_mhc_lp-1_classi_20perc_repl1.ScanId;v=1;d1=2872.2872.2	controllerType=0 controllerNumber=1 scan=2872	6.2201
11	F.RPRPVS[+79,966]PSSLL.D	RPRPVSPSSLL	79966	-0.4	12.8717	7.9894	11.8397	0.7361	2.3113	5.8801	644.842	2	1288.68	1288.68	0	-1	430	Non	334.85	137.34	51.39	3.18	15	>sp|A0A0B4J2F2|SIK1B_HUMAN Putative serine/threonine-protein kinase SIK1B OS=Homo sapiens OX=9606 GN=SIK1B PE=5 SV=1	3	rowlf_20220719_op_hs_mhc_lp-1_classi_20perc_repl1.ScanId;v=1;d1=28302.28302.2	controllerType=0 controllerNumber=1 scan=28302	51.7346
11	A.RT[+79,966]RSLSSLREK.G	RTRSLSSLREK	79966	-1.49091	23.5526	0.0312	59.375	85	38	20.5	353.939	4	1412.74	1412.74	0	-0.8	1975	Non	167.82	84.64	33.61	1.42	22	>sp|O94915|FRYL_HUMAN Protein furry homolog-like OS=Homo sapiens OX=9606 GN=FRYL PE=1 SV=2	1563	rowlf_20220719_op_hs_mhc_lp-1_classi_20perc_repl1.ScanId;v=1;d1=4781.4781.4	controllerType=0 controllerNumber=1 scan=4781	9.5397
11	R.KPRS[+79,966]PPRALVL.P	KPRSPPRALVL	79966	-0.445455	20.3448	8.8395	14.9254	1.6744	2.9858	4.1976	438.586	3	1313.74	1313.75	0	-1	249	Non	42.14	42.14	42.14	1.37	10	>sp|Q86TG7-2|PEG10_HUMAN Isoform 2 of Retrotransposon-derived protein PEG10 OS=Homo sapiens OX=9606 GN=PEG10	16315	rowlf_20220719_op_hs_mhc_lp-1_classi_20perc_repl1.ScanId;v=1;d1=20154.20154.3	controllerType=0 controllerNumber=1 scan=20154	35.7292
12	R.RPRSLS[+79,966]SPTVTL.S	RPRSLSSPTVTL	79966	-0.35	20.569	10.5646	17.7342	0.7584	3.5228	10.1386	697.364	2	1393.72	1393.72	0	0.9	443	Non	514.4	268.62	17.31	2.81	4	>sp|Q96PU5|NED4L_HUMAN E3 ubiquitin-protein ligase NEDD4-like OS=Homo sapiens OX=9606 GN=NEDD4L PE=1 SV=2	11194	rowlf_20220719_op_hs_mhc_lp-1_classi_20perc_repl1.ScanId;v=1;d1=25021.25021.2	controllerType=0 controllerNumber=1 scan=25021	45.065
9	S.LPAS[+79,966]PRARL.S	LPASPRARL	79966	-0.2	3.9937	28.7643	6.8831	0.0726	0.7825	4.5946	530.787	2	1060.57	1060.57	0	1.2	443	Non	428.63	96.47	96.47	2.68	4	>sp|Q3KQU3|MA7D1_HUMAN MAP7 domain-containing protein 1 OS=Homo sapiens OX=9606 GN=MAP7D1 PE=1 SV=1	15871	rowlf_20220719_op_hs_mhc_lp-1_classi_20perc_repl1.ScanId;v=1;d1=17019.17019.2	controllerType=0 controllerNumber=1 scan=17019	29.927
9	D.RVYS[+79,966]PYNHR.H	RVYSPYNHR	79966	-1.83333	2.6871	0.0242	14.2985	33.5	4.5841	1.3114	424.528	3	1271.57	1271.57	0	0.3	582	Non	330.43	256.59	220.8	2.79	3	>sp|Q9NS56|TOPRS_HUMAN E3 ubiquitin-protein ligase Topors OS=Homo sapiens OX=9606 GN=TOPORS PE=1 SV=1	13071	rowlf_20220719_op_hs_mhc_lp-1_classi_20perc_repl1.ScanId;v=1;d1=5525.5525.3	controllerType=0 controllerNumber=1 scan=5525	10.5517
9	S.RPSS[+79,966]PGSGL.H	RPSSPGSGL	79966	-0.788889	5.5283	13.363	7.1375	0.1834	0.4944	3.7747	469.21	2	937.414	937.414	0	-0.3	390	Non	302.96	114.86	30.86	2.37	1	>sp|Q9UKI9|PO2F3_HUMAN POU domain, class 2, transcription factor 3 OS=Homo sapiens OX=9606 GN=POU2F3 PE=2 SV=3	13993	rowlf_20220719_op_hs_mhc_lp-1_classi_20perc_repl1.ScanId;v=1;d1=8452.8452.2	controllerType=0 controllerNumber=1 scan=8452	14.7334
10	M.YPDPHS[+79,966]PFAV.S	YPDPHSPFAV	79966	-0.48	11.2962	40.3061	6.7438	0.0494	0.1657	3.5914	605.251	2	1209.49	1209.5	0	-2.2	240	Non	394.63	284.13	284.13	2.79	3	>sp|P41162|ETV3_HUMAN ETS translocation variant 3 OS=Homo sapiens OX=9606 GN=ETV3 PE=1 SV=2	4169	rowlf_20220719_op_hs_mhc_lp-1_classi_20perc_repl1.ScanId;v=1;d1=32964.32964.2	controllerType=0 controllerNumber=1 scan=32964	61.5598
10	S.HPRS[+79,966]PNVLSV.A	HPRSPNVLSV	79966	-0.38	8.4095	10.9937	14.3209	0.2673	2.8137	0.5344	593.293	2	1185.58	1185.58	0	1.7	684	Non	447.4	168.78	115.94	3.15	10	>sp|Q16665|HIF1A_HUMAN Hypoxia-inducible factor 1-alpha OS=Homo sapiens OX=9606 GN=HIF1A PE=1 SV=1	7012	rowlf_20220719_op_hs_mhc_lp-1_classi_20perc_repl1.ScanId;v=1;d1=19127.19127.2	controllerType=0 controllerNumber=1 scan=19127	33.8528
10	F.RPRS[+79,966]NSTETL.S	RPRSNSTETL	79966	-1.68	18.1772	14.4936	14.5224	0.5175	3.6088	1.3198	620.788	2	1240.57	1240.57	0	0.6	852	Non	392.67	136.85	1.6	2.19	3	>sp|Q9P0K1|ADA22_HUMAN Disintegrin and metalloproteinase domain-containing protein 22 OS=Homo sapiens OX=9606 GN=ADAM22 PE=1 SV=1	13488	rowlf_20220719_op_hs_mhc_lp-1_classi_20perc_repl1.ScanId;v=1;d1=1523.1523.2	controllerType=0 controllerNumber=1 scan=1523	3.5413
10	F.RPRSNS[+79,966]TETL.S	RPRSNSTETL	79966	-1.68	18.1772	14.4936	14.5224	0.5175	3.6088	1.3198	620.788	2	1240.57	1240.57	0	-0.2	852	Non	467.43	142.11	16.98	2.68	3	>sp|Q9P0K1|ADA22_HUMAN Disintegrin and metalloproteinase domain-containing protein 22 OS=Homo sapiens OX=9606 GN=ADAM22 PE=1 SV=1	13488	rowlf_20220719_op_hs_mhc_lp-1_classi_20perc_repl1.ScanId;v=1;d1=1693.1693.2	controllerType=0 controllerNumber=1 scan=1693	3.9113
9	N.KPRS[+79,966]PVVEL.S	KPRSPVVEL	79966	-0.411111	5.1914	2.8732	3.0072	0.1306	0.3447	0.7522	552.794	2	1104.58	1104.58	0	0.4	667	Non	512.9	142.15	142.15	3.25	4	>sp|P25098|ARBK1_HUMAN Beta-adrenergic receptor kinase 1 OS=Homo sapiens OX=9606 GN=GRK2 PE=1 SV=2	3533	rowlf_20220719_op_hs_mhc_lp-1_classi_20perc_repl1.ScanId;v=1;d1=18918.18918.2	controllerType=0 controllerNumber=1 scan=18918	33.4813
9	G.TPRS[+79,966]PPLGL.I	TPRSPPLGL	79966	-0.4	3.8106	9.6099	4.4002	0.141	0.715	1.7145	509.26	2	1017.51	1017.51	0	-0.3	755	Non	227.13	63.83	15.76	1.52	3	>sp|Q16584|M3K11_HUMAN Mitogen-activated protein kinase kinase kinase 11 OS=Homo sapiens OX=9606 GN=MAP3K11 PE=1 SV=1	6974	rowlf_20220719_op_hs_mhc_lp-1_classi_20perc_repl1.ScanId;v=1;d1=28884.28884.2	controllerType=0 controllerNumber=1 scan=28884	52.9457
9	R.KPRS[+79,966]PPRAL.V	KPRSPPRAL	79966	-1.43333	4.7917	4.6148	3.487	0.3845	0.4947	0.78	367.868	3	1101.59	1101.59	0	-1.8	249	Non	184.08	60.38	60.38	1.37	10	>sp|Q86TG7-2|PEG10_HUMAN Isoform 2 of Retrotransposon-derived protein PEG10 OS=Homo sapiens OX=9606 GN=PEG10	16315	rowlf_20220719_op_hs_mhc_lp-1_classi_20perc_repl1.ScanId;v=1;d1=5152.5152.3	controllerType=0 controllerNumber=1 scan=5152	10.0489
9	S.LPAS[+79,966]PAHQL.S	LPASPAHQL	79966	0.0555556	2.622	26.5543	2.3885	0.0031	0.1783	1.8202	507.244	2	1013.48	1013.48	0	-1.5	998	Non	296.32	100.29	100.29	2.38	7	>sp|Q8TEK3|DOT1L_HUMAN Histone-lysine N-methyltransferase, H3 lysine-79 specific OS=Homo sapiens OX=9606 GN=DOT1L PE=1 SV=3	9972	rowlf_20220719_op_hs_mhc_lp-1_classi_20perc_repl1.ScanId;v=1;d1=20482.20482.2	controllerType=0 controllerNumber=1 scan=20482	36.3131
9	R.HVYT[+79,966]PSTTK.H	HVYTPSTTK	79966	-0.966667	1.3338	0.0092	11.4313	10.8969	2.8396	1.2134	557.253	2	1113.5	1113.5	0	0.9	113	Non	564.27	240.75	45.22	3.83	6	>sp|Q9H9E1|ANRA2_HUMAN Ankyrin repeat family A protein 2 OS=Homo sapiens OX=9606 GN=ANKRA2 PE=1 SV=1	12592	rowlf_20220719_op_hs_mhc_lp-1_classi_20perc_repl1.ScanId;v=1;d1=5549.5549.2	controllerType=0 controllerNumber=1 scan=5549	10.5875
10	F.RPRPVS[+79,966]PSSL.L	RPRPVSPSSL	79966	-0.82	10.5317	7.9443	7.6769	0.5955	1.3205	1.3447	588.295	2	1175.58	1175.59	0	-8.3	430	Non	344.3	126.74	47.05	1.7	15	>sp|A0A0B4J2F2|SIK1B_HUMAN Putative serine/threonine-protein kinase SIK1B OS=Homo sapiens OX=9606 GN=SIK1B PE=5 SV=1	3	rowlf_20220719_op_hs_mhc_lp-1_classi_20perc_repl1.ScanId;v=1;d1=15374.15374.2	controllerType=0 controllerNumber=1 scan=15374	26.9201
10	G.SPRS[+79,966]PSTTYL.H	SPRSPSTTYL	79966	-0.9	5.678	7.8553	5.9894	0.1281	1.1302	0.1782	594.768	2	1188.53	1188.53	0	0	772	Non	181.51	91.59	27.48	1.35	7	>sp|Q13111|CAF1A_HUMAN Chromatin assembly factor 1 subunit A OS=Homo sapiens OX=9606 GN=CHAF1A PE=1 SV=3	6091	rowlf_20220719_op_hs_mhc_lp-1_classi_20perc_repl1.ScanId;v=1;d1=20529.20529.2	controllerType=0 controllerNumber=1 scan=20529	36.3965
9	M.SPFKRQLS[+79,966]L.R	SPFKRQLSL	79966	-0.522222	2.4702	8.9528	1.3819	0.0377	0.3986	0.8344	578.302	2	1155.6	1155.59	0	3.8	288	Non	527.84	59.8	59.8	2.02	5	>sp|P49757|NUMB_HUMAN Protein numb homolog OS=Homo sapiens OX=9606 GN=NUMB PE=1 SV=2	4553	rowlf_20220719_op_hs_mhc_lp-1_classi_20perc_repl1.ScanId;v=1;d1=24876.24876.2	controllerType=0 controllerNumber=1 scan=24876	44.7675
9	Q.T[+79,966]MCPHILRY.L	TMCPHILRY	79966	0.155556	0.3663	1.5419	1.2776	10.4158	1.9725	0.2845	607.271	2	1213.53	1213.53	0	7	248	Non	286.4	135.93	135.93	1.62	4	>sp|P60228|EIF3E_HUMAN Eukaryotic translation initiation factor 3 subunit E OS=Homo sapiens OX=9606 GN=EIF3E PE=1 SV=1	5120	rowlf_20220719_op_hs_mhc_lp-1_classi_20perc_repl1.ScanId;v=1;d1=22066.22066.2	controllerType=0 controllerNumber=1 scan=22066	39.3549
8	L.HELTFQAM[+15,995].A	HELTFQAM	15995	-0.075	20.6034	72.3438	0.0513	5.0679	10.0726	19.375	496.73	2	992.452	992.451	0	1.6	250	Non	323.6	148.94	148.94	1.93	3	>sp|O00186|STXB3_HUMAN Syntaxin-binding protein 3 OS=Homo sapiens OX=9606 GN=STXBP3 PE=1 SV=2	212	rowlf_20220719_op_hs_mhc_lp-1_classi_20perc_repl1.ScanId;v=1;d1=16499.16499.2	controllerType=0 controllerNumber=1 scan=16499	28.9556
8	K.M[+15,995]EQEMTRL.H	MEQEMTRL	15995	-1.0125	30.5625	72.6562	0.3103	8.3746	7.8861	25.8571	527.238	2	1053.47	1053.47	0	-1	468	Non	235.18	40.91	40.91	1.41	3	>sp|O14578|CTRO_HUMAN Citron Rho-interacting kinase OS=Homo sapiens OX=9606 GN=CIT PE=1 SV=2	382	rowlf_20220719_op_hs_mhc_lp-1_classi_20perc_repl1.ScanId;v=1;d1=1837.1837.2	controllerType=0 controllerNumber=1 scan=1837	4.2119
8	E.DEAM[+15,995]FVEY.R	DEAMFVEY	15995	-0.1375	6.5543	83.1579	0.001	10.3299	19.1296	27.6667	510.205	2	1019.4	1019.4	0	-0.6	397	Non	264.99	82.9	82.9	1.43	11	>sp|O43592|XPOT_HUMAN Exportin-T OS=Homo sapiens OX=9606 GN=XPOT PE=1 SV=2	864	rowlf_20220719_op_hs_mhc_lp-1_classi_20perc_repl1.ScanId;v=1;d1=29372.29372.2	controllerType=0 controllerNumber=1 scan=29372	53.9598
8	P.DEKAIM[+15,995]TY.V	DEKAIMTY	15995	-0.5875	4.6843	72.3438	0.0026	16.8462	16.2558	14.6512	493.728	2	986.448	986.45	0	-1.5	253	Non	253.29	61.46	61.46	1.82	6	>sp|O43707|ACTN4_HUMAN Alpha-actinin-4 OS=Homo sapiens OX=9606 GN=ACTN4 PE=1 SV=2	897	rowlf_20220719_op_hs_mhc_lp-1_classi_20perc_repl1.ScanId;v=1;d1=12259.12259.2	controllerType=0 controllerNumber=1 scan=12259	21.2222
8	A.M[+15,995]EHLIHVL.Q	MEHLIHVL	15995	1.0375	17.6977	54.8544	0.0441	2.6235	6.2849	5.8044	336.516	3	1007.53	1007.53	0	0	62	Non	229.6	62.21	62.21	1.41	5	>sp|O60763|USO1_HUMAN General vesicular transport factor p115 OS=Homo sapiens OX=9606 GN=USO1 PE=1 SV=2	1137	rowlf_20220719_op_hs_mhc_lp-1_classi_20perc_repl1.ScanId;v=1;d1=22985.22985.3	controllerType=0 controllerNumber=1 scan=22985	41.12
8	C.EELRAQVM[+15,995].E	EELRAQVM	15995	-0.4125	31.8571	82.6316	0.0763	9.4703	17.7838	27.3333	496.247	2	991.487	991.488	0	-1	854	Non	410.73	161.4	161.4	2.7	4	>sp|O60841|IF2P_HUMAN Eukaryotic translation initiation factor 5B OS=Homo sapiens OX=9606 GN=EIF5B PE=1 SV=4	1152	rowlf_20220719_op_hs_mhc_lp-1_classi_20perc_repl1.ScanId;v=1;d1=9663.9663.2	controllerType=0 controllerNumber=1 scan=9663	16.6711
8	N.DEGYTPLM[+15,995].E	DEGYTPLM	15995	-0.6625	35.8889	85.7143	0.1441	12.0185	22.0541	43	941.39	1	941.39	941.392	0	-2.6	498	Non	455.33	163.32	163.32	3.51	47	>sp|O75179|ANR17_HUMAN Ankyrin repeat domain-containing protein 17 OS=Homo sapiens OX=9606 GN=ANKRD17 PE=1 SV=3	1247	rowlf_20220719_op_hs_mhc_lp-1_classi_20perc_repl1.ScanId;v=1;d1=21090.21090.1	controllerType=0 controllerNumber=1 scan=21090	37.482
8	R.TEYTITM[+15,995]Y.D	TEYTITMY	15995	-0.225	4.2914	66.1364	0.008	24.0625	14.7266	12.4848	519.228	2	1037.45	1037.45	0	-1.1	159	Non	191.66	92.88	92.88	1.35	10	>sp|O75460|ERN1_HUMAN Serine/threonine-protein kinase/endoribonuclease IRE1 OS=Homo sapiens OX=9606 GN=ERN1 PE=1 SV=2	1323	rowlf_20220719_op_hs_mhc_lp-1_classi_20perc_repl1.ScanId;v=1;d1=26535.26535.2	controllerType=0 controllerNumber=1 scan=26535	48.0675
8	K.M[+15,995]EGKIVVY.T	MEGKIVVY	15995	0.7125	7.951	68.4091	0.0157	15.96	14.4062	8.4076	477.753	2	954.498	954.496	0	1.8	635	Non	316.2	61.37	61.37	1.41	14	>sp|O75592|MYCB2_HUMAN E3 ubiquitin-protein ligase MYCBP2 OS=Homo sapiens OX=9606 GN=MYCBP2 PE=1 SV=4	1362	rowlf_20220719_op_hs_mhc_lp-1_classi_20perc_repl1.ScanId;v=1;d1=18097.18097.2	controllerType=0 controllerNumber=1 scan=18097	31.9279
8	L.TELM[+15,995]FEHY.N	TELMFEHY	15995	-0.4625	10.9842	86.0714	0.0458	30.6667	21.2558	32.75	543.233	2	1085.46	1085.46	0	-1.2	137	Non	381.14	163.56	163.56	3.21	6	>sp|O96019|ACL6A_HUMAN Actin-like protein 6A OS=Homo sapiens OX=9606 GN=ACTL6A PE=1 SV=1	1865	rowlf_20220719_op_hs_mhc_lp-1_classi_20perc_repl1.ScanId;v=1;d1=25463.25463.2	controllerType=0 controllerNumber=1 scan=25463	45.9682
8	A.LDM[+15,995]EIHAY.R	LDMEIHAY	15995	0.0625	9.6089	70.4688	0.2096	11.1674	9.4751	17.2609	504.229	2	1007.45	1007.45	0	0.5	369	Non	287.02	97.78	97.78	2.09	6	>sp|P02545|LMNA_HUMAN Prelamin-A/C OS=Homo sapiens OX=9606 GN=LMNA PE=1 SV=1	2049	rowlf_20220719_op_hs_mhc_lp-1_classi_20perc_repl1.ScanId;v=1;d1=18283.18283.2	controllerType=0 controllerNumber=1 scan=18283	32.2922
8	I.VEAEAM[+15,995]NY.E	VEAEAMNY	15995	-0.2625	6.1514	71.5625	0.082	28.6667	17.8108	23.3	471.697	2	942.387	942.387	0	-0.5	60	Non	256.6	73.15	73.15	1.31	5	>sp|P06748|NPM_HUMAN Nucleophosmin OS=Homo sapiens OX=9606 GN=NPM1 PE=1 SV=2	2288	rowlf_20220719_op_hs_mhc_lp-1_classi_20perc_repl1.ScanId;v=1;d1=10139.10139.2	controllerType=0 controllerNumber=1 scan=10139	17.3336
8	K.DEM[+15,995]KVSDL.D	DEMKVSDL	15995	-0.6625	43.75	85.7143	0.1302	6.8114	23.6562	32.5	476.718	2	952.429	952.429	0	0.3	1547	Non	298.33	78.97	78.97	1.64	5	>sp|P11047|LAMC1_HUMAN Laminin subunit gamma-1 OS=Homo sapiens OX=9606 GN=LAMC1 PE=1 SV=3	2663	rowlf_20220719_op_hs_mhc_lp-1_classi_20perc_repl1.ScanId;v=1;d1=11160.11160.2	controllerType=0 controllerNumber=1 scan=11160	19.2385
8	D.IERM[+15,995]VQEA.E	IERMVQEA	15995	-0.325	67.5	64.9107	1.3903	30.1667	44.75	53.3333	496.246	2	991.485	991.488	0	-2.4	515	Non	285.4	73.27	73.27	1.7	27	>sp|P11142|HSP7C_HUMAN Heat shock cognate 71 kDa protein OS=Homo sapiens OX=9606 GN=HSPA8 PE=1 SV=1	2669	rowlf_20220719_op_hs_mhc_lp-1_classi_20perc_repl1.ScanId;v=1;d1=3581.3581.2	controllerType=0 controllerNumber=1 scan=3581	7.6688
8	S.LESYAFNM[+15,995].K	LESYAFNM	15995	0.15	42.8	90	0.6793	20.9	21.8837	42	495.715	2	990.423	990.424	0	-0.8	542	Non	361.12	135.08	135.08	2.63	27	>sp|P11142|HSP7C_HUMAN Heat shock cognate 71 kDa protein OS=Homo sapiens OX=9606 GN=HSPA8 PE=1 SV=1	2669	rowlf_20220719_op_hs_mhc_lp-1_classi_20perc_repl1.ScanId;v=1;d1=24177.24177.2	controllerType=0 controllerNumber=1 scan=24177	43.383
8	D.NERSIPSM[+15,995].V	NERSIPSM	15995	-1.0375	18.2025	42.8293	0.0578	6.3582	14.875	12.1061	475.224	2	949.442	949.441	0	0.7	711	Non	416.41	173.84	173.84	3.21	15	>sp|P11388|TOP2A_HUMAN DNA topoisomerase 2-alpha OS=Homo sapiens OX=9606 GN=TOP2A PE=1 SV=3	2716	rowlf_20220719_op_hs_mhc_lp-1_classi_20perc_repl1.ScanId;v=1;d1=4229.4229.2	controllerType=0 controllerNumber=1 scan=4229	8.7884
8	F.AEM[+15,995]YVAKF.A	AEMYVAKF	15995	0.475	12.6453	73.2812	0.1393	19.8611	13.9937	18.85	487.736	2	974.465	974.465	0	0.3	229	Non	356.27	158.16	158.16	2.85	20	>sp|P13639|EF2_HUMAN Elongation factor 2 OS=Homo sapiens OX=9606 GN=EEF2 PE=1 SV=4	2822	rowlf_20220719_op_hs_mhc_lp-1_classi_20perc_repl1.ScanId;v=1;d1=20130.20130.2	controllerType=0 controllerNumber=1 scan=20130	35.6778
8	E.M[+15,995]EAPTTAY.K	MEAPTTAY	15995	-0.2875	3.0548	64.375	0.0198	10.0172	9.0547	6.6676	899.381	1	899.381	899.381	0	-1	215	Non	508.43	195.78	195.78	3.7	2	>sp|P14317|HCLS1_HUMAN Hematopoietic lineage cell-specific protein OS=Homo sapiens OX=9606 GN=HCLS1 PE=1 SV=3	2870	rowlf_20220719_op_hs_mhc_lp-1_classi_20perc_repl1.ScanId;v=1;d1=12531.12531.1	controllerType=0 controllerNumber=1 scan=12531	21.6994
8	T.M[+15,995]EELVEHY.K	MEELVEHY	15995	-0.6375	8.9464	86.7857	0.0455	21.3333	17.2027	18.4	533.231	2	1065.46	1065.46	0	-0.3	349	Non	441.66	160.77	160.77	3.21	3	>sp|P16333|NCK1_HUMAN Cytoplasmic protein NCK1 OS=Homo sapiens OX=9606 GN=NCK1 PE=1 SV=1	3053	rowlf_20220719_op_hs_mhc_lp-1_classi_20perc_repl1.ScanId;v=1;d1=17066.17066.2	controllerType=0 controllerNumber=1 scan=17066	30.0104
8	V.DEHSVM[+15,995]TY.L	DEHSVMTY	15995	-0.8625	4.3333	66.8182	0.001	11.1086	12.073	13.76	499.2	2	997.392	997.393	0	-1.1	253	Non	265.69	163.59	163.59	2.63	33	>sp|P21333|FLNA_HUMAN Filamin-A OS=Homo sapiens OX=9606 GN=FLNA PE=1 SV=4	3322	rowlf_20220719_op_hs_mhc_lp-1_classi_20perc_repl1.ScanId;v=1;d1=7780.7780.2	controllerType=0 controllerNumber=1 scan=7780	13.7868
8	H.HEM[+15,995]QAHIF.H	HEMQAHIF	15995	-0.3	12.0943	69.0909	0.0189	7.8008	7.1868	8.9	514.735	2	1028.46	1028.46	0	1	52	Non	364.99	208.5	208.5	1.93	1	>sp|P23109|AMPD1_HUMAN AMP deaminase 1 OS=Homo sapiens OX=9606 GN=AMPD1 PE=1 SV=3	3426	rowlf_20220719_op_hs_mhc_lp-1_classi_20perc_repl1.ScanId;v=1;d1=11190.11190.2	controllerType=0 controllerNumber=1 scan=11190	19.2902
8	A.DENGAYLM[+15,995].A	DENGAYLM	15995	-0.5875	23.6842	89.2857	0.0548	11.0362	17.3108	33	928.372	1	928.372	928.372	0	0.2	219	Non	426.05	172.78	172.78	2.83	1	>sp|P34896|GLYC_HUMAN Serine hydroxymethyltransferase, cytosolic OS=Homo sapiens OX=9606 GN=SHMT1 PE=1 SV=1	3928	rowlf_20220719_op_hs_mhc_lp-1_classi_20perc_repl1.ScanId;v=1;d1=14110.14110.1	controllerType=0 controllerNumber=1 scan=14110	24.5985
8	A.LEQQVEEM[+15,995].K	LEQQVEEM	15995	-0.95	30.875	89.2857	0.2134	10.732	12.8427	34.5	511.228	2	1021.45	1021.45	0	-1	1530	Non	296.91	96.88	96.88	2.08	16	>sp|P35579|MYH9_HUMAN Myosin-9 OS=Homo sapiens OX=9606 GN=MYH9 PE=1 SV=4	4008	rowlf_20220719_op_hs_mhc_lp-1_classi_20perc_repl1.ScanId;v=1;d1=7870.7870.2	controllerType=0 controllerNumber=1 scan=7870	13.9142
8	Q.LEKDFSSM[+15,995].K	LEKDFSSM	15995	-0.5	18.2025	66.25	0.2131	8.7183	12.1461	19.3125	486.72	2	972.432	972.434	0	-2.2	146	Non	314.5	83.96	83.96	1.68	4	>sp|P39023|RL3_HUMAN 60S ribosomal protein L3 OS=Homo sapiens OX=9606 GN=RPL3 PE=1 SV=2	4111	rowlf_20220719_op_hs_mhc_lp-1_classi_20perc_repl1.ScanId;v=1;d1=7675.7675.2	controllerType=0 controllerNumber=1 scan=7675	13.6258
8	S.DRVVIQEM[+15,995].L	DRVVIQEM	15995	-0.025	11.651	67.3864	2.0896	11.2489	16.4186	1.6137	503.255	2	1005.5	1005.5	0	-0.1	104	Non	303.27	44.64	44.64	1.4	3	>sp|P40938|RFC3_HUMAN Replication factor C subunit 3 OS=Homo sapiens OX=9606 GN=RFC3 PE=1 SV=2	4158	rowlf_20220719_op_hs_mhc_lp-1_classi_20perc_repl1.ScanId;v=1;d1=11173.11173.2	controllerType=0 controllerNumber=1 scan=11173	19.2594
8	S.DEQKITEM[+15,995].V	DEQKITEM	15995	-1.525	20.1724	73.5938	0.0148	5.6947	11.1933	21.6154	505.229	2	1009.45	1009.45	0	0.9	882	Non	173.25	119.97	119.97	1.7	11	>sp|P50851|LRBA_HUMAN Lipopolysaccharide-responsive and beige-like anchor protein OS=Homo sapiens OX=9606 GN=LRBA PE=1 SV=4	4645	rowlf_20220719_op_hs_mhc_lp-1_classi_20perc_repl1.ScanId;v=1;d1=2444.2444.2	controllerType=0 controllerNumber=1 scan=2444	5.5384
8	Y.TELEAIM[+15,995]Y.A	TELEAIMY	15995	0.375	7.4282	78.5417	0.0206	25.3846	18.7656	24.5	985.453	1	985.453	985.455	0	-1.2	340	Non	537.79	160.82	160.82	4.02	13	>sp|P51659|DHB4_HUMAN Peroxisomal multifunctional enzyme type 2 OS=Homo sapiens OX=9606 GN=HSD17B4 PE=1 SV=3	4701	rowlf_20220719_op_hs_mhc_lp-1_classi_20perc_repl1.ScanId;v=1;d1=30610.30610.1	controllerType=0 controllerNumber=1 scan=30610	56.5421
8	L.M[+15,995]EGKSYVF.R	MEGKSYVF	15995	-0.125	25.3929	80.7895	0.1575	13.4496	9.1617	18.35	488.726	2	976.445	976.444	0	0.9	576	Non	335.45	113.83	113.83	1.8	6	>sp|P54296|MYOM2_HUMAN Myomesin-2 OS=Homo sapiens OX=9606 GN=MYOM2 PE=1 SV=3	4878	rowlf_20220719_op_hs_mhc_lp-1_classi_20perc_repl1.ScanId;v=1;d1=18259.18259.2	controllerType=0 controllerNumber=1 scan=18259	32.2415
8	E.EEQIAYAM[+15,995].Q	EEQIAYAM	15995	-0.225	30.9375	91.3636	0.0425	7.9011	19.4815	40	485.712	2	970.417	970.419	0	-1.5	284	Non	284.57	108.24	108.24	1.62	5	>sp|P55036|PSMD4_HUMAN 26S proteasome non-ATPase regulatory subunit 4 OS=Homo sapiens OX=9606 GN=PSMD4 PE=1 SV=1	4920	rowlf_20220719_op_hs_mhc_lp-1_classi_20perc_repl1.ScanId;v=1;d1=15271.15271.2	controllerType=0 controllerNumber=1 scan=15271	26.7574
8	D.M[+15,995]ERQGDVY.R	MERQGDVY	15995	-1.325	15.1583	80	0.134	20.6667	20.14	17.6087	507.22	2	1013.43	1013.44	0	-2.8	337	Non	342	162.72	162.72	1.87	6	>sp|P55265|DSRAD_HUMAN Double-stranded RNA-specific adenosine deaminase OS=Homo sapiens OX=9606 GN=ADAR PE=1 SV=4	4954	rowlf_20220719_op_hs_mhc_lp-1_classi_20perc_repl1.ScanId;v=1;d1=3088.3088.2	controllerType=0 controllerNumber=1 scan=3088	6.6543
8	E.VEM[+15,995]LVAGH.E	VEMLVAGH	15995	1.1	43.75	86.7857	0.8231	52.5	71.25	65	436.22	2	871.432	871.434	0	-2.2	125	Non	345.04	77.03	77.03	1.82	3	>sp|P60660|MYL6_HUMAN Myosin light polypeptide 6 OS=Homo sapiens OX=9606 GN=MYL6 PE=1 SV=2	5142	rowlf_20220719_op_hs_mhc_lp-1_classi_20perc_repl1.ScanId;v=1;d1=9828.9828.2	controllerType=0 controllerNumber=1 scan=9828	16.8963
8	S.DEM[+15,995]NVKVL.D	DEMNVKVL	15995	-0.0375	30.625	75	0.047	4.3104	14.3359	22.1818	482.244	2	963.481	963.482	0	-1	58	Non	460.95	193.04	193.04	4.02	3	>sp|P60660|MYL6_HUMAN Myosin light polypeptide 6 OS=Homo sapiens OX=9606 GN=MYL6 PE=1 SV=2	5142	rowlf_20220719_op_hs_mhc_lp-1_classi_20perc_repl1.ScanId;v=1;d1=17518.17518.2	controllerType=0 controllerNumber=1 scan=17518	30.8077
8	A.DEM[+15,995]LSRGF.K	DEMLSRGF	15995	-0.525	19.8281	91.3636	0.0329	15.24	20.62	32	485.718	2	970.429	970.43	0	-0.4	185	Non	342.05	87.95	87.95	1.92	3	>sp|P60842|IF4A1_HUMAN Eukaryotic initiation factor 4A-I OS=Homo sapiens OX=9606 GN=EIF4A1 PE=1 SV=1	5145	rowlf_20220719_op_hs_mhc_lp-1_classi_20perc_repl1.ScanId;v=1;d1=17922.17922.2	controllerType=0 controllerNumber=1 scan=17922	31.5971
8	F.M[+15,995]EQVIFKY.L	MEQVIFKY	15995	0.15	5.905	74.6875	0.0121	22.9524	18.5469	12.7576	537.27	2	1073.53	1073.53	0	-1.1	93	Non	541.27	251.08	251.08	4.45	4	>sp|P61158|ARP3_HUMAN Actin-related protein 3 OS=Homo sapiens OX=9606 GN=ACTR3 PE=1 SV=3	5169	rowlf_20220719_op_hs_mhc_lp-1_classi_20perc_repl1.ScanId;v=1;d1=27733.27733.2	controllerType=0 controllerNumber=1 scan=27733	50.576
8	I.VEVM[+15,995]FETY.Q	VEVMFETY	15995	0.5125	10.8597	80.7895	0.0457	23.6	18.2344	25.4286	1033.45	1	1033.45	1033.45	0	-0.4	124	Non	454.52	129.5	129.5	3.23	10	>sp|P61160|ARP2_HUMAN Actin-related protein 2 OS=Homo sapiens OX=9606 GN=ACTR2 PE=1 SV=1	5170	rowlf_20220719_op_hs_mhc_lp-1_classi_20perc_repl1.ScanId;v=1;d1=31878.31878.1	controllerType=0 controllerNumber=1 scan=31878	59.225
8	E.VERVITIM[+15,995].Q	VERVITIM	15995	1.325	26.5	54.0291	0.2732	11.3937	17.3108	14.2791	488.778	2	976.549	976.55	0	-0.5	64	Non	437.42	114.24	114.24	2.97	3	>sp|P62269|RS18_HUMAN 40S ribosomal protein S18 OS=Homo sapiens OX=9606 GN=RPS18 PE=1 SV=3	5240	rowlf_20220719_op_hs_mhc_lp-1_classi_20perc_repl1.ScanId;v=1;d1=20611.20611.2	controllerType=0 controllerNumber=1 scan=20611	36.5486
8	H.NENM[+15,995]VAKV.D	NENMVAKV	15995	-0.2875	47.6667	76.0417	0.4698	17.9818	23.5625	44	460.729	2	920.45	920.451	0	-0.5	141	Non	306.79	133.41	133.41	2.3	7	>sp|P62906|RL10A_HUMAN 60S ribosomal protein L10a OS=Homo sapiens OX=9606 GN=RPL10A PE=1 SV=2	5293	rowlf_20220719_op_hs_mhc_lp-1_classi_20perc_repl1.ScanId;v=1;d1=4252.4252.2	controllerType=0 controllerNumber=1 scan=4252	8.8174
8	A.IETIVAAM[+15,995].S	IETIVAAM	15995	1.8125	26.7692	83.4211	0.1357	9.2146	15.1682	27	863.454	1	863.454	863.454	0	-0.1	103	Non	497.52	107.64	107.64	3.63	6	>sp|P63092|GNAS2_HUMAN Guanine nucleotide-binding protein G(s) subunit alpha isoforms short OS=Homo sapiens OX=9606 GN=GNAS PE=1 SV=1	5311	rowlf_20220719_op_hs_mhc_lp-1_classi_20perc_repl1.ScanId;v=1;d1=22507.22507.1	controllerType=0 controllerNumber=1 scan=22507	40.2
8	T.TEVKSVEM[+15,995].H	TEVKSVEM	15995	-0.2625	19.875	73.125	0.1	5.6519	8.005	20.5	469.728	2	938.449	938.45	0	-1	287	Non	287.8	84.69	84.69	2.62	28	>sp|P68104|EF1A1_HUMAN Elongation factor 1-alpha 1 OS=Homo sapiens OX=9606 GN=EEF1A1 PE=1 SV=1	5342	rowlf_20220719_op_hs_mhc_lp-1_classi_20perc_repl1.ScanId;v=1;d1=1810.1810.2	controllerType=0 controllerNumber=1 scan=1810	4.1519
8	L.M[+15,995]ERLSVDY.G	MERLSVDY	15995	-0.4625	15.9209	69.6591	0.1258	28.7778	30.4	23.2	514.739	2	1028.47	1028.47	0	-1.4	154	Non	408.94	113.22	113.22	3.15	11	>sp|P68363|TBA1B_HUMAN Tubulin alpha-1B chain OS=Homo sapiens OX=9606 GN=TUBA1B PE=1 SV=1	5345	rowlf_20220719_op_hs_mhc_lp-1_classi_20perc_repl1.ScanId;v=1;d1=19279.19279.2	controllerType=0 controllerNumber=1 scan=19279	34.1268
8	A.M[+15,995]ESYAKAL.R	MESYAKAL	15995	-0.025	37.625	78.125	0.3445	8.4906	13.7296	24.625	464.726	2	928.444	928.444	0	-0.5	436	Non	446.29	207.96	207.96	2.43	2	>sp|P78371|TCPB_HUMAN T-complex protein 1 subunit beta OS=Homo sapiens OX=9606 GN=CCT2 PE=1 SV=4	5383	rowlf_20220719_op_hs_mhc_lp-1_classi_20perc_repl1.ScanId;v=1;d1=13585.13585.2	controllerType=0 controllerNumber=1 scan=13585	23.6274
8	I.DEIIM[+15,995]TSV.L	DEIIMTSV	15995	0.825	25.3929	77.7083	0.0753	5.0694	15.7757	37.5	923.439	1	923.439	923.439	0	-0.4	857	Non	396.64	62.26	62.26	2.61	20	>sp|P78509|RELN_HUMAN Reelin OS=Homo sapiens OX=9606 GN=RELN PE=1 SV=3	5404	rowlf_20220719_op_hs_mhc_lp-1_classi_20perc_repl1.ScanId;v=1;d1=26949.26949.1	controllerType=0 controllerNumber=1 scan=26949	48.9042
8	D.EEIIVKAM[+15,995].S	EEIIVKAM	15995	0.75	12.6566	87.8571	0.0279	5.7674	18.6094	21.5385	474.757	2	948.506	948.507	0	-1.3	427	Non	406.2	33.49	33.49	1.76	3	>sp|P86791|CCZ1_HUMAN Vacuolar fusion protein CCZ1 homolog OS=Homo sapiens OX=9606 GN=CCZ1 PE=1 SV=1	15682	rowlf_20220719_op_hs_mhc_lp-1_classi_20perc_repl1.ScanId;v=1;d1=15024.15024.2	controllerType=0 controllerNumber=1 scan=15024	26.3361
8	G.DSAM[+15,995]HLAL.R	DSAMHLAL	15995	0.7	5.6701	50.1942	7.4266	1.9794	7.8117	17.3478	437.209	2	873.41	873.413	0	-4	561	Non	428.51	126.35	126.35	2.25	5	>sp|Q00653|NFKB2_HUMAN Nuclear factor NF-kappa-B p100 subunit OS=Homo sapiens OX=9606 GN=NFKB2 PE=1 SV=4	5524	rowlf_20220719_op_hs_mhc_lp-1_classi_20perc_repl1.ScanId;v=1;d1=20228.20228.2	controllerType=0 controllerNumber=1 scan=20228	35.8548
8	M.DEM[+15,995]KVLVL.S	DEMKVLVL	15995	0.875	20.5	62.5893	0.0135	2.4944	6.4637	14.186	481.764	2	962.521	962.523	0	-1.6	545	Non	410.61	72.6	72.6	2.35	21	>sp|Q01082|SPTB2_HUMAN Spectrin beta chain, non-erythrocytic 1 OS=Homo sapiens OX=9606 GN=SPTBN1 PE=1 SV=2	5543	rowlf_20220719_op_hs_mhc_lp-1_classi_20perc_repl1.ScanId;v=1;d1=29596.29596.2	controllerType=0 controllerNumber=1 scan=29596	54.4082
8	-.M[+15,995]PALRPAL.L	MPALRPAL	15995	0.675	22.4762	53.5437	5.799	0.1061	2.2356	11.4079	442.754	2	884.501	884.502	0	-1.3	1	Non	356.64	94.76	94.76	1.84	5	>sp|Q04721|NOTC2_HUMAN Neurogenic locus notch homolog protein 2 OS=Homo sapiens OX=9606 GN=NOTCH2 PE=1 SV=3	5729	rowlf_20220719_op_hs_mhc_lp-1_classi_20perc_repl1.ScanId;v=1;d1=22151.22151.2	controllerType=0 controllerNumber=1 scan=22151	39.5286
8	E.DEAKFPTM[+15,995].N	DEAKFPTM	15995	-0.8375	13.5971	70.1562	0.0084	3.0631	11.1765	21.1538	477.716	2	954.425	954.424	0	1.1	135	Non	375.67	62.09	62.09	1.48	3	>sp|Q05655|KPCD_HUMAN Protein kinase C delta type OS=Homo sapiens OX=9606 GN=PRKCD PE=1 SV=2	5766	rowlf_20220719_op_hs_mhc_lp-1_classi_20perc_repl1.ScanId;v=1;d1=13073.13073.2	controllerType=0 controllerNumber=1 scan=13073	22.6517
8	A.M[+15,995]EALVVEV.T	MEALVVEV	15995	1.6375	29.9444	71.25	0.2891	6.4485	15.6355	30.5	905.462	1	905.462	905.465	0	-3.2	1107	Non	420.76	91.87	91.87	2.74	9	>sp|Q08211|DHX9_HUMAN ATP-dependent RNA helicase A OS=Homo sapiens OX=9606 GN=DHX9 PE=1 SV=4	5862	rowlf_20220719_op_hs_mhc_lp-1_classi_20perc_repl1.ScanId;v=1;d1=34125.34125.1	controllerType=0 controllerNumber=1 scan=34125	64.0406
8	E.DERAIEM[+15,995]F.M	DERAIEMF	15995	-0.5	17.7791	83.6842	0.0407	15.28	24.1852	31	513.732	2	1026.46	1026.46	0	0	129	Non	398.17	122.22	122.22	2.72	4	>sp|Q13895|BYST_HUMAN Bystin OS=Homo sapiens OX=9606 GN=BYSL PE=1 SV=3	6350	rowlf_20220719_op_hs_mhc_lp-1_classi_20perc_repl1.ScanId;v=1;d1=22240.22240.2	controllerType=0 controllerNumber=1 scan=22240	39.7074
8	A.TEFIM[+15,995]NEY.K	TEFIMNEY	15995	-0.4125	5.1561	71.875	0.0075	22.4286	21.0233	14.8837	531.727	2	1062.45	1062.44	0	0.9	3597	Non	304.95	151.79	151.79	2.08	41	>sp|Q14204|DYHC1_HUMAN Cytoplasmic dynein 1 heavy chain 1 OS=Homo sapiens OX=9606 GN=DYNC1H1 PE=1 SV=5	6468	rowlf_20220719_op_hs_mhc_lp-1_classi_20perc_repl1.ScanId;v=1;d1=26866.26866.2	controllerType=0 controllerNumber=1 scan=26866	48.7376
8	V.ADKVHLM[+15,995]Y.K	ADKVHLMY	15995	-0.025	11.2786	44.6389	1.5887	17.0182	4.5513	9.5781	496.747	2	992.486	992.487	0	-1.3	594	Non	458.04	216.36	216.36	3.23	10	>sp|Q14258|TRI25_HUMAN E3 ubiquitin/ISG15 ligase TRIM25 OS=Homo sapiens OX=9606 GN=TRIM25 PE=1 SV=2	6483	rowlf_20220719_op_hs_mhc_lp-1_classi_20perc_repl1.ScanId;v=1;d1=20012.20012.2	controllerType=0 controllerNumber=1 scan=20012	35.4587
8	Q.M[+15,995]EAEHNTL.R	MEAEHNTL	15995	-0.8625	19.3281	65.9091	0.1375	2.7348	4.258	13.5	480.709	2	960.41	960.409	0	1.3	299	Non	349.59	131.58	131.58	1.33	5	>sp|Q14789|GOGB1_HUMAN Golgin subfamily B member 1 OS=Homo sapiens OX=9606 GN=GOLGB1 PE=1 SV=2	6593	rowlf_20220719_op_hs_mhc_lp-1_classi_20perc_repl1.ScanId;v=1;d1=690.690.2	controllerType=0 controllerNumber=1 scan=690	1.6541
8	E.M[+15,995]EERFYRY.G	MEERFYRY	15995	-1.7375	10.5588	69.6591	0.0853	31	17.1622	15.7647	403.85	3	1209.54	1209.54	0	0.3	608	Non	186.08	146.49	146.49	1.76	12	>sp|Q14839|CHD4_HUMAN Chromodomain-helicase-DNA-binding protein 4 OS=Homo sapiens OX=9606 GN=CHD4 PE=1 SV=2	6603	rowlf_20220719_op_hs_mhc_lp-1_classi_20perc_repl1.ScanId;v=1;d1=14161.14161.3	controllerType=0 controllerNumber=1 scan=14161	24.699
8	M.M[+15,995]EAFAQRY.C	MEAFAQRY	15995	-0.5625	6.3401	79.375	0.0425	26.25	19.9815	16.5357	516.234	2	1031.46	1031.46	0	-1.1	165	Non	337.73	95.4	95.4	1.62	3	>sp|Q15438|CYH1_HUMAN Cytohesin-1 OS=Homo sapiens OX=9606 GN=CYTH1 PE=1 SV=1	6799	rowlf_20220719_op_hs_mhc_lp-1_classi_20perc_repl1.ScanId;v=1;d1=14361.14361.2	controllerType=0 controllerNumber=1 scan=14361	25.0938
8	A.M[+15,995]ERTVQSF.R	MERTVQSF	15995	-0.5125	8.7793	48.4643	0.0382	9.4361	8.7935	6.7374	507.24	2	1013.47	1013.47	0	0.1	359	Non	372.4	50.48	50.48	1.6	3	>sp|Q15738|NSDHL_HUMAN Sterol-4-alpha-carboxylate 3-dehydrogenase, decarboxylating OS=Homo sapiens OX=9606 GN=NSDHL PE=1 SV=2	6864	rowlf_20220719_op_hs_mhc_lp-1_classi_20perc_repl1.ScanId;v=1;d1=11041.11041.2	controllerType=0 controllerNumber=1 scan=11041	19.0003
8	D.DERYFNEM[+15,995].S	DERYFNEM	15995	-1.8875	25.6786	81.5789	0.0633	13.6434	24.3704	27.5	560.223	2	1119.44	1119.44	0	-2.2	333	Non	297.81	117.86	117.86	1.4	1	>sp|Q16204|CCDC6_HUMAN Coiled-coil domain-containing protein 6 OS=Homo sapiens OX=9606 GN=CCDC6 PE=1 SV=2	6925	rowlf_20220719_op_hs_mhc_lp-1_classi_20perc_repl1.ScanId;v=1;d1=14624.14624.2	controllerType=0 controllerNumber=1 scan=14624	25.5996
8	D.DEM[+15,995]TGYVA.T	DEMTGYVA	15995	-0.1875	64	88.2143	0.2404	22.0476	48	75	901.356	1	901.356	901.361	0	-5	177	Non	427.76	132.71	132.71	2.49	1	>sp|Q16539|MK14_HUMAN Mitogen-activated protein kinase 14 OS=Homo sapiens OX=9606 GN=MAPK14 PE=1 SV=3	6957	rowlf_20220719_op_hs_mhc_lp-1_classi_20perc_repl1.ScanId;v=1;d1=11734.11734.1	controllerType=0 controllerNumber=1 scan=11734	20.224
8	C.DERITELM[+15,995].G	DERITELM	15995	-0.6875	21.7021	80.2632	0.0661	12.0123	23.3438	33.6667	511.745	2	1022.48	1022.48	0	1.4	256	Non	387.69	19.04	19.04	2	10	>sp|Q16665|HIF1A_HUMAN Hypoxia-inducible factor 1-alpha OS=Homo sapiens OX=9606 GN=HIF1A PE=1 SV=1	7012	rowlf_20220719_op_hs_mhc_lp-1_classi_20perc_repl1.ScanId;v=1;d1=17962.17962.2	controllerType=0 controllerNumber=1 scan=17962	31.6765
8	N.M[+15,995]PIKDNAL.V	MPIKDNAL	15995	-0.0625	24.6562	81.3158	5.8617	0.0462	2.7305	25.5714	459.24	2	917.474	917.476	0	-2.5	350	Non	370.47	103.06	103.06	1.64	2	>sp|Q5T3J3|LRIF1_HUMAN Ligand-dependent nuclear receptor-interacting factor 1 OS=Homo sapiens OX=9606 GN=LRIF1 PE=1 SV=1	7533	rowlf_20220719_op_hs_mhc_lp-1_classi_20perc_repl1.ScanId;v=1;d1=11658.11658.2	controllerType=0 controllerNumber=1 scan=11658	20.0996
8	L.NEVHLVVM[+15,995].R	NEVHLVVM	15995	1.0125	18.3671	80.7895	0.0383	6.6896	14.625	21.5385	478.747	2	956.486	956.487	0	-0.6	3049	Non	332.78	106.18	106.18	2.33	22	>sp|Q5T4S7|UBR4_HUMAN E3 ubiquitin-protein ligase UBR4 OS=Homo sapiens OX=9606 GN=UBR4 PE=1 SV=1	7543	rowlf_20220719_op_hs_mhc_lp-1_classi_20perc_repl1.ScanId;v=1;d1=19965.19965.2	controllerType=0 controllerNumber=1 scan=19965	35.3724
8	L.NEAIM[+15,995]HQY.P	NEAIMHQY	15995	-0.85	3.2353	76.25	0.0033	17.4364	9.2289	7.4737	511.223	2	1021.44	1021.44	0	-1.2	395	Non	371.24	120.02	120.02	2.39	4	>sp|Q6SJ93|F111B_HUMAN Serine protease FAM111B OS=Homo sapiens OX=9606 GN=FAM111B PE=1 SV=1	8071	rowlf_20220719_op_hs_mhc_lp-1_classi_20perc_repl1.ScanId;v=1;d1=7151.7151.2	controllerType=0 controllerNumber=1 scan=7151	12.8482
8	E.VEVEVESM[+15,995].D	VEVEVESM	15995	0.4	20.6897	85.3571	0.1148	7.4391	12.4101	31.75	937.418	1	937.418	937.418	0	-0.8	594	Non	563.78	106.55	106.55	3.97	9	>sp|Q7KZF4|SND1_HUMAN Staphylococcal nuclease domain-containing protein 1 OS=Homo sapiens OX=9606 GN=SND1 PE=1 SV=1	8367	rowlf_20220719_op_hs_mhc_lp-1_classi_20perc_repl1.ScanId;v=1;d1=14958.14958.1	controllerType=0 controllerNumber=1 scan=14958	26.2156
8	I.M[+15,995]ESLTKMY.S	MESLTKMY	15995	-0.325	10.3122	84.4737	0.0557	28.8889	17.8649	15.5882	509.732	2	1018.46	1018.46	0	-1	240	Non	262.72	26.33	26.33	1.39	17	>sp|Q7Z6Z7|HUWE1_HUMAN E3 ubiquitin-protein ligase HUWE1 OS=Homo sapiens OX=9606 GN=HUWE1 PE=1 SV=3	8578	rowlf_20220719_op_hs_mhc_lp-1_classi_20perc_repl1.ScanId;v=1;d1=14967.14967.2	controllerType=0 controllerNumber=1 scan=14967	26.2309
8	N.LEHSVPM[+15,995]Y.A	LEHSVPMY	15995	-0.0625	9.1865	69.5455	0.0392	25.6154	17.1892	16.4643	496.228	2	991.448	991.455	0	-7.7	700	Non	434.68	147.07	147.07	2.34	22	>sp|Q7Z7G8|VP13B_HUMAN Intermembrane lipid transfer protein VPS13B OS=Homo sapiens OX=9606 GN=VPS13B PE=1 SV=2	8595	rowlf_20220719_op_hs_mhc_lp-1_classi_20perc_repl1.ScanId;v=1;d1=15249.15249.2	controllerType=0 controllerNumber=1 scan=15249	26.723
8	F.NERM[+15,995]LESY.L	NERMLESY	15995	-1.425	10.2624	81.8421	0.0135	23	34.4	25.2857	529.235	2	1057.46	1057.46	0	0.1	265	Non	415.94	89.56	89.56	1.98	1	>sp|Q86X55|CARM1_HUMAN Histone-arginine methyltransferase CARM1 OS=Homo sapiens OX=9606 GN=CARM1 PE=1 SV=3	8801	rowlf_20220719_op_hs_mhc_lp-1_classi_20perc_repl1.ScanId;v=1;d1=10123.10123.2	controllerType=0 controllerNumber=1 scan=10123	17.3094
8	T.M[+15,995]ESIVNEY.A	MESIVNEY	15995	-0.25	5.5468	74.5312	0.0084	13.7519	8.749	10.1287	1000.43	1	1000.43	1000.43	0	-1.9	1357	Non	553.42	244.38	244.38	4.25	6	>sp|Q8IVG5|SAM9L_HUMAN Sterile alpha motif domain-containing protein 9-like OS=Homo sapiens OX=9606 GN=SAMD9L PE=1 SV=2	8950	rowlf_20220719_op_hs_mhc_lp-1_classi_20perc_repl1.ScanId;v=1;d1=22964.22964.1	controllerType=0 controllerNumber=1 scan=22964	41.0763
8	S.DELRAVM[+15,995]F.P	DELRAVMF	15995	0.375	26.3846	81.3158	0.0202	9.6111	14.0391	30	498.744	2	996.481	996.482	0	-1.4	267	Non	305.31	94.66	94.66	2.11	3	>sp|Q8IWC1|MA7D3_HUMAN MAP7 domain-containing protein 3 OS=Homo sapiens OX=9606 GN=MAP7D3 PE=1 SV=2	8989	rowlf_20220719_op_hs_mhc_lp-1_classi_20perc_repl1.ScanId;v=1;d1=29759.29759.2	controllerType=0 controllerNumber=1 scan=29759	54.7357
8	M.DELRHQVM[+15,995].I	DELRHQVM	15995	-1.0375	31.9286	78.5417	0.0598	7.4515	18.9062	23.5	522.251	2	1043.49	1043.49	0	0.2	6	Non	491.25	144.88	144.88	2.72	1	>sp|Q8IYN6|UBAD2_HUMAN UBA-like domain-containing protein 2 OS=Homo sapiens OX=9606 GN=UBALD2 PE=1 SV=1	31797	rowlf_20220719_op_hs_mhc_lp-1_classi_20perc_repl1.ScanId;v=1;d1=3479.3479.2	controllerType=0 controllerNumber=1 scan=3479	7.4841
8	R.DEFNLQKM[+15,995].M	DEFNLQKM	15995	-1.175	13.3398	81.3158	0.0105	6.6639	15.8318	16.75	520.739	2	1040.47	1040.47	0	-1.8	528	Non	244.09	90.24	90.24	2.07	17	>sp|Q8N766|EMC1_HUMAN ER membrane protein complex subunit 1 OS=Homo sapiens OX=9606 GN=EMC1 PE=1 SV=1	9427	rowlf_20220719_op_hs_mhc_lp-1_classi_20perc_repl1.ScanId;v=1;d1=16971.16971.2	controllerType=0 controllerNumber=1 scan=16971	29.8359
8	E.YRLVHRTM[+15,995].A	YRLVHRTM	15995	-0.5375	26.7692	27.0824	6.9246	13.8062	7.7943	0.1814	364.531	3	1091.58	1091.58	0	0.1	320	Non	343.8	163.75	163.75	1.88	4	>sp|Q8TCX5|RHPN1_HUMAN Rhophilin-1 OS=Homo sapiens OX=9606 GN=RHPN1 PE=1 SV=2	9873	rowlf_20220719_op_hs_mhc_lp-1_classi_20perc_repl1.ScanId;v=1;d1=871.871.3	controllerType=0 controllerNumber=1 scan=871	2.0919
8	E.DETIVVGM[+15,995].T	DETIVVGM	15995	0.8375	17.3488	87.8571	0.0464	8.5821	22.8649	44.5	879.414	1	879.414	879.413	0	1.8	301	Non	528.76	175.13	175.13	3.18	3	>sp|Q8TED0|UTP15_HUMAN U3 small nucleolar RNA-associated protein 15 homolog OS=Homo sapiens OX=9606 GN=UTP15 PE=1 SV=3	9966	rowlf_20220719_op_hs_mhc_lp-1_classi_20perc_repl1.ScanId;v=1;d1=20358.20358.1	controllerType=0 controllerNumber=1 scan=20358	36.099
8	M.M[+15,995]PFKRQAL.V	MPFKRQAL	15995	-0.4	17.8721	51.9417	2.5631	0.167	2.2037	6.6536	336.189	3	1006.55	1006.55	0	1.8	108	Non	207.09	124.12	124.12	1.63	10	>sp|Q8WVV9|HNRLL_HUMAN Heterogeneous nuclear ribonucleoprotein L-like OS=Homo sapiens OX=9606 GN=HNRNPLL PE=1 SV=1	10102	rowlf_20220719_op_hs_mhc_lp-1_classi_20perc_repl1.ScanId;v=1;d1=9024.9024.3	controllerType=0 controllerNumber=1 scan=9024	15.6421
8	T.SEVLAVVM[+15,995].Q	SEVLAVVM	15995	1.975	24.9375	80.5263	0.0856	7.5879	13.9434	23.9	863.454	1	863.454	863.454	0	-0.1	978	Non	530.02	79.96	79.96	3.28	7	>sp|Q92797|SYMPK_HUMAN Symplekin OS=Homo sapiens OX=9606 GN=SYMPK PE=1 SV=2	10361	rowlf_20220719_op_hs_mhc_lp-1_classi_20perc_repl1.ScanId;v=1;d1=28651.28651.1	controllerType=0 controllerNumber=1 scan=28651	52.4385
8	E.NEM[+15,995]LVTVA.H	NEMLVTVA	15995	1.025	50	82.8947	0.2319	19.2778	38.7143	53.3333	892.447	1	892.447	892.444	0	2.7	986	Non	371.68	63.58	63.58	1.84	5	>sp|Q93009|UBP7_HUMAN Ubiquitin carboxyl-terminal hydrolase 7 OS=Homo sapiens OX=9606 GN=USP7 PE=1 SV=2	10448	rowlf_20220719_op_hs_mhc_lp-1_classi_20perc_repl1.ScanId;v=1;d1=23576.23576.1	controllerType=0 controllerNumber=1 scan=23576	42.2297
8	A.HEFTVYRM[+15,995].Q	HEFTVYRM	15995	-0.5375	14.2143	63.5714	0.0431	5.7893	9.931	13.2	549.756	2	1098.51	1098.5	0	1.3	44	Non	538.7	236.41	236.41	2.86	3	>sp|Q969V3|NCLN_HUMAN Nicalin OS=Homo sapiens OX=9606 GN=NCLN PE=1 SV=2	10522	rowlf_20220719_op_hs_mhc_lp-1_classi_20perc_repl1.ScanId;v=1;d1=13136.13136.2	controllerType=0 controllerNumber=1 scan=13136	22.7789
8	S.SERIIAPM[+15,995].R	SERIIAPM	15995	0.2875	25.6786	44.7778	0.5012	14.0741	24.7407	19.75	466.747	2	932.487	932.487	0	0.5	66	Non	245.47	74.44	74.44	1.63	2	>sp|Q96FZ2|HMCES_HUMAN Abasic site processing protein HMCES OS=Homo sapiens OX=9606 GN=HMCES PE=1 SV=1	10810	rowlf_20220719_op_hs_mhc_lp-1_classi_20perc_repl1.ScanId;v=1;d1=12627.12627.2	controllerType=0 controllerNumber=1 scan=12627	21.863
8	F.DEEM[+15,995]AVKY.I	DEEMAVKY	15995	-0.975	14.1548	90.4545	0.0065	23.65	22.8378	37	500.718	2	1000.43	1000.43	0	-1.3	129	Non	368.68	158.38	158.38	3.16	7	>sp|Q96GX5|GWL_HUMAN Serine/threonine-protein kinase greatwall OS=Homo sapiens OX=9606 GN=MASTL PE=1 SV=1	10855	rowlf_20220719_op_hs_mhc_lp-1_classi_20perc_repl1.ScanId;v=1;d1=11263.11263.2	controllerType=0 controllerNumber=1 scan=11263	19.4312
8	L.HEFKFM[+15,995]EQ.S	HEFKFMEQ	15995	-1.2625	43.5	72.0312	0.6861	31	46.5	50	556.249	2	1111.49	1111.49	0	2.9	484	Non	498.66	108.97	108.97	1.99	1	>sp|Q96JG6|VPS50_HUMAN Syndetin OS=Homo sapiens OX=9606 GN=VPS50 PE=1 SV=3	10951	rowlf_20220719_op_hs_mhc_lp-1_classi_20perc_repl1.ScanId;v=1;d1=12446.12446.2	controllerType=0 controllerNumber=1 scan=12446	21.5393
8	A.IEM[+15,995]ELSKY.L	IEMELSKY	15995	-0.35	5.5941	69.8864	0.0204	21.5556	18.2344	17.3043	514.751	2	1028.49	1028.5	0	-2.1	412	Non	361.81	101.02	101.02	2.71	6	>sp|Q99832|TCPH_HUMAN T-complex protein 1 subunit eta OS=Homo sapiens OX=9606 GN=CCT7 PE=1 SV=2	11491	rowlf_20220719_op_hs_mhc_lp-1_classi_20perc_repl1.ScanId;v=1;d1=15829.15829.2	controllerType=0 controllerNumber=1 scan=15829	27.7679
8	H.DEISVSSM[+15,995].D	DEISVSSM	15995	0.15	11.6862	81.8421	0.0082	3.5144	18.0625	22.0909	883.374	1	883.374	883.371	0	2.4	1567	Non	457.92	171.52	171.52	2.7	5	>sp|Q99996|AKAP9_HUMAN A-kinase anchor protein 9 OS=Homo sapiens OX=9606 GN=AKAP9 PE=1 SV=4	11535	rowlf_20220719_op_hs_mhc_lp-1_classi_20perc_repl1.ScanId;v=1;d1=12315.12315.1	controllerType=0 controllerNumber=1 scan=12315	21.321
8	K.DRLKSLTM[+15,995].H	DRLKSLTM	15995	-0.4875	22.3333	52.767	3.5266	14.1111	14.8906	1.8457	490.266	2	979.524	979.524	0	0.1	209	Non	479.17	131.06	131.06	2.47	2	>sp|Q9C0D3|ZY11B_HUMAN Protein zyg-11 homolog B OS=Homo sapiens OX=9606 GN=ZYG11B PE=1 SV=2	17100	rowlf_20220719_op_hs_mhc_lp-1_classi_20perc_repl1.ScanId;v=1;d1=8768.8768.2	controllerType=0 controllerNumber=1 scan=8768	15.2075
8	A.IPM[+15,995]IHAVL.Q	IPMIHAVL	15995	1.9875	28.6842	65.7955	7.3662	0.3149	2.8439	16.8214	455.264	2	909.522	909.523	0	-0.9	249	Non	354.24	0.92	0.92	1.63	14	>sp|Q9GZR7|DDX24_HUMAN ATP-dependent RNA helicase DDX24 OS=Homo sapiens OX=9606 GN=DDX24 PE=1 SV=1	17112	rowlf_20220719_op_hs_mhc_lp-1_classi_20perc_repl1.ScanId;v=1;d1=32406.32406.2	controllerType=0 controllerNumber=1 scan=32406	60.3531
8	R.DRYLARQM[+15,995].A	DRYLARQM	15995	-1.225	23.3421	57.6974	2.8079	18.5366	19.1667	1.363	356.847	3	1068.53	1068.53	0	1.2	537	Non	287.22	78.66	78.66	1.61	4	>sp|Q9H0G5|NSRP1_HUMAN Nuclear speckle splicing regulatory protein 1 OS=Homo sapiens OX=9606 GN=NSRP1 PE=1 SV=1	12209	rowlf_20220719_op_hs_mhc_lp-1_classi_20perc_repl1.ScanId;v=1;d1=4191.4191.3	controllerType=0 controllerNumber=1 scan=4191	8.7321
8	E.DERAIEM[+15,995]Y.R	DERAIEMY	15995	-1.0125	8.625	87.5	0.0134	29.875	30.9333	31.75	521.729	2	1042.45	1042.45	0	-0.6	67	Non	238.48	50.39	50.39	1.65	2	>sp|Q9H2J4|PDCL3_HUMAN Phosducin-like protein 3 OS=Homo sapiens OX=9606 GN=PDCL3 PE=1 SV=1	12325	rowlf_20220719_op_hs_mhc_lp-1_classi_20perc_repl1.ScanId;v=1;d1=14768.14768.2	controllerType=0 controllerNumber=1 scan=14768	25.8535
8	L.NEVM[+15,995]VEHF.F	NEVMVEHF	15995	-0.075	20.2931	92.7273	0.0395	15.4533	16.1744	30.25	510.727	2	1020.45	1020.45	0	0.4	119	Non	264.08	79.95	79.95	1.41	3	>sp|Q9H871|RMD5A_HUMAN E3 ubiquitin-protein transferase RMND5A OS=Homo sapiens OX=9606 GN=RMND5A PE=1 SV=1	12550	rowlf_20220719_op_hs_mhc_lp-1_classi_20perc_repl1.ScanId;v=1;d1=18448.18448.2	controllerType=0 controllerNumber=1 scan=18448	32.6039
8	R.VEM[+15,995]TVSKF.M	VEMTVSKF	15995	0.525	11.5279	70.1562	0.0601	14.1852	7.9478	19.3125	478.742	2	956.477	956.476	0	1.5	122	Non	324.96	78.97	78.97	1.4	2	>sp|Q9H974|QTRT2_HUMAN Queuine tRNA-ribosyltransferase accessory subunit 2 OS=Homo sapiens OX=9606 GN=QTRT2 PE=1 SV=1	12579	rowlf_20220719_op_hs_mhc_lp-1_classi_20perc_repl1.ScanId;v=1;d1=13104.13104.2	controllerType=0 controllerNumber=1 scan=13104	22.7171
8	Q.HPKEKPFM[+15,995].F	HPKEKPFM	15995	-1.625	18.6203	42.878	4.8885	1.0592	3.5343	11.0132	515.264	2	1029.52	1029.52	0	2.7	405	Non	319.52	34.55	34.55	1.3	5	>sp|Q9HB19|PKHA2_HUMAN Pleckstrin homology domain-containing family A member 2 OS=Homo sapiens OX=9606 GN=PLEKHA2 PE=1 SV=2	12655	rowlf_20220719_op_hs_mhc_lp-1_classi_20perc_repl1.ScanId;v=1;d1=3214.3214.2	controllerType=0 controllerNumber=1 scan=3214	6.9281
8	D.RPM[+15,995]KTSVL.R	RPMKTSVL	15995	-0.2	26.6538	42.7317	7.21	0.89	2.1778	7.877	474.271	2	947.535	947.534	0	0.4	13	Non	444.21	94.74	94.74	2.59	4	>sp|Q9NPJ4-2|PNRC2_HUMAN Isoform 2 of Proline-rich nuclear receptor coactivator 2 OS=Homo sapiens OX=9606 GN=PNRC2	41841	rowlf_20220719_op_hs_mhc_lp-1_classi_20perc_repl1.ScanId;v=1;d1=3925.3925.2	controllerType=0 controllerNumber=1 scan=3925	8.289
8	M.EEM[+15,995]EFQRF.V	EEMEFQRF	15995	-1.375	6.4506	83.1579	0.0126	9.836	9.9713	19.5625	566.242	2	1131.48	1131.48	0	-0.9	74	Non	385.37	150.46	150.46	2.98	3	>sp|Q9NRF9|DPOE3_HUMAN DNA polymerase epsilon subunit 3 OS=Homo sapiens OX=9606 GN=POLE3 PE=1 SV=1	13015	rowlf_20220719_op_hs_mhc_lp-1_classi_20perc_repl1.ScanId;v=1;d1=20459.20459.2	controllerType=0 controllerNumber=1 scan=20459	36.2796
8	R.EEM[+15,995]KFHEF.V	EEMKFHEF	15995	-1.2625	5.6405	67.3864	0.0072	5.3913	6.0158	8.6937	556.739	2	1112.47	1112.47	0	-1.1	121	Non	474.5	167.68	167.68	2.87	1	>sp|Q9NWT6|HIF1N_HUMAN Hypoxia-inducible factor 1-alpha inhibitor OS=Homo sapiens OX=9606 GN=HIF1AN PE=1 SV=2	13255	rowlf_20220719_op_hs_mhc_lp-1_classi_20perc_repl1.ScanId;v=1;d1=13727.13727.2	controllerType=0 controllerNumber=1 scan=13727	23.8712
8	D.M[+15,995]EVVHKEL.T	MEVVHKEL	15995	2.22045e-16	26.1923	64.5536	0.1909	6.0201	10.5314	16.8929	500.76	2	1000.51	1000.51	0	-1.2	521	Non	541.95	228.82	228.82	3.33	5	>sp|Q9NYP3|DONS_HUMAN Protein downstream neighbor of Son OS=Homo sapiens OX=9606 GN=DONSON PE=1 SV=2	13365	rowlf_20220719_op_hs_mhc_lp-1_classi_20perc_repl1.ScanId;v=1;d1=6023.6023.2	controllerType=0 controllerNumber=1 scan=6023	11.239
8	A.IERIM[+15,995]SSY.K	IERIMSSY	15995	-2.77556e-17	7.3175	37.8	0.093	26.8333	29.8	16.7857	507.749	2	1014.49	1014.49	0	-1.5	403	Non	331.33	21.01	21.01	1.32	4	>sp|Q9UBJ2|ABCD2_HUMAN ATP-binding cassette sub-family D member 2 OS=Homo sapiens OX=9606 GN=ABCD2 PE=1 SV=1	13644	rowlf_20220719_op_hs_mhc_lp-1_classi_20perc_repl1.ScanId;v=1;d1=13409.13409.2	controllerType=0 controllerNumber=1 scan=13409	23.2759
8	W.SERLM[+15,995]TAY.N	SERLMTAY	15995	-0.4125	6.4267	47.1429	0.0467	18.0976	30.1333	15	493.733	2	986.46	986.461	0	-1.5	556	Non	322.71	91.46	91.46	1.69	2	>sp|Q9UBV2|SE1L1_HUMAN Protein sel-1 homolog 1 OS=Homo sapiens OX=9606 GN=SEL1L PE=1 SV=3	13691	rowlf_20220719_op_hs_mhc_lp-1_classi_20perc_repl1.ScanId;v=1;d1=11554.11554.2	controllerType=0 controllerNumber=1 scan=11554	19.9495
8	E.NELKFHYM[+15,995].V	NELKFHYM	15995	-0.8625	16.3717	52.1359	0.076	6.4903	7.6582	14.186	549.254	2	1097.5	1097.51	0	-7.2	24	Non	545.29	200.44	200.44	2.64	3	>sp|Q9UL33|TPC2L_HUMAN Trafficking protein particle complex subunit 2-like protein OS=Homo sapiens OX=9606 GN=TRAPPC2L PE=1 SV=1	14053	rowlf_20220719_op_hs_mhc_lp-1_classi_20perc_repl1.ScanId;v=1;d1=16988.16988.2	controllerType=0 controllerNumber=1 scan=16988	29.8664
8	V.NEVELLVM[+15,995].K	NEVELLVM	15995	0.925	16.3628	88.5714	0.0325	5.1992	13.8742	24.75	481.747	2	962.487	962.486	0	1.2	305	Non	357.95	56.63	56.63	1.4	7	>sp|Q9UNM6|PSD13_HUMAN 26S proteasome non-ATPase regulatory subunit 13 OS=Homo sapiens OX=9606 GN=PSMD13 PE=1 SV=2	14228	rowlf_20220719_op_hs_mhc_lp-1_classi_20perc_repl1.ScanId;v=1;d1=33514.33514.2	controllerType=0 controllerNumber=1 scan=33514	62.7486
8	W.M[+15,995]EVVVITH.K	MEVVVITH	15995	1.45	20.5862	81.0526	0.1255	24.0625	50.9091	46	472.25	2	943.492	943.492	0	0.1	1475	Non	516.26	222.56	222.56	3.52	21	>sp|Q9Y4A5|TRRAP_HUMAN Transformation/transcription domain-associated protein OS=Homo sapiens OX=9606 GN=TRRAP PE=1 SV=3	14595	rowlf_20220719_op_hs_mhc_lp-1_classi_20perc_repl1.ScanId;v=1;d1=17037.17037.2	controllerType=0 controllerNumber=1 scan=17037	29.9579
8	Y.M[+15,995]ERAAESY.G	MERAAESY	15995	-1.0125	10.3281	64.9107	0.0562	21.1852	23.0312	16.5	486.708	2	972.408	972.409	0	-1.3	472	Non	335.31	95.07	95.07	1.81	2	>sp|Q9Y5Q9|TF3C3_HUMAN General transcription factor 3C polypeptide 3 OS=Homo sapiens OX=9606 GN=GTF3C3 PE=1 SV=1	14707	rowlf_20220719_op_hs_mhc_lp-1_classi_20perc_repl1.ScanId;v=1;d1=203.203.2	controllerType=0 controllerNumber=1 scan=203	0.4828
8	K.HEM[+15,995]VVYEA.A	HEMVVYEA	15995	0.075	47	67.0455	0.3251	16.2769	32.2727	45	497.221	2	993.434	993.435	0	-0.8	263	Non	259.24	101.21	101.21	2.15	14	>sp|Q9Y678|COPG1_HUMAN Coatomer subunit gamma-1 OS=Homo sapiens OX=9606 GN=COPG1 PE=1 SV=1	14774	rowlf_20220719_op_hs_mhc_lp-1_classi_20perc_repl1.ScanId;v=1;d1=11539.11539.2	controllerType=0 controllerNumber=1 scan=11539	19.9253
8	Q.PVHPDVTM[+15,995].K	PVHPDVTM	15995	-0.0375	27	68.6364	25.2917	0.6056	14.375	33.6667	456.219	2	911.43	911.429	0	1.1	122	Non	285.15	138.52	138.52	1.73	3	>sp|Q9Y6X2|PIAS3_HUMAN E3 SUMO-protein ligase PIAS3 OS=Homo sapiens OX=9606 GN=PIAS3 PE=1 SV=2	14861	rowlf_20220719_op_hs_mhc_lp-1_classi_20perc_repl1.ScanId;v=1;d1=6829.6829.2	controllerType=0 controllerNumber=1 scan=6829	12.3934
9	L.ETIQNM[+15,995]SKV.V	ETIQNMSKV	15995	-0.588889	0.0442	14.1242	15.8036	3.414	5.2207	4.4412	533.266	2	1065.52	1065.52	0	0.1	402	Non	241.52	61.33	61.33	2.07	7	>sp|O00231|PSD11_HUMAN 26S proteasome non-ATPase regulatory subunit 11 OS=Homo sapiens OX=9606 GN=PSMD11 PE=1 SV=3	230	rowlf_20220719_op_hs_mhc_lp-1_classi_20perc_repl1.ScanId;v=1;d1=6223.6223.2	controllerType=0 controllerNumber=1 scan=6223	11.523
9	R.DEHIYPYM[+15,995]Y.L	DEHIYPYMY	15995	-1.03333	2.4206	60.5357	0.0021	12.9506	17.5946	6.7793	623.758	2	1246.51	1246.51	0	-0.4	320	Non	292.48	219.53	219.53	2.74	2	>sp|O00255|MEN1_HUMAN Menin OS=Homo sapiens OX=9606 GN=MEN1 PE=1 SV=4	239	rowlf_20220719_op_hs_mhc_lp-1_classi_20perc_repl1.ScanId;v=1;d1=27151.27151.2	controllerType=0 controllerNumber=1 scan=27151	49.3419
9	A.AM[+15,995]LDTVVFK.-	AMLDTVVFK	15995	1.17778	13.1505	0.1697	18.8788	34.8	4.7053	2.4931	520.279	2	1039.55	1039.55	0	1.4	302	Non	299.46	120.39	120.39	2.51	2	>sp|O00487|PSDE_HUMAN 26S proteasome non-ATPase regulatory subunit 14 OS=Homo sapiens OX=9606 GN=PSMD14 PE=1 SV=1	300	rowlf_20220719_op_hs_mhc_lp-1_classi_20perc_repl1.ScanId;v=1;d1=27834.27834.2	controllerType=0 controllerNumber=1 scan=27834	50.7779
9	G.M[+15,995]TNLPAVGR.K	MTNLPAVGR	15995	0.111111	2.1003	1.964	24.0741	26.0833	10.6106	9.8828	487.757	2	974.508	974.509	0	-1.3	1038	Non	361.76	134.23	134.23	3.81	60	>sp|O14497|ARI1A_HUMAN AT-rich interactive domain-containing protein 1A OS=Homo sapiens OX=9606 GN=ARID1A PE=1 SV=3	356	rowlf_20220719_op_hs_mhc_lp-1_classi_20perc_repl1.ScanId;v=1;d1=14660.14660.2	controllerType=0 controllerNumber=1 scan=14660	25.6629
9	S.IVHQAGM[+15,995]LK.R	IVHQAGMLK	15995	0.577778	10.552	0.0909	25.2083	41.5	11.5462	6.8939	338.191	3	1012.56	1012.56	0	-2.6	109	Non	245.8	77.15	77.15	1.97	4	>sp|O15144|ARPC2_HUMAN Actin-related protein 2/3 complex subunit 2 OS=Homo sapiens OX=9606 GN=ARPC2 PE=1 SV=1	562	rowlf_20220719_op_hs_mhc_lp-1_classi_20perc_repl1.ScanId;v=1;d1=1585.1585.3	controllerType=0 controllerNumber=1 scan=1585	3.672
9	S.GTKYIFM[+15,995]VK.A	GTKYIFMVK	15995	0.355556	14.1786	0.0182	29.9333	60	37	10.0495	368.204	3	1102.6	1102.6	0	0.9	456	Non	456.5	224.19	224.19	2.87	2	>sp|O15344|TRI18_HUMAN E3 ubiquitin-protein ligase Midline-1 OS=Homo sapiens OX=9606 GN=MID1 PE=1 SV=1	622	rowlf_20220719_op_hs_mhc_lp-1_classi_20perc_repl1.ScanId;v=1;d1=20106.20106.3	controllerType=0 controllerNumber=1 scan=20106	35.6306
9	K.DERVITEEM[+15,995].N	DERVITEEM	15995	-0.955556	5.0019	45.3824	0.0112	2.8754	15.7196	14.7442	569.258	2	1137.51	1137.51	0	0.2	701	Non	403.41	194.31	194.31	2.98	2	>sp|O43491|E41L2_HUMAN Band 4.1-like protein 2 OS=Homo sapiens OX=9606 GN=EPB41L2 PE=1 SV=1	794	rowlf_20220719_op_hs_mhc_lp-1_classi_20perc_repl1.ScanId;v=1;d1=11454.11454.2	controllerType=0 controllerNumber=1 scan=11454	19.7813
9	M.M[+15,995]EFERQAEI.M	MEFERQAEI	15995	-0.833333	7.3668	20.912	0.1718	2.0821	4.3193	3.2101	584.766	2	1168.52	1168.53	0	-4.7	127	Non	483	127.12	127.12	2.72	2	>sp|O43633|CHM2A_HUMAN Charged multivesicular body protein 2a OS=Homo sapiens OX=9606 GN=CHMP2A PE=1 SV=1	878	rowlf_20220719_op_hs_mhc_lp-1_classi_20perc_repl1.ScanId;v=1;d1=17645.17645.2	controllerType=0 controllerNumber=1 scan=17645	31.0334
9	V.EIKSFYM[+15,995]QR.C	EIKSFYMQR	15995	-0.922222	1.4587	3.2201	12.4444	30.8333	28.3889	14.4186	406.538	3	1217.6	1217.6	0	-0.3	443	Non	230.58	121.84	121.84	2.26	7	>sp|O43776|SYNC_HUMAN Asparagine--tRNA ligase, cytoplasmic OS=Homo sapiens OX=9606 GN=NARS1 PE=1 SV=1	921	rowlf_20220719_op_hs_mhc_lp-1_classi_20perc_repl1.ScanId;v=1;d1=13642.13642.3	controllerType=0 controllerNumber=1 scan=13642	23.7257
9	A.SAGPADAEM[+15,995].E	SAGPADAEM	15995	-0.277778	4.2464	28.6214	9.6287	0.265	2.7414	5.5978	864.341	1	864.341	864.34	0	0.8	50	Non	474.44	186	186	4.37	15	>sp|O60264|SMCA5_HUMAN SWI/SNF-related matrix-associated actin-dependent regulator of chromatin subfamily A member 5 OS=Homo sapiens OX=9606 GN=SMARCA5 PE=1 SV=1	987	rowlf_20220719_op_hs_mhc_lp-1_classi_20perc_repl1.ScanId;v=1;d1=142.142.1	controllerType=0 controllerNumber=1 scan=142	0.3455
9	S.KLLKTSM[+15,995]LK.A	KLLKTSMLK	15995	0.0111111	28.2105	0.0968	41.5	65	8.7429	6.5447	359.895	3	1077.67	1077.67	0	0.4	527	Non	355.66	43.13	43.13	2.13	6	>sp|O60313|OPA1_HUMAN Dynamin-like 120 kDa protein, mitochondrial OS=Homo sapiens OX=9606 GN=OPA1 PE=1 SV=3	1006	rowlf_20220719_op_hs_mhc_lp-1_classi_20perc_repl1.ScanId;v=1;d1=4527.4527.3	controllerType=0 controllerNumber=1 scan=4527	9.1803
9	D.DEFIIKTVM[+15,995].H	DEFIIKTVM	15995	0.7	5.7429	58.5526	0.003	2.0327	13.2075	9.4533	556.289	2	1111.57	1111.57	0	0.5	183	Non	331.06	71.04	71.04	1.97	4	>sp|O60331|PI51C_HUMAN Phosphatidylinositol 4-phosphate 5-kinase type-1 gamma OS=Homo sapiens OX=9606 GN=PIP5K1C PE=1 SV=2	1009	rowlf_20220719_op_hs_mhc_lp-1_classi_20perc_repl1.ScanId;v=1;d1=30923.30923.2	controllerType=0 controllerNumber=1 scan=30923	57.2054
9	L.M[+15,995]RLGLHQVL.Q	MRLGLHQVL	15995	0.655556	15.6403	14.0616	4.3932	5.0589	2.5064	0.0398	541.811	2	1082.61	1082.61	0	0.5	339	Non	258.66	53.38	53.38	1.41	6	>sp|O60610|DIAP1_HUMAN Protein diaphanous homolog 1 OS=Homo sapiens OX=9606 GN=DIAPH1 PE=1 SV=2	1069	rowlf_20220719_op_hs_mhc_lp-1_classi_20perc_repl1.ScanId;v=1;d1=21711.21711.2	controllerType=0 controllerNumber=1 scan=21711	38.6852
9	E.TLNGTM[+15,995]ILK.R	TLNGTMILK	15995	0.533333	9.3086	0.5557	32.1818	46	7.1	5.2874	503.783	2	1006.56	1006.56	0	-1.6	162	Non	311.48	35.12	35.12	1.39	8	>sp|O60759|CYTIP_HUMAN Cytohesin-interacting protein OS=Homo sapiens OX=9606 GN=CYTIP PE=1 SV=2	1134	rowlf_20220719_op_hs_mhc_lp-1_classi_20perc_repl1.ScanId;v=1;d1=19464.19464.2	controllerType=0 controllerNumber=1 scan=19464	34.4511
9	V.GTYSKIM[+15,995]DH.K	GTYSKIMDH	15995	-0.822222	3.1003	1.2644	9.7321	33.75	23	4.0963	356.499	3	1067.48	1067.48	0	-1.2	301	Non	166.68	110.76	110.76	1.35	4	>sp|O75116|ROCK2_HUMAN Rho-associated protein kinase 2 OS=Homo sapiens OX=9606 GN=ROCK2 PE=1 SV=4	1218	rowlf_20220719_op_hs_mhc_lp-1_classi_20perc_repl1.ScanId;v=1;d1=3102.3102.3	controllerType=0 controllerNumber=1 scan=3102	6.6785
9	K.KLTRPLVM[+15,995]K.T	KLTRPLVMK	15995	-0.1	15.6331	0.1474	46.25	70	12.3708	6.1502	367.898	3	1101.68	1101.68	0	-1	110	Non	292.8	60.81	60.81	2.69	2	>sp|O75131|CPNE3_HUMAN Copine-3 OS=Homo sapiens OX=9606 GN=CPNE3 PE=1 SV=1	1224	rowlf_20220719_op_hs_mhc_lp-1_classi_20perc_repl1.ScanId;v=1;d1=4895.4895.3	controllerType=0 controllerNumber=1 scan=4895	9.6961
9	T.ETIAKYEIM[+15,995].D	ETIAKYEIM	15995	-0.0222222	0.0628	21.6717	7.9555	2.7607	11.7941	6.3357	557.282	2	1113.56	1113.55	0	6.7	228	Non	297.51	95.49	95.49	1.47	2	>sp|O75436|VP26A_HUMAN Vacuolar protein sorting-associated protein 26A OS=Homo sapiens OX=9606 GN=VPS26A PE=1 SV=2	1313	rowlf_20220719_op_hs_mhc_lp-1_classi_20perc_repl1.ScanId;v=1;d1=20365.20365.2	controllerType=0 controllerNumber=1 scan=20365	36.1135
9	S.IIYRM[+15,995]TNQK.I	IIYRMTNQK	15995	-0.722222	14.0595	0.2622	25.6667	44.5	17.7838	7.9795	394.881	3	1182.63	1182.63	0	-0.2	338	Non	200.23	69.52	69.52	1.38	5	>sp|O75787|RENR_HUMAN Renin receptor OS=Homo sapiens OX=9606 GN=ATP6AP2 PE=1 SV=2	1405	rowlf_20220719_op_hs_mhc_lp-1_classi_20perc_repl1.ScanId;v=1;d1=2943.2943.3	controllerType=0 controllerNumber=1 scan=2943	6.3571
9	N.DETRVNATM[+15,995].E	DETRVNATM	15995	-0.944444	5.9178	73.4375	0.025	2.9237	14.0469	19.5625	526.738	2	1052.47	1052.47	0	1	723	Non	314.95	117.22	117.22	2.3	3	>sp|O95155|UBE4B_HUMAN Ubiquitin conjugation factor E4 B OS=Homo sapiens OX=9606 GN=UBE4B PE=1 SV=1	1611	rowlf_20220719_op_hs_mhc_lp-1_classi_20perc_repl1.ScanId;v=1;d1=118.118.2	controllerType=0 controllerNumber=1 scan=118	0.2852
9	F.M[+15,995]PFGNVISA.K	MPFGNVISA	15995	0.988889	4.8544	17.105	2.5169	0.1139	4.9951	8.5188	951.466	1	951.466	951.46	0	6.3	444	Non	365.39	149.68	149.68	1.66	3	>sp|O95319|CELF2_HUMAN CUGBP Elav-like family member 2 OS=Homo sapiens OX=9606 GN=CELF2 PE=1 SV=1	1669	rowlf_20220719_op_hs_mhc_lp-1_classi_20perc_repl1.ScanId;v=1;d1=31360.31360.1	controllerType=0 controllerNumber=1 scan=31360	58.095
9	R.DESPM[+15,995]KANF.L	DESPMKANF	15995	-1.14444	4.0419	61.6964	0.0093	6.6364	6.8146	12.5606	527.729	2	1054.45	1054.45	0	0.1	1057	Non	273.29	64.39	64.39	2.08	8	>sp|O95486|SC24A_HUMAN Protein transport protein Sec24A OS=Homo sapiens OX=9606 GN=SEC24A PE=1 SV=2	1726	rowlf_20220719_op_hs_mhc_lp-1_classi_20perc_repl1.ScanId;v=1;d1=10628.10628.2	controllerType=0 controllerNumber=1 scan=10628	18.2139
9	R.DEYIM[+15,995]SKTL.G	DEYIMSKTL	15995	-0.388889	9.1518	49.52	0.0124	2.2577	7.2829	7.2218	558.268	2	1115.53	1115.53	0	-0.2	218	Non	492.34	185.6	185.6	3.46	2	>sp|O96017|CHK2_HUMAN Serine/threonine-protein kinase Chk2 OS=Homo sapiens OX=9606 GN=CHEK2 PE=1 SV=1	1863	rowlf_20220719_op_hs_mhc_lp-1_classi_20perc_repl1.ScanId;v=1;d1=20081.20081.2	controllerType=0 controllerNumber=1 scan=20081	35.5846
9	R.FRYLM[+15,995]GERL.G	FRYLMGERL	15995	-0.211111	17.9419	36.7639	9.7996	11.4525	3.395	0.0917	400.878	3	1200.62	1200.62	0	0.3	170	Non	206.25	102.49	102.49	1.81	11	>sp|P00338|LDHA_HUMAN L-lactate dehydrogenase A chain OS=Homo sapiens OX=9606 GN=LDHA PE=1 SV=2	1875	rowlf_20220719_op_hs_mhc_lp-1_classi_20perc_repl1.ScanId;v=1;d1=23315.23315.3	controllerType=0 controllerNumber=1 scan=23315	41.7576
9	L.DEKEFQVPM[+15,995].A	DEKEFQVPM	15995	-1.17778	3.5885	38.9661	0.0129	2.242	12.9045	10.2277	569.76	2	1138.51	1138.51	0	3.3	547	Non	325.55	113.16	113.16	1.77	9	>sp|P04035|HMDH_HUMAN 3-hydroxy-3-methylglutaryl-coenzyme A reductase OS=Homo sapiens OX=9606 GN=HMGCR PE=1 SV=1	2118	rowlf_20220719_op_hs_mhc_lp-1_classi_20perc_repl1.ScanId;v=1;d1=21724.21724.2	controllerType=0 controllerNumber=1 scan=21724	38.7111
9	V.ILGPM[+15,995]FSGK.S	ILGPMFSGK	15995	0.655556	25.8214	1.7879	55.625	65	24.0741	14.5581	483.259	2	965.511	965.513	0	-1.5	24	Non	288.19	65	65	1.39	2	>sp|P04183|KITH_HUMAN Thymidine kinase, cytosolic OS=Homo sapiens OX=9606 GN=TK1 PE=1 SV=2	2141	rowlf_20220719_op_hs_mhc_lp-1_classi_20perc_repl1.ScanId;v=1;d1=21251.21251.2	controllerType=0 controllerNumber=1 scan=21251	37.7894
9	T.KQDLGPVPM[+15,995].-	KQDLGPVPM	15995	-0.511111	10.7647	8.6308	4.5088	2.8829	0.6093	4.6761	500.759	2	1000.51	1000.51	0	-3.1	288	Non	339.16	145.56	145.56	2.72	2	>sp|P04233|HG2A_HUMAN HLA class II histocompatibility antigen gamma chain OS=Homo sapiens OX=9606 GN=CD74 PE=1 SV=3	2147	rowlf_20220719_op_hs_mhc_lp-1_classi_20perc_repl1.ScanId;v=1;d1=15011.15011.2	controllerType=0 controllerNumber=1 scan=15011	26.3143
9	A.DM[+15,995]AAQITKR.K	DMAAQITKR	15995	-0.677778	1.898	15.1827	9.5844	28	24.1111	18.7	350.518	3	1049.54	1049.54	0	-0.3	161	Non	176.86	131.08	131.08	1.82	25	>sp|P04439|HLAA_HUMAN HLA class I histocompatibility antigen, A alpha chain OS=Homo sapiens OX=9606 GN=HLA-A PE=1 SV=2	2160	rowlf_20220719_op_hs_mhc_lp-1_classi_20perc_repl1.ScanId;v=1;d1=419.419.1	controllerType=0 controllerNumber=1 scan=419	1.0225
9	G.NRM[+15,995]LAQQAV.K	NRMLAQQAV	15995	-0.166667	19.4688	18.2193	7.119	9.9788	7.0592	0.7627	523.774	2	1046.54	1046.54	0	-0.8	618	Non	272.63	84.32	84.32	2.3	14	>sp|P04844|RPN2_HUMAN Dolichyl-diphosphooligosaccharide--protein glycosyltransferase subunit 2 OS=Homo sapiens OX=9606 GN=RPN2 PE=1 SV=3	2178	rowlf_20220719_op_hs_mhc_lp-1_classi_20perc_repl1.ScanId;v=1;d1=8047.8047.2	controllerType=0 controllerNumber=1 scan=8047	14.1625
9	C.KIM[+15,995]KDILEK.K	KIMKDILEK	15995	-0.444444	9.5959	0.0584	32.6364	35.3333	6.0093	2.2268	378.558	3	1133.66	1133.66	0	-0.9	573	Non	421.93	147.75	147.75	3.43	10	>sp|P07900|HS90A_HUMAN Heat shock protein HSP 90-alpha OS=Homo sapiens OX=9606 GN=HSP90AA1 PE=1 SV=5	2351	rowlf_20220719_op_hs_mhc_lp-1_classi_20perc_repl1.ScanId;v=1;d1=6198.6198.3	controllerType=0 controllerNumber=1 scan=6198	11.4859
9	G.DEM[+15,995]VSLKDY.C	DEMVSLKDY	15995	-0.733333	3.1583	78.5417	0.0096	19.1667	28.0556	20.9286	558.249	2	1115.49	1115.49	0	-1	472	Non	504.25	289.93	289.93	4.57	10	>sp|P07900|HS90A_HUMAN Heat shock protein HSP 90-alpha OS=Homo sapiens OX=9606 GN=HSP90AA1 PE=1 SV=5	2351	rowlf_20220719_op_hs_mhc_lp-1_classi_20perc_repl1.ScanId;v=1;d1=21236.21236.2	controllerType=0 controllerNumber=1 scan=21236	37.7626
9	S.NRIYRM[+15,995]IKL.G	NRIYRMIKL	15995	-0.333333	6.7285	12.7386	7.4777	13.0233	3.3825	0.0921	408.241	3	1222.71	1222.71	0	-0.7	678	Non	165.24	74.55	74.55	1.41	32	>sp|P08238|HS90B_HUMAN Heat shock protein HSP 90-beta OS=Homo sapiens OX=9606 GN=HSP90AB1 PE=1 SV=4	2388	rowlf_20220719_op_hs_mhc_lp-1_classi_20perc_repl1.ScanId;v=1;d1=15977.15977.3	controllerType=0 controllerNumber=1 scan=15977	28.0217
9	C.KLM[+15,995]KEILDK.K	KLMKEILDK	15995	-0.522222	23.0526	0.6642	50.9091	85	15.0374	10.8515	378.559	3	1133.66	1133.66	0	2.6	565	Non	241.73	70.32	70.32	1.7	32	>sp|P08238|HS90B_HUMAN Heat shock protein HSP 90-beta OS=Homo sapiens OX=9606 GN=HSP90AB1 PE=1 SV=4	2388	rowlf_20220719_op_hs_mhc_lp-1_classi_20perc_repl1.ScanId;v=1;d1=5703.5703.3	controllerType=0 controllerNumber=1 scan=5703	10.7882
9	N.NRYGM[+15,995]GTSV.E	NRYGMGTSV	15995	-0.611111	12.7358	16.7263	7.4331	12.1296	4.3707	0.1662	500.729	2	1000.45	1000.45	0	-0.2	225	Non	336.79	118.16	118.16	2.65	2	>sp|P08559|ODPA_HUMAN Pyruvate dehydrogenase E1 component subunit alpha, somatic form, mitochondrial OS=Homo sapiens OX=9606 GN=PDHA1 PE=1 SV=3	2405	rowlf_20220719_op_hs_mhc_lp-1_classi_20perc_repl1.ScanId;v=1;d1=5384.5384.2	controllerType=0 controllerNumber=1 scan=5384	10.3692
9	P.EVLPKPRM[+15,995]R.G	EVLPKPRMR	15995	-1.07778	1.3845	3.7496	9.9873	26.5833	17.5135	4.8901	381.222	3	1141.65	1141.65	0	0	4	Non	227.66	119.53	119.53	1.74	2	>sp|P09669|COX6C_HUMAN Cytochrome c oxidase subunit 6C OS=Homo sapiens OX=9606 GN=COX6C PE=1 SV=2	2495	rowlf_20220719_op_hs_mhc_lp-1_classi_20perc_repl1.ScanId;v=1;d1=4764.4764.3	controllerType=0 controllerNumber=1 scan=4764	9.5137
9	R.ILM[+15,995]GSTLRK.R	ILMGSTLRK	15995	0.411111	13.8835	0.3953	34.2222	44	5.6455	5.8229	345.539	3	1034.6	1034.6	0	-0.4	234	Non	254.41	65.55	65.55	2.24	10	>sp|P10644|KAP0_HUMAN cAMP-dependent protein kinase type I-alpha regulatory subunit OS=Homo sapiens OX=9606 GN=PRKAR1A PE=1 SV=1	2640	rowlf_20220719_op_hs_mhc_lp-1_classi_20perc_repl1.ScanId;v=1;d1=7608.7608.3	controllerType=0 controllerNumber=1 scan=7608	13.5214
9	V.TEAM[+15,995]LYEKF.S	TEAMLYEKF	15995	-0.288889	3.3101	72.9688	0.042	8.3245	6.3156	7.8934	574.27	2	1147.53	1147.53	0	-0.7	23	Non	269.3	105.81	105.81	2.3	17	>sp|P11940|PABP1_HUMAN Polyadenylate-binding protein 1 OS=Homo sapiens OX=9606 GN=PABPC1 PE=1 SV=2	2743	rowlf_20220719_op_hs_mhc_lp-1_classi_20perc_repl1.ScanId;v=1;d1=25490.25490.2	controllerType=0 controllerNumber=1 scan=25490	46.025
9	S.VEIM[+15,995]VPNSF.S	VEIMVPNSF	15995	0.911111	2.7451	43.2051	0.0078	4.4923	2.8721	3.2221	526.26	2	1051.51	1051.51	0	-0.9	824	Non	238.6	96.66	96.66	1.82	13	>sp|P13612|ITA4_HUMAN Integrin alpha-4 OS=Homo sapiens OX=9606 GN=ITGA4 PE=1 SV=3	2819	rowlf_20220719_op_hs_mhc_lp-1_classi_20perc_repl1.ScanId;v=1;d1=38472.38472.2	controllerType=0 controllerNumber=1 scan=38472	73.5255
9	A.HLYIM[+15,995]GNEK.C	HLYIMGNEK	15995	-0.622222	15.3957	1.0387	19.5185	37	17.473	17.087	560.776	2	1120.54	1120.55	0	-0.9	633	Non	640.07	306.28	306.28	5.51	11	>sp|P14210|HGF_HUMAN Hepatocyte growth factor OS=Homo sapiens OX=9606 GN=HGF PE=1 SV=2	2866	rowlf_20220719_op_hs_mhc_lp-1_classi_20perc_repl1.ScanId;v=1;d1=7303.7303.2	controllerType=0 controllerNumber=1 scan=7303	13.0798
9	G.DRIERM[+15,995]LRL.S	DRIERMLRL	15995	-0.722222	2.4829	18.8129	3.1987	9.4932	2.5976	0.1417	406.564	3	1217.68	1217.68	0	-0.3	737	Non	154.06	48.4	48.4	1.32	9	>sp|P14625|ENPL_HUMAN Endoplasmin OS=Homo sapiens OX=9606 GN=HSP90B1 PE=1 SV=1	2884	rowlf_20220719_op_hs_mhc_lp-1_classi_20perc_repl1.ScanId;v=1;d1=18471.18471.3	controllerType=0 controllerNumber=1 scan=18471	32.646
9	S.VEYQM[+15,995]KSVL.K	VEYQMKSVL	15995	0.122222	12.4604	34.0361	0.1193	3.0124	7.0671	3.9204	556.786	2	1112.56	1112.57	0	-1	268	Non	505.38	80.52	80.52	3.17	25	>sp|P18583|SON_HUMAN Protein SON OS=Homo sapiens OX=9606 GN=SON PE=1 SV=4	3172	rowlf_20220719_op_hs_mhc_lp-1_classi_20perc_repl1.ScanId;v=1;d1=18135.18135.2	controllerType=0 controllerNumber=1 scan=18135	31.9927
9	P.KDM[+15,995]ERLTSL.R	KDMERLTSL	15995	-0.822222	3.3269	6.2618	2.5343	3.4329	1.7988	4.8215	554.787	2	1108.57	1108.57	0	0.8	1740	Non	505.13	112.18	112.18	3.17	25	>sp|P18583|SON_HUMAN Protein SON OS=Homo sapiens OX=9606 GN=SON PE=1 SV=4	3172	rowlf_20220719_op_hs_mhc_lp-1_classi_20perc_repl1.ScanId;v=1;d1=12634.12634.2	controllerType=0 controllerNumber=1 scan=12634	21.874
9	I.DRFLSSM[+15,995]SV.L	DRFLSSMSV	15995	0.255556	12.1094	18.7123	3.8018	13.5659	8.7166	0.8717	529.252	2	1057.5	1057.5	0	-1.1	240	Non	452.33	172.51	172.51	3.07	4	>sp|P20248|CCNA2_HUMAN Cyclin-A2 OS=Homo sapiens OX=9606 GN=CCNA2 PE=1 SV=2	3253	rowlf_20220719_op_hs_mhc_lp-1_classi_20perc_repl1.ScanId;v=1;d1=21398.21398.2	controllerType=0 controllerNumber=1 scan=21398	38.0887
9	N.NPLHLDYVM[+15,995].A	NPLHLDYVM	15995	0.0666667	12.6943	80.5263	3.4743	0.0454	3.8918	19.3125	559.273	2	1117.54	1117.53	0	2.8	758	Non	436.88	163.68	163.68	3.21	10	>sp|P22314|UBA1_HUMAN Ubiquitin-like modifier-activating enzyme 1 OS=Homo sapiens OX=9606 GN=UBA1 PE=1 SV=3	3386	rowlf_20220719_op_hs_mhc_lp-1_classi_20perc_repl1.ScanId;v=1;d1=28931.28931.2	controllerType=0 controllerNumber=1 scan=28931	53.0435
9	D.VENIM[+15,995]VEEF.V	VENIMVEEF	15995	0.4	6.008	67.2727	0.0657	5.4649	4.1215	6.9749	563.259	2	1125.51	1125.51	0	-2.4	661	Non	220.49	94.24	94.24	1.4	6	>sp|P23458|JAK1_HUMAN Tyrosine-protein kinase JAK1 OS=Homo sapiens OX=9606 GN=JAK1 PE=1 SV=2	3452	rowlf_20220719_op_hs_mhc_lp-1_classi_20perc_repl1.ScanId;v=1;d1=33410.33410.2	controllerType=0 controllerNumber=1 scan=33410	62.5099
9	F.TAVKNDYEM[+15,995].T	TAVKNDYEM	15995	-0.944444	2.157	38.8983	5.5905	0.1496	3.2802	4.3629	543.742	2	1086.48	1086.48	0	-0.1	270	Non	484.2	259.82	259.82	4.35	12	>sp|P27694|RFA1_HUMAN Replication protein A 70 kDa DNA-binding subunit OS=Homo sapiens OX=9606 GN=RPA1 PE=1 SV=2	3625	rowlf_20220719_op_hs_mhc_lp-1_classi_20perc_repl1.ScanId;v=1;d1=4017.4017.2	controllerType=0 controllerNumber=1 scan=4017	8.4508
9	Q.NPM[+15,995]VTGTSV.L	NPMVTGTSV	15995	0.288889	10.6199	41.7826	3.6766	0.148	2.9718	16.7143	461.221	2	921.435	921.435	0	0.2	48	Non	386.61	77.55	77.55	2.27	8	>sp|P28070|PSB4_HUMAN Proteasome subunit beta type-4 OS=Homo sapiens OX=9606 GN=PSMB4 PE=1 SV=4	3649	rowlf_20220719_op_hs_mhc_lp-1_classi_20perc_repl1.ScanId;v=1;d1=13877.13877.2	controllerType=0 controllerNumber=1 scan=13877	24.1374
9	F.TANALALAM[+15,995].E	TANALALAM	15995	1.38889	2.327	15.8008	3.7675	0.1557	2.1753	2.2978	446.233	2	891.458	891.46	0	-3	190	Non	305.86	104.9	104.9	1.45	1	>sp|P28072|PSB6_HUMAN Proteasome subunit beta type-6 OS=Homo sapiens OX=9606 GN=PSMB6 PE=1 SV=4	3650	rowlf_20220719_op_hs_mhc_lp-1_classi_20perc_repl1.ScanId;v=1;d1=24758.24758.2	controllerType=0 controllerNumber=1 scan=24758	44.5182
9	C.EEEVFPLAM[+15,995].N	EEEVFPLAM	15995	0.266667	7.0744	61.6964	0.0501	2.8991	4.8206	11.9079	540.749	2	1080.49	1080.49	0	-0.8	74	Non	429.66	216.71	216.71	3.08	4	>sp|P30281|CCND3_HUMAN G1/S-specific cyclin-D3 OS=Homo sapiens OX=9606 GN=CCND3 PE=1 SV=2	3765	rowlf_20220719_op_hs_mhc_lp-1_classi_20perc_repl1.ScanId;v=1;d1=36265.36265.2	controllerType=0 controllerNumber=1 scan=36265	68.6522
9	H.IEEM[+15,995]LQTAY.N	IEEMLQTAY	15995	-0.0555556	4.0283	62.9464	0.0311	9.1164	6.4283	10.2673	557.26	2	1113.51	1113.51	0	-1.3	525	Non	289.13	92.5	92.5	1.42	1	>sp|P32780|TF2H1_HUMAN General transcription factor IIH subunit 1 OS=Homo sapiens OX=9606 GN=GTF2H1 PE=1 SV=1	3889	rowlf_20220719_op_hs_mhc_lp-1_classi_20perc_repl1.ScanId;v=1;d1=24298.24298.2	controllerType=0 controllerNumber=1 scan=24298	43.6141
9	A.DRTAIHEVM[+15,995].E	DRTAIHEVM	15995	-0.333333	12.3962	51.8932	2.1519	7.6264	11.1765	0.6417	363.178	3	1087.52	1087.52	0	-1.2	454	Non	176.7	108.66	108.66	1.4	6	>sp|P33993|MCM7_HUMAN DNA replication licensing factor MCM7 OS=Homo sapiens OX=9606 GN=MCM7 PE=1 SV=4	3922	rowlf_20220719_op_hs_mhc_lp-1_classi_20perc_repl1.ScanId;v=1;d1=5998.5998.3	controllerType=0 controllerNumber=1 scan=5998	11.2034
9	S.APGQRVGM[+15,995]L.A	APGQRVGML	15995	0.144444	14.5952	49.76	14.3657	1.3167	4.0099	15.3529	472.752	2	944.497	944.498	0	-1.2	1104	Non	391.83	91.67	91.67	2.2	8	>sp|P36956|SRBP1_HUMAN Sterol regulatory element-binding protein 1 OS=Homo sapiens OX=9606 GN=SREBF1 PE=1 SV=2	4074	rowlf_20220719_op_hs_mhc_lp-1_classi_20perc_repl1.ScanId;v=1;d1=11261.11261.2	controllerType=0 controllerNumber=1 scan=11261	19.4289
9	E.M[+15,995]PADSGYPA.Y	MPADSGYPA	15995	-0.411111	10.1561	22.7445	6.497	0.229	9.6006	16.9643	924.375	1	924.375	924.377	0	-1.6	368	Non	478.45	170.7	170.7	4.18	7	>sp|P38606|VATA_HUMAN V-type proton ATPase catalytic subunit A OS=Homo sapiens OX=9606 GN=ATP6V1A PE=1 SV=2	4105	rowlf_20220719_op_hs_mhc_lp-1_classi_20perc_repl1.ScanId;v=1;d1=9804.9804.1	controllerType=0 controllerNumber=1 scan=9804	16.8664
9	L.GYKAGM[+15,995]THI.V	GYKAGMTHI	15995	-0.188889	19.8125	1.764	22.0556	25.1538	5.7127	4.7447	331.832	3	993.481	993.482	0	-1.3	48	Non	352.59	166.42	166.42	2.22	4	>sp|P39023|RL3_HUMAN 60S ribosomal protein L3 OS=Homo sapiens OX=9606 GN=RPL3 PE=1 SV=2	4111	rowlf_20220719_op_hs_mhc_lp-1_classi_20perc_repl1.ScanId;v=1;d1=4891.4891.3	controllerType=0 controllerNumber=1 scan=4891	9.6915
9	D.RIYAM[+15,995]KVVK.K	RIYAMKVVK	15995	0.333333	25.6071	0.0126	28.7059	51.25	14.5078	7.282	375.228	3	1123.67	1123.67	0	2.8	278	Non	356.92	214.92	214.92	2.67	2	>sp|P41743|KPCI_HUMAN Protein kinase C iota type OS=Homo sapiens OX=9606 GN=PRKCI PE=1 SV=2	4208	rowlf_20220719_op_hs_mhc_lp-1_classi_20perc_repl1.ScanId;v=1;d1=3806.3806.3	controllerType=0 controllerNumber=1 scan=3806	8.0801
9	K.KLM[+15,995]TVRIVK.H	KLMTVRIVK	15995	0.622222	26.7692	0.0191	29.9333	53.75	10.4026	5.3234	368.57	3	1103.7	1103.7	0	-1	86	Non	257.01	108.97	108.97	1.95	2	>sp|P46782|RS5_HUMAN 40S ribosomal protein S5 OS=Homo sapiens OX=9606 GN=RPS5 PE=1 SV=4	4363	rowlf_20220719_op_hs_mhc_lp-1_classi_20perc_repl1.ScanId;v=1;d1=9353.9353.2	controllerType=0 controllerNumber=1 scan=9353	16.1966
9	L.M[+15,995]PKKNRIAI.Y	MPKKNRIAI	15995	-0.522222	11.5953	19.4484	4.697	0.2929	2.9244	4.8913	362.886	3	1086.64	1086.65	0	-0.5	3	Non	227.12	66.65	66.65	1.38	1	>sp|P46783|RS10_HUMAN 40S ribosomal protein S10 OS=Homo sapiens OX=9606 GN=RPS10 PE=1 SV=1	4364	rowlf_20220719_op_hs_mhc_lp-1_classi_20perc_repl1.ScanId;v=1;d1=2349.2349.3	controllerType=0 controllerNumber=1 scan=2349	5.3325
9	L.M[+15,995]EQLRGEAL.K	MEQLRGEAL	15995	-0.455556	13.1893	46.4062	0.2582	2.496	4.6901	11.5921	531.765	2	1062.52	1062.52	0	-1.4	221	Non	449.7	86.53	86.53	2.71	2	>sp|P47897|SYQ_HUMAN Glutamine--tRNA ligase OS=Homo sapiens OX=9606 GN=QARS1 PE=1 SV=1	4389	rowlf_20220719_op_hs_mhc_lp-1_classi_20perc_repl1.ScanId;v=1;d1=14901.14901.2	controllerType=0 controllerNumber=1 scan=14901	26.0968
9	D.DVNYKM[+15,995]HFR.M	DVNYKMHFR	15995	-1.22222	1.708	10.2888	10.2115	33.75	17.2838	17.0435	409.197	3	1225.58	1225.58	0	-2.2	14	Non	311.3	167.34	167.34	2.7	1	>sp|P48651|PTSS1_HUMAN Phosphatidylserine synthase 1 OS=Homo sapiens OX=9606 GN=PTDSS1 PE=1 SV=1	4458	rowlf_20220719_op_hs_mhc_lp-1_classi_20perc_repl1.ScanId;v=1;d1=8508.8508.3	controllerType=0 controllerNumber=1 scan=8508	14.8118
9	K.EVRTGGM[+15,995]AF.H	EVRTGGMAF	15995	0.133333	0.0595	7.4697	2.671	2.6029	6.2682	3.4005	492.233	2	983.459	983.462	0	-2.1	674	Non	355.73	110.25	110.25	2.56	45	>sp|P49327|FAS_HUMAN Fatty acid synthase OS=Homo sapiens OX=9606 GN=FASN PE=1 SV=3	4500	rowlf_20220719_op_hs_mhc_lp-1_classi_20perc_repl1.ScanId;v=1;d1=10906.10906.2	controllerType=0 controllerNumber=1 scan=10906	18.7433
9	C.VLRGVM[+15,995]INK.D	VLRGVMINK	15995	0.7	16.8142	0.0384	35.5	65	18.4375	13.82	349.211	3	1045.62	1045.62	0	0.4	214	Non	283.28	132.37	132.37	2.58	5	>sp|P49368|TCPG_HUMAN T-complex protein 1 subunit gamma OS=Homo sapiens OX=9606 GN=CCT3 PE=1 SV=4	4506	rowlf_20220719_op_hs_mhc_lp-1_classi_20perc_repl1.ScanId;v=1;d1=11159.11159.3	controllerType=0 controllerNumber=1 scan=11159	19.2362
9	I.DTQKFSVM[+15,995]R.S	DTQKFSVMR	15995	-0.888889	1.9942	12.1134	8.7655	30.1667	23.9375	17	376.522	3	1127.55	1127.55	0	-0.3	804	Non	329.71	202.34	202.34	2.79	8	>sp|P49736|MCM2_HUMAN DNA replication licensing factor MCM2 OS=Homo sapiens OX=9606 GN=MCM2 PE=1 SV=4	4544	rowlf_20220719_op_hs_mhc_lp-1_classi_20perc_repl1.ScanId;v=1;d1=8726.8726.3	controllerType=0 controllerNumber=1 scan=8726	15.1412
9	S.NEVIM[+15,995]TIGF.S	NEVIMTIGF	15995	1.08889	5.6003	77.5	0.0504	9.672	12.0955	18.7	520.26	2	1039.51	1039.51	0	0.5	162	Non	396.59	108.12	108.12	1.88	3	>sp|P49770|EI2BB_HUMAN Translation initiation factor eIF-2B subunit beta OS=Homo sapiens OX=9606 GN=EIF2B2 PE=1 SV=3	4563	rowlf_20220719_op_hs_mhc_lp-1_classi_20perc_repl1.ScanId;v=1;d1=39797.39797.2	controllerType=0 controllerNumber=1 scan=39797	76.445
9	G.DRYPGSTFM[+15,995].D	DRYPGSTFM	15995	-0.9	2.6425	10.2621	2.4264	5.3449	2.4643	0.0804	545.236	2	1089.47	1089.47	0	-1.7	690	Non	203.94	78.29	78.29	1.49	27	>sp|P53396|ACLY_HUMAN ATP-citrate synthase OS=Homo sapiens OX=9606 GN=ACLY PE=1 SV=3	4824	rowlf_20220719_op_hs_mhc_lp-1_classi_20perc_repl1.ScanId;v=1;d1=16562.16562.2	controllerType=0 controllerNumber=1 scan=16562	29.0624
9	R.SRYM[+15,995]KLTVV.K	SRYMKLTVV	15995	0.322222	12.1132	4.4999	9.0056	14.1019	3.7728	0.0896	556.808	2	1112.61	1112.61	0	-4.5	1044	Non	357.07	132.53	132.53	1.83	6	>sp|P53992|SC24C_HUMAN Protein transport protein Sec24C OS=Homo sapiens OX=9606 GN=SEC24C PE=1 SV=3	4857	rowlf_20220719_op_hs_mhc_lp-1_classi_20perc_repl1.ScanId;v=1;d1=15348.15348.2	controllerType=0 controllerNumber=1 scan=15348	26.8753
9	E.AIRNAM[+15,995]GSL.A	AIRNAMGSL	15995	0.511111	4.1171	0.7154	34.6667	9.5873	11.8866	11.1447	474.751	2	948.495	948.493	0	1.4	351	Non	488.7	117.68	117.68	2.71	5	>sp|P55036|PSMD4_HUMAN 26S proteasome non-ATPase regulatory subunit 4 OS=Homo sapiens OX=9606 GN=PSMD4 PE=1 SV=1	4920	rowlf_20220719_op_hs_mhc_lp-1_classi_20perc_repl1.ScanId;v=1;d1=8966.8966.2	controllerType=0 controllerNumber=1 scan=8966	15.5478
9	K.RITTPYM[+15,995]TK.Y	RITTPYMTK	15995	-0.777778	13.3058	0.0126	36	47	7.6345	2.9624	563.799	2	1126.59	1126.59	0	-0.7	51	Non	547.09	251.5	251.5	3.15	1	>sp|P61218|RPAB2_HUMAN DNA-directed RNA polymerases I, II, and III subunit RPABC2 OS=Homo sapiens OX=9606 GN=POLR2F PE=1 SV=1	5175	rowlf_20220719_op_hs_mhc_lp-1_classi_20perc_repl1.ScanId;v=1;d1=7862.7862.2	controllerType=0 controllerNumber=1 scan=7862	13.9032
9	T.EIREKLAKM[+15,995].Y	EIREKLAKM	15995	-0.811111	0.0696	9.2423	5.4884	4.4812	8.832	4.9527	378.55	3	1133.63	1133.63	0	-0.8	39	Non	305.79	33.39	33.39	1.41	2	>sp|P62847|RS24_HUMAN 40S ribosomal protein S24 OS=Homo sapiens OX=9606 GN=RPS24 PE=1 SV=1	5281	rowlf_20220719_op_hs_mhc_lp-1_classi_20perc_repl1.ScanId;v=1;d1=2309.2309.3	controllerType=0 controllerNumber=1 scan=2309	5.246
9	D.LRFQSSAVM[+15,995].A	LRFQSSAVM	15995	0.544444	10.7081	17.879	6.1292	5.7695	7.1697	0.105	527.77	2	1054.53	1054.54	0	-2.3	83	Non	241.44	71.01	71.01	2.41	8	>sp|P68431|H31_HUMAN Histone H3.1 OS=Homo sapiens OX=9606 GN=H3C12 PE=1 SV=2	5350	rowlf_20220719_op_hs_mhc_lp-1_classi_20perc_repl1.ScanId;v=1;d1=16859.16859.2	controllerType=0 controllerNumber=1 scan=16859	29.6258
9	W.M[+15,995]RYNLQSAL.R	MRYNLQSAL	15995	-0.255556	9.7159	9.7576	6.3708	5.8893	2.6641	0.0503	556.281	2	1111.55	1111.56	0	-1.7	1009	Non	221.18	82.29	82.29	1.41	5	>sp|P78357|CNTP1_HUMAN Contactin-associated protein 1 OS=Homo sapiens OX=9606 GN=CNTNAP1 PE=1 SV=1	5375	rowlf_20220719_op_hs_mhc_lp-1_classi_20perc_repl1.ScanId;v=1;d1=24662.24662.2	controllerType=0 controllerNumber=1 scan=24662	44.3258
9	Q.RLFGGDM[+15,995]EK.F	RLFGGDMEK	15995	-0.855556	16.9912	0.1939	26.6818	31.7143	5.9015	3.4553	534.76	2	1068.51	1068.51	0	-1.8	503	Non	455.79	193.3	193.3	2.46	2	>sp|P98171|RHG04_HUMAN Rho GTPase-activating protein 4 OS=Homo sapiens OX=9606 GN=ARHGAP4 PE=1 SV=2	5491	rowlf_20220719_op_hs_mhc_lp-1_classi_20perc_repl1.ScanId;v=1;d1=7181.7181.2	controllerType=0 controllerNumber=1 scan=7181	12.8889
9	A.LRM[+15,995]AVRNNL.A	LRMAVRNNL	15995	-0.0555556	20.5	11.5689	16.5053	15.48	7.7579	0.1986	551.812	2	1102.62	1102.62	0	1.1	349	Non	308.05	21.02	21.02	1.66	14	>sp|Q00610|CLH1_HUMAN Clathrin heavy chain 1 OS=Homo sapiens OX=9606 GN=CLTC PE=1 SV=5	5522	rowlf_20220719_op_hs_mhc_lp-1_classi_20perc_repl1.ScanId;v=1;d1=7321.7321.2	controllerType=0 controllerNumber=1 scan=7321	13.1049
9	E.ETM[+15,995]PSPYGR.R	ETMPSPYGR	15995	-1.38889	0.5033	3.6093	9.2528	16.1385	7.4237	6.3568	527.236	2	1053.46	1053.47	0	-2.7	1232	Non	367.41	175.92	175.92	2.71	6	>sp|Q02880|TOP2B_HUMAN DNA topoisomerase 2-beta OS=Homo sapiens OX=9606 GN=TOP2B PE=1 SV=3	5653	rowlf_20220719_op_hs_mhc_lp-1_classi_20perc_repl1.ScanId;v=1;d1=5931.5931.2	controllerType=0 controllerNumber=1 scan=5931	11.1107
9	N.LPVQDRNLM[+15,995].L	LPVQDRNLM	15995	-0.322222	4.933	56.7105	6.0707	0.0556	3.2661	13.92	551.287	2	1101.57	1101.57	0	-4.8	2591	Non	269.67	97.83	97.83	1.7	15	>sp|Q03164|KMT2A_HUMAN Histone-lysine N-methyltransferase 2A OS=Homo sapiens OX=9606 GN=KMT2A PE=1 SV=5	5699	rowlf_20220719_op_hs_mhc_lp-1_classi_20perc_repl1.ScanId;v=1;d1=15392.15392.2	controllerType=0 controllerNumber=1 scan=15392	26.9535
9	L.NRYLYLSTM[+15,995].E	NRYLYLSTM	15995	-0.288889	7.2647	17.0374	3.1901	8.1254	4.9032	0.0753	588.789	2	1176.57	1176.57	0	-0.1	1405	Non	447.59	280.12	280.12	3.49	11	>sp|Q10570|CPSF1_HUMAN Cleavage and polyadenylation specificity factor subunit 1 OS=Homo sapiens OX=9606 GN=CPSF1 PE=1 SV=2	5941	rowlf_20220719_op_hs_mhc_lp-1_classi_20perc_repl1.ScanId;v=1;d1=25475.25475.2	controllerType=0 controllerNumber=1 scan=25475	45.9962
9	L.TEM[+15,995]IHEAAY.R	TEMIHEAAY	15995	-0.244444	2.0879	43.5897	0.0129	8.116	12.382	5.0928	540.737	2	1080.47	1080.47	0	-0.6	206	Non	517.39	284.78	284.78	3.6	1	>sp|Q10713|MPPA_HUMAN Mitochondrial-processing peptidase subunit alpha OS=Homo sapiens OX=9606 GN=PMPCA PE=1 SV=2	5947	rowlf_20220719_op_hs_mhc_lp-1_classi_20perc_repl1.ScanId;v=1;d1=11523.11523.2	controllerType=0 controllerNumber=1 scan=11523	19.9003
9	R.TRLAQRLIM[+15,995].A	TRLAQRLIM	15995	0.288889	16.8761	14.0117	11.9313	14.4815	8.1957	0.1767	559.328	2	1117.65	1117.65	0	-1.7	513	Non	321.98	100.61	100.61	2.05	4	>sp|Q12770|SCAP_HUMAN Sterol regulatory element-binding protein cleavage-activating protein OS=Homo sapiens OX=9606 GN=SCAP PE=1 SV=4	5982	rowlf_20220719_op_hs_mhc_lp-1_classi_20perc_repl1.ScanId;v=1;d1=15258.15258.2	controllerType=0 controllerNumber=1 scan=15258	26.7369
9	F.FETRM[+15,995]NEAF.G	FETRMNEAF	15995	-0.711111	7.0346	87.8571	0.0895	4.1164	6.0605	9.4733	580.756	2	1160.5	1160.5	0	0	792	Non	401.63	190.74	190.74	3.37	7	>sp|Q13263|TIF1B_HUMAN Transcription intermediary factor 1-beta OS=Homo sapiens OX=9606 GN=TRIM28 PE=1 SV=5	6149	rowlf_20220719_op_hs_mhc_lp-1_classi_20perc_repl1.ScanId;v=1;d1=17033.17033.2	controllerType=0 controllerNumber=1 scan=17033	29.9501
9	S.DELRISLGM[+15,995].P	DELRISLGM	15995	0.144444	5.8436	64.4643	0.0444	3.9929	12.5449	24.375	525.269	2	1049.53	1049.53	0	1.2	611	Non	546.12	240.24	240.24	4.53	10	>sp|Q13435|SF3B2_HUMAN Splicing factor 3B subunit 2 OS=Homo sapiens OX=9606 GN=SF3B2 PE=1 SV=2	6213	rowlf_20220719_op_hs_mhc_lp-1_classi_20perc_repl1.ScanId;v=1;d1=29977.29977.2	controllerType=0 controllerNumber=1 scan=29977	55.2052
9	G.LYRKM[+15,995]EIYR.P	LYRKMEIYR	15995	-0.977778	30.125	1.4284	23.4375	70	31.5	10.802	429.901	3	1287.69	1287.69	0	0	47	Non	380.81	201.32	201.32	3.37	6	>sp|Q13547|HDAC1_HUMAN Histone deacetylase 1 OS=Homo sapiens OX=9606 GN=HDAC1 PE=1 SV=1	6262	rowlf_20220719_op_hs_mhc_lp-1_classi_20perc_repl1.ScanId;v=1;d1=5912.5912.3	controllerType=0 controllerNumber=1 scan=5912	11.0828
9	A.M[+15,995]PVRAADKL.A	MPVRAADKL	15995	0	9.2393	59.5395	8.5717	0.0115	2.2813	17.8696	508.781	2	1016.55	1016.56	0	-0.8	163	Non	415.78	122.02	122.02	2.69	4	>sp|Q13573|SNW1_HUMAN SNW domain-containing protein 1 OS=Homo sapiens OX=9606 GN=SNW1 PE=1 SV=1	6276	rowlf_20220719_op_hs_mhc_lp-1_classi_20perc_repl1.ScanId;v=1;d1=6443.6443.2	controllerType=0 controllerNumber=1 scan=6443	11.8107
9	L.RVNINVPM[+15,995]K.T	RVNINVPMK	15995	-0.244444	14.4048	0.012	37.8571	52.5	10.9703	3.0166	543.807	2	1086.61	1086.61	0	-2.5	681	Non	222.02	80.07	80.07	1.66	4	>sp|Q13616|CUL1_HUMAN Cullin-1 OS=Homo sapiens OX=9606 GN=CUL1 PE=1 SV=2	6292	rowlf_20220719_op_hs_mhc_lp-1_classi_20perc_repl1.ScanId;v=1;d1=12702.12702.2	controllerType=0 controllerNumber=1 scan=12702	21.9837
9	D.SRLKM[+15,995]RAEL.G	SRLKMRAEL	15995	-0.655556	17.7442	11.9668	12.6343	13.3876	4.7727	0.2416	373.881	3	1119.63	1119.63	0	-1.4	2506	Non	259.3	32.68	32.68	1.55	41	>sp|Q14204|DYHC1_HUMAN Cytoplasmic dynein 1 heavy chain 1 OS=Homo sapiens OX=9606 GN=DYNC1H1 PE=1 SV=5	6468	rowlf_20220719_op_hs_mhc_lp-1_classi_20perc_repl1.ScanId;v=1;d1=3101.3101.3	controllerType=0 controllerNumber=1 scan=3101	6.6773
9	Y.GTFNRAM[+15,995]LR.L	GTFNRAMLR	15995	-0.366667	4.2234	0.4276	24.4074	51.25	12.7472	2.9301	541.282	2	1081.56	1081.56	0	-0.4	2749	Non	299.23	100.97	100.97	2.08	41	>sp|Q14204|DYHC1_HUMAN Cytoplasmic dynein 1 heavy chain 1 OS=Homo sapiens OX=9606 GN=DYNC1H1 PE=1 SV=5	6468	rowlf_20220719_op_hs_mhc_lp-1_classi_20perc_repl1.ScanId;v=1;d1=8965.8965.2	controllerType=0 controllerNumber=1 scan=8965	15.5462
9	Y.NANHPDFPM[+15,995].Q	NANHPDFPM	15995	-1.15556	2.3818	26.1714	11.2061	0.2851	4.115	7.8689	529.721	2	1058.43	1058.44	0	-1.4	2473	Non	493.11	282.7	282.7	4.46	41	>sp|Q14204|DYHC1_HUMAN Cytoplasmic dynein 1 heavy chain 1 OS=Homo sapiens OX=9606 GN=DYNC1H1 PE=1 SV=5	6468	rowlf_20220719_op_hs_mhc_lp-1_classi_20perc_repl1.ScanId;v=1;d1=13328.13328.2	controllerType=0 controllerNumber=1 scan=13328	23.1253
9	R.RLYGNTPM[+15,995]R.R	RLYGNTPMR	15995	-1.2	9.0842	0.2567	21.9302	34.8	7.8386	2.1176	562.287	2	1123.57	1123.57	0	-0.3	952	Non	441.71	194.27	194.27	2.71	8	>sp|Q14667|K0100_HUMAN Protein KIAA0100 OS=Homo sapiens OX=9606 GN=KIAA0100 PE=1 SV=3	15773	rowlf_20220719_op_hs_mhc_lp-1_classi_20perc_repl1.ScanId;v=1;d1=4989.4989.2	controllerType=0 controllerNumber=1 scan=4989	9.8192
9	S.HPYILADRM[+15,995].E	HPYILADRM	15995	-0.233333	5.1434	56.25	2.4995	0.0765	3.3516	12.2727	566.287	2	1131.57	1131.56	0	5.1	253	Non	342.61	123.82	123.82	1.64	4	>sp|Q14692|BMS1_HUMAN Ribosome biogenesis protein BMS1 homolog OS=Homo sapiens OX=9606 GN=BMS1 PE=1 SV=1	6572	rowlf_20220719_op_hs_mhc_lp-1_classi_20perc_repl1.ScanId;v=1;d1=13697.13697.2	controllerType=0 controllerNumber=1 scan=13697	23.8204
9	N.M[+15,995]PSKTELIV.R	MPSKTELIV	15995	0.433333	15.7986	47.5357	8.5081	0.0924	2.1669	12.2424	517.283	2	1033.56	1033.56	0	-1.7	966	Non	257.36	40.24	40.24	2	12	>sp|Q14839|CHD4_HUMAN Chromodomain-helicase-DNA-binding protein 4 OS=Homo sapiens OX=9606 GN=CHD4 PE=1 SV=2	6603	rowlf_20220719_op_hs_mhc_lp-1_classi_20perc_repl1.ScanId;v=1;d1=21469.21469.2	controllerType=0 controllerNumber=1 scan=21469	38.2308
9	Y.M[+15,995]AYADYHDL.M	MAYADYHDL	15995	-0.388889	6.5529	12.1915	11.0992	0.2597	2.8448	3.2475	557.729	2	1114.45	1114.45	0	-0.4	370	Non	371.77	169.58	169.58	2.85	2	>sp|Q15046-2|SYK_HUMAN Isoform Mitochondrial of Lysine--tRNA ligase OS=Homo sapiens OX=9606 GN=KARS1	28304	rowlf_20220719_op_hs_mhc_lp-1_classi_20perc_repl1.ScanId;v=1;d1=21619.21619.2	controllerType=0 controllerNumber=1 scan=21619	38.5106
9	I.HAVIQEYM[+15,995]L.D	HAVIQEYML	15995	0.522222	6.1387	25.148	11.2443	0.3744	4.7283	5.2635	560.283	2	1119.56	1119.55	0	6.7	94	Non	235.68	130.07	130.07	1.4	1	>sp|Q15629|TRAM1_HUMAN Translocating chain-associated membrane protein 1 OS=Homo sapiens OX=9606 GN=TRAM1 PE=1 SV=3	6833	rowlf_20220719_op_hs_mhc_lp-1_classi_20perc_repl1.ScanId;v=1;d1=27071.27071.2	controllerType=0 controllerNumber=1 scan=27071	49.1723
9	N.LPVVDFNEM[+15,995].M	LPVVDFNEM	15995	0.533333	5.2349	69.0909	4.1443	0.0133	2.1623	18.6	540.256	2	1079.51	1079.51	0	-1.8	476	Non	362.58	166.24	166.24	2.67	3	>sp|Q16236|NF2L2_HUMAN Nuclear factor erythroid 2-related factor 2 OS=Homo sapiens OX=9606 GN=NFE2L2 PE=1 SV=3	6928	rowlf_20220719_op_hs_mhc_lp-1_classi_20perc_repl1.ScanId;v=1;d1=35045.35045.2	controllerType=0 controllerNumber=1 scan=35045	65.9892
9	E.DTISKM[+15,995]NDF.M	DTISKMNDF	15995	-0.744444	0.018	40.551	2.9374	5.0992	7.4237	6.3075	543.742	2	1086.48	1086.48	0	-0.7	503	Non	207.51	42.44	42.44	1.31	7	>sp|Q16666|IF16_HUMAN Gamma-interferon-inducible protein 16 OS=Homo sapiens OX=9606 GN=IFI16 PE=1 SV=3	7013	rowlf_20220719_op_hs_mhc_lp-1_classi_20perc_repl1.ScanId;v=1;d1=13492.13492.2	controllerType=0 controllerNumber=1 scan=13492	23.4369
9	E.GSHFPGPFM[+15,995].T	GSHFPGPFM	15995	-0.0555556	5.4942	0.8969	19.2963	4.9524	5.4878	3.8636	496.719	2	992.431	992.429	0	1.5	520	Non	427.94	207.59	207.59	3.44	7	>sp|Q16666|IF16_HUMAN Gamma-interferon-inducible protein 16 OS=Homo sapiens OX=9606 GN=IFI16 PE=1 SV=3	7013	rowlf_20220719_op_hs_mhc_lp-1_classi_20perc_repl1.ScanId;v=1;d1=27024.27024.2	controllerType=0 controllerNumber=1 scan=27024	49.0711
9	V.LEVKM[+15,995]QVEY.M	LEVKMQVEY	15995	-0.177778	2.0662	50.9223	0.0103	8.3918	9.5718	6.5223	577.791	2	1154.58	1154.58	0	-0.7	378	Non	397.08	96.72	96.72	3.08	9	>sp|Q5TA45|INT11_HUMAN Integrator complex subunit 11 OS=Homo sapiens OX=9606 GN=INTS11 PE=1 SV=2	7586	rowlf_20220719_op_hs_mhc_lp-1_classi_20perc_repl1.ScanId;v=1;d1=19393.19393.2	controllerType=0 controllerNumber=1 scan=19393	34.3305
9	S.ESM[+15,995]EPKVFR.D	ESMEPKVFR	15995	-0.988889	0.9285	2.8484	5.6157	15.9333	7.1987	6.5	380.19	3	1138.55	1138.56	0	-1.2	115	Non	186.12	92.97	92.97	1.43	8	>sp|Q5THK1|PR14L_HUMAN Protein PRR14L OS=Homo sapiens OX=9606 GN=PRR14L PE=1 SV=1	20003	rowlf_20220719_op_hs_mhc_lp-1_classi_20perc_repl1.ScanId;v=1;d1=9887.9887.3	controllerType=0 controllerNumber=1 scan=9887	16.9787
9	K.RIM[+15,995]ENVFQH.K	RIMENVFQH	15995	-0.533333	3.2327	0.8502	7.4154	16.2	10.4686	2.6176	595.293	2	1189.58	1189.58	0	0.3	321	Non	399.26	128.74	128.74	2.42	2	>sp|Q5VYS8|TUT7_HUMAN Terminal uridylyltransferase 7 OS=Homo sapiens OX=9606 GN=TUT7 PE=1 SV=1	7683	rowlf_20220719_op_hs_mhc_lp-1_classi_20perc_repl1.ScanId;v=1;d1=14053.14053.2	controllerType=0 controllerNumber=1 scan=14053	24.4876
9	E.NRM[+15,995]SRRIVL.S	NRMSRRIVL	15995	-0.377778	12.2415	7.7505	4.4383	6.1239	3.0061	0.0649	387.561	3	1160.67	1160.67	0	-0.6	164	Non	279.93	93.75	93.75	1.82	4	>sp|Q6DN90|IQEC1_HUMAN IQ motif and SEC7 domain-containing protein 1 OS=Homo sapiens OX=9606 GN=IQSEC1 PE=1 SV=1	7802	rowlf_20220719_op_hs_mhc_lp-1_classi_20perc_repl1.ScanId;v=1;d1=6158.6158.3	controllerType=0 controllerNumber=1 scan=6158	11.4276
9	S.ERYLKQNEM[+15,995].N	ERYLKQNEM	15995	-2	4.1538	13.7093	3.3339	8.2398	3.9734	0.1432	409.533	3	1226.59	1226.58	0	1.4	368	Non	227.97	117.28	117.28	1.73	5	>sp|Q6N021|TET2_HUMAN Methylcytosine dioxygenase TET2 OS=Homo sapiens OX=9606 GN=TET2 PE=1 SV=3	7885	rowlf_20220719_op_hs_mhc_lp-1_classi_20perc_repl1.ScanId;v=1;d1=705.705.3	controllerType=0 controllerNumber=1 scan=705	1.6924
9	T.M[+15,995]PEPVYFHC.A	MPEPVYFHC	15995	0.0222222	33.9091	59.8684	11.0992	0.5388	4.2808	18.15	569.737	2	1138.47	1138.47	0	-2.4	360	Non	256.15	105.92	105.92	1.75	1	>sp|Q6PID8|KLD10_HUMAN Kelch domain-containing protein 10 OS=Homo sapiens OX=9606 GN=KLHDC10 PE=1 SV=1	8019	rowlf_20220719_op_hs_mhc_lp-1_classi_20perc_repl1.ScanId;v=1;d1=8282.8282.2	controllerType=0 controllerNumber=1 scan=8282	14.4942
9	K.DRM[+15,995]KIGASL.A	DRMKIGASL	15995	-0.122222	6.8413	21.9179	2.3944	5.0513	4.8201	0.519	503.771	2	1006.53	1006.53	0	-0.2	403	Non	353.04	84.48	84.48	1.69	6	>sp|Q6PL18|ATAD2_HUMAN ATPase family AAA domain-containing protein 2 OS=Homo sapiens OX=9606 GN=ATAD2 PE=1 SV=1	8040	rowlf_20220719_op_hs_mhc_lp-1_classi_20perc_repl1.ScanId;v=1;d1=11799.11799.2	controllerType=0 controllerNumber=1 scan=11799	20.3417
9	I.RLM[+15,995]SLPIAK.K	RLMSLPIAK	15995	0.555556	16.9115	0.0345	19.8519	31.1429	4.846	2.5938	522.813	2	1044.62	1044.62	0	-5.2	105	Non	277.95	70.44	70.44	1.41	6	>sp|Q6UWU4|CF089_HUMAN Bombesin receptor-activated protein C6orf89 OS=Homo sapiens OX=9606 GN=C6orf89 PE=1 SV=1	8114	rowlf_20220719_op_hs_mhc_lp-1_classi_20perc_repl1.ScanId;v=1;d1=16851.16851.2	controllerType=0 controllerNumber=1 scan=16851	29.6137
9	D.RTQIPM[+15,995]SEK.R	RTQIPMSEK	15995	-1.34444	9.1056	0.0097	35.625	55	10.4323	5.1243	369.194	3	1105.57	1105.57	0	-0.4	146	Non	211.19	58.24	58.24	1.35	3	>sp|Q6ZTQ3|RASF6_HUMAN Ras association domain-containing protein 6 OS=Homo sapiens OX=9606 GN=RASSF6 PE=1 SV=1	16195	rowlf_20220719_op_hs_mhc_lp-1_classi_20perc_repl1.ScanId;v=1;d1=577.577.3	controllerType=0 controllerNumber=1 scan=577	1.3941
9	N.RM[+15,995]YLTPSEK.H	RMYLTPSEK	15995	-1.17778	19.5938	0.0286	24.6667	42	4.9629	3.7204	570.79	2	1140.57	1140.57	0	0.8	252	Non	418.52	173.17	173.17	3.19	16	>sp|Q7L576|CYFP1_HUMAN Cytoplasmic FMR1-interacting protein 1 OS=Homo sapiens OX=9606 GN=CYFIP1 PE=1 SV=1	8396	rowlf_20220719_op_hs_mhc_lp-1_classi_20perc_repl1.ScanId;v=1;d1=6450.6450.2	controllerType=0 controllerNumber=1 scan=6450	11.8191
9	E.KM[+15,995]ADIYLKH.R	KMADIYLKH	15995	-0.422222	3.4018	1.2213	6.73	24.75	9.4502	2.3066	378.871	3	1134.6	1134.6	0	0.1	693	Non	362.22	165.22	165.22	2.77	6	>sp|Q7Z4L5|TT21B_HUMAN Tetratricopeptide repeat protein 21B OS=Homo sapiens OX=9606 GN=TTC21B PE=1 SV=2	8514	rowlf_20220719_op_hs_mhc_lp-1_classi_20perc_repl1.ScanId;v=1;d1=6933.6933.3	controllerType=0 controllerNumber=1 scan=6933	12.5406
9	W.AFDLTKTNM[+15,995].Q	AFDLTKTNM	15995	-0.222222	11.2551	9.1718	8.2372	3.5359	0.0143	2.9271	528.755	2	1056.5	1056.5	0	0.1	73	Non	416.31	163.25	163.25	2.8	1	>sp|Q86UY6|NAA40_HUMAN N-alpha-acetyltransferase 40 OS=Homo sapiens OX=9606 GN=NAA40 PE=1 SV=1	8711	rowlf_20220719_op_hs_mhc_lp-1_classi_20perc_repl1.ScanId;v=1;d1=17441.17441.2	controllerType=0 controllerNumber=1 scan=17441	30.6872
9	L.TAAM[+15,995]IDAVL.D	TAAMIDAVL	15995	1.73333	5.1862	34.8916	11.7863	0.1167	5.9545	7.2932	920.476	1	920.476	920.476	0	0.4	686	Non	511.74	161.1	161.1	3.23	6	>sp|Q86VP6|CAND1_HUMAN Cullin-associated NEDD8-dissociated protein 1 OS=Homo sapiens OX=9606 GN=CAND1 PE=1 SV=2	8744	rowlf_20220719_op_hs_mhc_lp-1_classi_20perc_repl1.ScanId;v=1;d1=33013.33013.1	controllerType=0 controllerNumber=1 scan=33013	61.6661
9	I.DEKRLLEAM[+15,995].E	DEKRLLEAM	15995	-0.844444	4.8872	50	0.0135	3.9785	21.186	20.9286	560.787	2	1120.57	1120.57	0	0.2	570	Non	579.47	208.02	208.02	4	12	>sp|Q8IZH2|XRN1_HUMAN 5'-3' exoribonuclease 1 OS=Homo sapiens OX=9606 GN=XRN1 PE=1 SV=1	9162	rowlf_20220719_op_hs_mhc_lp-1_classi_20perc_repl1.ScanId;v=1;d1=12408.12408.2	controllerType=0 controllerNumber=1 scan=12408	21.4781
9	Q.KM[+15,995]KETLQNV.R	KMKETLQNV	15995	-1.01111	7.898	0.0927	22.0278	17.3818	2.3526	2.5206	553.797	2	1106.59	1106.59	0	-0.3	80	Non	378.24	135.03	135.03	2.7	4	>sp|Q8N0X7|SPART_HUMAN Spartin OS=Homo sapiens OX=9606 GN=SPART PE=1 SV=1	9198	rowlf_20220719_op_hs_mhc_lp-1_classi_20perc_repl1.ScanId;v=1;d1=4281.4281.2	controllerType=0 controllerNumber=1 scan=4281	8.854
9	G.DM[+15,995]NEYLLSR.K	DMNEYLLSR	15995	-0.844444	1.9946	9.8366	5.8216	22.9048	12.4944	4.5839	578.771	2	1156.54	1156.53	0	4.3	126	Non	311.33	175.83	175.83	2.13	2	>sp|Q8N165|PDK1L_HUMAN Serine/threonine-protein kinase PDIK1L OS=Homo sapiens OX=9606 GN=PDIK1L PE=1 SV=1	9224	rowlf_20220719_op_hs_mhc_lp-1_classi_20perc_repl1.ScanId;v=1;d1=21306.21306.2	controllerType=0 controllerNumber=1 scan=21306	37.9039
9	G.RVM[+15,995]GDRSVL.Y	RVMGDRSVL	15995	0.0444444	4.7036	0.5805	16.9895	2.9568	4.8553	3.4387	524.783	2	1048.56	1048.56	0	2.5	724	Non	273.57	66.23	66.23	1.56	17	>sp|Q8N766|EMC1_HUMAN ER membrane protein complex subunit 1 OS=Homo sapiens OX=9606 GN=EMC1 PE=1 SV=1	9427	rowlf_20220719_op_hs_mhc_lp-1_classi_20perc_repl1.ScanId;v=1;d1=6921.6921.2	controllerType=0 controllerNumber=1 scan=6921	12.5235
9	Q.KTDEYFRM[+15,995]K.L	KTDEYFRMK	15995	-1.84444	11.3812	0.2213	27.35	52.5	3.1289	3.2581	411.87	3	1233.59	1233.59	0	0.7	379	Non	378.72	274.85	274.85	3.42	2	>sp|Q8TC07|TBC15_HUMAN TBC1 domain family member 15 OS=Homo sapiens OX=9606 GN=TBC1D15 PE=1 SV=2	9836	rowlf_20220719_op_hs_mhc_lp-1_classi_20perc_repl1.ScanId;v=1;d1=4316.4316.3	controllerType=0 controllerNumber=1 scan=4316	8.8986
9	S.ETAAKVALM[+15,995].K	ETAAKVALM	15995	0.8	0.0054	13.1093	7.1152	2.3489	5.2378	2.676	475.254	2	949.501	949.502	0	-1.3	138	Non	226.43	46.49	46.49	1.4	2	>sp|Q8TCF1|ZFAN1_HUMAN AN1-type zinc finger protein 1 OS=Homo sapiens OX=9606 GN=ZFAND1 PE=1 SV=1	9854	rowlf_20220719_op_hs_mhc_lp-1_classi_20perc_repl1.ScanId;v=1;d1=11649.11649.2	controllerType=0 controllerNumber=1 scan=11649	20.087
9	L.DEM[+15,995]QRQLAA.A	DEMQRQLAA	15995	-1.02222	15.3165	38.4068	0.1223	7.4176	20.3	27	539.253	2	1077.5	1077.5	0	-1.4	762	Non	289.35	126.92	126.92	2.21	3	>sp|Q8TD16|BICD2_HUMAN Protein bicaudal D homolog 2 OS=Homo sapiens OX=9606 GN=BICD2 PE=1 SV=1	9881	rowlf_20220719_op_hs_mhc_lp-1_classi_20perc_repl1.ScanId;v=1;d1=5974.5974.2	controllerType=0 controllerNumber=1 scan=5974	11.1684
9	L.DRFENQVDM[+15,995].K	DRFENQVDM	15995	-1.45556	6.9457	36.0833	2.4236	6.7821	7.3461	0.4285	585.247	2	1169.49	1169.49	0	-2.5	636	Non	350.39	169.45	169.45	2.75	2	>sp|Q8TEL6|TP4AP_HUMAN Short transient receptor potential channel 4-associated protein OS=Homo sapiens OX=9606 GN=TRPC4AP PE=1 SV=2	9973	rowlf_20220719_op_hs_mhc_lp-1_classi_20perc_repl1.ScanId;v=1;d1=10420.10420.2	controllerType=0 controllerNumber=1 scan=10420	17.8394
9	G.EVVQRLTRM[+15,995].V	EVVQRLTRM	15995	-0.288889	0.003	17.5569	5.6913	2.3873	6.0168	4.1627	383.213	3	1147.62	1147.63	0	-0.1	199	Non	321.12	154.57	154.57	2.44	3	>sp|Q8WX92|NELFB_HUMAN Negative elongation factor B OS=Homo sapiens OX=9606 GN=NELFB PE=1 SV=1	10158	rowlf_20220719_op_hs_mhc_lp-1_classi_20perc_repl1.ScanId;v=1;d1=9150.9150.3	controllerType=0 controllerNumber=1 scan=9150	15.8583
9	D.LPTAVEPLM[+15,995].E	LPTAVEPLM	15995	0.9	7.045	57.1053	5.7906	0.021	2.3148	11.0526	493.764	2	986.52	986.523	0	-3.1	1421	Non	452.83	150.99	150.99	3.2	5	>sp|Q92576|PHF3_HUMAN PHD finger protein 3 OS=Homo sapiens OX=9606 GN=PHF3 PE=1 SV=3	21367	rowlf_20220719_op_hs_mhc_lp-1_classi_20perc_repl1.ScanId;v=1;d1=30771.30771.2	controllerType=0 controllerNumber=1 scan=30771	56.8885
9	G.RLM[+15,995]EIYQEK.L	RLMEIYQEK	15995	-1.11111	10.4208	0.0232	17.3291	25.2308	4.9736	2.0618	613.316	2	1225.62	1225.62	0	-0.6	1200	Non	618.56	264.08	264.08	5.24	24	>sp|Q92616|GCN1_HUMAN eIF-2-alpha kinase activator GCN1 OS=Homo sapiens OX=9606 GN=GCN1 PE=1 SV=7	10302	rowlf_20220719_op_hs_mhc_lp-1_classi_20perc_repl1.ScanId;v=1;d1=10664.10664.2	controllerType=0 controllerNumber=1 scan=10664	18.2801
9	T.KLGDIM[+15,995]GVK.K	KLGDIMGVK	15995	0.255556	29.3889	0.9406	58.75	85	22.8649	22.3636	488.778	2	976.548	976.55	0	-1.3	474	Non	465.56	146.12	146.12	3.38	8	>sp|Q92620|PRP16_HUMAN Pre-mRNA-splicing factor ATP-dependent RNA helicase PRP16 OS=Homo sapiens OX=9606 GN=DHX38 PE=1 SV=2	10305	rowlf_20220719_op_hs_mhc_lp-1_classi_20perc_repl1.ScanId;v=1;d1=11602.11602.2	controllerType=0 controllerNumber=1 scan=11602	20.0192
9	N.DEM[+15,995]RFVTQI.Q	DEMRFVTQI	15995	-0.255556	4.7836	37.35	0.0627	2.8824	9.3433	13.06	577.777	2	1154.55	1154.55	0	-3.9	603	Non	425.59	150.77	150.77	2.68	3	>sp|Q92833|JARD2_HUMAN Protein Jumonji OS=Homo sapiens OX=9606 GN=JARID2 PE=1 SV=2	10377	rowlf_20220719_op_hs_mhc_lp-1_classi_20perc_repl1.ScanId;v=1;d1=27278.27278.2	controllerType=0 controllerNumber=1 scan=27278	49.6176
9	F.M[+15,995]PFGNVVSA.K	MPFGNVVSA	15995	0.955556	4.8394	16.8511	2.4384	0.1047	4.4442	8.5625	937.447	1	937.447	937.445	0	2.5	422	Non	343.9	96.01	96.01	1.84	4	>sp|Q92879|CELF1_HUMAN CUGBP Elav-like family member 1 OS=Homo sapiens OX=9606 GN=CELF1 PE=1 SV=2	10398	rowlf_20220719_op_hs_mhc_lp-1_classi_20perc_repl1.ScanId;v=1;d1=27073.27073.1	controllerType=0 controllerNumber=1 scan=27073	49.1761
9	W.IEALM[+15,995]EKPF.-	IEALMEKPF	15995	0.255556	15.0719	82.1053	0.2458	11.7059	17.6216	23.1	547.282	2	1093.56	1093.56	0	-2.3	588	Non	283.03	26.8	26.8	1.99	6	>sp|Q96AX1|VP33A_HUMAN Vacuolar protein sorting-associated protein 33A OS=Homo sapiens OX=9606 GN=VPS33A PE=1 SV=1	10584	rowlf_20220719_op_hs_mhc_lp-1_classi_20perc_repl1.ScanId;v=1;d1=27871.27871.2	controllerType=0 controllerNumber=1 scan=27871	50.8484
9	T.SPFRSGTPM[+15,995].K	SPFRSGTPM	15995	-0.633333	3.6556	20.2507	3.027	0.0736	2.4966	8.9938	498.232	2	995.457	995.462	0	-4.1	263	Non	385.65	167.92	167.92	1.99	1	>sp|Q96FX7|TRM61_HUMAN tRNA (adenine(58)-N(1))-methyltransferase catalytic subunit TRMT61A OS=Homo sapiens OX=9606 GN=TRMT61A PE=1 SV=1	10808	rowlf_20220719_op_hs_mhc_lp-1_classi_20perc_repl1.ScanId;v=1;d1=8727.8727.2	controllerType=0 controllerNumber=1 scan=8727	15.1428
9	S.SM[+15,995]RDHIDYR.C	SMRDHIDYR	15995	-1.65556	3.4145	0.5073	17	38.3333	11.3403	4.3612	403.521	3	1208.55	1208.55	0	1.4	276	Non	243.94	125.86	125.86	1.55	3	>sp|Q96GM8|TOE1_HUMAN Target of EGR1 protein 1 OS=Homo sapiens OX=9606 GN=TOE1 PE=1 SV=1	10842	rowlf_20220719_op_hs_mhc_lp-1_classi_20perc_repl1.ScanId;v=1;d1=1217.1217.3	controllerType=0 controllerNumber=1 scan=1217	2.8728
9	D.NPM[+15,995]KAVGVL.A	NPMKAVGVL	15995	0.722222	6.6001	53.9806	4.9937	0.039	2.9645	13.02	472.764	2	944.522	944.523	0	-1.7	697	Non	287.68	49.53	49.53	1.97	11	>sp|Q96JP9|CDHR1_HUMAN Cadherin-related family member 1 OS=Homo sapiens OX=9606 GN=CDHR1 PE=1 SV=2	10972	rowlf_20220719_op_hs_mhc_lp-1_classi_20perc_repl1.ScanId;v=1;d1=16349.16349.2	controllerType=0 controllerNumber=1 scan=16349	28.6743
9	W.RPRLALNVM[+15,995].A	RPRLALNVM	15995	0.155556	8.3654	12.3012	3.8158	0.5659	3.3288	5.3817	543.316	2	1085.62	1085.62	0	-0.8	171	Non	253.34	48.55	48.55	1.92	4	>sp|Q96KA5|CLP1L_HUMAN Lipid scramblase CLPTM1L OS=Homo sapiens OX=9606 GN=CLPTM1L PE=1 SV=1	10989	rowlf_20220719_op_hs_mhc_lp-1_classi_20perc_repl1.ScanId;v=1;d1=17522.17522.2	controllerType=0 controllerNumber=1 scan=17522	30.8123
9	L.EPVEEDAEM[+15,995].R	EPVEEDAEM	15995	-1.24444	2.9941	79.1667	4.5778	0.0278	3.6437	20.8571	532.709	2	1064.41	1064.41	0	1.4	159	Non	330.49	142.19	142.19	2.69	4	>sp|Q96MG7|NSE3_HUMAN Non-structural maintenance of chromosomes element 3 homolog OS=Homo sapiens OX=9606 GN=NSMCE3 PE=1 SV=1	11076	rowlf_20220719_op_hs_mhc_lp-1_classi_20perc_repl1.ScanId;v=1;d1=7373.7373.2	controllerType=0 controllerNumber=1 scan=7373	13.1743
9	C.YEEM[+15,995]LKEGY.R	YEEMLKEGY	15995	-1.3	4.3568	79.7917	0.0624	16.1692	7.7674	14.186	589.256	2	1177.51	1177.51	0	-2.4	173	Non	506.18	155.31	155.31	3.77	1	>sp|Q96PM5|ZN363_HUMAN RING finger and CHY zinc finger domain-containing protein 1 OS=Homo sapiens OX=9606 GN=RCHY1 PE=1 SV=1	11181	rowlf_20220719_op_hs_mhc_lp-1_classi_20perc_repl1.ScanId;v=1;d1=15308.15308.2	controllerType=0 controllerNumber=1 scan=15308	26.8131
9	N.RINVPM[+15,995]VRK.R	RINVPMVRK	15995	-0.355556	13.3884	0.0151	35.75	55	10.2871	4.6548	376.894	3	1128.67	1128.67	0	0.3	723	Non	233.87	87.81	87.81	2.35	9	>sp|Q96QB1|RHG07_HUMAN Rho GTPase-activating protein 7 OS=Homo sapiens OX=9606 GN=DLC1 PE=1 SV=4	11224	rowlf_20220719_op_hs_mhc_lp-1_classi_20perc_repl1.ScanId;v=1;d1=9902.9902.3	controllerType=0 controllerNumber=1 scan=9902	17.0011
9	E.AM[+15,995]HGVFLYH.A	AMHGVFLYH	15995	0.711111	4.8907	1.0305	7.6963	32	15.7009	4.4327	364.176	3	1090.51	1090.51	0	-0.2	593	Non	359.35	196.61	196.61	2.71	5	>sp|Q99707|METH_HUMAN Methionine synthase OS=Homo sapiens OX=9606 GN=MTR PE=1 SV=2	11452	rowlf_20220719_op_hs_mhc_lp-1_classi_20perc_repl1.ScanId;v=1;d1=18353.18353.3	controllerType=0 controllerNumber=1 scan=18353	32.4156
9	Y.SPGGAHGM[+15,995]L.S	SPGGAHGML	15995	0.0777778	14.3155	50.7767	17.2278	0.462	3.4596	17.087	421.695	2	842.382	842.383	0	-0.4	362	Non	254.78	96.91	96.91	1.53	3	>sp|Q99856|ARI3A_HUMAN AT-rich interactive domain-containing protein 3A OS=Homo sapiens OX=9606 GN=ARID3A PE=1 SV=2	11496	rowlf_20220719_op_hs_mhc_lp-1_classi_20perc_repl1.ScanId;v=1;d1=2464.2464.2	controllerType=0 controllerNumber=1 scan=2464	5.5804
9	K.M[+15,995]PFRGDTVI.D	MPFRGDTVI	15995	0.3	11.8211	53.0583	5.6559	0.015	3.3323	12.197	526.265	2	1051.52	1051.52	0	-0.9	692	Non	212.79	39.3	39.3	1.31	5	>sp|Q9BTW9|TBCD_HUMAN Tubulin-specific chaperone D OS=Homo sapiens OX=9606 GN=TBCD PE=1 SV=2	11711	rowlf_20220719_op_hs_mhc_lp-1_classi_20perc_repl1.ScanId;v=1;d1=23158.23158.2	controllerType=0 controllerNumber=1 scan=23158	41.4558
9	D.ETM[+15,995]VIGNYR.T	ETMVIGNYR	15995	-0.366667	1.1302	8.974	11.9695	24.75	20.72	15.4412	549.765	2	1098.52	1098.52	0	-1.1	57	Non	195.19	106.23	106.23	1.35	5	>sp|Q9BVK6|TMED9_HUMAN Transmembrane emp24 domain-containing protein 9 OS=Homo sapiens OX=9606 GN=TMED9 PE=1 SV=2	11790	rowlf_20220719_op_hs_mhc_lp-1_classi_20perc_repl1.ScanId;v=1;d1=13823.13823.2	controllerType=0 controllerNumber=1 scan=13823	24.0349
9	V.EPM[+15,995]EKEFGL.C	EPMEKEFGL	15995	-0.877778	3.5684	53.932	4.3215	0.0902	2.6765	8.975	548.255	2	1095.5	1095.5	0	0.8	104	Non	312.62	90.71	90.71	1.86	5	>sp|Q9BVP2|GNL3_HUMAN Guanine nucleotide-binding protein-like 3 OS=Homo sapiens OX=9606 GN=GNL3 PE=1 SV=2	11796	rowlf_20220719_op_hs_mhc_lp-1_classi_20perc_repl1.ScanId;v=1;d1=23782.23782.2	controllerType=0 controllerNumber=1 scan=23782	42.6223
9	S.NPRQAAYEM[+15,995].R	NPRQAAYEM	15995	-1.37778	6.0271	36.6111	2.0814	0.1219	2.3189	6.6899	548.249	2	1095.49	1095.49	0	1.6	456	Non	484.59	247.36	247.36	3.59	2	>sp|Q9H0D6|XRN2_HUMAN 5'-3' exoribonuclease 2 OS=Homo sapiens OX=9606 GN=XRN2 PE=1 SV=1	12201	rowlf_20220719_op_hs_mhc_lp-1_classi_20perc_repl1.ScanId;v=1;d1=2554.2554.2	controllerType=0 controllerNumber=1 scan=2554	5.7398
9	L.KM[+15,995]RTSSIYL.Y	KMRTSSIYL	15995	-0.2	17.3954	0.0226	25.2917	9.137	2.5259	3.2346	557.8	2	1114.59	1114.59	0	-0.3	891	Non	486.31	128.91	128.91	2.72	3	>sp|Q9H2U1|DHX36_HUMAN ATP-dependent DNA/RNA helicase DHX36 OS=Homo sapiens OX=9606 GN=DHX36 PE=1 SV=2	12341	rowlf_20220719_op_hs_mhc_lp-1_classi_20perc_repl1.ScanId;v=1;d1=13259.13259.2	controllerType=0 controllerNumber=1 scan=13259	23.0047
9	S.DEM[+15,995]RSPEGY.L	DEMRSPEGY	15995	-1.91111	2.2165	71.5625	0.0098	9.4863	17.1486	15.4118	550.221	2	1099.44	1099.44	0	-0.5	19	Non	496.23	220.88	220.88	4.5	5	>sp|Q9H5H4|ZN768_HUMAN Zinc finger protein 768 OS=Homo sapiens OX=9606 GN=ZNF768 PE=1 SV=2	12450	rowlf_20220719_op_hs_mhc_lp-1_classi_20perc_repl1.ScanId;v=1;d1=6654.6654.2	controllerType=0 controllerNumber=1 scan=6654	12.1294
9	K.M[+15,995]PIEIEQKP.A	MPIEIEQKP	15995	-0.744444	18.4557	64.4643	6.4058	0.5343	20.02	33.6667	550.785	2	1100.56	1100.57	0	-2	526	Non	469.3	208.13	208.13	2.84	3	>sp|Q9H6T3|RPAP3_HUMAN RNA polymerase II-associated protein 3 OS=Homo sapiens OX=9606 GN=RPAP3 PE=1 SV=2	12499	rowlf_20220719_op_hs_mhc_lp-1_classi_20perc_repl1.ScanId;v=1;d1=17075.17075.2	controllerType=0 controllerNumber=1 scan=17075	30.0252
9	C.NEM[+15,995]LVKSQF.V	NEMLVKSQF	15995	-0.277778	2.8272	51.8447	0.0069	5.023	4.4758	5.8155	556.275	2	1111.54	1111.55	0	-1.9	530	Non	421.27	169.35	169.35	3.2	4	>sp|Q9H7F0|AT133_HUMAN Polyamine-transporting ATPase 13A3 OS=Homo sapiens OX=9606 GN=ATP13A3 PE=1 SV=4	12525	rowlf_20220719_op_hs_mhc_lp-1_classi_20perc_repl1.ScanId;v=1;d1=19312.19312.2	controllerType=0 controllerNumber=1 scan=19312	34.1879
9	V.RVAYM[+15,995]ILRH.Q	RVAYMILRH	15995	0.3	4.3183	1.3518	15.6071	32.4	28.1667	5.8081	392.221	3	1174.65	1174.65	0	-2.8	92	Non	322.71	167.28	167.28	2.25	1	>sp|Q9HAH7-1|FBRS_HUMAN Isoform 1 of Probable fibrosin-1 OS=Homo sapiens OX=9606 GN=FBRS	41775	rowlf_20220719_op_hs_mhc_lp-1_classi_20perc_repl1.ScanId;v=1;d1=12208.12208.3	controllerType=0 controllerNumber=1 scan=12208	21.133
9	R.RVYVSGLM[+15,995]K.G	RVYVSGLMK	15995	0.355556	14.1429	0.0136	30.2308	48	8.3779	2.8786	534.797	2	1068.59	1068.59	0	0.2	283	Non	339.17	71.12	71.12	1.8	2	>sp|Q9HDC9|APMAP_HUMAN Adipocyte plasma membrane-associated protein OS=Homo sapiens OX=9606 GN=APMAP PE=1 SV=2	12797	rowlf_20220719_op_hs_mhc_lp-1_classi_20perc_repl1.ScanId;v=1;d1=11473.11473.2	controllerType=0 controllerNumber=1 scan=11473	19.8145
9	A.SLM[+15,995]HSFILK.A	SLMHSFILK	15995	0.9	11.6598	0.1478	17.9747	37	8.6559	3.4295	364.535	3	1091.59	1091.59	0	-1.5	44	Non	467.89	169.6	169.6	3.69	1	>sp|Q9NP97|DLRB1_HUMAN Dynein light chain roadblock-type 1 OS=Homo sapiens OX=9606 GN=DYNLRB1 PE=1 SV=3	12833	rowlf_20220719_op_hs_mhc_lp-1_classi_20perc_repl1.ScanId;v=1;d1=21710.21710.3	controllerType=0 controllerNumber=1 scan=21710	38.6841
9	R.EVM[+15,995]EKLVKR.D	EVMEKLVKR	15995	-0.577778	0.2961	3.7714	4.957	15.5867	8.2441	3.7315	383.222	3	1147.65	1147.65	0	0.7	499	Non	260.72	81.19	81.19	1.52	4	>sp|Q9NUA8|ZBT40_HUMAN Zinc finger and BTB domain-containing protein 40 OS=Homo sapiens OX=9606 GN=ZBTB40 PE=1 SV=4	17304	rowlf_20220719_op_hs_mhc_lp-1_classi_20perc_repl1.ScanId;v=1;d1=2841.2841.3	controllerType=0 controllerNumber=1 scan=2841	6.1593
9	F.M[+15,995]RYAVNVAL.Q	MRYAVNVAL	15995	0.933333	9.4851	7.9512	3.7614	3.7982	2.292	0.039	526.78	2	1052.55	1052.56	0	-2.8	839	Non	302.71	114.88	114.88	1.8	8	>sp|Q9NVI1|FANCI_HUMAN Fanconi anemia group I protein OS=Homo sapiens OX=9606 GN=FANCI PE=1 SV=4	13197	rowlf_20220719_op_hs_mhc_lp-1_classi_20perc_repl1.ScanId;v=1;d1=28397.28397.2	controllerType=0 controllerNumber=1 scan=28397	51.928
9	S.HAFSEDPM[+15,995]L.Q	HAFSEDPML	15995	-0.255556	2.8863	11.4939	5.9514	0.0965	2.6004	2.3361	531.73	2	1062.45	1062.46	0	-3.2	479	Non	459.69	255.81	255.81	2.99	1	>sp|Q9NX05|F120C_HUMAN Constitutive coactivator of PPAR-gamma-like protein 2 OS=Homo sapiens OX=9606 GN=FAM120C PE=1 SV=3	22194	rowlf_20220719_op_hs_mhc_lp-1_classi_20perc_repl1.ScanId;v=1;d1=21569.21569.2	controllerType=0 controllerNumber=1 scan=21569	38.4139
9	S.SM[+15,995]SAQLLYK.M	SMSAQLLYK	15995	0.111111	12.8226	0.2075	35.125	52.5	7.6851	2.2276	528.771	2	1056.54	1056.54	0	-3.6	246	Non	334.51	187.37	187.37	1.98	4	>sp|Q9P2R3-4|ANFY1_HUMAN Isoform 4 of Rabankyrin-5 OS=Homo sapiens OX=9606 GN=ANKFY1	36719	rowlf_20220719_op_hs_mhc_lp-1_classi_20perc_repl1.ScanId;v=1;d1=15986.15986.2	controllerType=0 controllerNumber=1 scan=15986	28.0381
9	S.GPIYPGHGM[+15,995].M	GPIYPGHGM	15995	-0.277778	2.6055	36.6667	4.9975	0.1561	2.5421	10.9802	472.718	2	944.429	944.429	0	-0.4	11	Non	289.84	113.58	113.58	2.16	2	>sp|Q9UHA3|RLP24_HUMAN Probable ribosome biogenesis protein RLP24 OS=Homo sapiens OX=9606 GN=RSL24D1 PE=1 SV=1	17413	rowlf_20220719_op_hs_mhc_lp-1_classi_20perc_repl1.ScanId;v=1;d1=9714.9714.2	controllerType=0 controllerNumber=1 scan=9714	16.7469
9	N.EVM[+15,995]RILISR.S	EVMRILISR	15995	0.622222	0.6396	4.2019	6.7992	19.8889	13.6918	7.6025	378.222	3	1132.65	1132.65	0	0.3	402	Non	277.9	79.14	79.14	1.76	2	>sp|Q9UKU7|ACAD8_HUMAN Isobutyryl-CoA dehydrogenase, mitochondrial OS=Homo sapiens OX=9606 GN=ACAD8 PE=1 SV=1	14026	rowlf_20220719_op_hs_mhc_lp-1_classi_20perc_repl1.ScanId;v=1;d1=16439.16439.3	controllerType=0 controllerNumber=1 scan=16439	28.8363
9	E.DLKQPM[+15,995]AER.K	DLKQPMAER	15995	-1.44444	1.382	12.3601	9.5549	26.3333	21.7674	13.16	368.522	3	1103.55	1103.55	0	0.1	3533	Non	253.78	102.67	102.67	1.64	20	>sp|Q9UPN3|MACF1_HUMAN Microtubule-actin cross-linking factor 1, isoforms 1/2/3/4/5 OS=Homo sapiens OX=9606 GN=MACF1 PE=1 SV=4	14258	rowlf_20220719_op_hs_mhc_lp-1_classi_20perc_repl1.ScanId;v=1;d1=4329.4329.3	controllerType=0 controllerNumber=1 scan=4329	8.9157
9	A.LRYPM[+15,995]AVGL.N	LRYPMAVGL	15995	0.855556	14.3869	11.6986	11.1832	11.19	3.0543	0.0449	518.287	2	1035.57	1035.57	0	1.8	3	Non	315.97	101.76	101.76	1.49	2	>sp|Q9Y3U8|RL36_HUMAN 60S ribosomal protein L36 OS=Homo sapiens OX=9606 GN=RPL36 PE=1 SV=3	14573	rowlf_20220719_op_hs_mhc_lp-1_classi_20perc_repl1.ScanId;v=1;d1=29581.29581.2	controllerType=0 controllerNumber=1 scan=29581	54.3821
9	S.VRTVM[+15,995]RVPL.I	VRTVMRVPL	15995	0.777778	42.4	16.5699	30.3077	22.8571	15.7196	1.4893	362.886	3	1086.64	1086.65	0	-2	59	Non	255.05	135.9	135.9	2.14	1	>sp|Q9Y5U9|IR3IP_HUMAN Immediate early response 3-interacting protein 1 OS=Homo sapiens OX=9606 GN=IER3IP1 PE=1 SV=1	14722	rowlf_20220719_op_hs_mhc_lp-1_classi_20perc_repl1.ScanId;v=1;d1=15825.15825.3	controllerType=0 controllerNumber=1 scan=15825	27.7617
9	M.DRVDREITM[+15,995].V	DRVDREITM	15995	-1.06667	3.6448	32.5435	2.1472	5.9102	4.652	0.223	575.78	2	1150.55	1150.55	0	-0.1	177	Non	259.44	75.88	75.88	1.4	10	>sp|Q9Y618|NCOR2_HUMAN Nuclear receptor corepressor 2 OS=Homo sapiens OX=9606 GN=NCOR2 PE=1 SV=3	14757	rowlf_20220719_op_hs_mhc_lp-1_classi_20perc_repl1.ScanId;v=1;d1=6666.6666.2	controllerType=0 controllerNumber=1 scan=6666	12.1487
9	Y.LEKAFEDEM[+15,995].K	LEKAFEDEM	15995	-0.844444	14.2381	66.5909	0.3493	4.5576	17.2838	21	564.25	2	1127.49	1127.49	0	-0.8	125	Non	359.32	155.46	155.46	2.69	3	>sp|Q9Y6E2|5MP1_HUMAN eIF5-mimic protein 1 OS=Homo sapiens OX=9606 GN=BZW2 PE=1 SV=1	14799	rowlf_20220719_op_hs_mhc_lp-1_classi_20perc_repl1.ScanId;v=1;d1=12496.12496.2	controllerType=0 controllerNumber=1 scan=12496	21.6283
9	R.VERIM[+15,995]SETY.M	VERIMSETY	15995	-0.411111	5.0636	27.4176	0.043	12.8025	13.0629	6.4131	572.272	2	1143.54	1143.54	0	1.1	1881	Non	464.79	133.75	133.75	2.77	7	>sp|Q9Y6J0|CABIN_HUMAN Calcineurin-binding protein cabin-1 OS=Homo sapiens OX=9606 GN=CABIN1 PE=1 SV=1	14818	rowlf_20220719_op_hs_mhc_lp-1_classi_20perc_repl1.ScanId;v=1;d1=12453.12453.2	controllerType=0 controllerNumber=1 scan=12453	21.5513
10	S.ATAYLPM[+15,995]LEK.C	ATAYLPMLEK	15995	0.21	9.8745	0.3063	45	51.25	23.5938	7.0226	576.801	2	1152.59	1152.6	0	-2.2	332	Non	272.95	84.83	84.83	1.61	3	>sp|O14503|BHE40_HUMAN Class E basic helix-loop-helix protein 40 OS=Homo sapiens OX=9606 GN=BHLHE40 PE=1 SV=1	357	rowlf_20220719_op_hs_mhc_lp-1_classi_20perc_repl1.ScanId;v=1;d1=27671.27671.2	controllerType=0 controllerNumber=1 scan=27671	50.4442
10	A.HPYM[+15,995]KDLNAL.S	HPYMKDLNAL	15995	-0.57	6.964	25.102	6.88	0.0384	3.9135	9.24	609.302	2	1217.6	1217.6	0	-1	881	Non	385.57	196.36	196.36	2.43	1	>sp|O75113|N4BP1_HUMAN NEDD4-binding protein 1 OS=Homo sapiens OX=9606 GN=N4BP1 PE=1 SV=4	1217	rowlf_20220719_op_hs_mhc_lp-1_classi_20perc_repl1.ScanId;v=1;d1=15411.15411.2	controllerType=0 controllerNumber=1 scan=15411	26.9852
10	G.EVYPFGIVGM[+15,995].A	EVYPFGIVGM	15995	1.04	0.0236	18.1167	12	2.4452	7.8006	8.5813	564.275	2	1127.54	1127.54	0	-1.8	630	Non	313.91	120.46	120.46	2.07	12	>sp|O75534|CSDE1_HUMAN Cold shock domain-containing protein E1 OS=Homo sapiens OX=9606 GN=CSDE1 PE=1 SV=2	1348	rowlf_20220719_op_hs_mhc_lp-1_classi_20perc_repl1.ScanId;v=1;d1=41884.41884.2	controllerType=0 controllerNumber=1 scan=41884	81.1562
10	E.AM[+15,995]YNQGFIRK.Q	AMYNQGFIRK	15995	-0.61	15.7122	0.4425	40.3333	70	18.7031	8.8063	415.212	3	1243.62	1243.63	0	-2.3	172	Non	399.34	249.17	249.17	2.78	2	>sp|O95299|NDUAA_HUMAN NADH dehydrogenase [ubiquinone] 1 alpha subcomplex subunit 10, mitochondrial OS=Homo sapiens OX=9606 GN=NDUFA10 PE=1 SV=1	1667	rowlf_20220719_op_hs_mhc_lp-1_classi_20perc_repl1.ScanId;v=1;d1=12095.12095.3	controllerType=0 controllerNumber=1 scan=12095	20.9304
10	T.M[+15,995]PLSTSSHSL.Q	MPLSTSSHSL	15995	0.08	11.7742	27.1294	11.5153	0.0234	2.3392	18.15	538.258	2	1075.51	1075.51	0	-0.3	552	Non	337.11	161.28	161.28	1.9	1	>sp|O95628|CNOT4_HUMAN CCR4-NOT transcription complex subunit 4 OS=Homo sapiens OX=9606 GN=CNOT4 PE=1 SV=3	1746	rowlf_20220719_op_hs_mhc_lp-1_classi_20perc_repl1.ScanId;v=1;d1=13884.13884.2	controllerType=0 controllerNumber=1 scan=13884	24.152
10	A.EVFTGHM[+15,995]GKL.V	EVFTGHMGKL	15995	0.06	0.2508	20.0613	27.9	5.0747	13.3774	12.6515	378.858	3	1134.56	1134.56	0	-0.3	472	Non	340.54	152.17	152.17	2.61	5	>sp|P06576|ATPB_HUMAN ATP synthase subunit beta, mitochondrial OS=Homo sapiens OX=9606 GN=ATP5F1B PE=1 SV=3	2274	rowlf_20220719_op_hs_mhc_lp-1_classi_20perc_repl1.ScanId;v=1;d1=13218.13218.3	controllerType=0 controllerNumber=1 scan=13218	22.9271
10	C.KIM[+15,995]KDILEKK.V	KIMKDILEKK	15995	-0.79	14.3274	0.2681	49.5	70	26.6667	16.5	316.194	4	1261.75	1261.75	0	-0.7	573	Non	299.55	120.71	120.71	2.67	10	>sp|P07900|HS90A_HUMAN Heat shock protein HSP 90-alpha OS=Homo sapiens OX=9606 GN=HSP90AA1 PE=1 SV=5	2351	rowlf_20220719_op_hs_mhc_lp-1_classi_20perc_repl1.ScanId;v=1;d1=3551.3551.3	controllerType=0 controllerNumber=1 scan=3551	7.6184
10	C.KLM[+15,995]KEILDKK.V	KLMKEILDKK	15995	-0.86	25.3214	0.6522	57.5	85	27.45	19.3125	421.256	3	1261.75	1261.75	0	-1.1	565	Non	551.23	246.24	246.24	4.28	32	>sp|P08238|HS90B_HUMAN Heat shock protein HSP 90-beta OS=Homo sapiens OX=9606 GN=HSP90AB1 PE=1 SV=4	2388	rowlf_20220719_op_hs_mhc_lp-1_classi_20perc_repl1.ScanId;v=1;d1=2733.2733.3	controllerType=0 controllerNumber=1 scan=2733	5.9887
10	R.RILM[+15,995]GSTLRK.R	RILMGSTLRK	15995	-0.08	21.4468	0.1843	59.375	70	23.3438	16.0714	397.573	3	1190.7	1190.7	0	1	233	Non	578.95	319.38	319.38	3.99	10	>sp|P10644|KAP0_HUMAN cAMP-dependent protein kinase type I-alpha regulatory subunit OS=Homo sapiens OX=9606 GN=PRKAR1A PE=1 SV=1	2640	rowlf_20220719_op_hs_mhc_lp-1_classi_20perc_repl1.ScanId;v=1;d1=5545.5545.3	controllerType=0 controllerNumber=1 scan=5545	10.5801
10	Y.KIADM[+15,995]GHLKY.Y	KIADMGHLKY	15995	-0.42	0.9331	3.4983	9.3848	17.8	3.1453	3.5185	397.877	3	1191.62	1191.62	0	-2.8	240	Non	336.78	88.92	88.92	2.2	4	>sp|P12004|PCNA_HUMAN Proliferating cell nuclear antigen OS=Homo sapiens OX=9606 GN=PCNA PE=1 SV=1	2744	rowlf_20220719_op_hs_mhc_lp-1_classi_20perc_repl1.ScanId;v=1;d1=9137.9137.3	controllerType=0 controllerNumber=1 scan=9137	15.8361
10	L.TRM[+15,995]PGGRDAL.K	TRMPGGRDAL	15995	-0.81	13.9757	18.9678	14.8134	9.1393	5.9903	0.3741	363.855	3	1089.55	1089.55	0	2	104	Non	285.22	128.66	128.66	2.32	19	>sp|P12109|CO6A1_HUMAN Collagen alpha-1(VI) chain OS=Homo sapiens OX=9606 GN=COL6A1 PE=1 SV=3	2753	rowlf_20220719_op_hs_mhc_lp-1_classi_20perc_repl1.ScanId;v=1;d1=3743.3743.3	controllerType=0 controllerNumber=1 scan=3743	7.9509
10	V.HPISSGLEAM[+15,995].A	HPISSGLEAM	15995	0.17	2.576	45.1765	5.8723	0.0256	3.2355	17.4783	529.253	2	1057.5	1057.5	0	0.2	213	Non	430.41	169.15	169.15	3.29	2	>sp|P22681|CBL_HUMAN E3 ubiquitin-protein ligase CBL OS=Homo sapiens OX=9606 GN=CBL PE=1 SV=2	3406	rowlf_20220719_op_hs_mhc_lp-1_classi_20perc_repl1.ScanId;v=1;d1=11366.11366.2	controllerType=0 controllerNumber=1 scan=11366	19.6166
10	T.TPFNTREPVM[+15,995].L	TPFNTREPVM	15995	-0.72	10.4095	37.5167	6.7054	0.2066	9.2488	15.6765	604.29	2	1207.57	1207.58	0	-3.2	123	Non	591.6	250.67	250.67	3.03	4	>sp|P28068|DMB_HUMAN HLA class II histocompatibility antigen, DM beta chain OS=Homo sapiens OX=9606 GN=HLA-DMB PE=1 SV=2	3647	rowlf_20220719_op_hs_mhc_lp-1_classi_20perc_repl1.ScanId;v=1;d1=17618.17618.2	controllerType=0 controllerNumber=1 scan=17618	30.9817
10	A.ETVGTGIM[+15,995]GR.M	ETVGTGIMGR	15995	8.88178e-17	1.0279	25.1531	28.9412	41	40.6	34.5	518.759	2	1036.51	1036.51	0	1	447	Non	313.69	95.99	95.99	2.06	2	>sp|P32019|I5P2_HUMAN Type II inositol 1,4,5-trisphosphate 5-phosphatase OS=Homo sapiens OX=9606 GN=INPP5B PE=1 SV=4	3862	rowlf_20220719_op_hs_mhc_lp-1_classi_20perc_repl1.ScanId;v=1;d1=8912.8912.2	controllerType=0 controllerNumber=1 scan=8912	15.4629
10	P.SIFGGTDM[+15,995]KK.A	SIFGGTDMKK	15995	-0.44	6.4256	0.4491	42.4	44.5	18.9844	11.75	550.276	2	1099.54	1099.55	0	-1	342	Non	318.93	87	87	2.3	6	>sp|P33992|MCM5_HUMAN DNA replication licensing factor MCM5 OS=Homo sapiens OX=9606 GN=MCM5 PE=1 SV=5	3921	rowlf_20220719_op_hs_mhc_lp-1_classi_20perc_repl1.ScanId;v=1;d1=8708.8708.2	controllerType=0 controllerNumber=1 scan=8708	15.1129
10	A.EVINRSM[+15,995]DTY.S	EVINRSMDTY	15995	-0.72	0.005	23.7645	4.5888	9.1027	25.4583	5.8764	622.284	2	1243.56	1243.56	0	-1	255	Non	595.33	293.95	293.95	3.71	1	>sp|P49069|CAMLG_HUMAN Guided entry of tail-anchored proteins factor CAMLG OS=Homo sapiens OX=9606 GN=CAMLG PE=1 SV=1	4483	rowlf_20220719_op_hs_mhc_lp-1_classi_20perc_repl1.ScanId;v=1;d1=11800.11800.2	controllerType=0 controllerNumber=1 scan=11800	20.3438
10	E.DTRM[+15,995]GPLINR.P	DTRMGPLINR	15995	-0.85	1.5373	9.9601	19.1296	41.5	25	11.5	396.878	3	1188.62	1188.62	0	3.9	324	Non	335.63	228.46	228.46	1.61	2	>sp|P49189|AL9A1_HUMAN 4-trimethylaminobutyraldehyde dehydrogenase OS=Homo sapiens OX=9606 GN=ALDH9A1 PE=1 SV=3	4488	rowlf_20220719_op_hs_mhc_lp-1_classi_20perc_repl1.ScanId;v=1;d1=9660.9660.3	controllerType=0 controllerNumber=1 scan=9660	16.6669
10	S.DEQKITEM[+15,995]VY.A	DEQKITEMVY	15995	-0.93	3.9007	50.3883	0.0399	19.8333	27.65	20.2857	636.295	2	1271.58	1271.58	0	-0.2	882	Non	494.48	283.07	283.07	4.04	11	>sp|P50851|LRBA_HUMAN Lipopolysaccharide-responsive and beige-like anchor protein OS=Homo sapiens OX=9606 GN=LRBA PE=1 SV=4	4645	rowlf_20220719_op_hs_mhc_lp-1_classi_20perc_repl1.ScanId;v=1;d1=19786.19786.2	controllerType=0 controllerNumber=1 scan=19786	35.0388
10	K.KM[+15,995]GGIKGLFK.G	KMGGIKGLFK	15995	0.01	46.5	0.8775	69	100	31.9167	28.8	365.551	3	1094.64	1094.64	0	-1.2	433	Non	342.28	98.93	98.93	2.44	4	>sp|P61011|SRP54_HUMAN Signal recognition particle 54 kDa protein OS=Homo sapiens OX=9606 GN=SRP54 PE=1 SV=1	5157	rowlf_20220719_op_hs_mhc_lp-1_classi_20perc_repl1.ScanId;v=1;d1=12819.12819.3	controllerType=0 controllerNumber=1 scan=12819	22.1913
10	A.M[+15,995]PVSELTDKL.G	MPVSELTDKL	15995	-0.03	6.4575	46.8125	16.7474	0.0549	4.8627	24.875	574.796	2	1148.59	1148.59	0	-1.3	134	Non	545.54	238.25	238.25	4.6	3	>sp|P84085|ARF5_HUMAN ADP-ribosylation factor 5 OS=Homo sapiens OX=9606 GN=ARF5 PE=1 SV=2	5463	rowlf_20220719_op_hs_mhc_lp-1_classi_20perc_repl1.ScanId;v=1;d1=27350.27350.2	controllerType=0 controllerNumber=1 scan=27350	49.7713
10	E.VVYTSEM[+15,995]ALK.W	VVYTSEMALK	15995	0.57	12.9321	1.1322	46	33.25	25.8333	19.9375	578.799	2	1156.59	1156.59	0	-0.7	171	Non	357.61	79.07	79.07	1.82	6	>sp|Q02224|CENPE_HUMAN Centromere-associated protein E OS=Homo sapiens OX=9606 GN=CENPE PE=1 SV=2	5617	rowlf_20220719_op_hs_mhc_lp-1_classi_20perc_repl1.ScanId;v=1;d1=15219.15219.2	controllerType=0 controllerNumber=1 scan=15219	26.674
10	-.M[+15,995]PPSGPRGTL.L	MPPSGPRGTL	15995	-0.59	8.3538	43.1026	13.976	0.1867	2.2357	11.1447	514.763	2	1028.52	1028.52	0	-0.7	1	Non	375.02	115.86	115.86	1.99	2	>sp|Q02818|NUCB1_HUMAN Nucleobindin-1 OS=Homo sapiens OX=9606 GN=NUCB1 PE=1 SV=4	5649	rowlf_20220719_op_hs_mhc_lp-1_classi_20perc_repl1.ScanId;v=1;d1=11276.11276.2	controllerType=0 controllerNumber=1 scan=11276	19.4506
10	I.LPRPHASIM[+15,995]F.C	LPRPHASIMF	15995	0.31	4.877	27.8353	5.6837	0.7872	3.8599	2.1571	592.818	2	1184.63	1184.62	0	4.5	479	Non	336.1	188.92	188.92	2.28	9	>sp|Q08211|DHX9_HUMAN ATP-dependent RNA helicase A OS=Homo sapiens OX=9606 GN=DHX9 PE=1 SV=4	5862	rowlf_20220719_op_hs_mhc_lp-1_classi_20perc_repl1.ScanId;v=1;d1=25370.25370.2	controllerType=0 controllerNumber=1 scan=25370	45.7737
10	H.KLRQENM[+15,995]VLK.L	KLRQENMVLK	15995	-0.91	29.6667	0.1199	45	53.75	25.4167	9.5	425.58	3	1274.72	1274.72	0	0	386	Non	335.78	167.91	167.91	2.62	16	>sp|Q12772|SRBP2_HUMAN Sterol regulatory element-binding protein 2 OS=Homo sapiens OX=9606 GN=SREBF2 PE=1 SV=2	5983	rowlf_20220719_op_hs_mhc_lp-1_classi_20perc_repl1.ScanId;v=1;d1=3536.3536.3	controllerType=0 controllerNumber=1 scan=3536	7.5921
10	M.RTM[+15,995]NTEKLLK.T	RTMNTEKLLK	15995	-1.12	19.9219	0.1028	47.3333	65	26.1667	8.2989	417.236	3	1249.69	1249.69	0	-0.5	157	Non	203.91	80.03	80.03	1.43	7	>sp|Q13492-3|PICAL_HUMAN Isoform 3 of Phosphatidylinositol-binding clathrin assembly protein OS=Homo sapiens OX=9606 GN=PICALM	27897	rowlf_20220719_op_hs_mhc_lp-1_classi_20perc_repl1.ScanId;v=1;d1=818.818.3	controllerType=0 controllerNumber=1 scan=818	1.9596
10	R.EVAAPDVGRM[+15,995].G	EVAAPDVGRM	15995	0.04	0.1051	47.6071	28	3.0632	18.8281	29.75	530.757	2	1060.51	1060.51	0	-1.5	136	Non	368.77	58.84	58.84	1.83	3	>sp|Q14254|FLOT2_HUMAN Flotillin-2 OS=Homo sapiens OX=9606 GN=FLOT2 PE=1 SV=2	6481	rowlf_20220719_op_hs_mhc_lp-1_classi_20perc_repl1.ScanId;v=1;d1=11960.11960.2	controllerType=0 controllerNumber=1 scan=11960	20.6618
10	R.RLYGNTPM[+15,995]RR.A	RLYGNTPMRR	15995	-1.53	16.3097	0.948	40.1667	60	16.7558	4.4761	427.228	3	1279.67	1279.67	0	1.1	952	Non	274.75	137.29	137.29	1.74	8	>sp|Q14667|K0100_HUMAN Protein KIAA0100 OS=Homo sapiens OX=9606 GN=KIAA0100 PE=1 SV=3	15773	rowlf_20220719_op_hs_mhc_lp-1_classi_20perc_repl1.ScanId;v=1;d1=542.542.3	controllerType=0 controllerNumber=1 scan=542	1.3115
10	R.RTGPPM[+15,995]GSRF.R	RTGPPMGSRF	15995	-0.98	1.9772	3.2474	17.7342	23.35	3.4022	3.8043	374.522	3	1121.55	1121.55	0	-0.7	175	Non	169	101.95	101.95	1.31	4	>sp|Q15056|IF4H_HUMAN Eukaryotic translation initiation factor 4H OS=Homo sapiens OX=9606 GN=EIF4H PE=1 SV=5	6709	rowlf_20220719_op_hs_mhc_lp-1_classi_20perc_repl1.ScanId;v=1;d1=6667.6667.3	controllerType=0 controllerNumber=1 scan=6667	12.1498
10	W.M[+15,995]PYSNGRPAL.H	MPYSNGRPAL	15995	-0.62	9.1601	18.0926	7.2639	0.0189	3.7069	7.4511	561.274	2	1121.54	1121.54	0	-0.9	17	Non	510.73	265.44	265.44	2.86	3	>sp|Q16877|F264_HUMAN 6-phosphofructo-2-kinase/fructose-2,6-bisphosphatase 4 OS=Homo sapiens OX=9606 GN=PFKFB4 PE=1 SV=6	7066	rowlf_20220719_op_hs_mhc_lp-1_classi_20perc_repl1.ScanId;v=1;d1=14864.14864.2	controllerType=0 controllerNumber=1 scan=14864	26.0313
10	L.KLPGGSYM[+15,995]AK.L	KLPGGSYMAK	15995	-0.48	25.7143	1.041	46	44	18.2969	22.0909	534.281	2	1067.55	1067.56	0	-0.6	5	Non	203.19	67.24	67.24	1.44	19	>sp|Q30154|DRB5_HUMAN HLA class II histocompatibility antigen, DR beta 5 chain OS=Homo sapiens OX=9606 GN=HLA-DRB5 PE=1 SV=1	7152	rowlf_20220719_op_hs_mhc_lp-1_classi_20perc_repl1.ScanId;v=1;d1=5975.5975.2	controllerType=0 controllerNumber=1 scan=5975	11.1695
10	D.EVM[+15,995]NQNLAYY.A	EVMNQNLAYY	15995	-0.49	0.0082	20.4427	5.3434	10.1478	22.3243	8.1522	630.781	2	1260.55	1260.56	0	-1.9	335	Non	373.17	192.28	192.28	1.94	1	>sp|Q32P28|P3H1_HUMAN Prolyl 3-hydroxylase 1 OS=Homo sapiens OX=9606 GN=P3H1 PE=1 SV=2	7161	rowlf_20220719_op_hs_mhc_lp-1_classi_20perc_repl1.ScanId;v=1;d1=24589.24589.2	controllerType=0 controllerNumber=1 scan=24589	44.1789
10	T.EPM[+15,995]EDSGISL.K	EPMEDSGISL	15995	-0.39	5.7977	48.3214	6.54	0.0407	2.5441	18.95	547.239	2	1093.47	1093.47	0	-0.4	218	Non	323.08	102.92	102.92	1.73	4	>sp|Q6EKJ0|GTD2B_HUMAN General transcription factor II-I repeat domain-containing protein 2B OS=Homo sapiens OX=9606 GN=GTF2IRD2B PE=1 SV=1	16054	rowlf_20220719_op_hs_mhc_lp-1_classi_20perc_repl1.ScanId;v=1;d1=26304.26304.2	controllerType=0 controllerNumber=1 scan=26304	47.5963
10	M.ETIGEEISEM[+15,995].R	ETIGEEISEM	15995	-0.5	0.0164	43.7692	18.6364	2.3461	16.7442	23.1	577.25	2	1153.49	1153.49	0	-0.9	1148	Non	353.04	204.28	204.28	1.78	1	>sp|Q6PIJ6|FBX38_HUMAN F-box only protein 38 OS=Homo sapiens OX=9606 GN=FBXO38 PE=1 SV=3	8022	rowlf_20220719_op_hs_mhc_lp-1_classi_20perc_repl1.ScanId;v=1;d1=23153.23153.2	controllerType=0 controllerNumber=1 scan=23153	41.4473
10	I.RLM[+15,995]SLPIAKK.Y	RLMSLPIAKK	15995	0.11	17.0233	0.1726	44.5	57.5	16.3372	10.6634	391.577	3	1172.72	1172.72	0	-1.3	105	Non	186.13	61.88	61.88	1.52	6	>sp|Q6UWU4|CF089_HUMAN Bombesin receptor-activated protein C6orf89 OS=Homo sapiens OX=9606 GN=C6orf89 PE=1 SV=1	8114	rowlf_20220719_op_hs_mhc_lp-1_classi_20perc_repl1.ScanId;v=1;d1=11245.11245.3	controllerType=0 controllerNumber=1 scan=11245	19.3983
10	S.RPM[+15,995]PPEARRL.I	RPMPPEARRL	15995	-1.43	12.2717	10.8859	10.956	0.5628	2.4788	6.3333	413.564	3	1238.68	1238.68	0	-0.3	1447	Non	415.98	273.04	273.04	3.2	11	>sp|Q6W2J9|BCOR_HUMAN BCL-6 corepressor OS=Homo sapiens OX=9606 GN=BCOR PE=1 SV=1	8175	rowlf_20220719_op_hs_mhc_lp-1_classi_20perc_repl1.ScanId;v=1;d1=6963.6963.3	controllerType=0 controllerNumber=1 scan=6963	12.5864
10	R.EVFANRFTQM[+15,995].F	EVFANRFTQM	15995	-0.22	0.0977	17.5036	15.7232	4.3322	13.4528	11.1447	629.796	2	1258.59	1258.59	0	-2.3	504	Non	446.54	242.82	242.82	3.09	5	>sp|Q6ZUT9|DEN5B_HUMAN DENN domain-containing protein 5B OS=Homo sapiens OX=9606 GN=DENND5B PE=1 SV=2	16199	rowlf_20220719_op_hs_mhc_lp-1_classi_20perc_repl1.ScanId;v=1;d1=23246.23246.2	controllerType=0 controllerNumber=1 scan=23246	41.6304
10	D.APNPYRQAIM[+15,995].S	APNPYRQAIM	15995	-0.6	11.9179	41.2391	11.6603	0.717	5.1872	12.6212	588.796	2	1176.58	1176.58	0	0.8	300	Non	448.37	73.04	73.04	2.14	3	>sp|Q7RTS9|DYM_HUMAN Dymeclin OS=Homo sapiens OX=9606 GN=DYM PE=1 SV=1	8440	rowlf_20220719_op_hs_mhc_lp-1_classi_20perc_repl1.ScanId;v=1;d1=14312.14312.2	controllerType=0 controllerNumber=1 scan=14312	24.9896
10	Y.NLPQHPDVEM[+15,995].L	NLPQHPDVEM	15995	-1.05	5.5455	51.3592	15.7589	0.2175	2.5383	10.604	598.271	2	1195.54	1195.54	0	-4.9	161	Non	338.05	198.26	198.26	2.13	4	>sp|Q7Z7E8|UB2Q1_HUMAN Ubiquitin-conjugating enzyme E2 Q1 OS=Homo sapiens OX=9606 GN=UBE2Q1 PE=1 SV=1	8589	rowlf_20220719_op_hs_mhc_lp-1_classi_20perc_repl1.ScanId;v=1;d1=14488.14488.2	controllerType=0 controllerNumber=1 scan=14488	25.3621
10	G.M[+15,995]PYGSRENSL.L	MPYGSRENSL	15995	-1.07	8.4385	31.9159	8.2585	0.0316	3.5901	12.2727	585.266	2	1169.52	1169.53	0	-1.1	77	Non	488.15	247.27	247.27	2.83	5	>sp|Q86TI2|DPP9_HUMAN Dipeptidyl peptidase 9 OS=Homo sapiens OX=9606 GN=DPP9 PE=1 SV=3	8642	rowlf_20220719_op_hs_mhc_lp-1_classi_20perc_repl1.ScanId;v=1;d1=10249.10249.2	controllerType=0 controllerNumber=1 scan=10249	17.5326
10	R.RTYVGSM[+15,995]PGR.I	RTYVGSMPGR	15995	-0.81	7.965	0.4538	41.5	60	24.2963	10.8812	380.525	3	1139.56	1139.56	0	-1.5	415	Non	294.09	154.08	154.08	1.88	3	>sp|Q86WA8|LONP2_HUMAN Lon protease homolog 2, peroxisomal OS=Homo sapiens OX=9606 GN=LONP2 PE=1 SV=1	8771	rowlf_20220719_op_hs_mhc_lp-1_classi_20perc_repl1.ScanId;v=1;d1=3586.3586.3	controllerType=0 controllerNumber=1 scan=3586	7.6772
10	Q.M[+15,995]EYERQVASL.K	MEYERQVASL	15995	-0.54	7.706	27.3765	0.5306	3.4582	4.6862	7.0338	621.294	2	1241.58	1241.58	0	-1.8	265	Non	546.84	321.44	321.44	3.65	6	>sp|Q8NE71|ABCF1_HUMAN ATP-binding cassette sub-family F member 1 OS=Homo sapiens OX=9606 GN=ABCF1 PE=1 SV=2	9621	rowlf_20220719_op_hs_mhc_lp-1_classi_20perc_repl1.ScanId;v=1;d1=19441.19441.2	controllerType=0 controllerNumber=1 scan=19441	34.4103
10	D.EVIDLM[+15,995]IKEY.P	EVIDLMIKEY	15995	0.32	0.0021	32.587	2.9222	8.3918	18.9688	5.7288	634.826	2	1268.64	1268.64	0	0.4	145	Non	428.6	71.09	71.09	2.15	1	>sp|Q8WUB8|PHF10_HUMAN PHD finger protein 10 OS=Homo sapiens OX=9606 GN=PHF10 PE=1 SV=3	10041	rowlf_20220719_op_hs_mhc_lp-1_classi_20perc_repl1.ScanId;v=1;d1=35220.35220.2	controllerType=0 controllerNumber=1 scan=35220	66.366
10	L.EVFM[+15,995]HVSTAY.A	EVFMHVSTAY	15995	0.54	0.0056	18.2978	2.2305	6.4843	16.3256	4.7671	600.272	2	1199.54	1199.54	0	-2.6	146	Non	481.69	237.6	237.6	3.96	5	>sp|Q8WVX9|FACR1_HUMAN Fatty acyl-CoA reductase 1 OS=Homo sapiens OX=9606 GN=FAR1 PE=1 SV=1	10105	rowlf_20220719_op_hs_mhc_lp-1_classi_20perc_repl1.ScanId;v=1;d1=22420.22420.2	controllerType=0 controllerNumber=1 scan=22420	40.0402
10	A.YPVHAQM[+15,995]PSL.C	YPVHAQMPSL	15995	-0.03	4.7014	18.0302	10.4533	0.0354	3.8582	15.2941	579.783	2	1158.56	1158.56	0	-2	450	Non	303.56	121.56	121.56	1.92	1	>sp|Q92569|P55G_HUMAN Phosphatidylinositol 3-kinase regulatory subunit gamma OS=Homo sapiens OX=9606 GN=PIK3R3 PE=1 SV=2	10283	rowlf_20220719_op_hs_mhc_lp-1_classi_20perc_repl1.ScanId;v=1;d1=20628.20628.2	controllerType=0 controllerNumber=1 scan=20628	36.5813
10	L.AYKKLM[+15,995]TVLK.T	AYKKLMTVLK	15995	0.18	31.4286	0.3589	37	65	29.7333	20.4286	404.246	3	1210.72	1210.72	0	0	709	Non	264.32	116.52	116.52	2.13	6	>sp|Q92608|DOCK2_HUMAN Dedicator of cytokinesis protein 2 OS=Homo sapiens OX=9606 GN=DOCK2 PE=1 SV=2	10296	rowlf_20220719_op_hs_mhc_lp-1_classi_20perc_repl1.ScanId;v=1;d1=19329.19329.3	controllerType=0 controllerNumber=1 scan=19329	34.2163
10	K.RLM[+15,995]DEAKILK.S	RLMDEAKILK	15995	-0.35	23.2632	0.2882	38.1667	51.25	10.7492	15.3529	411.572	3	1232.7	1232.7	0	-1.1	81	Non	296.72	218.87	218.87	2.46	2	>sp|Q96KB5|TOPK_HUMAN Lymphokine-activated killer T-cell-originated protein kinase OS=Homo sapiens OX=9606 GN=PBK PE=1 SV=3	10990	rowlf_20220719_op_hs_mhc_lp-1_classi_20perc_repl1.ScanId;v=1;d1=12543.12543.3	controllerType=0 controllerNumber=1 scan=12543	21.7244
10	K.EIM[+15,995]DRAYDSF.D	EIMDRAYDSF	15995	-0.61	0.1906	49.36	11.6489	7.123	8.5121	15.6765	631.77	2	1262.53	1262.54	0	-1.6	700	Non	437.15	262.31	262.31	3.16	14	>sp|Q96RL7|VP13A_HUMAN Intermembrane lipid transfer protein VPS13A OS=Homo sapiens OX=9606 GN=VPS13A PE=1 SV=2	11266	rowlf_20220719_op_hs_mhc_lp-1_classi_20perc_repl1.ScanId;v=1;d1=22347.22347.2	controllerType=0 controllerNumber=1 scan=22347	39.8994
10	V.M[+15,995]EVEVDGQKF.R	MEVEVDGQKF	15995	-0.52	2.3411	65.2273	0.1361	7.9533	8.9352	15.3529	599.273	2	1197.54	1197.55	0	-5.8	543	Non	365.89	178.86	178.86	1.76	4	>sp|Q96SI9|STRBP_HUMAN Spermatid perinuclear RNA-binding protein OS=Homo sapiens OX=9606 GN=STRBP PE=1 SV=1	11312	rowlf_20220719_op_hs_mhc_lp-1_classi_20perc_repl1.ScanId;v=1;d1=22691.22691.2	controllerType=0 controllerNumber=1 scan=22691	40.5476
10	L.AVM[+15,995]GAYVLLK.R	AVMGAYVLLK	15995	1.59	11.2815	0.4316	52.7273	47	26.75	11.2237	540.809	2	1080.61	1080.61	0	-1.4	180	Non	267.81	119.8	119.8	1.84	2	>sp|Q9BY50|SC11C_HUMAN Signal peptidase complex catalytic subunit SEC11C OS=Homo sapiens OX=9606 GN=SEC11C PE=1 SV=3	11936	rowlf_20220719_op_hs_mhc_lp-1_classi_20perc_repl1.ScanId;v=1;d1=28467.28467.2	controllerType=0 controllerNumber=1 scan=28467	52.0644
10	R.FTM[+15,995]DVIGGKY.N	FTMDVIGGKY	15995	0.32	0.0147	16.2872	7.9566	12.3272	5.3939	2.6653	573.779	2	1146.55	1146.55	0	0.1	300	Non	521.33	290.71	290.71	2.96	7	>sp|Q9H3S7|PTN23_HUMAN Tyrosine-protein phosphatase non-receptor type 23 OS=Homo sapiens OX=9606 GN=PTPN23 PE=1 SV=1	12386	rowlf_20220719_op_hs_mhc_lp-1_classi_20perc_repl1.ScanId;v=1;d1=24486.24486.2	controllerType=0 controllerNumber=1 scan=24486	43.9815
10	T.VIYNEQM[+15,995]ASK.K	VIYNEQMASK	15995	-0.41	12.7962	1.3827	47.3333	55	24.5926	18.45	599.792	2	1198.58	1198.58	0	-0.8	45	Non	309.81	152.01	152.01	1.98	1	>sp|Q9H8H3|MET7A_HUMAN Putative methyltransferase-like protein 7A OS=Homo sapiens OX=9606 GN=METTL7A PE=1 SV=1	12555	rowlf_20220719_op_hs_mhc_lp-1_classi_20perc_repl1.ScanId;v=1;d1=7067.7067.2	controllerType=0 controllerNumber=1 scan=7067	12.7316
10	T.VIM[+15,995]NPPFGTK.N	VIMNPPFGTK	15995	0.17	10.2195	0.3693	41.5	44.5	19.6667	9.44	560.295	2	1119.58	1119.59	0	-2.8	123	Non	374.29	120.8	120.8	2.15	2	>sp|Q9NRN9|METL5_HUMAN rRNA N6-adenosine-methyltransferase METTL5 OS=Homo sapiens OX=9606 GN=METTL5 PE=1 SV=1	13035	rowlf_20220719_op_hs_mhc_lp-1_classi_20perc_repl1.ScanId;v=1;d1=19509.19509.2	controllerType=0 controllerNumber=1 scan=19509	34.5238
10	N.KTSDSLLSM[+15,995]K.F	KTSDSLLSMK	15995	-0.49	9.4752	0.1543	46.75	46	16.3488	6.27	563.293	2	1125.58	1125.58	0	-2.6	799	Non	394.59	186.52	186.52	2.15	8	>sp|Q9NVI1|FANCI_HUMAN Fanconi anemia group I protein OS=Homo sapiens OX=9606 GN=FANCI PE=1 SV=4	13197	rowlf_20220719_op_hs_mhc_lp-1_classi_20perc_repl1.ScanId;v=1;d1=7626.7626.2	controllerType=0 controllerNumber=1 scan=7626	13.5482
10	S.IPSSVIHPAM[+15,995].V	IPSSVIHPAM	15995	0.89	7.501	23.4054	9.5211	0.1138	3.8788	14.9535	534.281	2	1067.55	1067.56	0	-1.2	198	Non	355.65	141.26	141.26	2.21	2	>sp|Q9UI10|EI2BD_HUMAN Translation initiation factor eIF-2B subunit delta OS=Homo sapiens OX=9606 GN=EIF2B4 PE=1 SV=2	13851	rowlf_20220719_op_hs_mhc_lp-1_classi_20perc_repl1.ScanId;v=1;d1=18875.18875.2	controllerType=0 controllerNumber=1 scan=18875	33.4048
10	E.DEM[+15,995]DLDRRAY.A	DEMDLDRRAY	15995	-1.68	2.3323	67.0455	0.0128	13.7132	16.1628	14.2558	433.859	3	1299.56	1299.56	0	-0.7	116	Non	270.51	183.32	183.32	1.99	2	>sp|Q9UIF7|MUTYH_HUMAN Adenine DNA glycosylase OS=Homo sapiens OX=9606 GN=MUTYH PE=1 SV=1	13875	rowlf_20220719_op_hs_mhc_lp-1_classi_20perc_repl1.ScanId;v=1;d1=11158.11158.3	controllerType=0 controllerNumber=1 scan=11158	19.2335
10	T.M[+15,995]PHSYPYVAL.Q	MPHSYPYVAL	15995	0.19	9.7509	35.6447	9.7764	0.0514	4.3833	8.0272	597.286	2	1193.56	1193.57	0	-1.5	76	Non	387.74	156.97	156.97	2.71	2	>sp|Q9UIY3|RWD2A_HUMAN RWD domain-containing protein 2A OS=Homo sapiens OX=9606 GN=RWDD2A PE=1 SV=1	37023	rowlf_20220719_op_hs_mhc_lp-1_classi_20perc_repl1.ScanId;v=1;d1=30362.30362.2	controllerType=0 controllerNumber=1 scan=30362	56.012
10	M.YPIALTRAEM[+15,995].S	YPIALTRAEM	15995	0.22	4.1267	51.7476	6.3454	0.111	5.4384	13.62	590.805	2	1180.6	1180.6	0	0.3	342	Non	436.25	120.15	120.15	3.2	5	>sp|Q9UKT9|IKZF3_HUMAN Zinc finger protein Aiolos OS=Homo sapiens OX=9606 GN=IKZF3 PE=1 SV=2	14023	rowlf_20220719_op_hs_mhc_lp-1_classi_20perc_repl1.ScanId;v=1;d1=24079.24079.2	controllerType=0 controllerNumber=1 scan=24079	43.1926
10	T.TPM[+15,995]SSHGRVL.S	TPMSSHGRVL	15995	-0.21	13.3835	32.1848	12.5556	0.2657	5.7791	12.3939	367.522	3	1100.55	1100.55	0	-1.2	178	Non	230.85	89.76	89.76	1.4	4	>sp|Q9UKV5|AMFR_HUMAN E3 ubiquitin-protein ligase AMFR OS=Homo sapiens OX=9606 GN=AMFR PE=1 SV=2	14029	rowlf_20220719_op_hs_mhc_lp-1_classi_20perc_repl1.ScanId;v=1;d1=3885.3885.3	controllerType=0 controllerNumber=1 scan=3885	8.2231
10	Y.ETYKEAQAAM[+15,995].E	ETYKEAQAAM	15995	-0.91	0.0827	23.471	9.0929	2.7058	14.1406	7.7336	579.261	2	1157.51	1157.51	0	-0.2	122	Non	356.22	255.58	255.58	2.49	2	>sp|Q9Y5S9|RBM8A_HUMAN RNA-binding protein 8A OS=Homo sapiens OX=9606 GN=RBM8A PE=1 SV=1	14716	rowlf_20220719_op_hs_mhc_lp-1_classi_20perc_repl1.ScanId;v=1;d1=3915.3915.2	controllerType=0 controllerNumber=1 scan=3915	8.2704
10	A.VRTLNKVAM[+15,995]K.H	VRTLNKVAMK	15995	-0.06	19.3125	1.8706	49	65	39.1667	12.7727	392.569	3	1175.69	1175.69	0	0.7	308	Non	396.58	210.44	210.44	3.33	14	>sp|Q9Y678|COPG1_HUMAN Coatomer subunit gamma-1 OS=Homo sapiens OX=9606 GN=COPG1 PE=1 SV=1	14774	rowlf_20220719_op_hs_mhc_lp-1_classi_20perc_repl1.ScanId;v=1;d1=1667.1667.3	controllerType=0 controllerNumber=1 scan=1667	3.8571
11	V.AVYGM[+15,995]LNLTPK.G	AVYGMLNLTPK	15995	0.372727	15.1223	0.9668	60	70	38.2857	15.8235	611.83	2	1222.65	1222.65	0	1.6	180	Non	353.36	127.52	127.52	2.88	7	>sp|O43776|SYNC_HUMAN Asparagine--tRNA ligase, cytoplasmic OS=Homo sapiens OX=9606 GN=NARS1 PE=1 SV=1	921	rowlf_20220719_op_hs_mhc_lp-1_classi_20perc_repl1.ScanId;v=1;d1=27767.27767.2	controllerType=0 controllerNumber=1 scan=27767	50.6445
11	H.M[+15,995]DGSFSVKPLK.Q	MDGSFSVKPLK	15995	-0.2	22.2381	1.6555	32.5455	57.5	48	26.5714	408.88	3	1224.63	1224.63	0	-2.2	228	Non	230.95	146.59	146.59	1.84	2	>sp|O60291|MGRN1_HUMAN E3 ubiquitin-protein ligase MGRN1 OS=Homo sapiens OX=9606 GN=MGRN1 PE=1 SV=2	995	rowlf_20220719_op_hs_mhc_lp-1_classi_20perc_repl1.ScanId;v=1;d1=17639.17639.3	controllerType=0 controllerNumber=1 scan=17639	31.0207
11	C.KTIDM[+15,995]ELVKRK.R	KTIDMELVKRK	15995	-0.863636	15.1367	0.8279	46.25	70	35.75	15.5882	459.602	3	1376.79	1376.79	0	-1.8	34	Non	262.93	195.78	195.78	2.64	9	>sp|P01137|TGFB1_HUMAN Transforming growth factor beta-1 proprotein OS=Homo sapiens OX=9606 GN=TGFB1 PE=1 SV=2	1941	rowlf_20220719_op_hs_mhc_lp-1_classi_20perc_repl1.ScanId;v=1;d1=5765.5765.3	controllerType=0 controllerNumber=1 scan=5765	10.8762
11	Q.EVIPYTPAM[+15,995]QR.Y	EVIPYTPAMQR	15995	-0.390909	0.9318	10.0141	13.2994	16.9077	23.0938	13.8	660.834	2	1320.66	1320.66	0	-0.3	103	Non	376.31	74.92	74.92	3.16	4	>sp|P09601|HMOX1_HUMAN Heme oxygenase 1 OS=Homo sapiens OX=9606 GN=HMOX1 PE=1 SV=1	2487	rowlf_20220719_op_hs_mhc_lp-1_classi_20perc_repl1.ScanId;v=1;d1=22041.22041.2	controllerType=0 controllerNumber=1 scan=22041	39.3025
11	T.RLLDSEIKIM[+15,995]K.S	RLLDSEIKIMK	15995	-0.145455	29.9444	0.9449	40.6667	51.25	22.1622	26.7143	454.597	3	1361.78	1361.78	0	-3.6	46	Non	677.49	434.61	434.61	7.43	4	>sp|P17980|PRS6A_HUMAN 26S proteasome regulatory subunit 6A OS=Homo sapiens OX=9606 GN=PSMC3 PE=1 SV=3	3146	rowlf_20220719_op_hs_mhc_lp-1_classi_20perc_repl1.ScanId;v=1;d1=20190.20190.3	controllerType=0 controllerNumber=1 scan=20190	35.7947
11	Y.TPRGAGSYTIM[+15,995].V	TPRGAGSYTIM	15995	-0.2	12.0792	48.75	18.2727	0.7677	10.8515	25.1429	585.285	2	1169.56	1169.56	0	0.8	839	Non	259.65	26.58	26.58	1.69	33	>sp|P21333|FLNA_HUMAN Filamin-A OS=Homo sapiens OX=9606 GN=FLNA PE=1 SV=4	3322	rowlf_20220719_op_hs_mhc_lp-1_classi_20perc_repl1.ScanId;v=1;d1=12961.12961.2	controllerType=0 controllerNumber=1 scan=12961	22.434
11	R.RVFVVGVGM[+15,995]TK.F	RVFVVGVGMTK	15995	1.05455	16.4956	0.1003	39.8333	60	24.5926	12.6212	604.845	2	1208.68	1208.68	0	0.4	13	Non	430.94	270.71	270.71	2.88	2	>sp|P22307|SCP2_HUMAN Sterol carrier protein 2 OS=Homo sapiens OX=9606 GN=SCP2 PE=1 SV=2	3382	rowlf_20220719_op_hs_mhc_lp-1_classi_20perc_repl1.ScanId;v=1;d1=19153.19153.2	controllerType=0 controllerNumber=1 scan=19153	33.9056
11	Q.EVPPPTVPM[+15,995]DY.S	EVPPPTVPMDY	15995	-0.463636	0.0266	21.0182	5.9293	7.14	10.8317	6.2136	630.794	2	1260.58	1260.58	0	-0.3	815	Non	448.51	270.47	270.47	3.36	27	>sp|P53396|ACLY_HUMAN ATP-citrate synthase OS=Homo sapiens OX=9606 GN=ACLY PE=1 SV=3	4824	rowlf_20220719_op_hs_mhc_lp-1_classi_20perc_repl1.ScanId;v=1;d1=28685.28685.2	controllerType=0 controllerNumber=1 scan=28685	52.5124
11	I.KILDTERM[+15,995]LAK.S	KILDTERMLAK	15995	-0.381818	33.8182	0.9965	55	70	28.2778	29.5	445.255	3	1333.75	1333.75	0	-1.1	133	Non	400.44	162.47	162.47	3.37	5	>sp|Q05048|CSTF1_HUMAN Cleavage stimulation factor subunit 1 OS=Homo sapiens OX=9606 GN=CSTF1 PE=1 SV=1	15707	rowlf_20220719_op_hs_mhc_lp-1_classi_20perc_repl1.ScanId;v=1;d1=11714.11714.3	controllerType=0 controllerNumber=1 scan=11714	20.19
11	G.ETADTLM[+15,995]GLRY.C	ETADTLMGLRY	15995	-0.3	0.0062	34.9398	6.4764	14.8056	19.6481	6.6145	643.308	2	1285.61	1285.61	0	-0.8	443	Non	209.09	71.5	71.5	1.42	6	>sp|Q06210|GFPT1_HUMAN Glutamine--fructose-6-phosphate aminotransferase [isomerizing] 1 OS=Homo sapiens OX=9606 GN=GFPT1 PE=1 SV=3	5786	rowlf_20220719_op_hs_mhc_lp-1_classi_20perc_repl1.ScanId;v=1;d1=27473.27473.1	controllerType=0 controllerNumber=1 scan=27473	50.0416
11	T.KVKTPEM[+15,995]IIQK.P	KVKTPEMIIQK	15995	-0.536364	12.3736	0.0106	39.3333	57.5	12.736	7.8689	444.264	3	1330.78	1330.78	0	1.4	487	Non	200.83	141.94	141.94	1.81	20	>sp|Q09666|AHNK_HUMAN Neuroblast differentiation-associated protein AHNAK OS=Homo sapiens OX=9606 GN=AHNAK PE=1 SV=2	5910	rowlf_20220719_op_hs_mhc_lp-1_classi_20perc_repl1.ScanId;v=1;d1=9570.9570.2	controllerType=0 controllerNumber=1 scan=9570	16.5168
11	A.ETFGGFDSHQM[+15,995].N	ETFGGFDSHQM	15995	-0.772727	0.0783	23.112	11.8817	2.4589	15.5701	8.8625	636.252	2	1271.5	1271.5	0	-2.5	2466	Non	110.84	44.52	44.52	1.35	30	>sp|Q12802|AKP13_HUMAN A-kinase anchor protein 13 OS=Homo sapiens OX=9606 GN=AKAP13 PE=1 SV=2	5994	rowlf_20220719_op_hs_mhc_lp-1_classi_20perc_repl1.ScanId;v=1;d1=19352.19352.2	controllerType=0 controllerNumber=1 scan=19352	34.2582
11	I.KPYQGVGSSSM[+15,995].P	KPYQGVGSSSM	15995	-0.672727	10.4525	31.2991	9.1375	0.5588	5.3482	14.4419	578.769	2	1156.53	1156.53	0	0.8	62	Non	639.3	360.17	360.17	5.72	2	>sp|Q12907|LMAN2_HUMAN Vesicular integral-membrane protein VIP36 OS=Homo sapiens OX=9606 GN=LMAN2 PE=1 SV=1	6030	rowlf_20220719_op_hs_mhc_lp-1_classi_20perc_repl1.ScanId;v=1;d1=3495.3495.2	controllerType=0 controllerNumber=1 scan=3495	7.5153
11	N.KTM[+15,995]DVSKVKLK.K	KTMDVSKVKLK	15995	-0.590909	11.7038	0.1175	48	37.6667	24.037	8.9313	323.945	4	1292.76	1292.76	0	-1.4	418	Non	288.79	173.77	173.77	2.65	2	>sp|Q13127|REST_HUMAN RE1-silencing transcription factor OS=Homo sapiens OX=9606 GN=REST PE=1 SV=3	6100	rowlf_20220719_op_hs_mhc_lp-1_classi_20perc_repl1.ScanId;v=1;d1=2518.2518.3	controllerType=0 controllerNumber=1 scan=2518	5.6899
11	F.AVADKVHLM[+15,995]YK.F	AVADKVHLMYK	15995	0.172727	2.4286	0.2487	29.9333	42	9.9511	3.7877	430.901	3	1290.69	1290.69	0	0.4	592	Non	420.57	247.5	247.5	4.06	10	>sp|Q14258|TRI25_HUMAN E3 ubiquitin/ISG15 ligase TRIM25 OS=Homo sapiens OX=9606 GN=TRIM25 PE=1 SV=2	6483	rowlf_20220719_op_hs_mhc_lp-1_classi_20perc_repl1.ScanId;v=1;d1=13172.13172.3	controllerType=0 controllerNumber=1 scan=13172	22.8405
11	A.IPRTPLSPSPM[+15,995].K	IPRTPLSPSPM	15995	-0.272727	21.8085	41.6522	25.3333	1.5059	10.3399	21.0769	606.325	2	1211.64	1211.65	0	-2.6	862	Non	523.97	151.27	151.27	3.3	5	>sp|Q69YQ0|CYTSA_HUMAN Cytospin-A OS=Homo sapiens OX=9606 GN=SPECC1L PE=1 SV=3	7778	rowlf_20220719_op_hs_mhc_lp-1_classi_20perc_repl1.ScanId;v=1;d1=22194.22194.2	controllerType=0 controllerNumber=1 scan=22194	39.6189
11	A.VEANLGTAM[+15,995]TY.T	VEANLGTAMTY	15995	0.309091	2.187	44.4167	0.2618	20.9	20.22	10.3465	593.275	2	1185.54	1185.55	0	-1.8	88	Non	463.32	208.39	208.39	2.78	1	>sp|Q6NW29|RWDD4_HUMAN RWD domain-containing protein 4 OS=Homo sapiens OX=9606 GN=RWDD4 PE=1 SV=3	20193	rowlf_20220719_op_hs_mhc_lp-1_classi_20perc_repl1.ScanId;v=1;d1=22977.22977.2	controllerType=0 controllerNumber=1 scan=22977	41.1012
11	K.DVM[+15,995]DSTTTQKY.W	DVMDSTTTQKY	15995	-1.13636	0.0097	28.4429	2.0098	5.8251	10.5545	8.0761	652.786	2	1304.56	1304.57	0	-2.7	1650	Non	551.56	386.05	386.05	5.42	23	>sp|Q6P2Q9|PRP8_HUMAN Pre-mRNA-processing-splicing factor 8 OS=Homo sapiens OX=9606 GN=PRPF8 PE=1 SV=2	7961	rowlf_20220719_op_hs_mhc_lp-1_classi_20perc_repl1.ScanId;v=1;d1=8720.8720.2	controllerType=0 controllerNumber=1 scan=8720	15.1314
11	N.KM[+15,995]IDDRHILRK.E	KMIDDRHILRK	15995	-1.11818	19.4219	0.5992	48	55	17.6351	6.7626	360.958	4	1440.81	1440.81	0	1	373	Non	226.81	171.5	171.5	1.64	8	>sp|Q6UB98|ANR12_HUMAN Ankyrin repeat domain-containing protein 12 OS=Homo sapiens OX=9606 GN=ANKRD12 PE=1 SV=3	8085	rowlf_20220719_op_hs_mhc_lp-1_classi_20perc_repl1.ScanId;v=1;d1=3961.3961.4	controllerType=0 controllerNumber=1 scan=3961	8.344
11	Y.RTM[+15,995]SEAALVRK.R	RTMSEAALVRK	15995	-0.4	14.0417	0.2104	54.0909	70	31	16.2857	426.572	3	1277.7	1277.7	0	0.5	184	Non	342.11	191.16	191.16	3.33	3	>sp|Q6ZTQ3|RASF6_HUMAN Ras association domain-containing protein 6 OS=Homo sapiens OX=9606 GN=RASSF6 PE=1 SV=1	16195	rowlf_20220719_op_hs_mhc_lp-1_classi_20perc_repl1.ScanId;v=1;d1=1088.1088.3	controllerType=0 controllerNumber=1 scan=1088	2.5891
11	Y.KVM[+15,995]AGSLLLDK.R	KVMAGSLLLDK	15995	0.618182	26.9231	0.4174	67	65	37.2857	25.1429	595.84	2	1190.67	1190.68	0	-6.5	715	Non	676.02	283.04	283.04	5.81	16	>sp|Q7L576|CYFP1_HUMAN Cytoplasmic FMR1-interacting protein 1 OS=Homo sapiens OX=9606 GN=CYFIP1 PE=1 SV=1	8396	rowlf_20220719_op_hs_mhc_lp-1_classi_20perc_repl1.ScanId;v=1;d1=19775.19775.2	controllerType=0 controllerNumber=1 scan=19775	35.0122
11	A.DEFDFGDTM[+15,995]VH.Q	DEFDFGDTMVH	15995	-0.6	11.695	81.5789	0.1492	23.9	41.6	38	664.758	2	1328.51	1328.51	0	-0.5	703	Non	360.85	111.41	111.41	3.02	4	>sp|Q93050-1|VPP1_HUMAN Isoform 2 of V-type proton ATPase 116 kDa subunit a 1 OS=Homo sapiens OX=9606 GN=ATP6V0A1	33460	rowlf_20220719_op_hs_mhc_lp-1_classi_20perc_repl1.ScanId;v=1;d1=29478.29478.2	controllerType=0 controllerNumber=1 scan=29478	54.1748
11	L.RVQEAVESM[+15,995]VK.S	RVQEAVESMVK	15995	-0.309091	16.354	0.2328	24.4444	46	27.55	23.5	431.228	3	1291.67	1291.67	0	0.5	8	Non	398.17	162.07	162.07	3.8	3	>sp|Q96C01|F136A_HUMAN Protein FAM136A OS=Homo sapiens OX=9606 GN=FAM136A PE=1 SV=1	21440	rowlf_20220719_op_hs_mhc_lp-1_classi_20perc_repl1.ScanId;v=1;d1=7625.7625.3	controllerType=0 controllerNumber=1 scan=7625	13.5466
11	K.KM[+15,995]KEALLSIGK.-	KMKEALLSIGK	15995	-0.0545455	32.0833	0.09	36.125	85	34	26.7143	411.913	3	1233.72	1233.72	0	-0.4	128	Non	310.22	111.16	111.16	4	3	>sp|Q96C01|F136A_HUMAN Protein FAM136A OS=Homo sapiens OX=9606 GN=FAM136A PE=1 SV=1	21440	rowlf_20220719_op_hs_mhc_lp-1_classi_20perc_repl1.ScanId;v=1;d1=13434.13434.3	controllerType=0 controllerNumber=1 scan=13434	23.3251
11	V.KSKSM[+15,995]DAIRSL.A	KSKSMDAIRSL	15995	-0.563636	13.7573	0.6394	42.6	18.2683	17.027	3.8049	417.896	3	1251.67	1251.67	0	1	524	Non	326.23	147.77	147.77	1.97	6	>sp|Q9BQ39|DDX50_HUMAN ATP-dependent RNA helicase DDX50 OS=Homo sapiens OX=9606 GN=DDX50 PE=1 SV=1	11553	rowlf_20220719_op_hs_mhc_lp-1_classi_20perc_repl1.ScanId;v=1;d1=6141.6141.3	controllerType=0 controllerNumber=1 scan=6141	11.405
11	D.EVVGPEGM[+15,995]EKF.C	EVVGPEGMEKF	15995	-0.336364	0.0825	53.8349	17.5316	9.4041	16.8372	16.6071	619.292	2	1237.58	1237.58	0	-0.1	63	Non	402.83	161.16	161.16	2.84	3	>sp|Q9BTE7|DCNL5_HUMAN DCN1-like protein 5 OS=Homo sapiens OX=9606 GN=DCUN1D5 PE=1 SV=1	11698	rowlf_20220719_op_hs_mhc_lp-1_classi_20perc_repl1.ScanId;v=1;d1=20293.20293.2	controllerType=0 controllerNumber=1 scan=20293	35.9782
11	K.M[+15,995]PISSHVDLGL.L	MPISSHVDLGL	15995	0.718182	10.9955	58.2895	25.0417	0.1421	10.2739	31.25	592.804	2	1184.6	1184.6	0	2.1	385	Non	582	319.82	319.82	4.14	4	>sp|Q9BVQ7|SPA5L_HUMAN Ribosome biogenesis protein SPATA5L1 OS=Homo sapiens OX=9606 GN=SPATA5L1 PE=1 SV=2	11797	rowlf_20220719_op_hs_mhc_lp-1_classi_20perc_repl1.ScanId;v=1;d1=31258.31258.2	controllerType=0 controllerNumber=1 scan=31258	57.8778
11	N.RSM[+15,995]EAHNILSK.R	RSMEAHNILSK	15995	-0.745455	16.6903	0.0731	19.3148	50	16.593	6.6201	434.558	3	1301.66	1301.66	0	-1.7	18	Non	421.04	250.04	250.04	2.78	2	>sp|Q9NP77|SSU72_HUMAN RNA polymerase II subunit A C-terminal domain phosphatase SSU72 OS=Homo sapiens OX=9606 GN=SSU72 PE=1 SV=1	12820	rowlf_20220719_op_hs_mhc_lp-1_classi_20perc_repl1.ScanId;v=1;d1=3351.3351.3	controllerType=0 controllerNumber=1 scan=3351	7.2137
11	Q.RM[+15,995]KLPSSVGQK.K	RMKLPSSVGQK	15995	-0.863636	26.5769	0.0927	55	85	18.8906	23.8	416.236	3	1246.69	1246.69	0	-0.6	326	Non	335.29	168.86	168.86	2.66	4	>sp|Q9NPF5|DMAP1_HUMAN DNA methyltransferase 1-associated protein 1 OS=Homo sapiens OX=9606 GN=DMAP1 PE=1 SV=1	12860	rowlf_20220719_op_hs_mhc_lp-1_classi_20perc_repl1.ScanId;v=1;d1=3282.3282.3	controllerType=0 controllerNumber=1 scan=3282	7.0672
11	R.TPM[+15,995]PKDVRQSL.S	TPMPKDVRQSL	15995	-0.927273	12.0302	33.4457	8.3395	0.0975	3.2214	12.8182	429.895	3	1287.67	1287.67	0	-2.6	1082	Non	222.72	85.26	85.26	1.49	3	>sp|Q9NSV4|DIAP3_HUMAN Protein diaphanous homolog 3 OS=Homo sapiens OX=9606 GN=DIAPH3 PE=1 SV=4	13111	rowlf_20220719_op_hs_mhc_lp-1_classi_20perc_repl1.ScanId;v=1;d1=13385.13385.3	controllerType=0 controllerNumber=1 scan=13385	23.2295
11	A.KM[+15,995]LEENTNILK.F	KMLEENTNILK	15995	-0.772727	35.1111	1.7655	31.4167	50	28.4444	40	450.242	3	1348.71	1348.71	0	-1.3	307	Non	284.35	184.71	184.71	2.03	1	>sp|Q9NYL9|TMOD3_HUMAN Tropomodulin-3 OS=Homo sapiens OX=9606 GN=TMOD3 PE=1 SV=1	22218	rowlf_20220719_op_hs_mhc_lp-1_classi_20perc_repl1.ScanId;v=1;d1=14928.14928.3	controllerType=0 controllerNumber=1 scan=14928	26.1542
11	A.EVAPM[+15,995]LKAREY.H	EVAPMLKAREY	15995	-0.436364	0.027	27.6059	4.2332	8.2759	26.5	5.0479	441.564	3	1322.68	1322.68	0	-0.2	364	Non	309.97	168.59	168.59	2.7	9	>sp|Q9UJP4|KLH21_HUMAN Kelch-like protein 21 OS=Homo sapiens OX=9606 GN=KLHL21 PE=1 SV=4	13926	rowlf_20220719_op_hs_mhc_lp-1_classi_20perc_repl1.ScanId;v=1;d1=15694.15694.3	controllerType=0 controllerNumber=1 scan=15694	27.5247
11	D.RVYYVSEKIM[+15,995]K.L	RVYYVSEKIMK	15995	-0.4	19.5	0.1851	47.3333	57.5	27.85	18.9	477.927	3	1431.77	1431.77	0	0.4	43	Non	367.54	297.82	297.82	3.32	1	>sp|Q9Y221|NIP7_HUMAN 60S ribosome subunit biogenesis protein NIP7 homolog OS=Homo sapiens OX=9606 GN=NIP7 PE=1 SV=1	14341	rowlf_20220719_op_hs_mhc_lp-1_classi_20perc_repl1.ScanId;v=1;d1=11830.11830.3	controllerType=0 controllerNumber=1 scan=11830	20.4021
11	Q.RTLM[+15,995]PEKLSHK.L	RTLMPEKLSHK	15995	-1.14545	10.9005	0.1544	39.1667	60	18.0781	15.8824	339.692	4	1355.75	1355.75	0	-0.3	198	Non	196.02	108.59	108.59	1.4	2	>sp|Q9Y2R9|RT07_HUMAN 28S ribosomal protein S7, mitochondrial OS=Homo sapiens OX=9606 GN=MRPS7 PE=1 SV=2	17508	rowlf_20220719_op_hs_mhc_lp-1_classi_20perc_repl1.ScanId;v=1;d1=2583.2583.3	controllerType=0 controllerNumber=1 scan=2583	5.7781
11	K.RM[+15,995]LSLRDQRLK.E	RMLSLRDQRLK	15995	-1.08182	38.2857	1.0261	58.125	85	43	40	358.71	4	1431.82	1431.82	0	-1.1	15	Non	374.1	113.6	113.6	3.09	1	>sp|Q9Y324|FCF1_HUMAN rRNA-processing protein FCF1 homolog OS=Homo sapiens OX=9606 GN=FCF1 PE=1 SV=1	22514	rowlf_20220719_op_hs_mhc_lp-1_classi_20perc_repl1.ScanId;v=1;d1=8210.8210.4	controllerType=0 controllerNumber=1 scan=8210	14.3997
11	V.KTKEAGM[+15,995]QPQL.Q	KTKEAGMQPQL	15995	-1.22727	13.0437	0.2778	15.5268	15.4267	12.3708	7.5082	623.826	2	1246.64	1246.65	0	-1.1	249	Non	512.42	221.58	221.58	3.81	9	>sp|Q9Y4L1|HYOU1_HUMAN Hypoxia up-regulated protein 1 OS=Homo sapiens OX=9606 GN=HYOU1 PE=1 SV=1	14628	rowlf_20220719_op_hs_mhc_lp-1_classi_20perc_repl1.ScanId;v=1;d1=5006.5006.2	controllerType=0 controllerNumber=1 scan=5006	9.8433
11	W.EVVGNM[+15,995]AVSRY.Y	EVVGNMAVSRY	15995	0.209091	0.0036	47.2143	10.8681	17.3818	39.1667	14.6744	620.802	2	1240.6	1240.6	0	-1.8	418	Non	551.84	259.39	259.39	3.49	1	>sp|Q9Y573|IPP_HUMAN Actin-binding protein IPP OS=Homo sapiens OX=9606 GN=IPP PE=1 SV=1	17544	rowlf_20220719_op_hs_mhc_lp-1_classi_20perc_repl1.ScanId;v=1;d1=15174.15174.2	controllerType=0 controllerNumber=1 scan=15174	26.597
11	C.RTQM[+15,995]PDPKTFK.Q	RTQMPDPKTFK	15995	-1.74545	8.9401	0.1073	26.2273	40	7.4618	6.2512	455.571	3	1364.7	1364.7	0	0.4	45	Non	473.51	384.39	384.39	3.85	1	>sp|Q9Y5V0|ZN706_HUMAN Zinc finger protein 706 OS=Homo sapiens OX=9606 GN=ZNF706 PE=1 SV=1	37771	rowlf_20220719_op_hs_mhc_lp-1_classi_20perc_repl1.ScanId;v=1;d1=5352.5352.2	controllerType=0 controllerNumber=1 scan=5352	10.3274
11	A.AVRTLNKVAM[+15,995]K.H	AVRTLNKVAMK	15995	0.109091	12.9019	0.5026	57.5	57.5	40.4	30.5	312.438	4	1246.73	1246.73	0	-0.8	307	Non	191.47	111.75	111.75	2.08	14	>sp|Q9Y678|COPG1_HUMAN Coatomer subunit gamma-1 OS=Homo sapiens OX=9606 GN=COPG1 PE=1 SV=1	14774	rowlf_20220719_op_hs_mhc_lp-1_classi_20perc_repl1.ScanId;v=1;d1=1802.1802.4	controllerType=0 controllerNumber=1 scan=1802	4.1334
12	K.IPYPGRTNADVM[+15,995].T	IPYPGRTNADVM	15995	-0.391667	15.4101	53.6893	13.3114	0.2715	8.3846	18	675.328	2	1349.65	1349.65	0	-2.2	442	Non	484.99	225.85	225.85	2.82	1	>sp|P07948|LYN_HUMAN Tyrosine-protein kinase Lyn OS=Homo sapiens OX=9606 GN=LYN PE=1 SV=3	2358	rowlf_20220719_op_hs_mhc_lp-1_classi_20perc_repl1.ScanId;v=1;d1=18054.18054.2	controllerType=0 controllerNumber=1 scan=18054	31.8517
12	Q.EVIPYTPAM[+15,995]QRY.V	EVIPYTPAMQRY	15995	-0.466667	0.0121	44.5278	8.0384	15.9067	23.2812	8.3043	742.366	2	1483.72	1483.72	0	-0.2	103	Non	494.88	220.99	220.99	3.93	4	>sp|P09601|HMOX1_HUMAN Heme oxygenase 1 OS=Homo sapiens OX=9606 GN=HMOX1 PE=1 SV=1	2487	rowlf_20220719_op_hs_mhc_lp-1_classi_20perc_repl1.ScanId;v=1;d1=27288.27288.2	controllerType=0 controllerNumber=1 scan=27288	49.6344
12	D.HPLGM[+15,995]SESEQAL.K	HPLGMSESEQAL	15995	-0.5	27.6364	79.7917	21.1395	0.1001	7.5348	36.5	657.801	2	1314.6	1314.6	0	-3	111	Non	290.32	98.26	98.26	1.81	4	>sp|P53582|MAP11_HUMAN Methionine aminopeptidase 1 OS=Homo sapiens OX=9606 GN=METAP1 PE=1 SV=2	4828	rowlf_20220719_op_hs_mhc_lp-1_classi_20perc_repl1.ScanId;v=1;d1=14870.14870.2	controllerType=0 controllerNumber=1 scan=14870	26.0414
12	S.DVFEEEINM[+15,995]GEY.A	DVFEEEINMGEY	15995	-0.775	0.0848	64.0179	3.227	15.6267	32.1818	17.6522	745.804	2	1490.6	1490.6	0	1.6	383	Non	357.47	223.41	223.41	2.65	5	>sp|Q8TEH3|DEN1A_HUMAN DENN domain-containing protein 1A OS=Homo sapiens OX=9606 GN=DENND1A PE=1 SV=2	9970	rowlf_20220719_op_hs_mhc_lp-1_classi_20perc_repl1.ScanId;v=1;d1=36119.36119.2	controllerType=0 controllerNumber=1 scan=36119	68.3323
13	V.RLYDVPANSM[+15,995]RLK.Y	RLYDVPANSMRLK	15995	-0.623077	29.6111	1.0906	60.8333	53.75	25.4583	15.3529	526.951	3	1578.84	1578.84	0	-1.7	40	Non	567.29	385.21	385.21	4.63	2	>sp|O43684|BUB3_HUMAN Mitotic checkpoint protein BUB3 OS=Homo sapiens OX=9606 GN=BUB3 PE=1 SV=1	892	rowlf_20220719_op_hs_mhc_lp-1_classi_20perc_repl1.ScanId;v=1;d1=15089.15089.3	controllerType=0 controllerNumber=1 scan=15089	26.4539
13	S.M[+15,995]PRYADASGRNTL.S	MPRYADASGRNTL	15995	-0.884615	33.3636	57.4342	28.1176	0.715	11.5336	32	489.904	3	1467.7	1467.7	0	-1.8	1253	Non	467.13	360.27	360.27	3.53	11	>sp|O95248|MTMR5_HUMAN Myotubularin-related protein 5 OS=Homo sapiens OX=9606 GN=SBF1 PE=1 SV=4	1646	rowlf_20220719_op_hs_mhc_lp-1_classi_20perc_repl1.ScanId;v=1;d1=11280.11280.3	controllerType=0 controllerNumber=1 scan=11280	19.4577
13	L.SPRSESGGLGVSM[+15,995].V	SPRSESGGLGVSM	15995	-0.315385	22.4524	57.1053	21.9535	1.8893	16.2558	40	640.3	2	1279.59	1279.59	0	-1	209	Non	339.72	172.64	172.64	2.67	5	>sp|Q14671|PUM1_HUMAN Pumilio homolog 1 OS=Homo sapiens OX=9606 GN=PUM1 PE=1 SV=3	6558	rowlf_20220719_op_hs_mhc_lp-1_classi_20perc_repl1.ScanId;v=1;d1=10040.10040.2	controllerType=0 controllerNumber=1 scan=10040	17.1895
8	Q.M[+15,995]PTVHYEF.P	MPTVHYEF	15995	-0.175	10.5475	70.625	1.9603	0.3602	2.0929	7.4173	520.233	2	1039.46	1039.46	0	3.8	282	Non	224.39	86.31	86.31	1.7	6	>sp|O96019|ACL6A_HUMAN Actin-like protein 6A OS=Homo sapiens OX=9606 GN=ACTL6A PE=1 SV=1	1865	rowlf_20220719_op_hs_mhc_lp-1_classi_20perc_repl1.ScanId;v=1;d1=24257.24257.2	controllerType=0 controllerNumber=1 scan=24257	43.5312
8	R.YEDRVPM[+15,995]Y.E	YEDRVPMY	15995	-1.2	4.9553	53.0583	0.044	10.8694	1.9128	2.9306	544.738	2	1088.47	1088.47	0	-2.1	1080	Non	312.88	147.56	147.56	2.14	2	>sp|Q07157|ZO1_HUMAN Tight junction protein ZO-1 OS=Homo sapiens OX=9606 GN=TJP1 PE=1 SV=3	5826	rowlf_20220719_op_hs_mhc_lp-1_classi_20perc_repl1.ScanId;v=1;d1=17362.17362.2	controllerType=0 controllerNumber=1 scan=17362	30.541
8	F.SADGHTM[+15,995]L.S	SADGHTML	15995	-0.1375	20.1034	38.7119	12.8194	1.6213	0.0917	5.3997	424.184	2	847.36	847.361	0	-1.2	204	Non	236.87	24.15	24.15	1.53	10	>sp|Q12788|TBL3_HUMAN Transducin beta-like protein 3 OS=Homo sapiens OX=9606 GN=TBL3 PE=1 SV=2	15734	rowlf_20220719_op_hs_mhc_lp-1_classi_20perc_repl1.ScanId;v=1;d1=613.613.2	controllerType=0 controllerNumber=1 scan=613	1.4747
8	S.FPHTTPSM[+15,995].C	FPHTTPSM	15995	-0.4875	11.2698	46.5625	3.3284	0.0553	1.2302	7.109	467.209	2	933.41	933.413	0	-3.5	209	Non	379.07	114.22	114.22	2.24	8	>sp|Q15366|PCBP2_HUMAN Poly(rC)-binding protein 2 OS=Homo sapiens OX=9606 GN=PCBP2 PE=1 SV=1	6774	rowlf_20220719_op_hs_mhc_lp-1_classi_20perc_repl1.ScanId;v=1;d1=9231.9231.2	controllerType=0 controllerNumber=1 scan=9231	16.0034
8	G.M[+15,995]PESGVAL.A	MPESGVAL	15995	0.675	29.5	68.0682	6.5738	0.037	0.9722	12.8485	819.391	1	819.391	819.392	0	-0.7	299	Non	500.04	124.06	124.06	3.51	4	>sp|Q8IWA4|MFN1_HUMAN Mitofusin-1 OS=Homo sapiens OX=9606 GN=MFN1 PE=1 SV=3	8984	rowlf_20220719_op_hs_mhc_lp-1_classi_20perc_repl1.ScanId;v=1;d1=19366.19366.1	controllerType=0 controllerNumber=1 scan=19366	34.2805
8	S.M[+15,995]PSDQYEL.Q	MPSDQYEL	15995	-1.0625	19.9219	70.3125	5.6489	0.0432	1.2665	8.775	499.71	2	998.412	998.413	0	-1.4	276	Non	304.38	3.86	3.86	1.41	24	>sp|Q8TEM1|PO210_HUMAN Nuclear pore membrane glycoprotein 210 OS=Homo sapiens OX=9606 GN=NUP210 PE=1 SV=3	9974	rowlf_20220719_op_hs_mhc_lp-1_classi_20perc_repl1.ScanId;v=1;d1=21281.21281.2	controllerType=0 controllerNumber=1 scan=21281	37.8511
8	Y.ERFSHVAM[+15,995].I	ERFSHVAM	15995	-0.1625	13.7039	41.4783	1.7874	12.9753	14.625	1.2182	331.492	3	992.463	992.462	0	0.7	204	Non	334.41	75.48	75.48	2.19	8	>sp|Q92600|CNOT9_HUMAN CCR4-NOT transcription complex subunit 9 OS=Homo sapiens OX=9606 GN=CNOT9 PE=1 SV=1	10294	rowlf_20220719_op_hs_mhc_lp-1_classi_20perc_repl1.ScanId;v=1;d1=4177.4177.3	controllerType=0 controllerNumber=1 scan=4177	8.71
9	D.M[+15,995]PEDSDTYL.H	MPEDSDTYL	15995	-1.02222	7.744	53.932	4.7068	0.0083	0.2143	8.3696	543.718	2	1086.43	1086.43	0	0.1	363	Non	270.58	197.58	197.58	2.31	5	>sp|O00148|DX39A_HUMAN ATP-dependent RNA helicase DDX39A OS=Homo sapiens OX=9606 GN=DDX39A PE=1 SV=2	196	rowlf_20220719_op_hs_mhc_lp-1_classi_20perc_repl1.ScanId;v=1;d1=21003.21003.2	controllerType=0 controllerNumber=1 scan=21003	37.3154
9	N.TPM[+15,995]GPGRTV.V	TPMGPGRTV	15995	-0.422222	3.5589	20.8827	4.0404	0.1295	1.0419	4.1244	466.237	2	931.467	931.467	0	0.9	193	Non	297.93	40.52	40.52	1.4	4	>sp|O00214|LEG8_HUMAN Galectin-8 OS=Homo sapiens OX=9606 GN=LGALS8 PE=1 SV=4	223	rowlf_20220719_op_hs_mhc_lp-1_classi_20perc_repl1.ScanId;v=1;d1=5826.5826.5	controllerType=0 controllerNumber=1 scan=5826	10.9598
9	I.APAPVQPPM[+15,995].I	APAPVQPPM	15995	-0.0222222	2.4565	18.1851	3.047	0.0085	0.9096	4.3569	462.236	2	923.465	923.466	0	-0.5	1626	Non	309.45	122.28	122.28	2.16	60	>sp|O14497|ARI1A_HUMAN AT-rich interactive domain-containing protein 1A OS=Homo sapiens OX=9606 GN=ARID1A PE=1 SV=3	356	rowlf_20220719_op_hs_mhc_lp-1_classi_20perc_repl1.ScanId;v=1;d1=15649.15649.2	controllerType=0 controllerNumber=1 scan=15649	27.4392
9	N.VPM[+15,995]FRNVSL.K	VPMFRNVSL	15995	0.722222	7.761	27.3706	4.0504	0.0366	0.6959	4.6359	539.789	2	1078.57	1078.57	0	-0.4	257	Non	321.09	116.07	116.07	2.63	18	>sp|O14980|XPO1_HUMAN Exportin-1 OS=Homo sapiens OX=9606 GN=XPO1 PE=1 SV=1	512	rowlf_20220719_op_hs_mhc_lp-1_classi_20perc_repl1.ScanId;v=1;d1=30323.30323.2	controllerType=0 controllerNumber=1 scan=30323	55.9328
9	D.DTISPYSRM[+15,995].K	DTISPYSRM	15995	-0.755556	0.0067	18.0664	4.236	1.9199	3.8824	5.5812	543.251	2	1085.49	1085.49	0	0.9	304	Non	275.61	21.87	21.87	1.72	6	>sp|O15121|DEGS1_HUMAN Sphingolipid delta(4)-desaturase DES1 OS=Homo sapiens OX=9606 GN=DEGS1 PE=1 SV=1	555	rowlf_20220719_op_hs_mhc_lp-1_classi_20perc_repl1.ScanId;v=1;d1=12109.12109.2	controllerType=0 controllerNumber=1 scan=12109	20.9537
9	D.SETAM[+15,995]FSVY.D	SETAMFSVY	15995	0.4	1.9053	32.9891	0.0124	13.1938	10.0495	3.7148	525.726	2	1050.44	1050.44	0	-0.6	51	Non	231.47	85.66	85.66	1.4	3	>sp|O15355|PPM1G_HUMAN Protein phosphatase 1G OS=Homo sapiens OX=9606 GN=PPM1G PE=1 SV=1	627	rowlf_20220719_op_hs_mhc_lp-1_classi_20perc_repl1.ScanId;v=1;d1=29178.29178.2	controllerType=0 controllerNumber=1 scan=29178	53.5435
9	H.TELDTAFM[+15,995]Y.S	TELDTAFMY	15995	0.0666667	1.4543	35.2763	0.0168	12.284	5.0262	2.9978	553.739	2	1106.47	1106.47	0	0.2	69	Non	382.12	215.62	215.62	2.7	2	>sp|O43488|ARK72_HUMAN Aflatoxin B1 aldehyde reductase member 2 OS=Homo sapiens OX=9606 GN=AKR7A2 PE=1 SV=3	792	rowlf_20220719_op_hs_mhc_lp-1_classi_20perc_repl1.ScanId;v=1;d1=34537.34537.2	controllerType=0 controllerNumber=1 scan=34537	64.9089
9	P.LEQEM[+15,995]PVQF.Q	LEQEMPVQF	15995	-0.322222	4.0989	42.6829	0.0103	3.4774	1.4047	2.0171	568.766	2	1136.52	1136.53	0	-4.1	886	Non	350.15	151.28	151.28	2.06	12	>sp|O43847|NRDC_HUMAN Nardilysin OS=Homo sapiens OX=9606 GN=NRDC PE=1 SV=3	941	rowlf_20220719_op_hs_mhc_lp-1_classi_20perc_repl1.ScanId;v=1;d1=28621.28621.2	controllerType=0 controllerNumber=1 scan=28621	52.3774
9	V.M[+15,995]PANSGLAL.R	MPANSGLAL	15995	0.755556	3.1601	29.4385	3.5066	0.0018	0.4774	3.9185	889.444	1	889.444	889.445	0	-0.4	1867	Non	514.41	93.75	93.75	2.81	9	>sp|O60293|ZC3H1_HUMAN Zinc finger C3H1 domain-containing protein OS=Homo sapiens OX=9606 GN=ZFC3H1 PE=1 SV=3	997	rowlf_20220719_op_hs_mhc_lp-1_classi_20perc_repl1.ScanId;v=1;d1=24830.24830.1	controllerType=0 controllerNumber=1 scan=24830	44.6657
9	T.M[+15,995]PTKETTKL.Q	MPTKETTKL	15995	-1.03333	4.0222	41.8043	3.6793	0.0046	0.341	5.6162	355.526	3	1064.56	1064.57	0	-1.4	472	Non	173.2	88.64	88.64	1.31	11	>sp|O60566|BUB1B_HUMAN Mitotic checkpoint serine/threonine-protein kinase BUB1 beta OS=Homo sapiens OX=9606 GN=BUB1B PE=1 SV=3	1062	rowlf_20220719_op_hs_mhc_lp-1_classi_20perc_repl1.ScanId;v=1;d1=798.798.3	controllerType=0 controllerNumber=1 scan=798	1.9128
9	H.LPTHLDPAM[+15,995].P	LPTHLDPAM	15995	0.0777778	12.6075	61.9643	5.3926	0.0078	1.9278	18.4	505.752	2	1010.5	1010.5	0	-0.1	1564	Non	414.36	208.45	208.45	3.27	19	>sp|O75376|NCOR1_HUMAN Nuclear receptor corepressor 1 OS=Homo sapiens OX=9606 GN=NCOR1 PE=1 SV=2	1291	rowlf_20220719_op_hs_mhc_lp-1_classi_20perc_repl1.ScanId;v=1;d1=19119.19119.2	controllerType=0 controllerNumber=1 scan=19119	33.8379
9	A.LPSHVVTM[+15,995]L.D	LPSHVVTML	15995	1.28889	3.8261	45.2353	4.4815	0.0145	0.4799	4.5662	506.777	2	1012.55	1012.55	0	-2.1	147	Non	398.76	131.02	131.02	2.76	2	>sp|O75390|CISY_HUMAN Citrate synthase, mitochondrial OS=Homo sapiens OX=9606 GN=CS PE=1 SV=2	1299	rowlf_20220719_op_hs_mhc_lp-1_classi_20perc_repl1.ScanId;v=1;d1=25399.25399.2	controllerType=0 controllerNumber=1 scan=25399	45.8361
9	F.KVSQVIM[+15,995]EK.S	KVSQVIMEK	15995	-0.0888889	5.4001	0.0086	19.963	36.6667	3.8676	0.8241	539.302	2	1077.6	1077.6	0	-1.4	407	Non	421.51	126.09	126.09	2.7	2	>sp|O75475|PSIP1_HUMAN PC4 and SFRS1-interacting protein OS=Homo sapiens OX=9606 GN=PSIP1 PE=1 SV=1	1329	rowlf_20220719_op_hs_mhc_lp-1_classi_20perc_repl1.ScanId;v=1;d1=4128.4128.2	controllerType=0 controllerNumber=1 scan=4128	8.6343
9	K.TPLQESATM[+15,995].A	TPLQESATM	15995	-0.366667	3.7738	49.44	2.9491	0.0072	1.3162	14.4419	497.23	2	993.453	993.456	0	-2.8	31	Non	404.09	156.24	156.24	1.88	2	>sp|O94762|RECQ5_HUMAN ATP-dependent DNA helicase Q5 OS=Homo sapiens OX=9606 GN=RECQL5 PE=1 SV=2	1510	rowlf_20220719_op_hs_mhc_lp-1_classi_20perc_repl1.ScanId;v=1;d1=10910.10910.2	controllerType=0 controllerNumber=1 scan=10910	18.7515
9	T.IEFM[+15,995]APSEY.M	IEFMAPSEY	15995	0.0333333	1.8483	22.3613	0.0077	8.4201	4.1613	2.7508	551.741	2	1102.47	1102.48	0	-1.5	488	Non	423.81	167.52	167.52	3.16	8	>sp|O95486|SC24A_HUMAN Protein transport protein Sec24A OS=Homo sapiens OX=9606 GN=SEC24A PE=1 SV=2	1726	rowlf_20220719_op_hs_mhc_lp-1_classi_20perc_repl1.ScanId;v=1;d1=32638.32638.2	controllerType=0 controllerNumber=1 scan=32638	60.8594
9	M.DENLM[+15,995]HISY.E	DENLMHISY	15995	-0.622222	1.7769	51.6019	0.0007	7.3928	8.2492	6.8743	569.248	2	1137.49	1137.49	0	1.2	182	Non	410.78	162.62	162.62	2.84	3	>sp|P00966|ASSY_HUMAN Argininosuccinate synthase OS=Homo sapiens OX=9606 GN=ASS1 PE=1 SV=2	1916	rowlf_20220719_op_hs_mhc_lp-1_classi_20perc_repl1.ScanId;v=1;d1=23326.23326.2	controllerType=0 controllerNumber=1 scan=23326	41.7795
9	M.LVM[+15,995]APRTVL.L	LVMAPRTVL	15995	1.43333	3.3956	1.5357	13.3713	0.7506	4.0197	3.329	508.3	2	1015.59	1015.6	0	-4.6	2	Non	245.73	41.52	41.52	1.7	6	>sp|P01889|HLAB_HUMAN HLA class I histocompatibility antigen, B alpha chain OS=Homo sapiens OX=9606 GN=HLA-B PE=1 SV=3	2030	rowlf_20220719_op_hs_mhc_lp-1_classi_20perc_repl1.ScanId;v=1;d1=25858.25858.2	controllerType=0 controllerNumber=1 scan=25858	46.7002
9	E.IAM[+15,995]ATVTAL.R	IAMATVTAL	15995	2.04444	4.4589	6.9284	7.223	0.1144	1.5486	2.1365	906.497	1	906.497	906.496	0	0.5	249	Non	350.73	37.1	37.1	1.82	16	>sp|P04075|ALDOA_HUMAN Fructose-bisphosphate aldolase A OS=Homo sapiens OX=9606 GN=ALDOA PE=1 SV=2	2126	rowlf_20220719_op_hs_mhc_lp-1_classi_20perc_repl1.ScanId;v=1;d1=27613.27613.1	controllerType=0 controllerNumber=1 scan=27613	50.3266
9	K.FPEVEDVVM[+15,995].V	FPEVEDVVM	15995	0.577778	14.8274	77.9167	3.9378	0.0038	0.5313	7.9631	540.749	2	1080.49	1080.49	0	-1.4	13	Non	301.87	72.22	72.22	1.45	2	>sp|P05198|IF2A_HUMAN Eukaryotic translation initiation factor 2 subunit 1 OS=Homo sapiens OX=9606 GN=EIF2S1 PE=1 SV=3	2223	rowlf_20220719_op_hs_mhc_lp-1_classi_20perc_repl1.ScanId;v=1;d1=34746.34746.2	controllerType=0 controllerNumber=1 scan=34746	65.3544
9	G.DEM[+15,995]TSLSEY.V	DEMTSLSEY	15995	-0.933333	0.6559	54.4175	0.0022	6.5321	8.6741	5.7306	545.716	2	1090.43	1090.42	0	0.5	464	Non	296.31	121.41	121.41	2.54	32	>sp|P08238|HS90B_HUMAN Heat shock protein HSP 90-beta OS=Homo sapiens OX=9606 GN=HSP90AB1 PE=1 SV=4	2388	rowlf_20220719_op_hs_mhc_lp-1_classi_20perc_repl1.ScanId;v=1;d1=20335.20335.2	controllerType=0 controllerNumber=1 scan=20335	36.058
9	R.KM[+15,995]YEEFLSK.V	KMYEEFLSK	15995	-0.933333	8.3735	0.0167	13.4491	27.4	4.1385	1.0097	397.529	3	1190.57	1190.58	0	-1.9	244	Non	217.82	172.93	172.93	1.82	10	>sp|P10644|KAP0_HUMAN cAMP-dependent protein kinase type I-alpha regulatory subunit OS=Homo sapiens OX=9606 GN=PRKAR1A PE=1 SV=1	2640	rowlf_20220719_op_hs_mhc_lp-1_classi_20perc_repl1.ScanId;v=1;d1=16259.16259.3	controllerType=0 controllerNumber=1 scan=16259	28.5076
9	L.HPDVTEAM[+15,995]L.Y	HPDVTEAML	15995	-0.0888889	14.0298	51.5049	5.453	0.0135	0.1344	7.2293	514.739	2	1028.47	1028.47	0	-1.5	19	Non	210.9	90.44	90.44	1.48	17	>sp|P11940|PABP1_HUMAN Polyadenylate-binding protein 1 OS=Homo sapiens OX=9606 GN=PABPC1 PE=1 SV=2	2743	rowlf_20220719_op_hs_mhc_lp-1_classi_20perc_repl1.ScanId;v=1;d1=18073.18073.2	controllerType=0 controllerNumber=1 scan=18073	31.8886
9	I.RPM[+15,995]VTPATV.T	RPMVTPATV	15995	0.333333	16.3451	15.8414	8.1364	0.4091	1.9317	8.0109	494.268	2	987.528	987.529	0	-0.9	1698	Non	341.79	106.33	106.33	2.54	33	>sp|P12270|TPR_HUMAN Nucleoprotein TPR OS=Homo sapiens OX=9606 GN=TPR PE=1 SV=3	2760	rowlf_20220719_op_hs_mhc_lp-1_classi_20perc_repl1.ScanId;v=1;d1=13556.13556.2	controllerType=0 controllerNumber=1 scan=13556	23.5724
9	Q.RPERVKPFM[+15,995].T	RPERVKPFM	15995	-1.18889	12.6906	26.0857	8.2486	0.6379	1.418	10.5347	392.55	3	1175.64	1175.64	0	0.3	107	Non	286.3	135.44	135.44	1.48	2	>sp|P13693|TCTP_HUMAN Translationally-controlled tumor protein OS=Homo sapiens OX=9606 GN=TPT1 PE=1 SV=1	2833	rowlf_20220719_op_hs_mhc_lp-1_classi_20perc_repl1.ScanId;v=1;d1=5553.5553.3	controllerType=0 controllerNumber=1 scan=5553	10.594
9	C.M[+15,995]EDLIHEIY.T	MEDLIHEIY	15995	-0.0333333	2.5839	62.6786	0.0211	5.0366	1.6162	4.0997	589.773	2	1178.54	1178.54	0	-0.7	187	Non	538.02	279.19	279.19	3.96	7	>sp|P18124|RL7_HUMAN 60S ribosomal protein L7 OS=Homo sapiens OX=9606 GN=RPL7 PE=1 SV=1	3157	rowlf_20220719_op_hs_mhc_lp-1_classi_20perc_repl1.ScanId;v=1;d1=33681.33681.2	controllerType=0 controllerNumber=1 scan=33681	63.1018
9	T.SPEPSKIM[+15,995]L.V	SPEPSKIML	15995	-0.222222	10.8688	21.9909	5.3144	0.0412	0.163	2.8602	509.267	2	1017.53	1017.53	0	-2	283	Non	291.97	69.68	69.68	2.08	25	>sp|P18583|SON_HUMAN Protein SON OS=Homo sapiens OX=9606 GN=SON PE=1 SV=4	3172	rowlf_20220719_op_hs_mhc_lp-1_classi_20perc_repl1.ScanId;v=1;d1=22068.22068.2	controllerType=0 controllerNumber=1 scan=22068	39.3602
9	A.M[+15,995]VTAVAYRL.A	MVTAVAYRL	15995	1.24444	1.5803	14.1136	19.2963	1.3412	3.6898	2.858	520.281	2	1039.56	1039.56	0	-4.8	455	Non	405.31	142.5	142.5	2.67	5	>sp|P19367|HXK1_HUMAN Hexokinase-1 OS=Homo sapiens OX=9606 GN=HK1 PE=1 SV=3	3204	rowlf_20220719_op_hs_mhc_lp-1_classi_20perc_repl1.ScanId;v=1;d1=25939.25939.2	controllerType=0 controllerNumber=1 scan=25939	46.8607
9	Y.EVATFYTM[+15,995]Y.N	EVATFYTMY	15995	0.355556	0.0016	19.1362	1.884	7.8365	9.1244	2.0849	570.749	2	1140.49	1140.49	0	-0.7	114	Non	281.93	131.91	131.91	1.62	2	>sp|P19404|NDUV2_HUMAN NADH dehydrogenase [ubiquinone] flavoprotein 2, mitochondrial OS=Homo sapiens OX=9606 GN=NDUFV2 PE=1 SV=2	3208	rowlf_20220719_op_hs_mhc_lp-1_classi_20perc_repl1.ScanId;v=1;d1=32963.32963.2	controllerType=0 controllerNumber=1 scan=32963	61.5571
9	Q.M[+15,995]PETTETVL.C	MPETTETVL	15995	-0.0888889	16.469	63.75	4.8973	0.0035	0.3042	9.2067	518.746	2	1036.48	1036.49	0	-1.8	217	Non	293.07	104.65	104.65	3.11	5	>sp|P20036|DPA1_HUMAN HLA class II histocompatibility antigen, DP alpha 1 chain OS=Homo sapiens OX=9606 GN=HLA-DPA1 PE=1 SV=1	3240	rowlf_20220719_op_hs_mhc_lp-1_classi_20perc_repl1.ScanId;v=1;d1=22159.22159.2	controllerType=0 controllerNumber=1 scan=22159	39.5465
9	L.RIFPKEM[+15,995]LK.R	RIFPKEMLK	15995	-0.488889	8.3155	0.0055	17	37.3333	4.5528	0.9888	393.23	3	1177.67	1177.68	0	-1.1	485	Non	294.28	130.2	130.2	2.49	2	>sp|P21281|VATB2_HUMAN V-type proton ATPase subunit B, brain isoform OS=Homo sapiens OX=9606 GN=ATP6V1B2 PE=1 SV=3	3319	rowlf_20220719_op_hs_mhc_lp-1_classi_20perc_repl1.ScanId;v=1;d1=10981.10981.3	controllerType=0 controllerNumber=1 scan=10981	18.8877
9	Q.RPTFRQM[+15,995]QL.E	RPTFRQMQL	15995	-1.08889	10.31	12.6657	6.7908	0.4721	0.8697	2.4878	398.213	3	1192.63	1192.63	0	-0.3	96	Non	125.98	61.67	61.67	1.54	33	>sp|P21333|FLNA_HUMAN Filamin-A OS=Homo sapiens OX=9606 GN=FLNA PE=1 SV=4	3322	rowlf_20220719_op_hs_mhc_lp-1_classi_20perc_repl1.ScanId;v=1;d1=12233.12233.3	controllerType=0 controllerNumber=1 scan=12233	21.1817
9	N.DRAAVKLTM[+15,995].L	DRAAVKLTM	15995	0.1	4.4744	20.0747	1.7753	5.9578	5.6537	0.2236	510.779	2	1020.55	1020.55	0	-0.3	579	Non	440.45	136.03	136.03	2.69	4	>sp|P23508|CRCM_HUMAN Colorectal mutant cancer protein OS=Homo sapiens OX=9606 GN=MCC PE=1 SV=2	3460	rowlf_20220719_op_hs_mhc_lp-1_classi_20perc_repl1.ScanId;v=1;d1=8159.8159.2	controllerType=0 controllerNumber=1 scan=8159	14.3271
9	R.VM[+15,995]FDKITSR.I	VMFDKITSR	15995	0	2.2007	0.5912	6.0604	17.6182	2.8302	0.9903	371.529	3	1112.57	1112.58	0	-4.2	13	Non	367.15	183.91	183.91	2.83	9	>sp|P23921|RIR1_HUMAN Ribonucleoside-diphosphate reductase large subunit OS=Homo sapiens OX=9606 GN=RRM1 PE=1 SV=1	3483	rowlf_20220719_op_hs_mhc_lp-1_classi_20perc_repl1.ScanId;v=1;d1=14629.14629.3	controllerType=0 controllerNumber=1 scan=14629	25.6103
9	R.LPQKGDVEM[+15,995].L	LPQKGDVEM	15995	-0.722222	11.7038	56.8421	4.3013	0.0055	0.6924	10.5941	516.755	2	1032.5	1032.5	0	-0.8	1211	Non	473.85	137.4	137.4	3.27	10	>sp|P26358|DNMT1_HUMAN DNA (cytosine-5)-methyltransferase 1 OS=Homo sapiens OX=9606 GN=DNMT1 PE=1 SV=2	3576	rowlf_20220719_op_hs_mhc_lp-1_classi_20perc_repl1.ScanId;v=1;d1=6188.6188.2	controllerType=0 controllerNumber=1 scan=6188	11.4733
9	M.APSRNGM[+15,995]VL.K	APSRNGMVL	15995	0.1	14.381	23.8687	7.7957	0.1074	1.2927	6.2488	480.75	2	960.492	960.493	0	-0.9	2	Non	354.05	58.97	58.97	2.05	9	>sp|P26373|RL13_HUMAN 60S ribosomal protein L13 OS=Homo sapiens OX=9606 GN=RPL13 PE=1 SV=4	3581	rowlf_20220719_op_hs_mhc_lp-1_classi_20perc_repl1.ScanId;v=1;d1=8307.8307.2	controllerType=0 controllerNumber=1 scan=8307	14.5304
9	C.M[+15,995]TNTPVVVR.E	MTNTPVVVR	15995	0.388889	1.4283	0.5703	12.6852	19.5833	5.9888	2.9353	516.779	2	1032.55	1032.55	0	-0.1	121	Non	374.75	152.18	152.18	2.49	1	>sp|P32322|P5CR1_HUMAN Pyrroline-5-carboxylate reductase 1, mitochondrial OS=Homo sapiens OX=9606 GN=PYCR1 PE=1 SV=2	3882	rowlf_20220719_op_hs_mhc_lp-1_classi_20perc_repl1.ScanId;v=1;d1=11816.11816.2	controllerType=0 controllerNumber=1 scan=11816	20.3746
9	D.LPSM[+15,995]PEPAL.T	LPSMPEPAL	15995	0.244444	10.3801	44.9444	4.7986	0.0031	0.5627	10.2376	485.748	2	970.489	970.491	0	-2.2	297	Non	314.26	60.76	60.76	1.82	9	>sp|P33076|C2TA_HUMAN MHC class II transactivator OS=Homo sapiens OX=9606 GN=CIITA PE=1 SV=3	3901	rowlf_20220719_op_hs_mhc_lp-1_classi_20perc_repl1.ScanId;v=1;d1=27842.27842.2	controllerType=0 controllerNumber=1 scan=27842	50.7936
9	N.SPQEARNM[+15,995]L.L	SPQEARNML	15995	-1.1	8.384	24.2479	4.9482	0.104	0.9108	7.9713	531.255	2	1061.5	1061.5	0	-1.8	154	Non	544.15	203.1	203.1	3.52	2	>sp|P33240|CSTF2_HUMAN Cleavage stimulation factor subunit 2 OS=Homo sapiens OX=9606 GN=CSTF2 PE=1 SV=1	3905	rowlf_20220719_op_hs_mhc_lp-1_classi_20perc_repl1.ScanId;v=1;d1=6395.6395.2	controllerType=0 controllerNumber=1 scan=6395	11.7435
9	D.DRVAIHEAM[+15,995].E	DRVAIHEAM	15995	-0.0555556	7.1133	47.6429	1.5425	5.3808	10.8779	1.13	353.175	3	1057.51	1057.51	0	0.3	454	Non	355.63	166.71	166.71	3.29	6	>sp|P33992|MCM5_HUMAN DNA replication licensing factor MCM5 OS=Homo sapiens OX=9606 GN=MCM5 PE=1 SV=5	3921	rowlf_20220719_op_hs_mhc_lp-1_classi_20perc_repl1.ScanId;v=1;d1=5367.5367.3	controllerType=0 controllerNumber=1 scan=5367	10.347
9	C.TPM[+15,995]FREYSL.Q	TPMFREYSL	15995	-0.433333	8.3016	38.5424	4.0438	0.048	1.3343	6.0634	580.275	2	1159.54	1159.55	0	-2.1	344	Non	303.46	73.21	73.21	1.57	3	>sp|P34897|GLYM_HUMAN Serine hydroxymethyltransferase, mitochondrial OS=Homo sapiens OX=9606 GN=SHMT2 PE=1 SV=3	3929	rowlf_20220719_op_hs_mhc_lp-1_classi_20perc_repl1.ScanId;v=1;d1=28354.28354.2	controllerType=0 controllerNumber=1 scan=28354	51.841
9	K.YEIAVETEM[+15,995].K	YEIAVETEM	15995	-0.0111111	2.3953	51.5049	0.0249	1.0611	2.4322	3.6809	550.744	2	1100.48	1100.48	0	-0.6	489	Non	277.01	107.35	107.35	2.08	5	>sp|P35251|RFC1_HUMAN Replication factor C subunit 1 OS=Homo sapiens OX=9606 GN=RFC1 PE=1 SV=4	3970	rowlf_20220719_op_hs_mhc_lp-1_classi_20perc_repl1.ScanId;v=1;d1=24631.24631.2	controllerType=0 controllerNumber=1 scan=24631	44.2657
9	M.KLVSVALM[+15,995]Y.L	KLVSVALMY	15995	1.52222	1.5182	2.742	4.6085	19.4444	7.4789	1.275	520.297	2	1039.59	1039.59	0	1.9	2	Non	477.75	185.38	185.38	3.5	5	>sp|P35318|ADML_HUMAN Pro-adrenomedullin OS=Homo sapiens OX=9606 GN=ADM PE=1 SV=1	3974	rowlf_20220719_op_hs_mhc_lp-1_classi_20perc_repl1.ScanId;v=1;d1=31299.31299.2	controllerType=0 controllerNumber=1 scan=31299	57.9646
9	A.LPSTTIVSM[+15,995].A	LPSTTIVSM	15995	1.08889	2.4968	38.3559	2.4603	0.0035	0.5035	5.4207	482.755	2	964.503	964.502	0	1.1	641	Non	287.75	84.72	84.72	1.33	4	>sp|P35573|GDE_HUMAN Glycogen debranching enzyme OS=Homo sapiens OX=9606 GN=AGL PE=1 SV=3	4006	rowlf_20220719_op_hs_mhc_lp-1_classi_20perc_repl1.ScanId;v=1;d1=24242.24242.2	controllerType=0 controllerNumber=1 scan=24242	43.5085
9	E.NEFQGAEAM[+15,995].V	NEFQGAEAM	15995	-0.677778	3.3628	53.6893	0.0071	1.2057	5.0543	6.9525	506.705	2	1012.4	1012.4	0	-1.1	169	Non	431.9	163.11	163.11	2.77	2	>sp|P35790|CHKA_HUMAN Choline kinase alpha OS=Homo sapiens OX=9606 GN=CHKA PE=1 SV=3	4033	rowlf_20220719_op_hs_mhc_lp-1_classi_20perc_repl1.ScanId;v=1;d1=10669.10669.2	controllerType=0 controllerNumber=1 scan=10669	18.2887
9	V.M[+15,995]PVLEQSVL.C	MPVLEQSVL	15995	0.944444	6.0988	60.5357	4.6625	0.0031	1.2683	13.38	1031.54	1	1031.54	1031.54	0	-2	479	Non	456.67	119.14	119.14	2.84	5	>sp|P41229|KDM5C_HUMAN Lysine-specific demethylase 5C OS=Homo sapiens OX=9606 GN=KDM5C PE=1 SV=2	4186	rowlf_20220719_op_hs_mhc_lp-1_classi_20perc_repl1.ScanId;v=1;d1=33097.33097.1	controllerType=0 controllerNumber=1 scan=33097	61.8439
9	W.DEM[+15,995]NILATY.H	DEMNILATY	15995	-0.0555556	0.4646	44.8611	0.0014	5.7455	8.112	3.7877	543.244	2	1085.48	1085.48	0	-1.4	48	Non	436.28	153.92	153.92	3.18	7	>sp|P41236|IPP2_HUMAN Protein phosphatase inhibitor 2 OS=Homo sapiens OX=9606 GN=PPP1R2 PE=1 SV=2	4189	rowlf_20220719_op_hs_mhc_lp-1_classi_20perc_repl1.ScanId;v=1;d1=32569.32569.2	controllerType=0 controllerNumber=1 scan=32569	60.7124
9	F.KM[+15,995]LRDTLYY.M	KMLRDTLYY	15995	-0.633333	3.3706	0.903	7.5297	16.9231	3.6492	1.3046	609.812	2	1218.62	1218.62	0	-2.1	379	Non	448.27	146.67	146.67	2.85	4	>sp|P42356|PI4KA_HUMAN Phosphatidylinositol 4-kinase alpha OS=Homo sapiens OX=9606 GN=PI4KA PE=1 SV=4	4229	rowlf_20220719_op_hs_mhc_lp-1_classi_20perc_repl1.ScanId;v=1;d1=18822.18822.2	controllerType=0 controllerNumber=1 scan=18822	33.3073
9	A.M[+15,995]PFRGYAVL.G	MPFRGYAVL	15995	0.744444	4.7409	32.9565	3.7157	0.0105	1.9924	6.3192	535.279	2	1069.55	1069.55	0	-0.2	465	Non	295.2	111.78	111.78	2.67	45	>sp|P49327|FAS_HUMAN Fatty acid synthase OS=Homo sapiens OX=9606 GN=FASN PE=1 SV=3	4500	rowlf_20220719_op_hs_mhc_lp-1_classi_20perc_repl1.ScanId;v=1;d1=30664.30664.2	controllerType=0 controllerNumber=1 scan=30664	56.6625
9	E.RLYEM[+15,995]ILKR.K	RLYEMILKR	15995	-0.411111	6.4899	0.3809	10.9121	39.5	4.6764	1.1688	413.24	3	1237.71	1237.71	0	-2.8	182	Non	413.67	123.2	123.2	2.76	1	>sp|P49703|ARL4D_HUMAN ADP-ribosylation factor-like protein 4D OS=Homo sapiens OX=9606 GN=ARL4D PE=1 SV=2	4538	rowlf_20220719_op_hs_mhc_lp-1_classi_20perc_repl1.ScanId;v=1;d1=16656.16656.3	controllerType=0 controllerNumber=1 scan=16656	29.2211
9	S.FPSM[+15,995]PSPRL.Q	FPSMPSPRL	15995	-0.266667	3.764	33.6087	3.165	0.0034	0.1612	2.3744	524.268	2	1047.53	1047.53	0	-1.1	34	Non	379.73	88.11	88.11	1.93	1	>sp|P50539|MXI1_HUMAN Max-interacting protein 1 OS=Homo sapiens OX=9606 GN=MXI1 PE=1 SV=2	4627	rowlf_20220719_op_hs_mhc_lp-1_classi_20perc_repl1.ScanId;v=1;d1=24012.24012.2	controllerType=0 controllerNumber=1 scan=24012	43.0617
9	L.KAM[+15,995]GYFLKH.L	KAMGYFLKH	15995	-0.266667	4.2703	0.8421	7.1143	16.4	12.8427	1.5914	370.864	3	1110.58	1110.58	0	1.5	741	Non	164.08	72.08	72.08	1.3	11	>sp|P50851|LRBA_HUMAN Lipopolysaccharide-responsive and beige-like anchor protein OS=Homo sapiens OX=9606 GN=LRBA PE=1 SV=4	4645	rowlf_20220719_op_hs_mhc_lp-1_classi_20perc_repl1.ScanId;v=1;d1=7730.7730.3	controllerType=0 controllerNumber=1 scan=7730	13.711
9	I.EAVQAISM[+15,995]F.N	EAVQAISMF	15995	1.02222	0.018	45.9706	2.6087	0.8057	4.9961	5.1856	506.243	2	1011.48	1011.48	0	-2.2	256	Non	259.67	33.63	33.63	1.34	9	>sp|P52272|HNRPM_HUMAN Heterogeneous nuclear ribonucleoprotein M OS=Homo sapiens OX=9606 GN=HNRNPM PE=1 SV=3	4763	rowlf_20220719_op_hs_mhc_lp-1_classi_20perc_repl1.ScanId;v=1;d1=31201.31201.1	controllerType=0 controllerNumber=1 scan=31201	57.7489
9	A.EVAATEIKM[+15,995].E	EVAATEIKM	15995	0.288889	0.0764	27.4412	9.3141	0.7166	5.164	10.0693	504.257	2	1007.51	1007.51	0	-0.9	10	Non	339.62	128.6	128.6	3.2	9	>sp|P52272|HNRPM_HUMAN Heterogeneous nuclear ribonucleoprotein M OS=Homo sapiens OX=9606 GN=HNRNPM PE=1 SV=3	4763	rowlf_20220719_op_hs_mhc_lp-1_classi_20perc_repl1.ScanId;v=1;d1=10272.10272.2	controllerType=0 controllerNumber=1 scan=10272	17.5749
9	R.KPASFM[+15,995]TSI.C	KPASFMTSI	15995	0.355556	6.8724	10.8034	9.0632	0.3711	1.3354	5.9096	499.255	2	997.502	997.502	0	-0.4	836	Non	395.55	120.56	120.56	3.16	27	>sp|P53396|ACLY_HUMAN ATP-citrate synthase OS=Homo sapiens OX=9606 GN=ACLY PE=1 SV=3	4824	rowlf_20220719_op_hs_mhc_lp-1_classi_20perc_repl1.ScanId;v=1;d1=19177.19177.2	controllerType=0 controllerNumber=1 scan=19177	33.9476
9	S.APM[+15,995]SAAHQL.Q	APMSAAHQL	15995	0.222222	4.9513	19.5	2.5546	0.0249	0.5644	3.2954	471.229	2	941.451	941.451	0	0.1	1132	Non	274.02	92.58	92.58	1.6	5	>sp|P54259|ATN1_HUMAN Atrophin-1 OS=Homo sapiens OX=9606 GN=ATN1 PE=1 SV=3	4871	rowlf_20220719_op_hs_mhc_lp-1_classi_20perc_repl1.ScanId;v=1;d1=5503.5503.2	controllerType=0 controllerNumber=1 scan=5503	10.5194
9	D.KLYEM[+15,995]ILKR.R	KLYEMILKR	15995	-0.344444	6.6594	0.475	11.8473	43	4.3216	1.1296	403.905	3	1209.7	1209.7	0	-2.4	174	Non	505.93	250.03	250.03	3.92	1	>sp|P56559|ARL4C_HUMAN ADP-ribosylation factor-like protein 4C OS=Homo sapiens OX=9606 GN=ARL4C PE=1 SV=1	5014	rowlf_20220719_op_hs_mhc_lp-1_classi_20perc_repl1.ScanId;v=1;d1=16366.16366.3	controllerType=0 controllerNumber=1 scan=16366	28.7034
9	T.HPQFVTDVM[+15,995].K	HPQFVTDVM	15995	0.0666667	5.3923	44.6111	2.9359	0.0076	1.2928	8.3043	545.256	2	1089.5	1089.5	0	0.5	438	Non	348.49	163.9	163.9	3.18	3	>sp|P61221|ABCE1_HUMAN ATP-binding cassette sub-family E member 1 OS=Homo sapiens OX=9606 GN=ABCE1 PE=1 SV=1	5176	rowlf_20220719_op_hs_mhc_lp-1_classi_20perc_repl1.ScanId;v=1;d1=19155.19155.2	controllerType=0 controllerNumber=1 scan=19155	33.909
9	A.FVVEHDFIM[+15,995].A	FVVEHDFIM	15995	1.13333	0.2283	34.8434	8.1562	0.2838	2.5991	2.0043	576.772	2	1152.54	1152.54	0	-2.4	516	Non	462.26	246.28	246.28	3.58	3	>sp|P61221|ABCE1_HUMAN ATP-binding cassette sub-family E member 1 OS=Homo sapiens OX=9606 GN=ABCE1 PE=1 SV=1	5176	rowlf_20220719_op_hs_mhc_lp-1_classi_20perc_repl1.ScanId;v=1;d1=32033.32033.2	controllerType=0 controllerNumber=1 scan=32033	59.5421
9	V.HVTQEDFEM[+15,995].A	HVTQEDFEM	15995	-1	1.1602	37.1333	10.5687	0.5186	4.1944	5.4775	576.237	2	1151.47	1151.47	0	-0.8	377	Non	445.06	227.23	227.23	4.19	5	>sp|P62195|PRS8_HUMAN 26S proteasome regulatory subunit 8 OS=Homo sapiens OX=9606 GN=PSMC5 PE=1 SV=1	5231	rowlf_20220719_op_hs_mhc_lp-1_classi_20perc_repl1.ScanId;v=1;d1=10822.10822.2	controllerType=0 controllerNumber=1 scan=10822	18.59
9	K.FPLTTESAM[+15,995].K	FPLTTESAM	15995	0.333333	5.5384	75.8333	3.6538	0.0043	0.8967	10.1584	506.737	2	1012.47	1012.47	0	1	79	Non	226.35	46.94	46.94	1.42	5	>sp|P62750|RL23A_HUMAN 60S ribosomal protein L23a OS=Homo sapiens OX=9606 GN=RPL23A PE=1 SV=1	5270	rowlf_20220719_op_hs_mhc_lp-1_classi_20perc_repl1.ScanId;v=1;d1=25399.25399.2	controllerType=0 controllerNumber=1 scan=25399	45.8361
9	D.IPHM[+15,995]DIEAL.K	IPHMDIEAL	15995	0.522222	11.6833	48.4286	3.3345	0.0073	1.1598	14.2791	527.766	2	1054.52	1054.52	0	0.6	82	Non	352.45	38.78	38.78	2.08	7	>sp|P62906|RL10A_HUMAN 60S ribosomal protein L10a OS=Homo sapiens OX=9606 GN=RPL10A PE=1 SV=2	5293	rowlf_20220719_op_hs_mhc_lp-1_classi_20perc_repl1.ScanId;v=1;d1=24953.24953.2	controllerType=0 controllerNumber=1 scan=24953	44.9217
9	R.TPRPM[+15,995]TAEL.A	TPRPMTAEL	15995	-0.566667	4.3814	14.7537	2.8993	0.0396	0.6229	2.359	516.263	2	1031.52	1031.52	0	0.6	1227	Non	276.19	72.38	72.38	1.4	5	>sp|P78357|CNTP1_HUMAN Contactin-associated protein 1 OS=Homo sapiens OX=9606 GN=CNTNAP1 PE=1 SV=1	5375	rowlf_20220719_op_hs_mhc_lp-1_classi_20perc_repl1.ScanId;v=1;d1=13400.13400.2	controllerType=0 controllerNumber=1 scan=13400	23.2574
9	L.TPLPEDNSM[+15,995].N	TPLPEDNSM	15995	-1.05556	4.9741	60	2.8681	0.006	1.0091	11.4737	510.221	2	1019.43	1019.43	0	-1.1	3198	Non	231	60.48	60.48	1.66	54	>sp|P78527|PRKDC_HUMAN DNA-dependent protein kinase catalytic subunit OS=Homo sapiens OX=9606 GN=PRKDC PE=1 SV=3	5406	rowlf_20220719_op_hs_mhc_lp-1_classi_20perc_repl1.ScanId;v=1;d1=12126.12126.1	controllerType=0 controllerNumber=1 scan=12126	20.9864
9	L.QVYM[+15,995]KPPAH.E	QVYMKPPAH	15995	-0.8	1.2847	1.4769	2.9581	9.8307	13.5346	3.388	362.851	3	1086.54	1086.54	0	-1	1208	Non	164.92	61.09	61.09	1.35	14	>sp|Q00341|VIGLN_HUMAN Vigilin OS=Homo sapiens OX=9606 GN=HDLBP PE=1 SV=2	5509	rowlf_20220719_op_hs_mhc_lp-1_classi_20perc_repl1.ScanId;v=1;d1=3688.3688.3	controllerType=0 controllerNumber=1 scan=3688	7.8532
9	N.ETTKIVSEM[+15,995].E	ETTKIVSEM	15995	-0.277778	0.0056	18.7404	3.8594	1.0425	3.9335	2.6965	527.26	2	1053.51	1053.51	0	-0.7	1398	Non	361.82	180.68	180.68	3.25	6	>sp|Q02224|CENPE_HUMAN Centromere-associated protein E OS=Homo sapiens OX=9606 GN=CENPE PE=1 SV=2	5617	rowlf_20220719_op_hs_mhc_lp-1_classi_20perc_repl1.ScanId;v=1;d1=7614.7614.2	controllerType=0 controllerNumber=1 scan=7614	13.5316
9	K.TPVDDPM[+15,995]SL.L	TPVDDPMSL	15995	-0.2	2.6176	35.3289	3.2132	0.0024	0.3998	3.27	495.726	2	990.445	990.445	0	0.3	27	Non	334.31	110.82	110.82	1.53	2	>sp|Q02363|ID2_HUMAN DNA-binding protein inhibitor ID-2 OS=Homo sapiens OX=9606 GN=ID2 PE=1 SV=1	5623	rowlf_20220719_op_hs_mhc_lp-1_classi_20perc_repl1.ScanId;v=1;d1=21411.21411.2	controllerType=0 controllerNumber=1 scan=21411	38.1158
9	T.HPDAM[+15,995]NQQL.E	HPDAMNQQL	15995	-1.25556	10.5747	37.5167	2.624	0.0048	0.0523	2.6859	535.239	2	1069.47	1069.47	0	-3.2	4768	Non	246.7	93.27	93.27	1.82	51	>sp|Q03001|DYST_HUMAN Dystonin OS=Homo sapiens OX=9606 GN=DST PE=1 SV=4	5661	rowlf_20220719_op_hs_mhc_lp-1_classi_20perc_repl1.ScanId;v=1;d1=5567.5567.2	controllerType=0 controllerNumber=1 scan=5567	10.6107
9	N.RPM[+15,995]GAGEAL.R	RPMGAGEAL	15995	-0.122222	7.569	24.9145	4.2906	0.0381	1.2791	7.8115	459.228	2	917.449	917.451	0	-1.6	264	Non	344.08	32.29	32.29	1.54	6	>sp|Q12906|ILF3_HUMAN Interleukin enhancer-binding factor 3 OS=Homo sapiens OX=9606 GN=ILF3 PE=1 SV=3	6029	rowlf_20220719_op_hs_mhc_lp-1_classi_20perc_repl1.ScanId;v=1;d1=6822.6822.2	controllerType=0 controllerNumber=1 scan=6822	12.3826
9	A.KPHNPGFGM[+15,995].G	KPHNPGFGM	15995	-1.1	6.3773	13.8167	6.1781	0.2906	1.4037	6.6257	500.737	2	1000.47	1000.47	0	0	617	Non	412.33	233.24	233.24	3.38	6	>sp|Q12906|ILF3_HUMAN Interleukin enhancer-binding factor 3 OS=Homo sapiens OX=9606 GN=ILF3 PE=1 SV=3	6029	rowlf_20220719_op_hs_mhc_lp-1_classi_20perc_repl1.ScanId;v=1;d1=2773.2773.2	controllerType=0 controllerNumber=1 scan=2773	6.0426
9	Q.EIIKEISIM[+15,995].Q	EIIKEISIM	15995	0.911111	0.0136	35.75	7.613	0.9788	11.1092	12.7273	546.304	2	1091.6	1091.6	0	-1	66	Non	232.54	97.25	97.25	2.25	4	>sp|Q13188|STK3_HUMAN Serine/threonine-protein kinase 3 OS=Homo sapiens OX=9606 GN=STK3 PE=1 SV=2	6120	rowlf_20220719_op_hs_mhc_lp-1_classi_20perc_repl1.ScanId;v=1;d1=29266.29266.2	controllerType=0 controllerNumber=1 scan=29266	53.7334
9	S.RM[+15,995]HNIPVYK.D	RMHNIPVYK	15995	-0.822222	13.3495	0.0052	19.7407	44.5	2.9293	1.0029	391.878	3	1173.62	1173.62	0	-1	90	Non	392.64	227.21	227.21	3.14	2	>sp|Q13405|RM49_HUMAN 39S ribosomal protein L49, mitochondrial OS=Homo sapiens OX=9606 GN=MRPL49 PE=1 SV=1	6196	rowlf_20220719_op_hs_mhc_lp-1_classi_20perc_repl1.ScanId;v=1;d1=5714.5714.3	controllerType=0 controllerNumber=1 scan=5714	10.8034
9	E.AIFKPVM[+15,995]SK.V	AIFKPVMSK	15995	0.555556	4.1449	0.0073	14.7761	24.6875	3.4455	1.1632	346.2	3	1036.59	1036.59	0	-0.6	239	Non	161.83	75.25	75.25	1.58	6	>sp|Q13547|HDAC1_HUMAN Histone deacetylase 1 OS=Homo sapiens OX=9606 GN=HDAC1 PE=1 SV=1	6262	rowlf_20220719_op_hs_mhc_lp-1_classi_20perc_repl1.ScanId;v=1;d1=11351.11351.3	controllerType=0 controllerNumber=1 scan=11351	19.5881
9	P.M[+15,995]PQLDPRVL.E	MPQLDPRVL	15995	-0.111111	11.1349	42.9024	3.8115	0.0077	0.7894	4.8522	542.791	2	1084.57	1084.58	0	-7	174	Non	250.9	163.18	163.18	1.56	4	>sp|Q13895|BYST_HUMAN Bystin OS=Homo sapiens OX=9606 GN=BYSL PE=1 SV=3	6350	rowlf_20220719_op_hs_mhc_lp-1_classi_20perc_repl1.ScanId;v=1;d1=28855.28855.2	controllerType=0 controllerNumber=1 scan=28855	52.8939
9	H.KM[+15,995]HVPAPKL.A	KMHVPAPKL	15995	-0.277778	13.9903	0.5161	17.5949	6.05	1.4326	3.2456	518.802	2	1036.6	1036.6	0	-1.3	297	Non	238.64	91.44	91.44	1.4	6	>sp|Q14137|BOP1_HUMAN Ribosome biogenesis protein BOP1 OS=Homo sapiens OX=9606 GN=BOP1 PE=1 SV=2	6430	rowlf_20220719_op_hs_mhc_lp-1_classi_20perc_repl1.ScanId;v=1;d1=8690.8690.1	controllerType=0 controllerNumber=1 scan=8690	15.0817
9	R.DENSVELTM[+15,995].A	DENSVELTM	15995	-0.622222	2.7271	54.9515	0.0056	1.4388	4.4489	9	527.224	2	1053.44	1053.44	0	-0.6	134	Non	264.1	99.74	99.74	1.78	5	>sp|Q14697|GANAB_HUMAN Neutral alpha-glucosidase AB OS=Homo sapiens OX=9606 GN=GANAB PE=1 SV=3	6576	rowlf_20220719_op_hs_mhc_lp-1_classi_20perc_repl1.ScanId;v=1;d1=16199.16199.2	controllerType=0 controllerNumber=1 scan=16199	28.4052
9	Q.RPASAGAM[+15,995]L.G	RPASAGAML	15995	0.422222	7.955	15.7373	8.5505	0.1592	0.8832	6.2864	445.232	2	889.457	889.456	0	0.5	198	Non	315.5	65.62	65.62	1.69	3	>sp|Q14814|MEF2D_HUMAN Myocyte-specific enhancer factor 2D OS=Homo sapiens OX=9606 GN=MEF2D PE=1 SV=1	6599	rowlf_20220719_op_hs_mhc_lp-1_classi_20perc_repl1.ScanId;v=1;d1=6716.6716.2	controllerType=0 controllerNumber=1 scan=6716	12.2255
9	Q.SPQGRVM[+15,995]TI.P	SPQGRVMTI	15995	-0.1	5.4893	15.2944	5.0729	0.2383	0.758	2.5225	502.767	2	1004.53	1004.52	0	6.4	173	Non	343.3	79.29	79.29	1.82	6	>sp|Q15365|PCBP1_HUMAN Poly(rC)-binding protein 1 OS=Homo sapiens OX=9606 GN=PCBP1 PE=1 SV=2	6773	rowlf_20220719_op_hs_mhc_lp-1_classi_20perc_repl1.ScanId;v=1;d1=10356.10356.2	controllerType=0 controllerNumber=1 scan=10356	17.721
9	K.RVKSEYM[+15,995]RL.R	RVKSEYMRL	15995	-0.955556	2.7374	0.0122	22.6111	10.4364	3.1845	1.5443	399.885	3	1197.64	1197.64	0	-0.3	18	Non	281.66	137.69	137.69	1.88	2	>sp|Q15910|EZH2_HUMAN Histone-lysine N-methyltransferase EZH2 OS=Homo sapiens OX=9606 GN=EZH2 PE=1 SV=2	6910	rowlf_20220719_op_hs_mhc_lp-1_classi_20perc_repl1.ScanId;v=1;d1=4272.4272.3	controllerType=0 controllerNumber=1 scan=4272	8.8433
9	S.APSM[+15,995]VHSSL.T	APSMVHSSL	15995	0.5	7.2396	26.2686	3.6749	0.0425	0.5033	5.476	472.729	2	944.45	944.451	0	-0.5	370	Non	343.75	52.02	52.02	1.63	3	>sp|Q16649|NFIL3_HUMAN Nuclear factor interleukin-3-regulated protein OS=Homo sapiens OX=9606 GN=NFIL3 PE=1 SV=2	7001	rowlf_20220719_op_hs_mhc_lp-1_classi_20perc_repl1.ScanId;v=1;d1=7932.7932.2	controllerType=0 controllerNumber=1 scan=7932	13.9964
9	V.LPSHVTEEM[+15,995].L	LPSHVTEEM	15995	-0.377778	2.9197	52.5243	2.6173	0.0033	0.471	4.0204	529.745	2	1058.48	1058.48	0	0.1	599	Non	283.04	86.33	86.33	1.79	2	>sp|Q2TAL8|QRIC1_HUMAN Transcriptional regulator QRICH1 OS=Homo sapiens OX=9606 GN=QRICH1 PE=1 SV=1	7136	rowlf_20220719_op_hs_mhc_lp-1_classi_20perc_repl1.ScanId;v=1;d1=9192.9192.2	controllerType=0 controllerNumber=1 scan=9192	15.9316
9	M.EEISIM[+15,995]VAY.D	EEISIMVAY	15995	0.866667	0.1945	39.3462	0.0028	3.9295	6.7712	2.7928	535.758	2	1070.51	1070.51	0	0.5	3	Non	334.22	132.39	132.39	1.76	1	>sp|Q5R372-9|RBG1L_HUMAN Isoform 9 of Rab GTPase-activating protein 1-like OS=Homo sapiens OX=9606 GN=RABGAP1L	19920	rowlf_20220719_op_hs_mhc_lp-1_classi_20perc_repl1.ScanId;v=1;d1=36322.36322.2	controllerType=0 controllerNumber=1 scan=36322	68.7859
9	S.SPRPKM[+15,995]DAI.L	SPRPKMDAI	15995	-0.855556	7.3875	13.5542	6.4366	0.313	1.6768	5.4626	344.183	3	1030.53	1030.54	0	-0.9	156	Non	294	107.41	107.41	1.81	4	>sp|Q5SSJ5|HP1B3_HUMAN Heterochromatin protein 1-binding protein 3 OS=Homo sapiens OX=9606 GN=HP1BP3 PE=1 SV=1	7492	rowlf_20220719_op_hs_mhc_lp-1_classi_20perc_repl1.ScanId;v=1;d1=3215.3215.3	controllerType=0 controllerNumber=1 scan=3215	6.9305
9	S.DGM[+15,995]ERPSSL.M	DGMERPSSL	15995	-1.04444	3.3848	22.7555	3.8616	0.8321	1.7824	3.1548	504.227	2	1007.45	1007.45	0	0	805	Non	341.07	168.3	168.3	3.18	10	>sp|Q5VT52|RPRD2_HUMAN Regulation of nuclear pre-mRNA domain-containing protein 2 OS=Homo sapiens OX=9606 GN=RPRD2 PE=1 SV=1	7640	rowlf_20220719_op_hs_mhc_lp-1_classi_20perc_repl1.ScanId;v=1;d1=8683.8683.2	controllerType=0 controllerNumber=1 scan=8683	15.0722
9	F.ETTVKM[+15,995]STY.L	ETTVKMSTY	15995	-0.611111	0.0047	19.3028	2.2976	8.9757	10.5974	1.7053	538.252	2	1075.5	1075.5	0	-1	254	Non	385.13	198.02	198.02	2.88	5	>sp|Q6P179|ERAP2_HUMAN Endoplasmic reticulum aminopeptidase 2 OS=Homo sapiens OX=9606 GN=ERAP2 PE=1 SV=2	7938	rowlf_20220719_op_hs_mhc_lp-1_classi_20perc_repl1.ScanId;v=1;d1=5586.5586.2	controllerType=0 controllerNumber=1 scan=5586	10.6361
9	S.RPNGTSAM[+15,995]L.L	RPNGTSAML	15995	-0.444444	8.2193	15.9657	7.7169	0.1556	0.6944	4.2555	481.74	2	962.472	962.472	0	0.1	182	Non	392.58	94.4	94.4	2.38	4	>sp|Q6P2C8|MED27_HUMAN Mediator of RNA polymerase II transcription subunit 27 OS=Homo sapiens OX=9606 GN=MED27 PE=1 SV=1	7954	rowlf_20220719_op_hs_mhc_lp-1_classi_20perc_repl1.ScanId;v=1;d1=6248.6248.2	controllerType=0 controllerNumber=1 scan=6248	11.5568
9	V.TADVTSAVM[+15,995].G	TADVTSAVM	15995	0.911111	5.5384	42.7561	5.0612	0.0897	0.2074	5.0778	455.712	2	910.416	910.419	0	-2.4	16	Non	322.32	116.69	116.69	1.73	3	>sp|Q6P3W7|SCYL2_HUMAN SCY1-like protein 2 OS=Homo sapiens OX=9606 GN=SCYL2 PE=1 SV=1	7964	rowlf_20220719_op_hs_mhc_lp-1_classi_20perc_repl1.ScanId;v=1;d1=12511.12511.2	controllerType=0 controllerNumber=1 scan=12511	21.6623
9	K.KM[+15,995]APTVLVH.S	KMAPTVLVH	15995	0.722222	5.6979	0.5903	4.9822	20.1	6.0736	1.431	337.86	3	1011.56	1011.57	0	-0.9	460	Non	204.32	53.57	53.57	1.4	11	>sp|Q6W2J9|BCOR_HUMAN BCL-6 corepressor OS=Homo sapiens OX=9606 GN=BCOR PE=1 SV=1	8175	rowlf_20220719_op_hs_mhc_lp-1_classi_20perc_repl1.ScanId;v=1;d1=9955.9955.3	controllerType=0 controllerNumber=1 scan=9955	17.0737
9	A.EVTTNIPKM[+15,995].E	EVTTNIPKM	15995	-0.366667	0.0233	18.7907	7.2398	0.9982	3.708	3.7883	524.77	2	1048.53	1048.53	0	-2.1	74	Non	389.45	154.94	154.94	2.48	2	>sp|Q7L1W4|LRC8D_HUMAN Volume-regulated anion channel subunit LRRC8D OS=Homo sapiens OX=9606 GN=LRRC8D PE=1 SV=1	8381	rowlf_20220719_op_hs_mhc_lp-1_classi_20perc_repl1.ScanId;v=1;d1=11783.11783.2	controllerType=0 controllerNumber=1 scan=11783	20.3149
9	T.APRSLPAAM[+15,995].A	APRSLPAAM	15995	0.288889	5.1872	18.2817	2.4264	0.2126	1.6772	4.9196	465.247	2	929.487	929.487	0	-0.7	230	Non	354.82	78.86	78.86	1.62	3	>sp|Q7L3V2|BOP_HUMAN Protein Bop OS=Homo sapiens OX=9606 GN=RTL10 PE=1 SV=1	8390	rowlf_20220719_op_hs_mhc_lp-1_classi_20perc_repl1.ScanId;v=1;d1=8692.8692.2	controllerType=0 controllerNumber=1 scan=8692	15.086
9	L.M[+15,995]ENLPLPEY.T	MENLPLPEY	15995	-0.611111	1.0775	16.9293	0.0067	4.5719	3.8327	2.4525	561.262	2	1121.52	1121.52	0	-1.9	1506	Non	270.09	151.73	151.73	1.66	6	>sp|Q7LBC6|KDM3B_HUMAN Lysine-specific demethylase 3B OS=Homo sapiens OX=9606 GN=KDM3B PE=1 SV=2	8422	rowlf_20220719_op_hs_mhc_lp-1_classi_20perc_repl1.ScanId;v=1;d1=36421.36421.2	controllerType=0 controllerNumber=1 scan=36421	69.0159
9	N.LPQHPDVEM[+15,995].L	LPQHPDVEM	15995	-0.777778	7.894	53.5922	4.1962	0.0067	0.4457	6.9274	541.253	2	1081.5	1081.5	0	-0.1	162	Non	468	202.25	202.25	3.13	4	>sp|Q7Z7E8|UB2Q1_HUMAN Ubiquitin-conjugating enzyme E2 Q1 OS=Homo sapiens OX=9606 GN=UBE2Q1 PE=1 SV=1	8589	rowlf_20220719_op_hs_mhc_lp-1_classi_20perc_repl1.ScanId;v=1;d1=12578.12578.2	controllerType=0 controllerNumber=1 scan=12578	21.7845
9	T.DPNNTQM[+15,995]IL.G	DPNNTQMIL	15995	-0.677778	8.7003	46.8125	3.8579	0.0972	1.8582	6.7961	531.25	2	1061.49	1061.49	0	-0.9	675	Non	238.85	83.51	83.51	1.4	5	>sp|Q86X10|RLGPB_HUMAN Ral GTPase-activating protein subunit beta OS=Homo sapiens OX=9606 GN=RALGAPB PE=1 SV=1	16349	rowlf_20220719_op_hs_mhc_lp-1_classi_20perc_repl1.ScanId;v=1;d1=23134.23134.2	controllerType=0 controllerNumber=1 scan=23134	41.4088
9	E.SPNHLYLVM[+15,995].Q	SPNHLYLVM	15995	0.366667	3.4662	28.5643	2.2482	0.0823	0.9951	4.3688	545.274	2	1089.54	1089.54	0	0.1	90	Non	386.42	21.31	21.31	2.19	3	>sp|Q8IU85|KCC1D_HUMAN Calcium/calmodulin-dependent protein kinase type 1D OS=Homo sapiens OX=9606 GN=CAMK1D PE=1 SV=1	8888	rowlf_20220719_op_hs_mhc_lp-1_classi_20perc_repl1.ScanId;v=1;d1=24601.24601.2	controllerType=0 controllerNumber=1 scan=24601	44.2028
9	H.SPVASDM[+15,995]TL.T	SPVASDMTL	15995	0.477778	6.6544	42.0976	6.93	0.0074	1.4166	9.9609	468.72	2	936.433	936.434	0	-1	1081	Non	261.68	75.35	75.35	1.7	11	>sp|Q8IWV8-4|UBR2_HUMAN Isoform 4 of E3 ubiquitin-protein ligase UBR2 OS=Homo sapiens OX=9606 GN=UBR2	31677	rowlf_20220719_op_hs_mhc_lp-1_classi_20perc_repl1.ScanId;v=1;d1=17387.17387.2	controllerType=0 controllerNumber=1 scan=17387	30.5886
9	K.TPISNEVEM[+15,995].E	TPISNEVEM	15995	-0.333333	2.4363	57.6974	2.5566	0.004	1.0676	8.5687	518.236	2	1035.47	1035.47	0	-0.9	553	Non	388.57	132.66	132.66	2.65	3	>sp|Q8IZD2|KMT2E_HUMAN Inactive histone-lysine N-methyltransferase 2E OS=Homo sapiens OX=9606 GN=KMT2E PE=1 SV=1	9154	rowlf_20220719_op_hs_mhc_lp-1_classi_20perc_repl1.ScanId;v=1;d1=15051.15051.2	controllerType=0 controllerNumber=1 scan=15051	26.3873
9	V.DEATRLM[+15,995]AL.L	DEATRLMAL	15995	0.1	3.1949	42.7561	0.0438	1.4747	4.0827	5.6624	518.26	2	1035.51	1035.51	0	-1	91	Non	414.57	190.39	190.39	3.64	3	>sp|Q8N0T1|RBIS_HUMAN Ribosomal biogenesis factor OS=Homo sapiens OX=9606 GN=RBIS PE=1 SV=4	16460	rowlf_20220719_op_hs_mhc_lp-1_classi_20perc_repl1.ScanId;v=1;d1=22887.22887.2	controllerType=0 controllerNumber=1 scan=22887	40.931
9	D.VLYAKVHM[+15,995]K.D	VLYAKVHMK	15995	0.4	9.5461	0.1431	14.2015	32.6	4.9575	1.186	368.879	3	1104.62	1104.62	0	-0.4	236	Non	257.92	77.46	77.46	1.62	4	>sp|Q8N9N2-2|ASCC1_HUMAN Isoform 2 of Activating signal cointegrator 1 complex subunit 1 OS=Homo sapiens OX=9606 GN=ASCC1	32288	rowlf_20220719_op_hs_mhc_lp-1_classi_20perc_repl1.ScanId;v=1;d1=3100.3100.3	controllerType=0 controllerNumber=1 scan=3100	6.6762
9	L.EVIGRLPDM[+15,995].E	EVIGRLPDM	15995	0.1	0.016	19.7277	9.8439	1.5227	5.3976	4.7612	523.272	2	1045.54	1045.53	0	1.5	117	Non	325.68	88.25	88.25	1.84	2	>sp|Q8NBL1|PGLT1_HUMAN Protein O-glucosyltransferase 1 OS=Homo sapiens OX=9606 GN=POGLUT1 PE=1 SV=1	9533	rowlf_20220719_op_hs_mhc_lp-1_classi_20perc_repl1.ScanId;v=1;d1=21346.21346.2	controllerType=0 controllerNumber=1 scan=21346	37.982
9	V.M[+15,995]PSADPRSL.S	MPSADPRSL	15995	-0.588889	5.5804	35.8947	3.2009	0.0062	0.4804	2.6439	495.24	2	989.472	989.472	0	-0.3	476	Non	353.03	145.55	145.55	2.21	3	>sp|Q8ND24|RN214_HUMAN RING finger protein 214 OS=Homo sapiens OX=9606 GN=RNF214 PE=1 SV=2	32464	rowlf_20220719_op_hs_mhc_lp-1_classi_20perc_repl1.ScanId;v=1;d1=13375.13375.2	controllerType=0 controllerNumber=1 scan=13375	23.2112
9	E.DQM[+15,995]SRLAKL.T	DQMSRLAKL	15995	-0.544444	1.1969	17.8719	0.9522	2.5277	3.4697	2.5236	539.288	2	1077.57	1077.57	0	-2.2	170	Non	505.03	183.22	183.22	2.85	4	>sp|Q8NEB9|PK3C3_HUMAN Phosphatidylinositol 3-kinase catalytic subunit type 3 OS=Homo sapiens OX=9606 GN=PIK3C3 PE=1 SV=1	9627	rowlf_20220719_op_hs_mhc_lp-1_classi_20perc_repl1.ScanId;v=1;d1=12328.12328.2	controllerType=0 controllerNumber=1 scan=12328	21.3462
9	S.SYKDFAM[+15,995]SK.N	SYKDFAMSK	15995	-0.855556	6.5282	0.0164	8.2472	42.5	3.2573	1.1536	364.839	3	1092.5	1092.5	0	-0.9	426	Non	286.94	154.78	154.78	2.39	10	>sp|Q8WVV9|HNRLL_HUMAN Heterogeneous nuclear ribonucleoprotein L-like OS=Homo sapiens OX=9606 GN=HNRNPLL PE=1 SV=1	10102	rowlf_20220719_op_hs_mhc_lp-1_classi_20perc_repl1.ScanId;v=1;d1=7535.7535.3	controllerType=0 controllerNumber=1 scan=7535	13.3998
9	L.ETAGTVAAM[+15,995].A	ETAGTVAAM	15995	0.688889	0.0025	17.9733	4.4474	0.5489	3.8132	4.3356	433.7	2	866.393	866.392	0	0.7	23	Non	287.96	120.35	120.35	2.15	3	>sp|Q8WWH5|TRUB1_HUMAN Pseudouridylate synthase TRUB1 OS=Homo sapiens OX=9606 GN=TRUB1 PE=1 SV=1	10128	rowlf_20220719_op_hs_mhc_lp-1_classi_20perc_repl1.ScanId;v=1;d1=4006.4006.4	controllerType=0 controllerNumber=1 scan=4006	8.4304
9	G.IPTSARSM[+15,995]L.S	IPTSARSML	15995	0.4	13.8495	43.2051	11.3779	0.1619	1.2202	8.0598	496.265	2	991.523	991.524	0	-0.9	522	Non	320.95	39.12	39.12	1.4	6	>sp|Q8WXI9|P66B_HUMAN Transcriptional repressor p66-beta OS=Homo sapiens OX=9606 GN=GATAD2B PE=1 SV=1	10189	rowlf_20220719_op_hs_mhc_lp-1_classi_20perc_repl1.ScanId;v=1;d1=13678.13678.2	controllerType=0 controllerNumber=1 scan=13678	23.7876
9	A.TPKM[+15,995]PGQSV.R	TPKMPGQSV	15995	-0.711111	5.2557	14.7834	3.9825	0.2712	1.6354	5.0254	480.744	2	960.481	960.482	0	-0.5	1764	Non	237.65	41.05	41.05	1.59	8	>sp|Q8WYP5|ELYS_HUMAN Protein ELYS OS=Homo sapiens OX=9606 GN=AHCTF1 PE=1 SV=3	10221	rowlf_20220719_op_hs_mhc_lp-1_classi_20perc_repl1.ScanId;v=1;d1=3919.3919.2	controllerType=0 controllerNumber=1 scan=3919	8.278
9	I.M[+15,995]PVKQPYYL.Q	MPVKQPYYL	15995	-0.366667	2.546	30.4956	2.7695	0.0049	0.5439	2.4284	577.8	2	1154.59	1154.59	0	1.3	814	Non	228.67	139.02	139.02	1.85	3	>sp|Q92540|SMG7_HUMAN Nonsense-mediated mRNA decay factor SMG7 OS=Homo sapiens OX=9606 GN=SMG7 PE=1 SV=2	10265	rowlf_20220719_op_hs_mhc_lp-1_classi_20perc_repl1.ScanId;v=1;d1=24035.24035.2	controllerType=0 controllerNumber=1 scan=24035	43.1127
9	P.M[+15,995]PGTHTVTL.Q	MPGTHTVTL	15995	0.288889	4.2051	31.6262	3.3498	0.0026	0.3545	2.5318	486.744	2	972.48	972.482	0	-1.8	243	Non	306.95	30.57	30.57	1.43	15	>sp|Q92597|NDRG1_HUMAN Protein NDRG1 OS=Homo sapiens OX=9606 GN=NDRG1 PE=1 SV=1	10291	rowlf_20220719_op_hs_mhc_lp-1_classi_20perc_repl1.ScanId;v=1;d1=14898.14898.2	controllerType=0 controllerNumber=1 scan=14898	26.0899
9	L.M[+15,995]ESVVVSEY.F	MESVVVSEY	15995	0.511111	0.9454	29.1692	0.0056	5.1528	4.4044	2.0833	529.739	2	1058.47	1058.47	0	-0.1	373	Non	355.22	86.44	86.44	1.86	9	>sp|Q92621|NU205_HUMAN Nuclear pore complex protein Nup205 OS=Homo sapiens OX=9606 GN=NUP205 PE=1 SV=3	10306	rowlf_20220719_op_hs_mhc_lp-1_classi_20perc_repl1.ScanId;v=1;d1=23702.23702.2	controllerType=0 controllerNumber=1 scan=23702	42.4681
9	F.NM[+15,995]FDHPIPR.V	NMFDHPIPR	15995	-0.966667	2.3235	1.1343	5.3171	8.6884	3.5464	1.8653	381.518	3	1142.54	1142.54	0	-1.9	5	Non	162.08	162.08	162.08	1.6	2	>sp|Q92890|UFD1_HUMAN Ubiquitin recognition factor in ER-associated degradation protein 1 OS=Homo sapiens OX=9606 GN=UFD1 PE=1 SV=3	10404	rowlf_20220719_op_hs_mhc_lp-1_classi_20perc_repl1.ScanId;v=1;d1=14552.14552.3	controllerType=0 controllerNumber=1 scan=14552	25.4782
9	S.YPESGYSM[+15,995]L.Y	YPESGYSML	15995	-0.444444	7.0458	39.7308	6.0948	0.0172	0.1276	4.6596	531.726	2	1062.44	1062.44	0	-0.8	620	Non	283.37	66.27	66.27	1.47	4	>sp|Q93050-1|VPP1_HUMAN Isoform 2 of V-type proton ATPase 116 kDa subunit a 1 OS=Homo sapiens OX=9606 GN=ATP6V0A1	33460	rowlf_20220719_op_hs_mhc_lp-1_classi_20perc_repl1.ScanId;v=1;d1=24545.24545.2	controllerType=0 controllerNumber=1 scan=24545	44.0989
9	N.TAYVGSAVM[+15,995].T	TAYVGSAVM	15995	1.18889	1.7149	14.5679	3.6437	0.1326	3.6294	2.4388	914.427	1	914.427	914.429	0	-1.5	111	Non	574.53	226.87	226.87	4.26	2	>sp|Q96CS7-2|PKHB2_HUMAN Isoform 2 of Pleckstrin homology domain-containing family B member 2 OS=Homo sapiens OX=9606 GN=PLEKHB2	33653	rowlf_20220719_op_hs_mhc_lp-1_classi_20perc_repl1.ScanId;v=1;d1=15320.15320.1	controllerType=0 controllerNumber=1 scan=15320	26.8322
9	Q.LPNHRVLIM[+15,995].K	LPNHRVLIM	15995	0.6	3.2846	29.9538	3.3451	0.1374	1.0182	2.6094	370.214	3	1108.63	1108.63	0	-0.9	175	Non	175.36	70.9	70.9	1.31	2	>sp|Q96IU4|ABHEB_HUMAN Putative protein-lysine deacylase ABHD14B OS=Homo sapiens OX=9606 GN=ABHD14B PE=1 SV=1	10916	rowlf_20220719_op_hs_mhc_lp-1_classi_20perc_repl1.ScanId;v=1;d1=15200.15200.3	controllerType=0 controllerNumber=1 scan=15200	26.6401
9	G.SPM[+15,995]EEREKL.L	SPMEEREKL	15995	-1.73333	4.143	35.4342	3.5688	0.0353	1.0402	7.2368	378.853	3	1134.54	1134.55	0	-1	300	Non	330.71	126.29	126.29	1.95	1	>sp|Q96LB3|IFT74_HUMAN Intraflagellar transport protein 74 homolog OS=Homo sapiens OX=9606 GN=IFT74 PE=1 SV=1	11032	rowlf_20220719_op_hs_mhc_lp-1_classi_20perc_repl1.ScanId;v=1;d1=4356.4356.3	controllerType=0 controllerNumber=1 scan=4356	8.9491
9	Q.APRLPSTM[+15,995]L.L	APRLPSTML	15995	0.233333	7.3227	13.2167	5.0781	0.2565	0.9902	3.9784	501.275	2	1001.54	1001.54	0	-2.4	106	Non	499.99	167.53	167.53	3.17	2	>sp|Q96RI0|PAR4_HUMAN Proteinase-activated receptor 4 OS=Homo sapiens OX=9606 GN=F2RL3 PE=1 SV=3	11257	rowlf_20220719_op_hs_mhc_lp-1_classi_20perc_repl1.ScanId;v=1;d1=24362.24362.2	controllerType=0 controllerNumber=1 scan=24362	43.7366
9	N.IPM[+15,995]AKSYVL.K	IPMAKSYVL	15995	0.955556	7.3469	33.6196	2.9351	0.0138	0.6806	3.1931	519.288	2	1037.57	1037.57	0	-2	1901	Non	241.9	65.8	65.8	1.41	14	>sp|Q96RL7|VP13A_HUMAN Intermembrane lipid transfer protein VPS13A OS=Homo sapiens OX=9606 GN=VPS13A PE=1 SV=2	11266	rowlf_20220719_op_hs_mhc_lp-1_classi_20perc_repl1.ScanId;v=1;d1=25544.25544.2	controllerType=0 controllerNumber=1 scan=25544	46.1239
9	D.LPTDSAIIM[+15,995].H	LPTDSAIIM	15995	1.1	6.0871	63.125	4.9868	0.0067	0.9681	6.9888	976.502	1	976.502	976.502	0	0	443	Non	579	131.63	131.63	4	3	>sp|Q96SK2|TM209_HUMAN Transmembrane protein 209 OS=Homo sapiens OX=9606 GN=TMEM209 PE=1 SV=2	21692	rowlf_20220719_op_hs_mhc_lp-1_classi_20perc_repl1.ScanId;v=1;d1=28216.28216.1	controllerType=0 controllerNumber=1 scan=28216	51.5449
9	S.M[+15,995]PEKEPSVL.R	MPEKEPSVL	15995	-0.555556	10.6244	48.5	3.2119	0.0036	0.1659	3.1728	523.264	2	1045.52	1045.52	0	-1.6	636	Non	276.81	86.33	86.33	1.8	4	>sp|Q96T76|MMS19_HUMAN MMS19 nucleotide excision repair protein homolog OS=Homo sapiens OX=9606 GN=MMS19 PE=1 SV=2	11340	rowlf_20220719_op_hs_mhc_lp-1_classi_20perc_repl1.ScanId;v=1;d1=15606.15606.2	controllerType=0 controllerNumber=1 scan=15606	27.3466
9	S.HPLTQSAVM[+15,995].G	HPLTQSAVM	15995	0.211111	3.7888	54.9515	2.8339	0.009	1.3919	8.6375	500.25	2	999.493	999.493	0	-0.1	136	Non	257.05	69.47	69.47	1.73	1	>sp|Q9BQA9|CYBC1_HUMAN Cytochrome b-245 chaperone 1 OS=Homo sapiens OX=9606 GN=CYBC1 PE=1 SV=1	11570	rowlf_20220719_op_hs_mhc_lp-1_classi_20perc_repl1.ScanId;v=1;d1=7531.7531.2	controllerType=0 controllerNumber=1 scan=7531	13.394
9	H.M[+15,995]PERAVFRL.R	MPERAVFRL	15995	0.0444444	13.432	48.7857	6.5277	0.0362	0.5326	7.7951	378.874	3	1134.61	1134.61	0	-1	440	Non	205.9	157.93	157.93	1.4	3	>sp|Q9BQG0|MBB1A_HUMAN Myb-binding protein 1A OS=Homo sapiens OX=9606 GN=MYBBP1A PE=1 SV=2	11581	rowlf_20220719_op_hs_mhc_lp-1_classi_20perc_repl1.ScanId;v=1;d1=22747.22747.3	controllerType=0 controllerNumber=1 scan=22747	40.648
9	D.RVM[+15,995]QDIVYK.L	RVMQDIVYK	15995	-0.211111	5.3605	0.0099	24.6296	32.2	3.867	1.0445	584.313	2	1167.62	1167.62	0	0.1	102	Non	424.22	183.79	183.79	2.71	2	>sp|Q9BSM1|PCGF1_HUMAN Polycomb group RING finger protein 1 OS=Homo sapiens OX=9606 GN=PCGF1 PE=1 SV=2	11665	rowlf_20220719_op_hs_mhc_lp-1_classi_20perc_repl1.ScanId;v=1;d1=9061.9061.2	controllerType=0 controllerNumber=1 scan=9061	15.7072
9	P.DETM[+15,995]VIGNY.R	DETMVIGNY	15995	-0.255556	1.6916	84.4737	0.0138	20.1	25.25	18.65	529.229	2	1057.45	1057.45	0	-0.2	56	Non	232.03	123.26	123.26	1.59	5	>sp|Q9BVK6|TMED9_HUMAN Transmembrane emp24 domain-containing protein 9 OS=Homo sapiens OX=9606 GN=TMED9 PE=1 SV=2	11790	rowlf_20220719_op_hs_mhc_lp-1_classi_20perc_repl1.ScanId;v=1;d1=24821.24821.2	controllerType=0 controllerNumber=1 scan=24821	44.6473
9	V.KPM[+15,995]EAASAI.L	KPMEAASAI	15995	0.222222	12.5623	22.6095	9.2323	0.1459	1.9338	11.8026	467.24	2	933.472	933.471	0	1.3	332	Non	341.81	72.38	72.38	1.63	5	>sp|Q9BVP2|GNL3_HUMAN Guanine nucleotide-binding protein-like 3 OS=Homo sapiens OX=9606 GN=GNL3 PE=1 SV=2	11796	rowlf_20220719_op_hs_mhc_lp-1_classi_20perc_repl1.ScanId;v=1;d1=6568.6568.2	controllerType=0 controllerNumber=1 scan=6568	11.9997
9	K.M[+15,995]PISSHVDL.G	MPISSHVDL	15995	0.5	5.207	46.7812	4.5825	0.0032	1.0287	7.3271	507.75	2	1014.49	1014.49	0	1.3	385	Non	328.97	111.52	111.52	2.61	4	>sp|Q9BVQ7|SPA5L_HUMAN Ribosome biogenesis protein SPATA5L1 OS=Homo sapiens OX=9606 GN=SPATA5L1 PE=1 SV=2	11797	rowlf_20220719_op_hs_mhc_lp-1_classi_20perc_repl1.ScanId;v=1;d1=21178.21178.2	controllerType=0 controllerNumber=1 scan=21178	37.6476
9	E.VPVDSAPVM[+15,995].E	VPVDSAPVM	15995	0.977778	2.7763	47.5714	2.3985	0.003	0.8332	5.4281	930.461	1	930.461	930.46	0	0.6	722	Non	597.76	245.57	245.57	4.69	2	>sp|Q9BZQ8|NIBA1_HUMAN Protein Niban 1 OS=Homo sapiens OX=9606 GN=NIBAN1 PE=1 SV=1	12056	rowlf_20220719_op_hs_mhc_lp-1_classi_20perc_repl1.ScanId;v=1;d1=16339.16339.1	controllerType=0 controllerNumber=1 scan=16339	28.6527
9	S.APSKTSLIM[+15,995].N	APSKTSLIM	15995	0.466667	7.796	31.729	4.9384	0.088	1.0637	6.3615	482.262	2	963.517	963.518	0	-1.2	263	Non	486.14	157.13	157.13	3.86	2	>sp|Q9H334|FOXP1_HUMAN Forkhead box protein P1 OS=Homo sapiens OX=9606 GN=FOXP1 PE=1 SV=1	12360	rowlf_20220719_op_hs_mhc_lp-1_classi_20perc_repl1.ScanId;v=1;d1=12296.12296.2	controllerType=0 controllerNumber=1 scan=12296	21.2904
9	N.M[+15,995]EVYLGEEY.C	MEVYLGEEY	15995	-0.4	1.9238	69.7727	0.0168	8.1254	11.3025	5.5387	574.745	2	1148.48	1148.48	0	0.5	99	Non	363.28	126.66	126.66	1.98	3	>sp|Q9H8K7|PAAT_HUMAN ATPase PAAT OS=Homo sapiens OX=9606 GN=PAAT PE=1 SV=2	12556	rowlf_20220719_op_hs_mhc_lp-1_classi_20perc_repl1.ScanId;v=1;d1=29313.29313.2	controllerType=0 controllerNumber=1 scan=29313	53.8404
9	Q.VPRSSSM[+15,995]VL.G	VPRSSSMVL	15995	0.622222	8.9554	14.4512	5.0203	0.0822	1.0795	2.2602	496.266	2	991.525	991.524	0	1	124	Non	287.5	75.79	75.79	2.07	6	>sp|Q9H992|MARH7_HUMAN E3 ubiquitin-protein ligase MARCHF7 OS=Homo sapiens OX=9606 GN=MARCHF7 PE=1 SV=1	12583	rowlf_20220719_op_hs_mhc_lp-1_classi_20perc_repl1.ScanId;v=1;d1=12221.12221.2	controllerType=0 controllerNumber=1 scan=12221	21.1584
9	S.RPTPQDYEM[+15,995].R	RPTPQDYEM	15995	-2.03333	6.6946	37.5	2.7171	0.0332	0.5617	4.6241	576.753	2	1152.5	1152.5	0	-0.3	2035	Non	508.43	292.14	292.14	4.49	11	>sp|Q9HCK8|CHD8_HUMAN Chromodomain-helicase-DNA-binding protein 8 OS=Homo sapiens OX=9606 GN=CHD8 PE=1 SV=5	12754	rowlf_20220719_op_hs_mhc_lp-1_classi_20perc_repl1.ScanId;v=1;d1=8004.8004.2	controllerType=0 controllerNumber=1 scan=8004	14.1019
9	S.EPNPDDPLM[+15,995].A	EPNPDDPLM	15995	-1.45556	3.1687	45.8824	4.0387	0.0221	1.43	11.7237	522.221	2	1043.44	1043.43	0	0.7	117	Non	272.25	151.9	151.9	1.67	2	>sp|Q9NPD8|UBE2T_HUMAN Ubiquitin-conjugating enzyme E2 T OS=Homo sapiens OX=9606 GN=UBE2T PE=1 SV=1	12853	rowlf_20220719_op_hs_mhc_lp-1_classi_20perc_repl1.ScanId;v=1;d1=20244.20244.2	controllerType=0 controllerNumber=1 scan=20244	35.8856
9	L.M[+15,995]RLPGGPTL.T	MRLPGGPTL	15995	0.0333333	7.825	4.2654	3.9588	2.005	0.8949	0.017	479.264	2	957.521	957.519	0	2	100	Non	306.26	72.99	72.99	1.4	2	>sp|Q9NQ55|SSF1_HUMAN Suppressor of SWI4 1 homolog OS=Homo sapiens OX=9606 GN=PPAN PE=2 SV=1	12901	rowlf_20220719_op_hs_mhc_lp-1_classi_20perc_repl1.ScanId;v=1;d1=22560.22560.2	controllerType=0 controllerNumber=1 scan=22560	40.293
9	F.M[+15,995]PSKGSVTL.S	MPSKGSVTL	15995	0.188889	3.1894	22.6569	2.4373	0.0008	0.2229	2.7207	468.246	2	935.486	935.487	0	-1.2	798	Non	314.13	84.77	84.77	1.84	3	>sp|Q9NQW6|ANLN_HUMAN Anillin OS=Homo sapiens OX=9606 GN=ANLN PE=1 SV=2	12951	rowlf_20220719_op_hs_mhc_lp-1_classi_20perc_repl1.ScanId;v=1;d1=11212.11212.2	controllerType=0 controllerNumber=1 scan=11212	19.3352
9	N.DEFYANNM[+15,995]Y.L	DEFYANNMY	15995	-1.12222	1.6878	73.5938	0.0073	12.3333	20.8	5.9889	591.724	2	1182.44	1182.44	0	0	269	Non	349.4	107.65	107.65	3.19	4	>sp|Q9NRW7|VPS45_HUMAN Vacuolar protein sorting-associated protein 45 OS=Homo sapiens OX=9606 GN=VPS45 PE=1 SV=1	13051	rowlf_20220719_op_hs_mhc_lp-1_classi_20perc_repl1.ScanId;v=1;d1=24554.24554.2	controllerType=0 controllerNumber=1 scan=24554	44.1139
9	R.TLNPQM[+15,995]LQK.K	TLNPQMLQK	15995	-0.8	5.3313	0.1719	18.8182	30.3333	3.8324	1.4695	544.793	2	1088.58	1088.58	0	1.5	441	Non	413.51	52.79	52.79	1.7	2	>sp|Q9NVU7|SDA1_HUMAN Protein SDA1 homolog OS=Homo sapiens OX=9606 GN=SDAD1 PE=1 SV=3	13213	rowlf_20220719_op_hs_mhc_lp-1_classi_20perc_repl1.ScanId;v=1;d1=13931.13931.2	controllerType=0 controllerNumber=1 scan=13931	24.2508
9	F.DEVDM[+15,995]AHRF.A	DEVDMAHRF	15995	-0.833333	1.8737	62.5893	0.0022	3.2807	4.9091	5.8487	379.167	3	1135.49	1135.48	0	1.5	96	Non	294.32	153.94	153.94	2.18	2	>sp|Q9NX46|ADPRS_HUMAN ADP-ribosylhydrolase ARH3 OS=Homo sapiens OX=9606 GN=ADPRS PE=1 SV=1	13279	rowlf_20220719_op_hs_mhc_lp-1_classi_20perc_repl1.ScanId;v=1;d1=10749.10749.3	controllerType=0 controllerNumber=1 scan=10749	18.4397
9	L.EESAVTVM[+15,995]F.D	EESAVTVMF	15995	0.711111	1.3384	57.5658	0.0204	3.477	4.1413	5.5756	514.734	2	1028.46	1028.46	0	-0.5	193	Non	337.22	122.67	122.67	2.3	4	>sp|Q9NZL9|MAT2B_HUMAN Methionine adenosyltransferase 2 subunit beta OS=Homo sapiens OX=9606 GN=MAT2B PE=1 SV=1	13440	rowlf_20220719_op_hs_mhc_lp-1_classi_20perc_repl1.ScanId;v=1;d1=32068.32068.2	controllerType=0 controllerNumber=1 scan=32068	59.6208
9	Q.HPSIM[+15,995]RSTL.T	HPSIMRSTL	15995	-0.155556	6.5712	29.9231	4.7822	0.0385	0.8663	4.2232	529.277	2	1057.55	1057.55	0	0.4	2341	Non	274.1	71.54	71.54	1.56	9	>sp|Q9NZR2|LRP1B_HUMAN Low-density lipoprotein receptor-related protein 1B OS=Homo sapiens OX=9606 GN=LRP1B PE=1 SV=2	13459	rowlf_20220719_op_hs_mhc_lp-1_classi_20perc_repl1.ScanId;v=1;d1=9485.9485.2	controllerType=0 controllerNumber=1 scan=9485	16.3798
9	L.FPESERPEM[+15,995].L	FPESERPEM	15995	-1.58889	5.9289	54.7087	2.5107	0.0047	0.2045	4.0043	569.248	2	1137.49	1137.49	0	-0.1	425	Non	257.75	112.13	112.13	2.31	6	>sp|Q9UHX1|PUF60_HUMAN Poly(U)-binding-splicing factor PUF60 OS=Homo sapiens OX=9606 GN=PUF60 PE=1 SV=1	13843	rowlf_20220719_op_hs_mhc_lp-1_classi_20perc_repl1.ScanId;v=1;d1=10598.10598.2	controllerType=0 controllerNumber=1 scan=10598	18.1566
9	N.M[+15,995]PKKSSVVL.D	MPKKSSVVL	15995	0.344444	4.3262	14.0892	2.0871	0.0075	0.642	2.7067	502.794	2	1004.58	1004.58	0	-0.1	331	Non	404.81	114.47	114.47	2.8	6	>sp|Q9UIQ6|LCAP_HUMAN Leucyl-cystinyl aminopeptidase OS=Homo sapiens OX=9606 GN=LNPEP PE=1 SV=3	13892	rowlf_20220719_op_hs_mhc_lp-1_classi_20perc_repl1.ScanId;v=1;d1=6268.6268.2	controllerType=0 controllerNumber=1 scan=6268	11.5827
9	Q.FPHSM[+15,995]EPQL.R	FPHSMEPQL	15995	-0.633333	5.2086	44.9167	2.4972	0.0032	0.4671	3.4829	551.255	2	1101.5	1101.5	0	-1.2	145	Non	254.72	30.84	30.84	1.33	1	>sp|Q9UKD2|MRT4_HUMAN mRNA turnover protein 4 homolog OS=Homo sapiens OX=9606 GN=MRTO4 PE=1 SV=2	17439	rowlf_20220719_op_hs_mhc_lp-1_classi_20perc_repl1.ScanId;v=1;d1=21270.21270.2	controllerType=0 controllerNumber=1 scan=21270	37.8264
9	R.IPAASAAAM[+15,995].N	IPAASAAAM	15995	1.44444	4.7798	52.2816	4.7882	0.0074	1.2849	10.7426	818.407	1	818.407	818.408	0	-0.8	2232	Non	578.6	115.7	115.7	4.4	14	>sp|Q9UQ35|SRRM2_HUMAN Serine/arginine repetitive matrix protein 2 OS=Homo sapiens OX=9606 GN=SRRM2 PE=1 SV=2	14307	rowlf_20220719_op_hs_mhc_lp-1_classi_20perc_repl1.ScanId;v=1;d1=9909.9909.1	controllerType=0 controllerNumber=1 scan=9909	17.012
9	E.EPM[+15,995]EQEPAL.-	EPMEQEPAL	15995	-1.07778	3.4526	48.5714	2.4867	0.0048	1.6709	10.3267	530.238	2	1059.47	1059.47	0	2.8	1114	Non	296.85	64.9	64.9	1.85	6	>sp|Q9UQL6|HDAC5_HUMAN Histone deacetylase 5 OS=Homo sapiens OX=9606 GN=HDAC5 PE=1 SV=2	14326	rowlf_20220719_op_hs_mhc_lp-1_classi_20perc_repl1.ScanId;v=1;d1=18943.18943.2	controllerType=0 controllerNumber=1 scan=18943	33.5259
9	K.SM[+15,995]FQRTTYK.Y	SMFQRTTYK	15995	-1.18889	5.0934	0.0166	13.5329	22.1905	3.9401	0.8315	393.193	3	1177.57	1177.57	0	-1.2	348	Non	237.38	110.78	110.78	2.06	6	>sp|Q9Y262|EIF3L_HUMAN Eukaryotic translation initiation factor 3 subunit L OS=Homo sapiens OX=9606 GN=EIF3L PE=1 SV=1	14376	rowlf_20220719_op_hs_mhc_lp-1_classi_20perc_repl1.ScanId;v=1;d1=5242.5242.3	controllerType=0 controllerNumber=1 scan=5242	10.1691
9	Q.RPKNLM[+15,995]QTL.M	RPKNLMQTL	15995	-0.911111	5.4663	5.8536	2.8814	0.347	0.9618	2.0271	558.813	2	1116.62	1116.62	0	-0.5	1031	Non	347.41	93.78	93.78	2.59	5	>sp|Q9Y2D5-4|AKAP2_HUMAN Isoform 3 of A-kinase anchor protein 2 OS=Homo sapiens OX=9606 GN=AKAP2	37492	rowlf_20220719_op_hs_mhc_lp-1_classi_20perc_repl1.ScanId;v=1;d1=8755.8755.2	controllerType=0 controllerNumber=1 scan=8755	15.1869
9	W.RLYGGM[+15,995]NYR.R	RLYGGMNYR	15995	-1.13333	7.1055	0.4294	26.9091	51.25	6.4199	1.9315	382.522	3	1145.55	1145.55	0	-0.7	582	Non	357.27	228.41	228.41	2.55	1	>sp|Q9Y2M5|KLH20_HUMAN Kelch-like protein 20 OS=Homo sapiens OX=9606 GN=KLHL20 PE=1 SV=4	14455	rowlf_20220719_op_hs_mhc_lp-1_classi_20perc_repl1.ScanId;v=1;d1=6610.6610.3	controllerType=0 controllerNumber=1 scan=6610	12.0616
9	L.M[+15,995]PEKLSHKL.L	MPEKLSHKL	15995	-0.822222	6.5677	41.5217	2.0166	0.0057	0.1341	3.7463	366.871	3	1098.6	1098.6	0	-0.1	201	Non	264.84	128.05	128.05	2.12	2	>sp|Q9Y2R9|RT07_HUMAN 28S ribosomal protein S7, mitochondrial OS=Homo sapiens OX=9606 GN=MRPS7 PE=1 SV=2	17508	rowlf_20220719_op_hs_mhc_lp-1_classi_20perc_repl1.ScanId;v=1;d1=3095.3095.3	controllerType=0 controllerNumber=1 scan=3095	6.6658
9	N.LPTENVDKM[+15,995].N	LPTENVDKM	15995	-0.755556	4.4494	67.6136	5.1401	0.0148	1.4141	10.4059	531.761	2	1062.51	1062.51	0	0.6	858	Non	399.03	138.32	138.32	2.65	2	>sp|Q9Y4C2|TCAF1_HUMAN TRPM8 channel-associated factor 1 OS=Homo sapiens OX=9606 GN=TCAF1 PE=1 SV=3	14602	rowlf_20220719_op_hs_mhc_lp-1_classi_20perc_repl1.ScanId;v=1;d1=9898.9898.2	controllerType=0 controllerNumber=1 scan=9898	16.9955
9	E.TPTGIKVVM[+15,995].N	TPTGIKVVM	15995	0.833333	3.7526	52.8641	2.5172	0.0187	1.3078	5.0284	481.273	2	961.539	961.539	0	0.5	76	Non	442.62	130.4	130.4	2.85	1	>sp|Q9Y5R8|TPPC1_HUMAN Trafficking protein particle complex subunit 1 OS=Homo sapiens OX=9606 GN=TRAPPC1 PE=1 SV=1	14712	rowlf_20220719_op_hs_mhc_lp-1_classi_20perc_repl1.ScanId;v=1;d1=16752.16752.2	controllerType=0 controllerNumber=1 scan=16752	29.3974
9	P.QPVHPDVTM[+15,995].K	QPVHPDVTM	15995	-0.422222	2.6024	46.6875	3.9324	0.0079	1.2209	12.4545	520.247	2	1039.49	1039.49	0	-0.8	121	Non	372.54	229.88	229.88	2.86	3	>sp|Q9Y6X2|PIAS3_HUMAN E3 SUMO-protein ligase PIAS3 OS=Homo sapiens OX=9606 GN=PIAS3 PE=1 SV=2	14861	rowlf_20220719_op_hs_mhc_lp-1_classi_20perc_repl1.ScanId;v=1;d1=8741.8741.2	controllerType=0 controllerNumber=1 scan=8741	15.165
10	S.SPM[+15,995]PGTLTAL.R	SPMPGTLTAL	15995	0.55	4.9268	18.5352	6.2645	0.0168	1.0024	7.7541	502.26	2	1003.51	1003.51	0	-0.7	99	Non	313.9	98.69	98.69	1.64	2	>sp|O60671|RAD1_HUMAN Cell cycle checkpoint protein RAD1 OS=Homo sapiens OX=9606 GN=RAD1 PE=1 SV=1	1082	rowlf_20220719_op_hs_mhc_lp-1_classi_20perc_repl1.ScanId;v=1;d1=30467.30467.2	controllerType=0 controllerNumber=1 scan=30467	56.2362
10	F.YPEEVSSM[+15,995]VL.T	YPEEVSSMVL	15995	0.26	16.4602	59.4079	3.2117	0.0101	0.6373	10.3762	585.273	2	1169.54	1169.54	0	0	115	Non	320.4	154.3	154.3	2.62	27	>sp|P11142|HSP7C_HUMAN Heat shock cognate 71 kDa protein OS=Homo sapiens OX=9606 GN=HSPA8 PE=1 SV=1	2669	rowlf_20220719_op_hs_mhc_lp-1_classi_20perc_repl1.ScanId;v=1;d1=30442.30442.2	controllerType=0 controllerNumber=1 scan=30442	56.1833
10	F.NEM[+15,995]EAPTTAY.K	NEMEAPTTAY	15995	-0.93	1.082	35.2105	0.011	8.5448	6.2235	6.6201	571.737	2	1142.47	1142.47	0	-1	213	Non	371.75	228.58	228.58	2.69	2	>sp|P14317|HCLS1_HUMAN Hematopoietic lineage cell-specific protein OS=Homo sapiens OX=9606 GN=HCLS1 PE=1 SV=3	2870	rowlf_20220719_op_hs_mhc_lp-1_classi_20perc_repl1.ScanId;v=1;d1=13977.13977.2	controllerType=0 controllerNumber=1 scan=13977	24.345
10	A.RPAEVGGM[+15,995]QL.R	RPAEVGGMQL	15995	-0.22	12.483	20.56	10.3599	0.2254	1.4462	9.14	537.274	2	1073.54	1073.54	0	-0.3	105	Non	508.77	224.17	224.17	3.02	1	>sp|P33316|DUT_HUMAN Deoxyuridine 5'-triphosphate nucleotidohydrolase, mitochondrial OS=Homo sapiens OX=9606 GN=DUT PE=1 SV=4	3909	rowlf_20220719_op_hs_mhc_lp-1_classi_20perc_repl1.ScanId;v=1;d1=12840.12840.2	controllerType=0 controllerNumber=1 scan=12840	22.2289
10	F.YPEEISSM[+15,995]VL.T	YPEEISSMVL	15995	0.29	15.9568	59.4079	3.0498	0.0101	0.6338	10	592.282	2	1183.56	1183.56	0	2	117	Non	403.35	179.94	179.94	2.21	5	>sp|P34931|HS71L_HUMAN Heat shock 70 kDa protein 1-like OS=Homo sapiens OX=9606 GN=HSPA1L PE=1 SV=2	3935	rowlf_20220719_op_hs_mhc_lp-1_classi_20perc_repl1.ScanId;v=1;d1=34053.34053.2	controllerType=0 controllerNumber=1 scan=34053	63.8766
10	D.DSFPM[+15,995]EIRQY.L	DSFPMEIRQY	15995	-0.95	0.0951	21.6079	1.9605	8.0768	14.2734	2.219	651.293	2	1301.58	1301.58	0	-3.3	24	Non	394.59	208.02	208.02	3.16	9	>sp|P42224|STAT1_HUMAN Signal transducer and activator of transcription 1-alpha/beta OS=Homo sapiens OX=9606 GN=STAT1 PE=1 SV=2	4217	rowlf_20220719_op_hs_mhc_lp-1_classi_20perc_repl1.ScanId;v=1;d1=27544.27544.2	controllerType=0 controllerNumber=1 scan=27544	50.1794
10	K.M[+15,995]PYTDQPAKL.P	MPYTDQPAKL	15995	-0.86	4.9209	34.1205	7.6587	0.0187	1.467	3.7253	590.29	2	1179.57	1179.57	0	1.8	979	Non	588.54	429.87	429.87	5.43	7	>sp|P53708|ITA8_HUMAN Integrin alpha-8 OS=Homo sapiens OX=9606 GN=ITGA8 PE=1 SV=3	4845	rowlf_20220719_op_hs_mhc_lp-1_classi_20perc_repl1.ScanId;v=1;d1=16967.16967.2	controllerType=0 controllerNumber=1 scan=16967	29.8281
10	A.YPDPSKQKPM[+15,995].A	YPDPSKQKPM	15995	-1.98	7.1912	44.1111	4.6258	0.0315	0.1089	4.362	402.865	3	1206.58	1206.58	0	-0.7	341	Non	419.98	226.86	226.86	2.71	5	>sp|P54577|SYYC_HUMAN Tyrosine--tRNA ligase, cytoplasmic OS=Homo sapiens OX=9606 GN=YARS1 PE=1 SV=4	4882	rowlf_20220719_op_hs_mhc_lp-1_classi_20perc_repl1.ScanId;v=1;d1=7029.7029.3	controllerType=0 controllerNumber=1 scan=7029	12.6816
10	Q.EIFDGIQPKM[+15,995].F	EIFDGIQPKM	15995	-0.27	0.0248	17.0587	11.4008	2.2602	0.4659	8.875	597.298	2	1193.59	1193.59	0	0.6	808	Non	487.19	195.22	195.22	3.6	2	>sp|P55060|XPO2_HUMAN Exportin-2 OS=Homo sapiens OX=9606 GN=CSE1L PE=1 SV=3	4927	rowlf_20220719_op_hs_mhc_lp-1_classi_20perc_repl1.ScanId;v=1;d1=26337.26337.2	controllerType=0 controllerNumber=1 scan=26337	47.6678
10	V.VEHDFIM[+15,995]ATY.L	VEHDFIMATY	15995	0.3	1.7405	29.1923	0.0603	20.0333	3.8975	4.9574	621.281	2	1241.55	1241.55	0	3	518	Non	452.21	261.35	261.35	3.16	3	>sp|P61221|ABCE1_HUMAN ATP-binding cassette sub-family E member 1 OS=Homo sapiens OX=9606 GN=ABCE1 PE=1 SV=1	5176	rowlf_20220719_op_hs_mhc_lp-1_classi_20perc_repl1.ScanId;v=1;d1=27077.27077.2	controllerType=0 controllerNumber=1 scan=27077	49.1825
10	A.EEYGGVM[+15,995]VSF.P	EEYGGVMVSF	15995	0.32	0.8619	50.5825	0.0376	5.0143	7.0776	6.6872	567.244	2	1133.48	1133.48	0	-1.5	828	Non	246.98	166.88	166.88	2.04	14	>sp|Q00341|VIGLN_HUMAN Vigilin OS=Homo sapiens OX=9606 GN=HDLBP PE=1 SV=2	5509	rowlf_20220719_op_hs_mhc_lp-1_classi_20perc_repl1.ScanId;v=1;d1=36372.36372.2	controllerType=0 controllerNumber=1 scan=36372	68.9036
10	Q.LPAPPHIDVM[+15,995].Y	LPAPPHIDVM	15995	0.47	5.2923	40.9796	6.7746	0.0201	1.7727	5.2275	553.29	2	1105.57	1105.57	0	1.5	362	Non	288.43	89.91	89.91	1.61	5	>sp|Q09161|NCBP1_HUMAN Nuclear cap-binding protein subunit 1 OS=Homo sapiens OX=9606 GN=NCBP1 PE=1 SV=1	5904	rowlf_20220719_op_hs_mhc_lp-1_classi_20perc_repl1.ScanId;v=1;d1=29408.29408.2	controllerType=0 controllerNumber=1 scan=29408	54.0298
10	D.APIGPHLQSM[+15,995].P	APIGPHLQSM	15995	0.09	1.5965	14.6157	5.3967	0.1291	2.0613	6.729	533.772	2	1066.54	1066.54	0	1.2	505	Non	452.16	266.16	266.16	2.71	4	>sp|Q14152|EIF3A_HUMAN Eukaryotic translation initiation factor 3 subunit A OS=Homo sapiens OX=9606 GN=EIF3A PE=1 SV=1	6439	rowlf_20220719_op_hs_mhc_lp-1_classi_20perc_repl1.ScanId;v=1;d1=15674.15674.2	controllerType=0 controllerNumber=1 scan=15674	27.4862
10	F.AVADKVHLM[+15,995]Y.K	AVADKVHLMY	15995	0.58	0.0895	3.4095	5.0567	13.4031	3.7398	1.3928	581.797	2	1162.59	1162.59	0	-4.3	592	Non	376.39	199.97	199.97	3.14	10	>sp|Q14258|TRI25_HUMAN E3 ubiquitin/ISG15 ligase TRIM25 OS=Homo sapiens OX=9606 GN=TRIM25 PE=1 SV=2	6483	rowlf_20220719_op_hs_mhc_lp-1_classi_20perc_repl1.ScanId;v=1;d1=19951.19951.2	controllerType=0 controllerNumber=1 scan=19951	35.3473
10	A.AVRDNNM[+15,995]APY.Y	AVRDNNMAPY	15995	-0.82	0.4685	0.8219	9.3513	17.6727	15.7196	3.1604	583.767	2	1166.53	1166.53	0	0	44	Non	358.6	154.94	154.94	2.71	2	>sp|Q15008|PSMD6_HUMAN 26S proteasome non-ATPase regulatory subunit 6 OS=Homo sapiens OX=9606 GN=PSMD6 PE=1 SV=1	6680	rowlf_20220719_op_hs_mhc_lp-1_classi_20perc_repl1.ScanId;v=1;d1=7017.7017.2	controllerType=0 controllerNumber=1 scan=7017	12.6655
10	Y.M[+15,995]PANGETVTL.P	MPANGETVTL	15995	0.13	5.4341	22.146	9.3941	0.0064	1.3995	9.8047	524.752	2	1048.5	1048.5	0	-1.6	437	Non	208.9	72.44	72.44	1.33	9	>sp|Q5TA45|INT11_HUMAN Integrator complex subunit 11 OS=Homo sapiens OX=9606 GN=INTS11 PE=1 SV=2	7586	rowlf_20220719_op_hs_mhc_lp-1_classi_20perc_repl1.ScanId;v=1;d1=21921.21921.2	controllerType=0 controllerNumber=1 scan=21921	39.0777
10	V.M[+15,995]PEDVKNFYL.M	MPEDVKNFYL	15995	-0.46	14.0833	57.0395	7.1747	0.0942	0.9921	14.5349	636.303	2	1271.6	1271.6	0	0	61	Non	565.1	312.03	312.03	2.95	3	>sp|Q68CL5|TPGS2_HUMAN Tubulin polyglutamylase complex subunit 2 OS=Homo sapiens OX=9606 GN=TPGS2 PE=1 SV=2	7741	rowlf_20220719_op_hs_mhc_lp-1_classi_20perc_repl1.ScanId;v=1;d1=31478.31478.2	controllerType=0 controllerNumber=1 scan=31478	58.3493
10	D.YPQGDFPAEM[+15,995].G	YPQGDFPAEM	15995	-0.89	5.8419	54.6602	6.0314	0.02	1.4588	9.6875	585.742	2	1170.48	1170.48	0	-0.7	573	Non	266.94	172.17	172.17	1.85	4	>sp|Q8IWX8|CHERP_HUMAN Calcium homeostasis endoplasmic reticulum protein OS=Homo sapiens OX=9606 GN=CHERP PE=1 SV=3	9024	rowlf_20220719_op_hs_mhc_lp-1_classi_20perc_repl1.ScanId;v=1;d1=22410.22410.2	controllerType=0 controllerNumber=1 scan=22410	40.0242
10	S.VPRAPTKEEM[+15,995].S	VPRAPTKEEM	15995	-1.14	13.3398	27.5471	9.8608	0.1661	3.5863	1.3287	587.301	2	1173.59	1173.59	0	1	742	Non	637.77	342.63	342.63	4.66	24	>sp|Q8IZT6|ASPM_HUMAN Abnormal spindle-like microcephaly-associated protein OS=Homo sapiens OX=9606 GN=ASPM PE=1 SV=2	9179	rowlf_20220719_op_hs_mhc_lp-1_classi_20perc_repl1.ScanId;v=1;d1=3774.3774.2	controllerType=0 controllerNumber=1 scan=3774	8.0152
10	D.M[+15,995]PEQIVIHAL.Q	MPEQIVIHAL	15995	0.89	14.9643	58.8816	1.3015	0.0429	2.1991	21	583.815	2	1166.62	1166.62	0	-0.6	725	Non	629.53	390.87	390.87	6.78	7	>sp|Q8N3U4|STAG2_HUMAN Cohesin subunit SA-2 OS=Homo sapiens OX=9606 GN=STAG2 PE=1 SV=3	9307	rowlf_20220719_op_hs_mhc_lp-1_classi_20perc_repl1.ScanId;v=1;d1=32395.32395.2	controllerType=0 controllerNumber=1 scan=32395	60.3332
10	S.KPRVTPVEVM[+15,995].P	KPRVTPVEVM	15995	-0.13	15.446	24.1154	12.213	0.5968	7.6566	1.5675	391.222	3	1171.65	1171.65	0	0.7	196	Non	252.97	97.82	97.82	2.08	8	>sp|Q8N7H5|PAF1_HUMAN RNA polymerase II-associated factor 1 homolog OS=Homo sapiens OX=9606 GN=PAF1 PE=1 SV=2	9432	rowlf_20220719_op_hs_mhc_lp-1_classi_20perc_repl1.ScanId;v=1;d1=10941.10941.3	controllerType=0 controllerNumber=1 scan=10941	18.824
10	L.IPFDGDLLSM[+15,995].E	IPFDGDLLSM	15995	0.7	4.2147	42.4146	4.7701	0.0312	0.1591	9.7656	562.271	2	1123.53	1123.53	0	0.1	145	Non	253.89	37.26	37.26	1.53	6	>sp|Q96AX1|VP33A_HUMAN Vacuolar protein sorting-associated protein 33A OS=Homo sapiens OX=9606 GN=VPS33A PE=1 SV=1	10584	rowlf_20220719_op_hs_mhc_lp-1_classi_20perc_repl1.ScanId;v=1;d1=41073.41073.2	controllerType=0 controllerNumber=1 scan=41073	79.2958
10	M.RIRM[+15,995]TDGRTL.V	RIRMTDGRTL	15995	-0.86	20.2931	1.4878	30.9231	13.4884	8.8057	0.746	412.228	3	1234.67	1234.67	0	-0.4	54	Non	264.04	91.26	91.26	1.63	2	>sp|Q9BRA0|LSMD1_HUMAN N-alpha-acetyltransferase 38, NatC auxiliary subunit OS=Homo sapiens OX=9606 GN=NAA38 PE=1 SV=1	11603	rowlf_20220719_op_hs_mhc_lp-1_classi_20perc_repl1.ScanId;v=1;d1=2742.2742.3	controllerType=0 controllerNumber=1 scan=2742	6.0012
10	M.M[+15,995]PEEKLVEAL.A	MPEEKLVEAL	15995	-0.05	14.3274	63.0357	3.3307	0.0394	1.3874	18.35	587.806	2	1174.6	1174.6	0	1.2	183	Non	535.72	242.33	242.33	2.79	1	>sp|Q9BRJ7|TIRR_HUMAN Tudor-interacting repair regulator protein OS=Homo sapiens OX=9606 GN=NUDT16L1 PE=1 SV=1	11612	rowlf_20220719_op_hs_mhc_lp-1_classi_20perc_repl1.ScanId;v=1;d1=28927.28927.2	controllerType=0 controllerNumber=1 scan=28927	53.0354
10	L.SPM[+15,995]PPSEVKL.Q	SPMPPSEVKL	15995	-0.39	5.6921	18.3823	6.4849	0.0326	1.1356	7.3421	550.787	2	1100.57	1100.57	0	0.5	144	Non	506.32	239.6	239.6	2.95	2	>sp|Q9BWG6|SCNM1_HUMAN Sodium channel modifier 1 OS=Homo sapiens OX=9606 GN=SCNM1 PE=1 SV=1	11824	rowlf_20220719_op_hs_mhc_lp-1_classi_20perc_repl1.ScanId;v=1;d1=22629.22629.2	controllerType=0 controllerNumber=1 scan=22629	40.4287
10	V.M[+15,995]PYDSNRVVL.R	MPYDSNRVVL	15995	-0.11	6.4904	24.4444	5.7138	0.0069	0.1713	3.621	605.3	2	1209.59	1209.59	0	0.1	1227	Non	416.6	148.99	148.99	2.66	7	>sp|Q9H3S7|PTN23_HUMAN Tyrosine-protein phosphatase non-receptor type 23 OS=Homo sapiens OX=9606 GN=PTPN23 PE=1 SV=1	12386	rowlf_20220719_op_hs_mhc_lp-1_classi_20perc_repl1.ScanId;v=1;d1=22643.22643.2	controllerType=0 controllerNumber=1 scan=22643	40.4546
10	A.DEAAAM[+15,995]GAVY.Q	DEAAAMGAVY	15995	0.46	0.5646	76.25	0.0695	9.4977	31.3333	21.6923	507.214	2	1013.42	1013.42	0	-3.3	412	Non	263.98	134.37	134.37	1.69	9	>sp|Q9Y4L1|HYOU1_HUMAN Hypoxia up-regulated protein 1 OS=Homo sapiens OX=9606 GN=HYOU1 PE=1 SV=1	14628	rowlf_20220719_op_hs_mhc_lp-1_classi_20perc_repl1.ScanId;v=1;d1=15501.15501.2	controllerType=0 controllerNumber=1 scan=15501	27.1529
11	G.HPDPDAELQRM[+15,995].E	HPDPDAELQRM	15995	-1.58182	13.4126	62.3214	8.1108	0.1379	0.5809	13.08	442.202	3	1324.59	1324.6	0	-2.2	555	Non	135.75	105.03	105.03	1.31	5	>sp|P49756|RBM25_HUMAN RNA-binding protein 25 OS=Homo sapiens OX=9606 GN=RBM25 PE=1 SV=3	4552	rowlf_20220719_op_hs_mhc_lp-1_classi_20perc_repl1.ScanId;v=1;d1=9703.9703.3	controllerType=0 controllerNumber=1 scan=9703	16.7306
11	G.DVPDGTVVTVM[+15,995].A	DVPDGTVVTVM	15995	0.754545	0.572	57.8289	13.976	1.3276	3.449	25.7143	574.78	2	1148.55	1148.55	0	1.5	100	Non	266.22	87.96	87.96	1.31	4	>sp|Q13761|RUNX3_HUMAN Runt-related transcription factor 3 OS=Homo sapiens OX=9606 GN=RUNX3 PE=1 SV=2	6323	rowlf_20220719_op_hs_mhc_lp-1_classi_20perc_repl1.ScanId;v=1;d1=19073.19073.2	controllerType=0 controllerNumber=1 scan=19073	33.749
11	G.EVPDGTVVTVM[+15,995].A	EVPDGTVVTVM	15995	0.754545	0.2449	53.0097	17.9494	1.314	3.37	16.1071	581.788	2	1162.57	1162.57	0	1.8	147	Non	276.26	39.9	39.9	1.36	10	>sp|Q13950|RUNX2_HUMAN Runt-related transcription factor 2 OS=Homo sapiens OX=9606 GN=RUNX2 PE=1 SV=2	6393	rowlf_20220719_op_hs_mhc_lp-1_classi_20perc_repl1.ScanId;v=1;d1=17761.17761.2	controllerType=0 controllerNumber=1 scan=17761	31.256
11	C.FPDGLAHSDLM[+15,995].C	FPDGLAHSDLM	15995	0.1	13.2718	69.3182	8.816	0.0457	0.5018	6.5838	609.777	2	1218.55	1218.55	0	1.3	123	Non	446.78	264.16	264.16	2.49	2	>sp|Q8NEB5|PLPP5_HUMAN Phospholipid phosphatase 5 OS=Homo sapiens OX=9606 GN=PLPP5 PE=1 SV=2	9626	rowlf_20220719_op_hs_mhc_lp-1_classi_20perc_repl1.ScanId;v=1;d1=27062.27062.2	controllerType=0 controllerNumber=1 scan=27062	49.1528
11	E.RPM[+15,995]PGTHTVTL.Q	RPMPGTHTVTL	15995	-0.318182	11.2023	10.8311	7.3987	0.1289	1.2831	4.8924	409.218	3	1225.64	1225.64	0	4	241	Non	198.66	126.05	126.05	1.41	15	>sp|Q92597|NDRG1_HUMAN Protein NDRG1 OS=Homo sapiens OX=9606 GN=NDRG1 PE=1 SV=1	10291	rowlf_20220719_op_hs_mhc_lp-1_classi_20perc_repl1.ScanId;v=1;d1=12661.12661.3	controllerType=0 controllerNumber=1 scan=12661	21.9173
11	T.KVKDEYM[+15,995]VAEY.A	KVKDEYMVAEY	15995	-0.8	0.862	1.4982	9.6603	31.7143	26.8333	5.0928	695.831	2	1390.65	1390.66	0	-1.2	354	Non	451.65	162.55	162.55	3.03	2	>sp|Q9UQR1|ZN148_HUMAN Zinc finger protein 148 OS=Homo sapiens OX=9606 GN=ZNF148 PE=1 SV=2	14333	rowlf_20220719_op_hs_mhc_lp-1_classi_20perc_repl1.ScanId;v=1;d1=15091.15091.2	controllerType=0 controllerNumber=1 scan=15091	26.4578
11	L.SPM[+15,995]EPHALVQL.C	SPMEPHALVQL	15995	0.118182	6.7306	25.9439	6.7954	0.1215	1.9676	10.8515	619.316	2	1237.62	1237.62	0	-0.1	283	Non	555.47	254.86	254.86	3.71	2	>sp|Q9Y5Y6|ST14_HUMAN Suppressor of tumorigenicity 14 protein OS=Homo sapiens OX=9606 GN=ST14 PE=1 SV=2	14740	rowlf_20220719_op_hs_mhc_lp-1_classi_20perc_repl1.ScanId;v=1;d1=29545.29545.2	controllerType=0 controllerNumber=1 scan=29545	54.3123
12	F.M[+15,995]PEDITKGTQSL.P	MPEDITKGTQSL	15995	-0.7	20.8793	64.1964	14.6866	0.0886	1.614	21.0769	668.327	2	1335.65	1335.65	0	1	341	Non	703.45	425.13	425.13	7.81	4	>sp|Q9Y679|AUP1_HUMAN Lipid droplet-regulating VLDL assembly factor AUP1 OS=Homo sapiens OX=9606 GN=AUP1 PE=1 SV=2	14775	rowlf_20220719_op_hs_mhc_lp-1_classi_20perc_repl1.ScanId;v=1;d1=19104.19104.2	controllerType=0 controllerNumber=1 scan=19104	33.8099
9	R.EVATRM[+15,995]QSF.G	EVATRMQSF	15995	-0.255556	0.0012	14.6635	1.7699	2.3821	2.5538	1.5931	542.758	2	1084.51	1084.51	0	-0.9	159	Non	468.4	183.48	183.48	2.96	1	>sp|O43175|SERA_HUMAN D-3-phosphoglycerate dehydrogenase OS=Homo sapiens OX=9606 GN=PHGDH PE=1 SV=4	714	rowlf_20220719_op_hs_mhc_lp-1_classi_20perc_repl1.ScanId;v=1;d1=9724.9724.2	controllerType=0 controllerNumber=1 scan=9724	16.7627
9	A.DELERFTSM[+15,995].R	DELERFTSM	15995	-0.888889	1.2541	32.5978	0.0033	1.0559	3.3659	5.845	572.251	2	1143.5	1143.5	0	-3	47	Non	496.73	285.99	285.99	2.82	6	>sp|O60610|DIAP1_HUMAN Protein diaphanous homolog 1 OS=Homo sapiens OX=9606 GN=DIAPH1 PE=1 SV=2	1069	rowlf_20220719_op_hs_mhc_lp-1_classi_20perc_repl1.ScanId;v=1;d1=22441.22441.2	controllerType=0 controllerNumber=1 scan=22441	40.0769
9	H.NENGHTPLM[+15,995].E	NENGHTPLM	15995	-1.18889	1.9551	24.406	0.049	2.2413	1.9589	2.327	514.726	2	1028.44	1028.45	0	-2	364	Non	341.16	212.81	212.81	3.21	47	>sp|O75179|ANR17_HUMAN Ankyrin repeat domain-containing protein 17 OS=Homo sapiens OX=9606 GN=ANKRD17 PE=1 SV=3	1247	rowlf_20220719_op_hs_mhc_lp-1_classi_20perc_repl1.ScanId;v=1;d1=4904.4904.2	controllerType=0 controllerNumber=1 scan=4904	9.7075
9	E.IVYEKIM[+15,995]EH.A	IVYEKIMEH	15995	-0.0333333	0.5362	0.8424	2.1097	6.3119	5.3921	0.5426	393.202	3	1177.59	1177.59	0	-1.4	707	Non	249.53	149.11	149.11	2.64	33	>sp|O75643|U520_HUMAN U5 small nuclear ribonucleoprotein 200 kDa helicase OS=Homo sapiens OX=9606 GN=SNRNP200 PE=1 SV=2	1380	rowlf_20220719_op_hs_mhc_lp-1_classi_20perc_repl1.ScanId;v=1;d1=12571.12571.3	controllerType=0 controllerNumber=1 scan=12571	21.7705
9	W.M[+15,995]EYGDFVRY.F	MEYGDFVRY	15995	-0.622222	0.5032	15.5216	0.0073	7.1253	4.0636	1.2729	598.256	2	1195.51	1195.51	0	-3	775	Non	381.06	155.73	155.73	2.87	3	>sp|O75808|CAN15_HUMAN Calpain-15 OS=Homo sapiens OX=9606 GN=CAPN15 PE=1 SV=1	1411	rowlf_20220719_op_hs_mhc_lp-1_classi_20perc_repl1.ScanId;v=1;d1=27896.27896.2	controllerType=0 controllerNumber=1 scan=27896	50.901
9	A.KPRPIIPM[+15,995]L.Y	KPRPIIPML	15995	0.166667	4.9791	2.4401	3.2616	0.2803	0.6537	0.9758	540.833	2	1080.66	1080.66	0	-0.1	521	Non	364.68	184.57	184.57	2.87	5	>sp|O94953|KDM4B_HUMAN Lysine-specific demethylase 4B OS=Homo sapiens OX=9606 GN=KDM4B PE=1 SV=4	1573	rowlf_20220719_op_hs_mhc_lp-1_classi_20perc_repl1.ScanId;v=1;d1=27136.27136.2	controllerType=0 controllerNumber=1 scan=27136	49.3097
9	L.VM[+15,995]APRTVLL.L	VMAPRTVLL	15995	1.43333	2.9508	1.6416	8.1108	2.2047	0.3574	0.3262	508.297	2	1015.59	1015.6	0	-9.1	3	Non	402.7	175.49	175.49	2.34	6	>sp|P01889|HLAB_HUMAN HLA class I histocompatibility antigen, B alpha chain OS=Homo sapiens OX=9606 GN=HLA-B PE=1 SV=3	2030	rowlf_20220719_op_hs_mhc_lp-1_classi_20perc_repl1.ScanId;v=1;d1=28728.28728.2	controllerType=0 controllerNumber=1 scan=28728	52.6109
9	A.VM[+15,995]APRTLLL.L	VMAPRTLLL	15995	1.38889	2.7957	1.5506	8.0852	2.6054	0.3658	0.2564	515.308	2	1029.61	1029.61	0	-2.6	3	Non	396.39	149.74	149.74	3.2	25	>sp|P04439|HLAA_HUMAN HLA class I histocompatibility antigen, A alpha chain OS=Homo sapiens OX=9606 GN=HLA-A PE=1 SV=2	2160	rowlf_20220719_op_hs_mhc_lp-1_classi_20perc_repl1.ScanId;v=1;d1=33213.33213.2	controllerType=0 controllerNumber=1 scan=33213	62.0828
9	C.HSM[+15,995]DFVAYR.H	HSMDFVAYR	15995	-0.288889	1.0998	0.6035	6.9108	15.8267	3.739	1.2359	571.258	2	1141.51	1141.51	0	0.1	125	Non	619.95	342.11	342.11	5	2	>sp|P08574|CY1_HUMAN Cytochrome c1, heme protein, mitochondrial OS=Homo sapiens OX=9606 GN=CYC1 PE=1 SV=3	2409	rowlf_20220719_op_hs_mhc_lp-1_classi_20perc_repl1.ScanId;v=1;d1=13261.13261.2	controllerType=0 controllerNumber=1 scan=13261	23.0076
9	F.YYDGKVM[+15,995]KL.S	YYDGKVMKL	15995	-0.488889	2.9591	4.094	3.4023	1.1436	0.0007	0.0205	566.788	2	1132.57	1132.57	0	-1.7	241	Non	290.86	98.59	98.59	1.84	6	>sp|P11387|TOP1_HUMAN DNA topoisomerase 1 OS=Homo sapiens OX=9606 GN=TOP1 PE=1 SV=2	2715	rowlf_20220719_op_hs_mhc_lp-1_classi_20perc_repl1.ScanId;v=1;d1=12769.12769.2	controllerType=0 controllerNumber=1 scan=12769	22.1036
9	L.KPIQRTILM[+15,995].M	KPIQRTILM	15995	0.0555556	2.5491	10.2782	3.053	0.1674	0.8166	1.6525	558.333	2	1115.66	1115.66	0	-1.3	445	Non	496.52	124.51	124.51	4.39	20	>sp|P13639|EF2_HUMAN Elongation factor 2 OS=Homo sapiens OX=9606 GN=EEF2 PE=1 SV=4	2822	rowlf_20220719_op_hs_mhc_lp-1_classi_20perc_repl1.ScanId;v=1;d1=12568.12568.2	controllerType=0 controllerNumber=1 scan=12568	21.7655
9	-.M[+15,995]VDGTLLLL.L	MVDGTLLLL	15995	1.85556	2.057	9.1855	18.3788	0.5868	0.1364	1.1587	495.781	2	990.555	990.554	0	1.1	1	Non	347.73	64.42	64.42	1.84	4	>sp|P13747|HLAE_HUMAN HLA class I histocompatibility antigen, alpha chain E OS=Homo sapiens OX=9606 GN=HLA-E PE=1 SV=4	2838	rowlf_20220719_op_hs_mhc_lp-1_classi_20perc_repl1.ScanId;v=1;d1=45467.45467.2	controllerType=0 controllerNumber=1 scan=45467	89.2397
9	P.EVIQNM[+15,995]TEF.K	EVIQNMTEF	15995	-0.144444	0.0008	23.1969	1.6758	0.7024	2.145	2.7473	1126.51	1	1126.51	1126.51	0	-2	990	Non	472.98	237.32	237.32	3.25	4	>sp|P14735|IDE_HUMAN Insulin-degrading enzyme OS=Homo sapiens OX=9606 GN=IDE PE=1 SV=4	2894	rowlf_20220719_op_hs_mhc_lp-1_classi_20perc_repl1.ScanId;v=1;d1=24934.24934.1	controllerType=0 controllerNumber=1 scan=24934	44.8845
9	T.SVKEKISM[+15,995]F.C	SVKEKISMF	15995	0.0555556	0.0217	0.4536	2.3861	4.2686	2.4878	0.453	542.789	2	1084.57	1084.57	0	-0.3	225	Non	576.98	252.73	252.73	3.52	2	>sp|P17812|PYRG1_HUMAN CTP synthase 1 OS=Homo sapiens OX=9606 GN=CTPS1 PE=1 SV=2	3135	rowlf_20220719_op_hs_mhc_lp-1_classi_20perc_repl1.ScanId;v=1;d1=14069.14069.2	controllerType=0 controllerNumber=1 scan=14069	24.518
9	D.YAVTGDVKM[+15,995].L	YAVTGDVKM	15995	0.255556	1.2393	41.7174	5.8573	0.0938	1.072	2.7569	500.244	2	999.481	999.482	0	-0.9	519	Non	276.56	69.56	69.56	2.08	6	>sp|P19838|NFKB1_HUMAN Nuclear factor NF-kappa-B p105 subunit OS=Homo sapiens OX=9606 GN=NFKB1 PE=1 SV=2	3231	rowlf_20220719_op_hs_mhc_lp-1_classi_20perc_repl1.ScanId;v=1;d1=11203.11203.2	controllerType=0 controllerNumber=1 scan=11203	19.3163
9	L.SEYNNFKSM[+15,995].V	SEYNNFKSM	15995	-1.4	1.8509	12.5751	0.0456	2.1709	4.0146	1.2513	568.24	2	1135.47	1135.47	0	-0.5	761	Non	329.24	99.03	99.03	2.16	4	>sp|P24928|RPB1_HUMAN DNA-directed RNA polymerase II subunit RPB1 OS=Homo sapiens OX=9606 GN=POLR2A PE=1 SV=2	3522	rowlf_20220719_op_hs_mhc_lp-1_classi_20perc_repl1.ScanId;v=1;d1=8744.8744.2	controllerType=0 controllerNumber=1 scan=8744	15.1693
9	Q.RVASVM[+15,995]QEY.T	RVASVMQEY	15995	-0.166667	0.0757	0.3933	2.104	5.1698	2.413	0.2529	549.766	2	1098.52	1098.52	0	-0.1	113	Non	328.22	142.02	142.02	2.93	2	>sp|P25787|PSA2_HUMAN Proteasome subunit alpha type-2 OS=Homo sapiens OX=9606 GN=PSMA2 PE=1 SV=2	3556	rowlf_20220719_op_hs_mhc_lp-1_classi_20perc_repl1.ScanId;v=1;d1=10190.10190.2	controllerType=0 controllerNumber=1 scan=10190	17.4219
9	E.EVFPLAM[+15,995]NY.L	EVFPLAMNY	15995	0.511111	0.002	4.7812	0.6346	3.5007	3.7571	0.4487	550.26	2	1099.51	1099.51	0	-0.7	76	Non	419.38	79.19	79.19	1.87	4	>sp|P30281|CCND3_HUMAN G1/S-specific cyclin-D3 OS=Homo sapiens OX=9606 GN=CCND3 PE=1 SV=2	3765	rowlf_20220719_op_hs_mhc_lp-1_classi_20perc_repl1.ScanId;v=1;d1=38507.38507.2	controllerType=0 controllerNumber=1 scan=38507	73.5975
9	D.EEFARTLAM[+15,995].L	EEFARTLAM	15995	-0.0111111	1.0156	31.1776	0.0089	1.1762	4.2529	2.2352	542.261	2	1083.51	1083.51	0	0	223	Non	339.09	162.9	162.9	3.19	5	>sp|P35251|RFC1_HUMAN Replication factor C subunit 1 OS=Homo sapiens OX=9606 GN=RFC1 PE=1 SV=4	3970	rowlf_20220719_op_hs_mhc_lp-1_classi_20perc_repl1.ScanId;v=1;d1=18396.18396.2	controllerType=0 controllerNumber=1 scan=18396	32.4961
9	E.DRFQPNM[+15,995]TL.E	DRFQPNMTL	15995	-0.977778	5.0668	11.9982	1.7021	3.8207	1.788	0.0806	569.272	2	1137.54	1137.54	0	1	179	Non	417.75	192.51	192.51	3.2	4	>sp|P40306|PSB10_HUMAN Proteasome subunit beta type-10 OS=Homo sapiens OX=9606 GN=PSMB10 PE=1 SV=1	4139	rowlf_20220719_op_hs_mhc_lp-1_classi_20perc_repl1.ScanId;v=1;d1=20178.20178.2	controllerType=0 controllerNumber=1 scan=20178	35.7733
9	L.LPKARPM[+15,995]SL.S	LPKARPMSL	15995	-0.122222	5.3676	13.1066	2.4997	0.1918	0.629	1.12	514.799	2	1028.59	1028.59	0	-1.9	1341	Non	308.43	76.55	76.55	2.3	5	>sp|P42695|CNDD3_HUMAN Condensin-2 complex subunit D3 OS=Homo sapiens OX=9606 GN=NCAPD3 PE=1 SV=2	4243	rowlf_20220719_op_hs_mhc_lp-1_classi_20perc_repl1.ScanId;v=1;d1=11190.11190.2	controllerType=0 controllerNumber=1 scan=11190	19.2902
9	V.SAVPSDPAM[+15,995].D	SAVPSDPAM	15995	0.155556	0.956	13.6467	3.4443	0.0322	1.5764	3.0069	890.391	1	890.391	890.392	0	-1.4	538	Non	502.44	168.19	168.19	4.56	7	>sp|P42858|HD_HUMAN Huntingtin OS=Homo sapiens OX=9606 GN=HTT PE=1 SV=2	4256	rowlf_20220719_op_hs_mhc_lp-1_classi_20perc_repl1.ScanId;v=1;d1=11215.11215.1	controllerType=0 controllerNumber=1 scan=11215	19.3406
9	V.IEYARQLEM[+15,995].I	IEYARQLEM	15995	-0.477778	3.5632	17.9093	0.0695	1.6441	2.3299	1.0046	584.783	2	1168.56	1168.57	0	-7.2	340	Non	437.65	142.26	142.26	2.63	5	>sp|P48556|PSMD8_HUMAN 26S proteasome non-ATPase regulatory subunit 8 OS=Homo sapiens OX=9606 GN=PSMD8 PE=1 SV=2	4451	rowlf_20220719_op_hs_mhc_lp-1_classi_20perc_repl1.ScanId;v=1;d1=17574.17574.2	controllerType=0 controllerNumber=1 scan=17574	30.8979
9	E.EDFKRM[+15,995]TAL.A	EDFKRMTAL	15995	-0.644444	1.5516	29.0385	0.8099	1.9802	6.0028	7.6352	563.781	2	1126.56	1126.56	0	-0.7	197	Non	450.05	191.19	191.19	2.68	4	>sp|P50416|CPT1A_HUMAN Carnitine O-palmitoyltransferase 1, liver isoform OS=Homo sapiens OX=9606 GN=CPT1A PE=1 SV=2	4617	rowlf_20220719_op_hs_mhc_lp-1_classi_20perc_repl1.ScanId;v=1;d1=12626.12626.2	controllerType=0 controllerNumber=1 scan=12626	21.8618
9	V.M[+15,995]PEDLVEAL.K	MPEDLVEAL	15995	0.377778	6.6114	57.1711	1.8997	0.0017	0.2514	4.8014	516.748	2	1032.49	1032.49	0	-3.6	205	Non	308.84	66.91	66.91	1.89	13	>sp|P51659|DHB4_HUMAN Peroxisomal multifunctional enzyme type 2 OS=Homo sapiens OX=9606 GN=HSD17B4 PE=1 SV=3	4701	rowlf_20220719_op_hs_mhc_lp-1_classi_20perc_repl1.ScanId;v=1;d1=37547.37547.2	controllerType=0 controllerNumber=1 scan=37547	71.491
9	E.EEM[+15,995]EVGTTY.V	EEMEVGTTY	15995	-0.833333	0.2628	33.9674	0.0012	2.5147	4.0317	1.5681	537.719	2	1074.43	1074.43	0	0.4	206	Non	248.11	139.05	139.05	1.62	7	>sp|P52701|MSH6_HUMAN DNA mismatch repair protein Msh6 OS=Homo sapiens OX=9606 GN=MSH6 PE=1 SV=2	4781	rowlf_20220719_op_hs_mhc_lp-1_classi_20perc_repl1.ScanId;v=1;d1=13884.13884.2	controllerType=0 controllerNumber=1 scan=13884	24.152
9	W.SADM[+15,995]SHVAL.L	SADMSHVAL	15995	0.577778	7.1998	15.1028	3.6283	0.0871	0.0493	1.9427	473.719	2	946.43	946.43	0	0	497	Non	422.19	171.06	171.06	3.38	12	>sp|P53621|COPA_HUMAN Coatomer subunit alpha OS=Homo sapiens OX=9606 GN=COPA PE=1 SV=2	4834	rowlf_20220719_op_hs_mhc_lp-1_classi_20perc_repl1.ScanId;v=1;d1=12015.12015.2	controllerType=0 controllerNumber=1 scan=12015	20.775
9	A.APRPPPKPM[+15,995].-	APRPPPKPM	15995	-1.41111	4.0224	7.0168	3.0425	0.2948	1.0514	0.9277	336.188	3	1006.55	1006.55	0	-0.3	107	Non	120.35	26.09	26.09	1.31	5	>sp|P62854|RS26_HUMAN 40S ribosomal protein S26 OS=Homo sapiens OX=9606 GN=RPS26 PE=1 SV=3	5283	rowlf_20220719_op_hs_mhc_lp-1_classi_20perc_repl1.ScanId;v=1;d1=701.701.3	controllerType=0 controllerNumber=1 scan=701	1.6816
9	N.M[+15,995]ENRPVETY.Q	MENRPVETY	15995	-1.38889	0.9108	20.7307	0.0087	4.4645	3.1849	1.6868	577.762	2	1154.52	1154.51	0	1.2	315	Non	592.33	255.88	255.88	3.68	1	>sp|P63151|2ABA_HUMAN Serine/threonine-protein phosphatase 2A 55 kDa regulatory subunit B alpha isoform OS=Homo sapiens OX=9606 GN=PPP2R2A PE=1 SV=1	5317	rowlf_20220719_op_hs_mhc_lp-1_classi_20perc_repl1.ScanId;v=1;d1=9111.9111.2	controllerType=0 controllerNumber=1 scan=9111	15.7904
9	F.ETFNTPAM[+15,995]Y.V	ETFNTPAMY	15995	-0.533333	0.0019	8.9478	1.293	6.6932	5.6731	0.7256	545.231	2	1089.45	1089.46	0	-0.8	125	Non	206.96	93.08	93.08	1.35	27	>sp|P63261|ACTG_HUMAN Actin, cytoplasmic 2 OS=Homo sapiens OX=9606 GN=ACTG1 PE=1 SV=1	5330	rowlf_20220719_op_hs_mhc_lp-1_classi_20perc_repl1.ScanId;v=1;d1=14817.14817.2	controllerType=0 controllerNumber=1 scan=14817	25.9445
9	L.KSKDFVQVM[+15,995].R	KSKDFVQVM	15995	-0.277778	1.6526	0.0736	4.7647	4.2258	2.3308	0.1799	549.287	2	1097.57	1097.57	0	-0.1	2416	Non	456.26	199.09	199.09	3.32	54	>sp|P78527|PRKDC_HUMAN DNA-dependent protein kinase catalytic subunit OS=Homo sapiens OX=9606 GN=PRKDC PE=1 SV=3	5406	rowlf_20220719_op_hs_mhc_lp-1_classi_20perc_repl1.ScanId;v=1;d1=10046.10046.2	controllerType=0 controllerNumber=1 scan=10046	17.1992
9	V.HEM[+15,995]GTAITY.Q	HEMGTAITY	15995	-0.177778	0.5749	14.8259	0.0035	3.2817	4.2822	0.6996	519.731	2	1038.45	1038.46	0	-1	540	Non	347.39	122.73	122.73	2.72	5	>sp|P98198|AT8B2_HUMAN Phospholipid-transporting ATPase ID OS=Homo sapiens OX=9606 GN=ATP8B2 PE=1 SV=2	5500	rowlf_20220719_op_hs_mhc_lp-1_classi_20perc_repl1.ScanId;v=1;d1=12896.12896.2	controllerType=0 controllerNumber=1 scan=12896	22.3292
9	L.RIM[+15,995]KKTSLY.-	RIMKKTSLY	15995	-0.544444	0.4207	0.1085	4.9427	14.6574	4.2039	1.2386	385.89	3	1155.65	1155.66	0	-0.6	164	Non	286.58	139.52	139.52	2.48	1	>sp|Q12798|CETN1_HUMAN Centrin-1 OS=Homo sapiens OX=9606 GN=CETN1 PE=1 SV=1	5992	rowlf_20220719_op_hs_mhc_lp-1_classi_20perc_repl1.ScanId;v=1;d1=3068.3068.3	controllerType=0 controllerNumber=1 scan=3068	6.6144
9	F.LPRQPPM[+15,995]SL.A	LPRQPPMSL	15995	-0.455556	2.9184	8.7137	2.2538	0.0351	0.3395	0.7862	527.789	2	1054.57	1054.57	0	-1.1	882	Non	255.32	69.54	69.54	1.4	7	>sp|Q13045|FLII_HUMAN Protein flightless-1 homolog OS=Homo sapiens OX=9606 GN=FLII PE=1 SV=2	6075	rowlf_20220719_op_hs_mhc_lp-1_classi_20perc_repl1.ScanId;v=1;d1=19419.19419.2	controllerType=0 controllerNumber=1 scan=19419	34.3728
9	Q.SPNSYVVIM[+15,995].N	SPNSYVVIM	15995	0.755556	2.5336	29.7692	1.9257	0.0282	0.781	2.892	513.253	2	1025.5	1025.5	0	1.5	689	Non	419.91	164.38	164.38	2.7	6	>sp|Q13085|ACACA_HUMAN Acetyl-CoA carboxylase 1 OS=Homo sapiens OX=9606 GN=ACACA PE=1 SV=2	6083	rowlf_20220719_op_hs_mhc_lp-1_classi_20perc_repl1.ScanId;v=1;d1=26653.26653.2	controllerType=0 controllerNumber=1 scan=26653	48.296
9	L.KTLRAM[+15,995]LVY.T	KTLRAMLVY	15995	0.566667	1.7474	0.5193	6.1552	21.6667	8.8644	1.1285	555.82	2	1110.63	1110.63	0	-1.3	656	Non	318.05	82.28	82.28	1.84	7	>sp|Q13233|M3K1_HUMAN Mitogen-activated protein kinase kinase kinase 1 OS=Homo sapiens OX=9606 GN=MAP3K1 PE=1 SV=4	6137	rowlf_20220719_op_hs_mhc_lp-1_classi_20perc_repl1.ScanId;v=1;d1=18793.18793.2	controllerType=0 controllerNumber=1 scan=18793	33.2564
9	H.FPQYAPPVM[+15,995].A	FPQYAPPVM	15995	0.122222	4.6055	43.1538	1.6497	0.0023	0.3736	3.2834	533.256	2	1065.51	1065.51	0	-2.2	548	Non	373.14	159.64	159.64	2.69	7	>sp|Q13492-3|PICAL_HUMAN Isoform 3 of Phosphatidylinositol-binding clathrin assembly protein OS=Homo sapiens OX=9606 GN=PICALM	27897	rowlf_20220719_op_hs_mhc_lp-1_classi_20perc_repl1.ScanId;v=1;d1=30403.30403.2	controllerType=0 controllerNumber=1 scan=30403	56.1012
9	M.LPHAPGVQM[+15,995].Q	LPHAPGVQM	15995	0.155556	2.9001	27.3412	1.9432	0.0063	0.4824	3.059	483.247	2	965.486	965.487	0	-1.2	373	Non	456.76	241.39	241.39	4.13	6	>sp|Q13547|HDAC1_HUMAN Histone deacetylase 1 OS=Homo sapiens OX=9606 GN=HDAC1 PE=1 SV=1	6262	rowlf_20220719_op_hs_mhc_lp-1_classi_20perc_repl1.ScanId;v=1;d1=15058.15058.2	controllerType=0 controllerNumber=1 scan=15058	26.4003
9	F.SPRM[+15,995]PSSGF.A	SPRMPSSGF	15995	-0.644444	1.4388	17.669	2.5036	0.4563	1.3205	4.617	491.227	2	981.446	981.446	0	0.3	280	Non	293.97	137.84	137.84	2.64	3	>sp|Q15018|ABRX2_HUMAN BRISC complex subunit Abraxas 2 OS=Homo sapiens OX=9606 GN=ABRAXAS2 PE=1 SV=2	6685	rowlf_20220719_op_hs_mhc_lp-1_classi_20perc_repl1.ScanId;v=1;d1=8947.8947.2	controllerType=0 controllerNumber=1 scan=8947	15.5187
9	V.DEVNGLISM[+15,995].Y	DEVNGLISM	15995	0.3	1.4291	44.0833	0.0069	1.6613	5.6858	8.8187	497.232	2	993.456	993.456	0	0.2	283	Non	240.24	32.87	32.87	1.36	10	>sp|Q15029|U5S1_HUMAN 116 kDa U5 small nuclear ribonucleoprotein component OS=Homo sapiens OX=9606 GN=EFTUD2 PE=1 SV=1	6693	rowlf_20220719_op_hs_mhc_lp-1_classi_20perc_repl1.ScanId;v=1;d1=25096.25096.2	controllerType=0 controllerNumber=1 scan=25096	45.2162
9	D.EVNGLISM[+15,995]Y.S	EVNGLISMY	15995	0.544444	0.0007	16.2376	1.4483	5.4355	5.7552	1.2383	521.249	2	1041.49	1041.49	0	-1.3	284	Non	279.78	98.02	98.02	2.12	10	>sp|Q15029|U5S1_HUMAN 116 kDa U5 small nuclear ribonucleoprotein component OS=Homo sapiens OX=9606 GN=EFTUD2 PE=1 SV=1	6693	rowlf_20220719_op_hs_mhc_lp-1_classi_20perc_repl1.ScanId;v=1;d1=30940.30940.2	controllerType=0 controllerNumber=1 scan=30940	57.2347
9	G.VAAPADPEM[+15,995].V	VAAPADPEM	15995	0.144444	2.3561	13.5709	5.0207	0.0563	0.6457	1.6896	458.709	2	916.41	916.408	0	2.2	52	Non	339.53	155.01	155.01	1.65	2	>sp|Q16611|BAK_HUMAN Bcl-2 homologous antagonist/killer OS=Homo sapiens OX=9606 GN=BAK1 PE=1 SV=1	6983	rowlf_20220719_op_hs_mhc_lp-1_classi_20perc_repl1.ScanId;v=1;d1=11096.11096.2	controllerType=0 controllerNumber=1 scan=11096	19.1083
9	S.DVIRLIM[+15,995]QY.L	DVIRLIMQY	15995	0.677778	0.0018	19.6315	0.5182	4.1815	8.9615	1.8254	583.816	2	1166.62	1166.62	0	0.6	9	Non	381.52	188.92	188.92	3.98	4	>sp|Q2TAY7|SMU1_HUMAN WD40 repeat-containing protein SMU1 OS=Homo sapiens OX=9606 GN=SMU1 PE=1 SV=2	7137	rowlf_20220719_op_hs_mhc_lp-1_classi_20perc_repl1.ScanId;v=1;d1=39139.39139.2	controllerType=0 controllerNumber=1 scan=39139	74.9993
9	V.NPIKVDPTM[+15,995].W	NPIKVDPTM	15995	-0.466667	2.3974	55.4605	1.4256	0.0041	1.347	11.2105	515.766	2	1030.52	1030.52	0	0.3	401	Non	339.42	183.11	183.11	3.15	23	>sp|Q460N5|PAR14_HUMAN Protein mono-ADP-ribosyltransferase PARP14 OS=Homo sapiens OX=9606 GN=PARP14 PE=1 SV=3	7225	rowlf_20220719_op_hs_mhc_lp-1_classi_20perc_repl1.ScanId;v=1;d1=14157.14157.2	controllerType=0 controllerNumber=1 scan=14157	24.6916
9	D.EEYM[+15,995]KYLAY.K	EEYMKYLAY	15995	-0.811111	0.5162	26.2629	0.0033	6.397	6.714	1.7387	613.275	2	1225.54	1225.54	0	-1.6	345	Non	412.34	163.91	163.91	2.53	1	>sp|Q495W5|FUT11_HUMAN Alpha-(1,3)-fucosyltransferase 11 OS=Homo sapiens OX=9606 GN=FUT11 PE=1 SV=1	7236	rowlf_20220719_op_hs_mhc_lp-1_classi_20perc_repl1.ScanId;v=1;d1=26763.26763.2	controllerType=0 controllerNumber=1 scan=26763	48.5258
9	G.APM[+15,995]IKKIAF.I	APMIKKIAF	15995	0.877778	4.4318	28.9714	0.9311	0.3667	1.2494	3.684	345.54	3	1034.61	1034.61	0	-0.3	286	Non	174.56	108.85	108.85	2.06	9	>sp|Q5UIP0|RIF1_HUMAN Telomere-associated protein RIF1 OS=Homo sapiens OX=9606 GN=RIF1 PE=1 SV=2	7632	rowlf_20220719_op_hs_mhc_lp-1_classi_20perc_repl1.ScanId;v=1;d1=22115.22115.3	controllerType=0 controllerNumber=1 scan=22115	39.454
9	S.M[+15,995]AERGAHVF.S	MAERGAHVF	15995	0.1	4.2338	32.2609	1.9966	0.3736	0.4257	2.8766	345.167	3	1033.49	1033.49	0	-0.6	170	Non	282.44	117.23	117.23	1.91	3	>sp|Q6P1X5|TAF2_HUMAN Transcription initiation factor TFIID subunit 2 OS=Homo sapiens OX=9606 GN=TAF2 PE=1 SV=3	7953	rowlf_20220719_op_hs_mhc_lp-1_classi_20perc_repl1.ScanId;v=1;d1=7039.7039.3	controllerType=0 controllerNumber=1 scan=7039	12.6955
9	D.HEADVDVLM[+15,995].-	HEADVDVLM	15995	0.244444	1.5533	44.8333	0.0714	1.1712	2.1557	3.3447	522.737	2	1044.47	1044.47	0	0	380	Non	390.45	168.76	168.76	3.56	2	>sp|Q6PEV8|F199X_HUMAN Protein FAM199X OS=Homo sapiens OX=9606 GN=FAM199X PE=1 SV=1	30172	rowlf_20220719_op_hs_mhc_lp-1_classi_20perc_repl1.ScanId;v=1;d1=18217.18217.2	controllerType=0 controllerNumber=1 scan=18217	32.1527
9	E.KPFSSFTSM[+15,995].K	KPFSSFTSM	15995	-0.122222	2.2762	7.0131	1.8793	0.0646	0.9532	2.6472	524.243	2	1047.48	1047.48	0	-2.1	110	Non	244.78	82.78	82.78	2.05	3	>sp|Q6ZTQ3|RASF6_HUMAN Ras association domain-containing protein 6 OS=Homo sapiens OX=9606 GN=RASSF6 PE=1 SV=1	16195	rowlf_20220719_op_hs_mhc_lp-1_classi_20perc_repl1.ScanId;v=1;d1=18838.18838.2	controllerType=0 controllerNumber=1 scan=18838	33.3343
9	V.SEYQRFAVM[+15,995].A	SEYQRFAVM	15995	-0.322222	1.9442	14.7473	0.0429	2.065	4.9233	1.7284	573.766	2	1146.52	1146.52	0	-0.6	329	Non	338.68	190.81	190.81	2.82	2	>sp|Q7LG56|RIR2B_HUMAN Ribonucleoside-diphosphate reductase subunit M2 B OS=Homo sapiens OX=9606 GN=RRM2B PE=1 SV=1	8429	rowlf_20220719_op_hs_mhc_lp-1_classi_20perc_repl1.ScanId;v=1;d1=18814.18814.2	controllerType=0 controllerNumber=1 scan=18814	33.2924
9	T.RTM[+15,995]VKTLEY.I	RTMVKTLEY	15995	-0.522222	0.4577	0.0568	2.4809	9.9048	2.3181	0.1816	578.805	2	1156.6	1156.6	0	-0.3	929	Non	542.4	153.22	153.22	2.86	2	>sp|Q7Z3J2|VP35L_HUMAN VPS35 endosomal protein-sorting factor-like OS=Homo sapiens OX=9606 GN=VPS35L PE=1 SV=2	8476	rowlf_20220719_op_hs_mhc_lp-1_classi_20perc_repl1.ScanId;v=1;d1=11240.11240.2	controllerType=0 controllerNumber=1 scan=11240	19.3877
9	E.SEFEM[+15,995]KVYY.D	SEFEMKVYY	15995	-0.6	0.889	10.7087	0.0035	7.7679	3.1892	0.8931	606.267	2	1211.53	1211.53	0	-1.6	127	Non	406.22	211.86	211.86	2.85	2	>sp|Q7Z4R8|CF120_HUMAN UPF0669 protein C6orf120 OS=Homo sapiens OX=9606 GN=C6orf120 PE=1 SV=1	20470	rowlf_20220719_op_hs_mhc_lp-1_classi_20perc_repl1.ScanId;v=1;d1=23632.23632.2	controllerType=0 controllerNumber=1 scan=23632	42.3353
9	D.RLNAPLSQM[+15,995].A	RLNAPLSQM	15995	-0.288889	2.3756	0.3993	16.6947	4.7947	1.1408	1.7396	523.276	2	1045.55	1045.55	0	-0.4	404	Non	349.28	225.67	225.67	2.86	1	>sp|Q7Z5Y7|KCD20_HUMAN BTB/POZ domain-containing protein KCTD20 OS=Homo sapiens OX=9606 GN=KCTD20 PE=1 SV=1	20495	rowlf_20220719_op_hs_mhc_lp-1_classi_20perc_repl1.ScanId;v=1;d1=13835.13835.2	controllerType=0 controllerNumber=1 scan=13835	24.0563
9	M.NEVEKTM[+15,995]EY.S	NEVEKTMEY	15995	-1.53333	0.4242	28.6	0.0021	4.3388	2.7381	0.8094	579.753	2	1158.5	1158.5	0	-0.5	440	Non	356.68	154.88	154.88	2.5	1	>sp|Q86UC2|RSPH3_HUMAN Radial spoke head protein 3 homolog OS=Homo sapiens OX=9606 GN=RSPH3 PE=1 SV=1	8664	rowlf_20220719_op_hs_mhc_lp-1_classi_20perc_repl1.ScanId;v=1;d1=6796.6796.2	controllerType=0 controllerNumber=1 scan=6796	12.3402
9	A.TEVDIKM[+15,995]KF.S	TEVDIKMKF	15995	-0.233333	1.2681	38.5932	0.0056	4.2316	1.972	2.0033	376.199	3	1126.58	1126.58	0	-0.4	209	Non	283.06	126.83	126.83	2.61	6	>sp|Q8IVG5|SAM9L_HUMAN Sterile alpha motif domain-containing protein 9-like OS=Homo sapiens OX=9606 GN=SAMD9L PE=1 SV=2	8950	rowlf_20220719_op_hs_mhc_lp-1_classi_20perc_repl1.ScanId;v=1;d1=18109.18109.2	controllerType=0 controllerNumber=1 scan=18109	31.9471
9	E.TATEVDIKM[+15,995].K	TATEVDIKM	15995	0.0111111	1.519	32.8043	5.659	0.1193	1.653	2.7692	512.255	2	1023.5	1023.5	0	-0.8	207	Non	382.54	167.33	167.33	2.97	6	>sp|Q8IVG5|SAM9L_HUMAN Sterile alpha motif domain-containing protein 9-like OS=Homo sapiens OX=9606 GN=SAMD9L PE=1 SV=2	8950	rowlf_20220719_op_hs_mhc_lp-1_classi_20perc_repl1.ScanId;v=1;d1=11331.11331.2	controllerType=0 controllerNumber=1 scan=11331	19.5523
9	S.EPRPTGM[+15,995]SL.Y	EPRPTGMSL	15995	-0.822222	2.3109	14.4076	1.9831	0.0724	0.8966	3.1618	502.247	2	1003.49	1003.49	0	-0.8	255	Non	244.16	68.6	68.6	1.64	3	>sp|Q8IWD4|CC117_HUMAN Coiled-coil domain-containing protein 117 OS=Homo sapiens OX=9606 GN=CCDC117 PE=1 SV=1	8990	rowlf_20220719_op_hs_mhc_lp-1_classi_20perc_repl1.ScanId;v=1;d1=10076.10076.2	controllerType=0 controllerNumber=1 scan=10076	17.2392
9	C.APGPPGRSM[+15,995].L	APGPPGRSM	15995	-0.8	3.6894	15.9695	2.5069	0.115	0.4784	1.951	443.216	2	885.425	885.425	0	0.6	298	Non	342.15	14.15	14.15	1.31	4	>sp|Q8IY67-2|RAVR1_HUMAN Isoform 2 of Ribonucleoprotein PTB-binding 1 OS=Homo sapiens OX=9606 GN=RAVER1	31776	rowlf_20220719_op_hs_mhc_lp-1_classi_20perc_repl1.ScanId;v=1;d1=166.166.2	controllerType=0 controllerNumber=1 scan=166	0.3941
9	T.IPNERTM[+15,995]QL.L	IPNERTMQL	15995	-0.788889	2.7014	12.028	2.0819	0.0181	0.1254	0.4964	559.287	2	1117.57	1117.57	0	-0.8	527	Non	323.35	100.71	100.71	2.22	4	>sp|Q8N1B4|VPS52_HUMAN Vacuolar protein sorting-associated protein 52 homolog OS=Homo sapiens OX=9606 GN=VPS52 PE=1 SV=1	9230	rowlf_20220719_op_hs_mhc_lp-1_classi_20perc_repl1.ScanId;v=1;d1=13210.13210.2	controllerType=0 controllerNumber=1 scan=13210	22.9122
9	S.SPHGGALVM[+15,995].S	SPHGGALVM	15995	0.588889	2.5737	24.9829	1.9384	0.0152	0.8096	2.545	442.718	2	884.429	884.429	0	-0.2	1415	Non	306.24	68.43	68.43	2.3	9	>sp|Q8N201|INT1_HUMAN Integrator complex subunit 1 OS=Homo sapiens OX=9606 GN=INTS1 PE=1 SV=2	9249	rowlf_20220719_op_hs_mhc_lp-1_classi_20perc_repl1.ScanId;v=1;d1=6190.6190.2	controllerType=0 controllerNumber=1 scan=6190	11.4758
9	K.RQYM[+15,995]HVLQH.S	RQYMHVLQH	15995	-1.03333	3.7205	0.527	1.1254	19.8056	7.0829	0.6752	409.873	3	1227.6	1227.61	0	-0.4	132	Non	296.08	176.08	176.08	2.12	3	>sp|Q8WUB2|F216A_HUMAN Protein FAM216A OS=Homo sapiens OX=9606 GN=FAM216A PE=2 SV=1	33053	rowlf_20220719_op_hs_mhc_lp-1_classi_20perc_repl1.ScanId;v=1;d1=3532.3532.2	controllerType=0 controllerNumber=1 scan=3532	7.5857
9	S.SPLPSPSAM[+15,995].T	SPLPSPSAM	15995	0.0333333	2.2064	18.9759	1.6529	0.0057	0.3423	2.6012	451.717	2	902.427	902.429	0	-2.3	334	Non	468.01	64.24	64.24	2.12	6	>sp|Q8WXI9|P66B_HUMAN Transcriptional repressor p66-beta OS=Homo sapiens OX=9606 GN=GATAD2B PE=1 SV=1	10189	rowlf_20220719_op_hs_mhc_lp-1_classi_20perc_repl1.ScanId;v=1;d1=17549.17549.2	controllerType=0 controllerNumber=1 scan=17549	30.8551
9	Q.KVKEYQM[+15,995]EL.K	KVKEYQMEL	15995	-1.07778	2.3726	0.0164	10.6044	3.3211	1.0057	0.2831	592.305	2	1183.6	1183.6	0	0.1	202	Non	475.14	209.25	209.25	2.49	1	>sp|Q92878|RAD50_HUMAN DNA repair protein RAD50 OS=Homo sapiens OX=9606 GN=RAD50 PE=1 SV=1	10397	rowlf_20220719_op_hs_mhc_lp-1_classi_20perc_repl1.ScanId;v=1;d1=9603.9603.2	controllerType=0 controllerNumber=1 scan=9603	16.5702
9	L.IEHPSM[+15,995]SVY.A	IEHPSMSVY	15995	-0.0666667	1.173	11.2257	0.012	7.3883	4.4132	1.5909	539.748	2	1078.49	1078.49	0	0.4	124	Non	366.01	165.8	165.8	2.72	2	>sp|Q96A56|T53I1_HUMAN Tumor protein p53-inducible nuclear protein 1 OS=Homo sapiens OX=9606 GN=TP53INP1 PE=1 SV=1	10550	rowlf_20220719_op_hs_mhc_lp-1_classi_20perc_repl1.ScanId;v=1;d1=12830.12830.2	controllerType=0 controllerNumber=1 scan=12830	22.2107
9	E.KVQGLM[+15,995]KEY.L	KVQGLMKEY	15995	-0.733333	0.4876	0.794	4.3272	14.4259	8.112	1.0752	556.295	2	1111.58	1111.58	0	1.1	629	Non	436.36	107.42	107.42	2.1	3	>sp|Q96JC1|VPS39_HUMAN Vam6/Vps39-like protein OS=Homo sapiens OX=9606 GN=VPS39 PE=1 SV=2	10945	rowlf_20220719_op_hs_mhc_lp-1_classi_20perc_repl1.ScanId;v=1;d1=7369.7369.2	controllerType=0 controllerNumber=1 scan=7369	13.1683
9	L.KIDENQLM[+15,995]Y.L	KIDENQLMY	15995	-1	1.2795	4.2785	4.384	5.2049	0.2654	0.8077	585.278	2	1169.55	1169.55	0	-1.4	282	Non	277.64	178.49	178.49	2.69	6	>sp|Q96RT1|ERBIN_HUMAN Erbin OS=Homo sapiens OX=9606 GN=ERBIN PE=1 SV=2	11279	rowlf_20220719_op_hs_mhc_lp-1_classi_20perc_repl1.ScanId;v=1;d1=18906.18906.2	controllerType=0 controllerNumber=1 scan=18906	33.4574
9	A.M[+15,995]AHADPTEL.A	MAHADPTEL	15995	-0.355556	4.3622	9.2918	4.3809	0.0406	0.6914	1.1749	500.724	2	1000.44	1000.44	0	-0.3	600	Non	238.45	71.82	71.82	1.62	5	>sp|Q9BSJ2|GCP2_HUMAN Gamma-tubulin complex component 2 OS=Homo sapiens OX=9606 GN=TUBGCP2 PE=1 SV=2	11659	rowlf_20220719_op_hs_mhc_lp-1_classi_20perc_repl1.ScanId;v=1;d1=11574.11574.2	controllerType=0 controllerNumber=1 scan=11574	19.9782
9	T.M[+15,995]PIGPDVSL.E	MPIGPDVSL	15995	0.722222	1.5075	33	2.563	0.0008	0.4258	2.9104	472.741	2	944.475	944.476	0	-1.1	669	Non	340.12	36.78	36.78	1.7	4	>sp|Q9BVQ7|SPA5L_HUMAN Ribosome biogenesis protein SPATA5L1 OS=Homo sapiens OX=9606 GN=SPATA5L1 PE=1 SV=2	11797	rowlf_20220719_op_hs_mhc_lp-1_classi_20perc_repl1.ScanId;v=1;d1=33372.33372.2	controllerType=0 controllerNumber=1 scan=33372	62.4226
9	Q.TSDPNAVVM[+15,995].G	TSDPNAVVM	15995	0.222222	2.4818	12.2658	3.3496	0.164	0.056	0.8793	475.219	2	949.43	949.429	0	0.8	107	Non	379.53	206.56	206.56	2.86	3	>sp|Q9H0R4|HDHD2_HUMAN Haloacid dehalogenase-like hydrolase domain-containing protein 2 OS=Homo sapiens OX=9606 GN=HDHD2 PE=1 SV=1	21892	rowlf_20220719_op_hs_mhc_lp-1_classi_20perc_repl1.ScanId;v=1;d1=10112.10112.3	controllerType=0 controllerNumber=1 scan=10112	17.291
9	Q.EIADVSVQM[+15,995].C	EIADVSVQM	15995	0.588889	0.0062	18.4406	4.5647	0.2496	1.2274	2.8983	504.238	2	1007.47	1007.47	0	-2.9	138	Non	378.53	140.51	140.51	1.55	2	>sp|Q9H6K1|ILRUN_HUMAN Protein ILRUN OS=Homo sapiens OX=9606 GN=ILRUN PE=1 SV=2	12483	rowlf_20220719_op_hs_mhc_lp-1_classi_20perc_repl1.ScanId;v=1;d1=20211.20211.2	controllerType=0 controllerNumber=1 scan=20211	35.8264
9	A.SPIKDQPVM[+15,995].A	SPIKDQPVM	15995	-0.477778	2.2736	33.4239	1.9291	0.0048	1.4076	7.015	515.767	2	1030.53	1030.52	0	2.9	249	Non	398.69	187.43	187.43	2.45	1	>sp|Q9HB96|FANCE_HUMAN Fanconi anemia group E protein OS=Homo sapiens OX=9606 GN=FANCE PE=1 SV=1	12667	rowlf_20220719_op_hs_mhc_lp-1_classi_20perc_repl1.ScanId;v=1;d1=8899.8899.2	controllerType=0 controllerNumber=1 scan=8899	15.4422
9	E.KPRPGVQM[+15,995]L.C	KPRPGVQML	15995	-0.622222	5.2054	3.7568	3.803	0.2755	0.4472	0.9795	521.297	2	1041.59	1041.59	0	0.1	320	Non	319.21	181.74	181.74	1.99	3	>sp|Q9NSI6|BRWD1_HUMAN Bromodomain and WD repeat-containing protein 1 OS=Homo sapiens OX=9606 GN=BRWD1 PE=1 SV=4	13102	rowlf_20220719_op_hs_mhc_lp-1_classi_20perc_repl1.ScanId;v=1;d1=7156.7156.2	controllerType=0 controllerNumber=1 scan=7156	12.8542
9	S.M[+15,995]PRGSGSGF.K	MPRGSGSGF	15995	-0.466667	1.2217	27.4765	2.0309	0.2916	1.5389	4.6265	456.204	2	911.401	911.404	0	-3.2	1015	Non	408.84	119.21	119.21	1.42	1	>sp|Q9NWH9|SLTM_HUMAN SAFB-like transcription modulator OS=Homo sapiens OX=9606 GN=SLTM PE=1 SV=2	13238	rowlf_20220719_op_hs_mhc_lp-1_classi_20perc_repl1.ScanId;v=1;d1=749.749.2	controllerType=0 controllerNumber=1 scan=749	1.8003
9	V.NPVEYSIVM[+15,995].E	NPVEYSIVM	15995	0.455556	2.8973	68.0682	1.5433	0.0045	1.3121	7.5451	534.258	2	1067.51	1067.51	0	0.3	115	Non	300.34	147.5	147.5	1.7	4	>sp|Q9NXE4|NSMA3_HUMAN Sphingomyelin phosphodiesterase 4 OS=Homo sapiens OX=9606 GN=SMPD4 PE=1 SV=3	13299	rowlf_20220719_op_hs_mhc_lp-1_classi_20perc_repl1.ScanId;v=1;d1=28337.28337.2	controllerType=0 controllerNumber=1 scan=28337	51.8025
9	K.HETEIM[+15,995]PVF.Q	HETEIMPVF	15995	0.1	1.287	30.0265	0.0051	1.6834	2.1475	2.1461	559.762	2	1118.52	1118.52	0	-1.4	666	Non	281.75	165.74	165.74	2.36	2	>sp|Q9NZ08|ERAP1_HUMAN Endoplasmic reticulum aminopeptidase 1 OS=Homo sapiens OX=9606 GN=ERAP1 PE=1 SV=3	13393	rowlf_20220719_op_hs_mhc_lp-1_classi_20perc_repl1.ScanId;v=1;d1=28138.28138.2	controllerType=0 controllerNumber=1 scan=28138	51.385
9	S.FPDQNFEVM[+15,995].P	FPDQNFEVM	15995	-0.433333	3.5254	49.88	1.4119	0.0019	0.0596	2.0976	571.744	2	1142.48	1142.48	0	-1.2	171	Non	325.09	23.93	23.93	1.72	10	>sp|Q9UIF9|BAZ2A_HUMAN Bromodomain adjacent to zinc finger domain protein 2A OS=Homo sapiens OX=9606 GN=BAZ2A PE=1 SV=4	13877	rowlf_20220719_op_hs_mhc_lp-1_classi_20perc_repl1.ScanId;v=1;d1=30382.30382.2	controllerType=0 controllerNumber=1 scan=30382	56.058
9	D.HPDVVYETM[+15,995].R	HPDVVYETM	15995	-0.388889	5.7633	41.0217	1.6614	0.0045	0.118	4.3654	553.744	2	1106.48	1106.48	0	-0.9	517	Non	222.9	113.79	113.79	1.75	2	>sp|Q9UKG1|DP13A_HUMAN DCC-interacting protein 13-alpha OS=Homo sapiens OX=9606 GN=APPL1 PE=1 SV=1	13988	rowlf_20220719_op_hs_mhc_lp-1_classi_20perc_repl1.ScanId;v=1;d1=13132.13132.2	controllerType=0 controllerNumber=1 scan=13132	22.7708
9	L.M[+15,995]PLPGTKAL.P	MPLPGTKAL	15995	0.344444	2.9894	26.4457	1.9286	0.0017	0.3683	2.2682	472.267	2	943.528	943.528	0	-0.5	500	Non	346.33	104.83	104.83	2.81	8	>sp|Q9UMZ2|SYNRG_HUMAN Synergin gamma OS=Homo sapiens OX=9606 GN=SYNRG PE=1 SV=2	14196	rowlf_20220719_op_hs_mhc_lp-1_classi_20perc_repl1.ScanId;v=1;d1=19498.19498.2	controllerType=0 controllerNumber=1 scan=19498	34.5049
9	P.YAYPSDYDM[+15,995].H	YAYPSDYDM	15995	-1.06667	2.2401	22.7591	4.703	0.097	0.8562	0.9715	570.712	2	1140.42	1140.42	0	-1.5	17	Non	317.25	171.53	171.53	2.7	6	>sp|Q9Y262|EIF3L_HUMAN Eukaryotic translation initiation factor 3 subunit L OS=Homo sapiens OX=9606 GN=EIF3L PE=1 SV=1	14376	rowlf_20220719_op_hs_mhc_lp-1_classi_20perc_repl1.ScanId;v=1;d1=19666.19666.2	controllerType=0 controllerNumber=1 scan=19666	34.8058
9	N.EEM[+15,995]EKIAEY.E	EEMEKIAEY	15995	-1.22222	0.1511	31.6355	0.0018	3.9483	4.4901	1.1439	579.254	2	1157.5	1157.5	0	-1.8	169	Non	343.03	185.48	185.48	2.55	1	>sp|Q9Y3X0|CCDC9_HUMAN Coiled-coil domain-containing protein 9 OS=Homo sapiens OX=9606 GN=CCDC9 PE=1 SV=1	17517	rowlf_20220719_op_hs_mhc_lp-1_classi_20perc_repl1.ScanId;v=1;d1=13456.13456.2	controllerType=0 controllerNumber=1 scan=13456	23.371
9	N.TPDETKLKM[+15,995].M	TPDETKLKM	15995	-1.34444	4.0015	37.0833	1.9938	0.025	0.0599	2.5817	360.187	3	1078.55	1078.54	0	2.6	33	Non	182.15	82.34	82.34	1.3	21	>sp|Q9Y4A5|TRRAP_HUMAN Transformation/transcription domain-associated protein OS=Homo sapiens OX=9606 GN=TRRAP PE=1 SV=3	14595	rowlf_20220719_op_hs_mhc_lp-1_classi_20perc_repl1.ScanId;v=1;d1=3959.3959.3	controllerType=0 controllerNumber=1 scan=3959	8.3402
9	E.KVLSRALM[+15,995]Y.I	KVLSRALMY	15995	0.555556	0.7213	0.1349	4.2783	12.6358	4.3084	0.4748	548.813	2	1096.62	1096.62	0	0	1690	Non	511.27	241.51	241.51	3.28	9	>sp|Q9Y4D8|HECD4_HUMAN Probable E3 ubiquitin-protein ligase HECTD4 OS=Homo sapiens OX=9606 GN=HECTD4 PE=1 SV=5	14610	rowlf_20220719_op_hs_mhc_lp-1_classi_20perc_repl1.ScanId;v=1;d1=15969.15969.2	controllerType=0 controllerNumber=1 scan=15969	28.0083
9	C.NAAFPDTSM[+15,995].E	NAAFPDTSM	15995	-0.2	0.9339	25.0663	6.125	0.0812	1.8535	5.0075	485.202	2	969.396	969.398	0	-2.2	1333	Non	244.95	139.68	139.68	1.84	3	>sp|Q9Y6D6|BIG1_HUMAN Brefeldin A-inhibited guanine nucleotide-exchange protein 1 OS=Homo sapiens OX=9606 GN=ARFGEF1 PE=1 SV=2	14796	rowlf_20220719_op_hs_mhc_lp-1_classi_20perc_repl1.ScanId;v=1;d1=15888.15888.3	controllerType=0 controllerNumber=1 scan=15888	27.8692
9	Q.ATYNKQPM[+15,995]Y.R	ATYNKQPMY	15995	-1.34444	0.1188	0.0725	2.5912	13.7519	2.7085	0.1728	566.26	2	1131.51	1131.51	0	-2	357	Non	396.75	252.59	252.59	2.65	3	>sp|Q9Y6K1|DNM3A_HUMAN DNA (cytosine-5)-methyltransferase 3A OS=Homo sapiens OX=9606 GN=DNMT3A PE=1 SV=4	14823	rowlf_20220719_op_hs_mhc_lp-1_classi_20perc_repl1.ScanId;v=1;d1=8864.8864.2	controllerType=0 controllerNumber=1 scan=8864	15.3751
10	Y.SPYPTKTQTM[+15,995].R	SPYPTKTQTM	15995	-1.29	2.1905	11.6784	2.9316	0.0499	1.0503	1.9286	585.279	2	1169.55	1169.55	0	-0.1	164	Non	556.86	253.84	253.84	4.46	15	>sp|P04843|RPN1_HUMAN Dolichyl-diphosphooligosaccharide--protein glycosyltransferase subunit 1 OS=Homo sapiens OX=9606 GN=RPN1 PE=1 SV=1	2177	rowlf_20220719_op_hs_mhc_lp-1_classi_20perc_repl1.ScanId;v=1;d1=5580.5580.2	controllerType=0 controllerNumber=1 scan=5580	10.6277
10	V.YPEPSTSTTM[+15,995].D	YPEPSTSTTM	15995	-0.98	4.3159	42.7805	1.542	0.0071	0.2522	5.9649	565.239	2	1129.47	1129.47	0	-1.6	317	Non	266.26	185.41	185.41	2.16	25	>sp|P18583|SON_HUMAN Protein SON OS=Homo sapiens OX=9606 GN=SON PE=1 SV=4	3172	rowlf_20220719_op_hs_mhc_lp-1_classi_20perc_repl1.ScanId;v=1;d1=12953.12953.2	controllerType=0 controllerNumber=1 scan=12953	22.4226
10	N.M[+15,995]PETSHIVAL.T	MPETSHIVAL	15995	0.64	9.3003	48.9643	1.9218	0.0275	1.3602	10.9901	557.284	2	1113.56	1113.56	0	-0.7	77	Non	340.97	108.73	108.73	2.01	4	>sp|P22794|EVI2A_HUMAN Protein EVI2A OS=Homo sapiens OX=9606 GN=EVI2A PE=1 SV=2	3417	rowlf_20220719_op_hs_mhc_lp-1_classi_20perc_repl1.ScanId;v=1;d1=24516.24516.2	controllerType=0 controllerNumber=1 scan=24516	44.0426
10	S.M[+15,995]PSSDTTVTF.K	MPSSDTTVTF	15995	0.01	1.1507	19.9014	2.2657	0.0375	0.9965	4.2027	551.242	2	1101.48	1101.48	0	0.2	1140	Non	412.07	141.73	141.73	1.83	7	>sp|Q13233|M3K1_HUMAN Mitogen-activated protein kinase kinase kinase 1 OS=Homo sapiens OX=9606 GN=MAP3K1 PE=1 SV=4	6137	rowlf_20220719_op_hs_mhc_lp-1_classi_20perc_repl1.ScanId;v=1;d1=24458.24458.2	controllerType=0 controllerNumber=1 scan=24458	43.9263
10	R.M[+15,995]PRQPSATRL.P	MPRQPSATRL	15995	-0.97	7.872	18.4346	8.3097	0.0937	1.5712	1.1256	391.545	3	1172.62	1172.62	0	-0.4	134	Non	195.92	110.53	110.53	1.31	1	>sp|Q6NZ67|MZT2B_HUMAN Mitotic-spindle organizing protein 2B OS=Homo sapiens OX=9606 GN=MZT2B PE=1 SV=1	16089	rowlf_20220719_op_hs_mhc_lp-1_classi_20perc_repl1.ScanId;v=1;d1=6831.6831.3	controllerType=0 controllerNumber=1 scan=6831	12.3958
10	L.YPIDDVYTGM[+15,995].C	YPIDDVYTGM	15995	-0.17	1.2276	53.7864	3.115	0.0085	0.4901	9.9062	595.258	2	1189.51	1189.51	0	0.6	329	Non	243.76	173.05	173.05	1.5	2	>sp|Q9NY97|B3GN2_HUMAN N-acetyllactosaminide beta-1,3-N-acetylglucosaminyltransferase 2 OS=Homo sapiens OX=9606 GN=B3GNT2 PE=1 SV=2	13338	rowlf_20220719_op_hs_mhc_lp-1_classi_20perc_repl1.ScanId;v=1;d1=29111.29111.2	controllerType=0 controllerNumber=1 scan=29111	53.4163
11	H.M[+15,995]PVGPDAILRY.V	MPVGPDAILRY	15995	0.3	0.6312	42.1951	1.8381	1.1892	5.8328	6.3662	624.326	2	1247.65	1247.65	0	0.2	929	Non	468.43	163.26	163.26	3.61	10	>sp|P46379|BAG6_HUMAN Large proline-rich protein BAG6 OS=Homo sapiens OX=9606 GN=BAG6 PE=1 SV=2	4346	rowlf_20220719_op_hs_mhc_lp-1_classi_20perc_repl1.ScanId;v=1;d1=34108.34108.2	controllerType=0 controllerNumber=1 scan=34108	63.9997
9	M.FPAAPAPKM[+15,995].I	FPAAPAPKM	15995	0.155556	1.1247	35.6316	1.6887	0.0018	0.2298	2.2396	473.246	2	945.485	945.486	0	-1.7	456	Non	429.4	168.28	168.28	2.67	2	>sp|A0AV96|RBM47_HUMAN RNA-binding protein 47 OS=Homo sapiens OX=9606 GN=RBM47 PE=1 SV=2	10	rowlf_20220719_op_hs_mhc_lp-1_classi_20perc_repl1.ScanId;v=1;d1=14841.14841.2	controllerType=0 controllerNumber=1 scan=14841	25.9885
9	H.HPYQPDPKM[+15,995].Y	HPYQPDPKM	15995	-2.03333	1.2675	20.5547	1.3459	0.0057	0.5107	2.7999	564.761	2	1128.52	1128.51	0	1.1	160	Non	283.2	177.14	177.14	2.12	2	>sp|O00257|CBX4_HUMAN E3 SUMO-protein ligase CBX4 OS=Homo sapiens OX=9606 GN=CBX4 PE=1 SV=3	240	rowlf_20220719_op_hs_mhc_lp-1_classi_20perc_repl1.ScanId;v=1;d1=4453.4453.2	controllerType=0 controllerNumber=1 scan=4453	9.0772
9	T.STYGRTPM[+15,995]Y.G	STYGRTPMY	15995	-1.04444	0.0059	0.0633	1.3288	4.4583	2.1105	0.0863	546.246	2	1091.49	1091.48	0	2.4	763	Non	289.19	108.22	108.22	2.1	14	>sp|O00267|SPT5H_HUMAN Transcription elongation factor SPT5 OS=Homo sapiens OX=9606 GN=SUPT5H PE=1 SV=1	243	rowlf_20220719_op_hs_mhc_lp-1_classi_20perc_repl1.ScanId;v=1;d1=11674.11674.2	controllerType=0 controllerNumber=1 scan=11674	20.1252
9	E.KIYERTM[+15,995]AV.L	KIYERTMAV	15995	-0.166667	1.9861	0.1077	13.7425	5.7396	0.5899	0.3433	563.8	2	1126.59	1126.59	0	0.4	131	Non	452.37	133.14	133.14	2.69	3	>sp|O43674|NDUB5_HUMAN NADH dehydrogenase [ubiquinone] 1 beta subcomplex subunit 5, mitochondrial OS=Homo sapiens OX=9606 GN=NDUFB5 PE=1 SV=1	885	rowlf_20220719_op_hs_mhc_lp-1_classi_20perc_repl1.ScanId;v=1;d1=6958.6958.2	controllerType=0 controllerNumber=1 scan=6958	12.5781
9	P.SVVDRVASM[+15,995].P	SVVDRVASM	15995	0.744444	0.004	2.4157	3.1631	0.4933	1.1395	0.5069	490.247	2	979.487	979.488	0	-0.9	24	Non	263.49	92.57	92.57	1.74	2	>sp|O60664|PLIN3_HUMAN Perilipin-3 OS=Homo sapiens OX=9606 GN=PLIN3 PE=1 SV=3	1079	rowlf_20220719_op_hs_mhc_lp-1_classi_20perc_repl1.ScanId;v=1;d1=11008.11008.2	controllerType=0 controllerNumber=1 scan=11008	18.9398
9	Q.HPIDSQVAM[+15,995].S	HPIDSQVAM	15995	-0.0222222	0.618	30.0442	0.9028	0.0007	0.3684	2.4575	507.24	2	1013.47	1013.47	0	0.2	76	Non	399.77	147	147	3.32	2	>sp|O60879|DIAP2_HUMAN Protein diaphanous homolog 2 OS=Homo sapiens OX=9606 GN=DIAPH2 PE=1 SV=1	1158	rowlf_20220719_op_hs_mhc_lp-1_classi_20perc_repl1.ScanId;v=1;d1=6444.6444.2	controllerType=0 controllerNumber=1 scan=6444	11.8118
9	A.EVAEHVQYM[+15,995].A	EVAEHVQYM	15995	-0.322222	0.0004	8.1795	2.647	0.3475	0.7338	0.4508	1121.49	1	1121.49	1121.49	0	-0.3	143	Non	179.49	148.91	148.91	1.52	1	>sp|O75496|GEMI_HUMAN Geminin OS=Homo sapiens OX=9606 GN=GMNN PE=1 SV=1	1336	rowlf_20220719_op_hs_mhc_lp-1_classi_20perc_repl1.ScanId;v=1;d1=10922.10922.1	controllerType=0 controllerNumber=1 scan=10922	18.7796
9	C.NENDIRVM[+15,995]F.S	NENDIRVMF	15995	-0.566667	1.9361	36.875	0.0037	3.8155	1.6397	1.4174	577.269	2	1153.53	1153.53	0	0.5	144	Non	388.82	188.44	188.44	2.86	3	>sp|O95319|CELF2_HUMAN CUGBP Elav-like family member 2 OS=Homo sapiens OX=9606 GN=CELF2 PE=1 SV=1	1669	rowlf_20220719_op_hs_mhc_lp-1_classi_20perc_repl1.ScanId;v=1;d1=27671.27671.2	controllerType=0 controllerNumber=1 scan=27671	50.4442
9	N.SPFLTITSM[+15,995].T	SPFLTITSM	15995	0.933333	1.1475	24.2949	0.9243	0.0175	1.2603	4.3177	506.753	2	1012.5	1012.5	0	-2.7	222	Non	318.98	126.13	126.13	2.63	15	>sp|P04843|RPN1_HUMAN Dolichyl-diphosphooligosaccharide--protein glycosyltransferase subunit 1 OS=Homo sapiens OX=9606 GN=RPN1 PE=1 SV=1	2177	rowlf_20220719_op_hs_mhc_lp-1_classi_20perc_repl1.ScanId;v=1;d1=35544.35544.2	controllerType=0 controllerNumber=1 scan=35544	67.0637
9	F.NAM[+15,995]EDAQTL.R	NAMEDAQTL	15995	-0.6	1.4053	23.6795	2.7386	0.015	0.7267	1.5092	504.719	2	1008.43	1008.43	0	0.8	15	Non	290.99	109.67	109.67	1.87	2	>sp|P09525|ANXA4_HUMAN Annexin A4 OS=Homo sapiens OX=9606 GN=ANXA4 PE=1 SV=4	2482	rowlf_20220719_op_hs_mhc_lp-1_classi_20perc_repl1.ScanId;v=1;d1=11435.11435.2	controllerType=0 controllerNumber=1 scan=11435	19.7462
9	Q.EVIPYTPAM[+15,995].Q	EVIPYTPAM	15995	0.411111	0.0017	8.873	2.1447	0.1242	1.7348	1.7116	518.754	2	1036.5	1036.5	0	-1.4	103	Non	257.57	61.42	61.42	1.82	4	>sp|P09601|HMOX1_HUMAN Heme oxygenase 1 OS=Homo sapiens OX=9606 GN=HMOX1 PE=1 SV=1	2487	rowlf_20220719_op_hs_mhc_lp-1_classi_20perc_repl1.ScanId;v=1;d1=27860.27860.2	controllerType=0 controllerNumber=1 scan=27860	50.8324
9	A.TANGHDFQM[+15,995].F	TANGHDFQM	15995	-0.922222	1.1223	12.8822	5.2724	0.1701	1.3552	1.1375	518.709	2	1036.41	1036.42	0	-5.2	512	Non	409.38	306.33	306.33	1.95	2	>sp|P15498|VAV_HUMAN Proto-oncogene vav OS=Homo sapiens OX=9606 GN=VAV1 PE=1 SV=4	2941	rowlf_20220719_op_hs_mhc_lp-1_classi_20perc_repl1.ScanId;v=1;d1=2584.2584.2	controllerType=0 controllerNumber=1 scan=2584	5.7798
9	G.HPIPSEAKM[+15,995].R	HPIPSEAKM	15995	-0.711111	0.9911	37.7167	1.9882	0.005	0.6466	5.1542	513.257	2	1025.51	1025.51	0	-1.8	250	Non	465.21	229.22	229.22	3.06	1	>sp|P17544|ATF7_HUMAN Cyclic AMP-dependent transcription factor ATF-7 OS=Homo sapiens OX=9606 GN=ATF7 PE=1 SV=3	3119	rowlf_20220719_op_hs_mhc_lp-1_classi_20perc_repl1.ScanId;v=1;d1=1415.1415.2	controllerType=0 controllerNumber=1 scan=1415	3.3005
9	S.EPVDISTAM[+15,995].S	EPVDISTAM	15995	0.255556	0.5813	56.5132	1.3808	0.0064	1.3373	6.6425	489.725	2	978.443	978.445	0	-1.3	2219	Non	225.1	104.17	104.17	1.7	25	>sp|P18583|SON_HUMAN Protein SON OS=Homo sapiens OX=9606 GN=SON PE=1 SV=4	3172	rowlf_20220719_op_hs_mhc_lp-1_classi_20perc_repl1.ScanId;v=1;d1=18013.18013.2	controllerType=0 controllerNumber=1 scan=18013	31.7723
9	R.SVDETTQAM[+15,995].A	SVDETTQAM	15995	-0.533333	0.2906	8.0878	3.2346	0.1348	0.0445	0.8327	499.211	2	997.414	997.414	0	0	204	Non	358.26	174.54	174.54	2.68	5	>sp|P26368|U2AF2_HUMAN Splicing factor U2AF 65 kDa subunit OS=Homo sapiens OX=9606 GN=U2AF2 PE=1 SV=4	3578	rowlf_20220719_op_hs_mhc_lp-1_classi_20perc_repl1.ScanId;v=1;d1=333.333.2	controllerType=0 controllerNumber=1 scan=333	0.8036
9	A.VEFDGGVVM[+15,995].G	VEFDGGVVM	15995	1.05556	2.8337	31.5701	0.0225	1.3335	1.7404	1.9863	968.436	1	968.436	968.439	0	-3.3	26	Non	473.72	208.51	208.51	2.86	1	>sp|P28065|PSB9_HUMAN Proteasome subunit beta type-9 OS=Homo sapiens OX=9606 GN=PSMB9 PE=1 SV=2	3644	rowlf_20220719_op_hs_mhc_lp-1_classi_20perc_repl1.ScanId;v=1;d1=26277.26277.1	controllerType=0 controllerNumber=1 scan=26277	47.5365
9	D.TAVENM[+15,995]PSL.K	TAVENMPSL	15995	0.177778	0.3639	7.9125	3.9994	0.0443	1.0403	1.1834	489.233	2	977.458	977.461	0	-2.5	1230	Non	234.04	109.73	109.73	1.99	45	>sp|P49327|FAS_HUMAN Fatty acid synthase OS=Homo sapiens OX=9606 GN=FASN PE=1 SV=3	4500	rowlf_20220719_op_hs_mhc_lp-1_classi_20perc_repl1.ScanId;v=1;d1=18592.18592.2	controllerType=0 controllerNumber=1 scan=18592	32.8663
9	G.KVADM[+15,995]ALHY.A	KVADMALHY	15995	0.177778	0.2	0.5482	2.9619	7.7871	1.7269	0.2529	355.179	3	1063.52	1063.52	0	-2	296	Non	242.18	105.28	105.28	2.28	7	>sp|P50990|TCPQ_HUMAN T-complex protein 1 subunit theta OS=Homo sapiens OX=9606 GN=CCT8 PE=1 SV=4	4650	rowlf_20220719_op_hs_mhc_lp-1_classi_20perc_repl1.ScanId;v=1;d1=12199.12199.3	controllerType=0 controllerNumber=1 scan=12199	21.1171
9	D.EEFEYRHVM[+15,995].L	EEFEYRHVM	15995	-1.17778	1.5904	36.8472	0.0035	1.0695	4.1232	1.8976	419.185	3	1255.54	1255.54	0	-0.2	15	Non	230.83	135.21	135.21	2.35	1	>sp|P61024|CKS1_HUMAN Cyclin-dependent kinases regulatory subunit 1 OS=Homo sapiens OX=9606 GN=CKS1B PE=1 SV=1	5161	rowlf_20220719_op_hs_mhc_lp-1_classi_20perc_repl1.ScanId;v=1;d1=13020.13020.3	controllerType=0 controllerNumber=1 scan=13020	22.5455
9	V.TAM[+15,995]DVVYAL.K	TAMDVVYAL	15995	1.35556	0.4535	6.0604	2.4233	0.0215	0.7929	0.6394	499.747	2	998.487	998.486	0	0.3	83	Non	459.21	117.26	117.26	3.16	15	>sp|P62805|H4_HUMAN Histone H4 OS=Homo sapiens OX=9606 GN=H4-16 PE=1 SV=2	5273	rowlf_20220719_op_hs_mhc_lp-1_classi_20perc_repl1.ScanId;v=1;d1=33644.33644.2	controllerType=0 controllerNumber=1 scan=33644	63.0295
9	I.FVNDDRHVM[+15,995].A	FVNDDRHVM	15995	-0.566667	0.2543	14.4172	2.952	0.1548	0.5723	0.4588	383.51	3	1148.51	1148.52	0	-0.6	7	Non	276.65	123.23	123.23	2.32	6	>sp|Q12906|ILF3_HUMAN Interleukin enhancer-binding factor 3 OS=Homo sapiens OX=9606 GN=ILF3 PE=1 SV=3	6029	rowlf_20220719_op_hs_mhc_lp-1_classi_20perc_repl1.ScanId;v=1;d1=5064.5064.3	controllerType=0 controllerNumber=1 scan=5064	9.9223
9	G.FPM[+15,995]AHPPNL.G	FPMAHPPNL	15995	-0.133333	2.4501	22.5401	1.9042	0.0025	0.246	0.8707	520.255	2	1039.5	1039.5	0	0.2	119	Non	470.2	217.25	217.25	3.21	10	>sp|Q13435|SF3B2_HUMAN Splicing factor 3B subunit 2 OS=Homo sapiens OX=9606 GN=SF3B2 PE=1 SV=2	6213	rowlf_20220719_op_hs_mhc_lp-1_classi_20perc_repl1.ScanId;v=1;d1=26312.26312.2	controllerType=0 controllerNumber=1 scan=26312	47.615
9	V.TAFDRDRAM[+15,995].Q	TAFDRDRAM	15995	-0.933333	0.6458	13.1921	2.3833	0.1988	1.8968	0.5544	366.837	3	1098.5	1098.5	0	-1.6	1554	Non	155.87	69.55	69.55	1.32	16	>sp|Q14669|TRIPC_HUMAN E3 ubiquitin-protein ligase TRIP12 OS=Homo sapiens OX=9606 GN=TRIP12 PE=1 SV=1	6557	rowlf_20220719_op_hs_mhc_lp-1_classi_20perc_repl1.ScanId;v=1;d1=3383.3383.3	controllerType=0 controllerNumber=1 scan=3383	7.2824
9	G.YPDFTNPTM[+15,995].R	YPDFTNPTM	15995	-0.911111	3.4221	26.5543	1.4342	0.0016	0.0427	1.8135	551.232	2	1101.46	1101.46	0	0.7	509	Non	287.5	122.21	122.21	2.07	5	>sp|Q14697|GANAB_HUMAN Neutral alpha-glucosidase AB OS=Homo sapiens OX=9606 GN=GANAB PE=1 SV=3	6576	rowlf_20220719_op_hs_mhc_lp-1_classi_20perc_repl1.ScanId;v=1;d1=26483.26483.2	controllerType=0 controllerNumber=1 scan=26483	47.972
9	N.M[+15,995]ANGAVIHL.A	MANGAVIHL	15995	1.21111	1.3956	2.4074	6.7869	0.0765	0.6939	0.4453	471.248	2	941.488	941.487	0	0.5	775	Non	317.04	116.82	116.82	2.11	2	>sp|Q15459|SF3A1_HUMAN Splicing factor 3A subunit 1 OS=Homo sapiens OX=9606 GN=SF3A1 PE=1 SV=1	6800	rowlf_20220719_op_hs_mhc_lp-1_classi_20perc_repl1.ScanId;v=1;d1=23483.23483.2	controllerType=0 controllerNumber=1 scan=23483	42.0649
9	L.LPAPPTQNM[+15,995].P	LPAPPTQNM	15995	-0.555556	0.9176	20.536	2.139	0.004	0.189	1.0577	492.743	2	984.48	984.482	0	-2.2	75	Non	339.89	161.61	161.61	2.22	1	>sp|Q15532|SSXT_HUMAN Protein SSXT OS=Homo sapiens OX=9606 GN=SS18 PE=1 SV=3	6813	rowlf_20220719_op_hs_mhc_lp-1_classi_20perc_repl1.ScanId;v=1;d1=16081.16081.2	controllerType=0 controllerNumber=1 scan=16081	28.2034
9	I.M[+15,995]QYLKENSL.H	MQYLKENSL	15995	-0.777778	6.2736	4.7585	1.3245	1.4013	1.8986	1.385	571.279	2	1141.55	1141.56	0	-4.6	15	Non	440.66	126.23	126.23	2.64	4	>sp|Q2TAY7|SMU1_HUMAN WD40 repeat-containing protein SMU1 OS=Homo sapiens OX=9606 GN=SMU1 PE=1 SV=2	7137	rowlf_20220719_op_hs_mhc_lp-1_classi_20perc_repl1.ScanId;v=1;d1=18611.18611.2	controllerType=0 controllerNumber=1 scan=18611	32.9054
9	S.SPDSGVYEM[+15,995].K	SPDSGVYEM	15995	-0.644444	2.7363	29.9231	1.4651	0.0049	0.0574	1.7358	500.7	2	1000.39	1000.39	0	0.4	1214	Non	483.08	199	199	3.74	23	>sp|Q460N5|PAR14_HUMAN Protein mono-ADP-ribosyltransferase PARP14 OS=Homo sapiens OX=9606 GN=PARP14 PE=1 SV=3	7225	rowlf_20220719_op_hs_mhc_lp-1_classi_20perc_repl1.ScanId;v=1;d1=10329.10329.2	controllerType=0 controllerNumber=1 scan=10329	17.6728
9	V.YPEEM[+15,995]IVAL.R	YPEEMIVAL	15995	0.7	4.299	50.4369	1.2875	0.001	0.093	1.9346	540.767	2	1080.53	1080.53	0	-0.6	133	Non	271.49	52.16	52.16	1.82	10	>sp|Q5VT52|RPRD2_HUMAN Regulation of nuclear pre-mRNA domain-containing protein 2 OS=Homo sapiens OX=9606 GN=RPRD2 PE=1 SV=1	7640	rowlf_20220719_op_hs_mhc_lp-1_classi_20perc_repl1.ScanId;v=1;d1=37706.37706.2	controllerType=0 controllerNumber=1 scan=37706	71.8345
9	L.EVSEQILHM[+15,995].M	EVSEQILHM	15995	-0.0111111	0.0027	13.0141	3.8994	0.5763	1.5212	1.4394	551.266	2	1101.52	1101.52	0	-0.2	232	Non	381.08	167.24	167.24	2.75	7	>sp|Q6F5E8|CARL2_HUMAN Capping protein, Arp2/3 and myosin-I linker protein 2 OS=Homo sapiens OX=9606 GN=CARMIL2 PE=1 SV=2	7812	rowlf_20220719_op_hs_mhc_lp-1_classi_20perc_repl1.ScanId;v=1;d1=19092.19092.2	controllerType=0 controllerNumber=1 scan=19092	33.7896
9	G.HTAGHM[+15,995]SYF.L	HTAGHMSYF	15995	-0.344444	0.0026	1.3847	4.6071	3.092	1.1853	0.3099	533.725	2	1066.44	1066.44	0	1.7	110	Non	341.28	204.05	204.05	2.71	3	>sp|Q6PII5|HAGHL_HUMAN Hydroxyacylglutathione hydrolase-like protein OS=Homo sapiens OX=9606 GN=HAGHL PE=1 SV=1	20240	rowlf_20220719_op_hs_mhc_lp-1_classi_20perc_repl1.ScanId;v=1;d1=8198.8198.2	controllerType=0 controllerNumber=1 scan=8198	14.381
9	K.EPIPEEQEM[+15,995].D	EPIPEEQEM	15995	-1.58889	1.572	57.5658	1.8485	0.0101	1.6584	5.3443	559.241	2	1117.47	1117.47	0	2.9	315	Non	226.59	61.46	61.46	1.41	8	>sp|Q6Y7W6|GGYF2_HUMAN GRB10-interacting GYF protein 2 OS=Homo sapiens OX=9606 GN=GIGYF2 PE=1 SV=1	8196	rowlf_20220719_op_hs_mhc_lp-1_classi_20perc_repl1.ScanId;v=1;d1=13830.13830.2	controllerType=0 controllerNumber=1 scan=13830	24.0487
9	I.KTSDKPLM[+15,995]Y.R	KTSDKPLMY	15995	-1.11111	0.3664	0.2532	2.5591	12.3025	0.9343	0.0857	549.777	2	1098.55	1098.55	0	-2.9	972	Non	406.09	208.44	208.44	2.47	1	>sp|Q6ZU65|UBN2_HUMAN Ubinuclein-2 OS=Homo sapiens OX=9606 GN=UBN2 PE=1 SV=2	20381	rowlf_20220719_op_hs_mhc_lp-1_classi_20perc_repl1.ScanId;v=1;d1=7210.7210.2	controllerType=0 controllerNumber=1 scan=7210	12.9326
9	G.RVDGRM[+15,995]LHY.M	RVDGRMLHY	15995	-0.833333	0.4851	0.8359	3.9874	8.0846	0.4655	0.206	388.198	3	1162.58	1162.58	0	-0.2	744	Non	352.02	183.27	183.27	2.32	4	>sp|Q86W92|LIPB1_HUMAN Liprin-beta-1 OS=Homo sapiens OX=9606 GN=PPFIBP1 PE=1 SV=2	8769	rowlf_20220719_op_hs_mhc_lp-1_classi_20perc_repl1.ScanId;v=1;d1=7394.7394.3	controllerType=0 controllerNumber=1 scan=7394	13.2044
9	M.HPSELIAEM[+15,995].R	HPSELIAEM	15995	-0.0666667	0.5603	36.3472	0.9287	0.0022	0.3107	2.9137	521.747	2	1042.49	1042.49	0	-0.7	166	Non	299.87	158.77	158.77	2.44	1	>sp|Q86X95|CIR1_HUMAN Corepressor interacting with RBPJ 1 OS=Homo sapiens OX=9606 GN=CIR1 PE=1 SV=1	8803	rowlf_20220719_op_hs_mhc_lp-1_classi_20perc_repl1.ScanId;v=1;d1=14256.14256.2	controllerType=0 controllerNumber=1 scan=14256	24.8872
9	C.M[+15,995]PAEEFREL.K	MPAEEFREL	15995	-0.7	1.6676	39.0962	1.8207	0.0017	0.3849	2.2687	569.265	2	1137.52	1137.52	0	-1.3	376	Non	208.7	93.14	93.14	1.69	2	>sp|Q8TBK2|SETD6_HUMAN N-lysine methyltransferase SETD6 OS=Homo sapiens OX=9606 GN=SETD6 PE=1 SV=2	9823	rowlf_20220719_op_hs_mhc_lp-1_classi_20perc_repl1.ScanId;v=1;d1=23835.23835.2	controllerType=0 controllerNumber=1 scan=23835	42.7161
9	L.VPVDVVVNM[+15,995].S	VPVDVVVNM	15995	1.58889	1.0827	42.7805	1.6825	0.0132	0.6114	3.6235	494.262	2	987.517	987.518	0	-0.6	276	Non	301.56	109.79	109.79	2.5	5	>sp|Q8WVX9|FACR1_HUMAN Fatty acyl-CoA reductase 1 OS=Homo sapiens OX=9606 GN=FAR1 PE=1 SV=1	10105	rowlf_20220719_op_hs_mhc_lp-1_classi_20perc_repl1.ScanId;v=1;d1=26751.26751.2	controllerType=0 controllerNumber=1 scan=26751	48.5014
9	C.TENDIRVM[+15,995]F.S	TENDIRVMF	15995	-0.255556	1.6355	28.9643	0.0072	3.9776	1.4607	1.3515	570.771	2	1140.53	1140.54	0	-1.2	120	Non	295.02	80.64	80.64	1.84	4	>sp|Q92879|CELF1_HUMAN CUGBP Elav-like family member 1 OS=Homo sapiens OX=9606 GN=CELF1 PE=1 SV=2	10398	rowlf_20220719_op_hs_mhc_lp-1_classi_20perc_repl1.ScanId;v=1;d1=27892.27892.1	controllerType=0 controllerNumber=1 scan=27892	50.8924
9	A.LGYPRHISM[+15,995].E	LGYPRHISM	15995	-0.177778	4.5767	1.6762	3.0422	1.3135	0.9726	0.3287	363.855	3	1089.55	1089.55	0	-0.6	16	Non	293.16	150.41	150.41	2.22	2	>sp|Q96AJ1|CLUA1_HUMAN Clusterin-associated protein 1 OS=Homo sapiens OX=9606 GN=CLUAP1 PE=1 SV=4	10571	rowlf_20220719_op_hs_mhc_lp-1_classi_20perc_repl1.ScanId;v=1;d1=11613.11613.3	controllerType=0 controllerNumber=1 scan=11613	20.0363
9	D.M[+15,995]PSEDVVSL.Q	MPSEDVVSL	15995	0.433333	1.7952	33.337	1.7592	0.0005	0.2117	2.3709	496.733	2	992.459	992.461	0	-1.2	342	Non	327.49	82.81	82.81	2.64	4	>sp|Q96QK1|VPS35_HUMAN Vacuolar protein sorting-associated protein 35 OS=Homo sapiens OX=9606 GN=VPS35 PE=1 SV=2	11237	rowlf_20220719_op_hs_mhc_lp-1_classi_20perc_repl1.ScanId;v=1;d1=28700.28700.2	controllerType=0 controllerNumber=1 scan=28700	52.5439
9	S.FANDDRHVM[+15,995].V	FANDDRHVM	15995	-0.833333	0.9198	18.8229	2.2013	0.048	0.2936	0.2989	374.165	3	1120.48	1120.48	0	-2.4	7	Non	262.86	151.34	151.34	1.86	4	>sp|Q96SI9|STRBP_HUMAN Spermatid perinuclear RNA-binding protein OS=Homo sapiens OX=9606 GN=STRBP PE=1 SV=1	11312	rowlf_20220719_op_hs_mhc_lp-1_classi_20perc_repl1.ScanId;v=1;d1=1135.1135.3	controllerType=0 controllerNumber=1 scan=1135	2.6928
9	D.YPENGVVQM[+15,995].N	YPENGVVQM	15995	-0.388889	2.3689	33.8152	1.7548	0.0031	0.0815	1.9947	526.739	2	1052.47	1052.47	0	-0.6	191	Non	300.52	114.95	114.95	2.03	3	>sp|Q96T88|UHRF1_HUMAN E3 ubiquitin-protein ligase UHRF1 OS=Homo sapiens OX=9606 GN=UHRF1 PE=1 SV=1	11342	rowlf_20220719_op_hs_mhc_lp-1_classi_20perc_repl1.ScanId;v=1;d1=14996.14996.2	controllerType=0 controllerNumber=1 scan=14996	26.2848
9	G.IPDEQIVVM[+15,995].M	IPDEQIVVM	15995	0.8	2.8025	36.5	1.0045	0.0021	0.0284	1.0603	530.273	2	1059.54	1059.54	0	-0.8	61	Non	302.49	52.15	52.15	2.05	5	>sp|Q99538|LGMN_HUMAN Legumain OS=Homo sapiens OX=9606 GN=LGMN PE=1 SV=1	11386	rowlf_20220719_op_hs_mhc_lp-1_classi_20perc_repl1.ScanId;v=1;d1=28131.28131.2	controllerType=0 controllerNumber=1 scan=28131	51.3707
9	D.M[+15,995]VKDVIGSY.K	MVKDVIGSY	15995	0.544444	0.0016	0.9055	1.1792	2.9159	6.2123	0.5699	514.26	2	1027.51	1027.51	0	-0.2	124	Non	298.53	65.42	65.42	1.41	2	>sp|Q99608|NECD_HUMAN Necdin OS=Homo sapiens OX=9606 GN=NDN PE=1 SV=1	11414	rowlf_20220719_op_hs_mhc_lp-1_classi_20perc_repl1.ScanId;v=1;d1=13225.13225.2	controllerType=0 controllerNumber=1 scan=13225	22.9391
9	P.TVHSIISKM[+15,995].I	TVHSIISKM	15995	0.633333	0.0192	1.7254	4.8595	1.0147	2.5505	1.3918	344.523	3	1031.56	1031.56	0	0.3	817	Non	365.3	139.84	139.84	3.18	14	>sp|Q99613|EIF3C_HUMAN Eukaryotic translation initiation factor 3 subunit C OS=Homo sapiens OX=9606 GN=EIF3C PE=1 SV=1	11417	rowlf_20220719_op_hs_mhc_lp-1_classi_20perc_repl1.ScanId;v=1;d1=7354.7354.3	controllerType=0 controllerNumber=1 scan=7354	13.147
9	V.SPADRM[+15,995]LTV.T	SPADRMLTV	15995	0.0666667	1.2466	12.7437	3.5478	0.1382	0.4439	1.3245	503.255	2	1005.5	1005.5	0	-0.2	837	Non	241.41	55.18	55.18	1.41	3	>sp|Q9H6E5|STPAP_HUMAN Speckle targeted PIP5K1A-regulated poly(A) polymerase OS=Homo sapiens OX=9606 GN=TUT1 PE=1 SV=2	12479	rowlf_20220719_op_hs_mhc_lp-1_classi_20perc_repl1.ScanId;v=1;d1=15368.15368.2	controllerType=0 controllerNumber=1 scan=15368	26.9085
9	R.YPDSKDLTM[+15,995].V	YPDSKDLTM	15995	-1.06667	2.971	35.2895	1.2868	0.0021	0.0261	1.1758	543.245	2	1085.48	1085.48	0	-0.1	356	Non	335.68	134.76	134.76	2.1	4	>sp|Q9NR20|DYRK4_HUMAN Dual specificity tyrosine-phosphorylation-regulated kinase 4 OS=Homo sapiens OX=9606 GN=DYRK4 PE=1 SV=2	12972	rowlf_20220719_op_hs_mhc_lp-1_classi_20perc_repl1.ScanId;v=1;d1=13150.13150.2	controllerType=0 controllerNumber=1 scan=13150	22.805
9	A.IEM[+15,995]PSHQTY.G	IEMPSHQTY	15995	-0.911111	1.0466	9.1227	0.0028	3.3966	1.7932	0.5426	561.25	2	1121.49	1121.49	0	0.1	27	Non	412.84	182.09	182.09	2.88	1	>sp|Q9NVV5|AIG1_HUMAN Androgen-induced gene 1 protein OS=Homo sapiens OX=9606 GN=AIG1 PE=1 SV=3	13216	rowlf_20220719_op_hs_mhc_lp-1_classi_20perc_repl1.ScanId;v=1;d1=9582.9582.2	controllerType=0 controllerNumber=1 scan=9582	16.5346
9	L.TEM[+15,995]ERTLAL.L	TEMERTLAL	15995	-0.177778	2.0881	15.7754	0.0421	0.6792	1.2184	1.3352	540.274	2	1079.54	1079.54	0	1.5	141	Non	539.39	220.4	220.4	2.9	1	>sp|Q9NWU2|GID8_HUMAN Glucose-induced degradation protein 8 homolog OS=Homo sapiens OX=9606 GN=GID8 PE=1 SV=1	13258	rowlf_20220719_op_hs_mhc_lp-1_classi_20perc_repl1.ScanId;v=1;d1=20070.20070.2	controllerType=0 controllerNumber=1 scan=20070	35.5658
9	A.M[+15,995]EHPRAIAL.D	MEHPRAIAL	15995	0.111111	4.4168	10.0524	0.0531	0.7278	1.4943	1.0214	527.278	2	1053.55	1053.55	0	-1.5	1377	Non	434.34	238.07	238.07	2.8	9	>sp|Q9NZR2|LRP1B_HUMAN Low-density lipoprotein receptor-related protein 1B OS=Homo sapiens OX=9606 GN=LRP1B PE=1 SV=2	13459	rowlf_20220719_op_hs_mhc_lp-1_classi_20perc_repl1.ScanId;v=1;d1=14539.14539.2	controllerType=0 controllerNumber=1 scan=14539	25.4541
9	G.M[+15,995]PEPTVLSL.L	MPEPTVLSL	15995	0.611111	2.9977	19.9906	1.7529	0.001	0.0567	1.1307	501.762	2	1002.52	1002.52	0	-0.3	44	Non	350.88	70.93	70.93	1.39	1	>sp|Q9P0U1|TOM7_HUMAN Mitochondrial import receptor subunit TOM7 homolog OS=Homo sapiens OX=9606 GN=TOMM7 PE=1 SV=1	13508	rowlf_20220719_op_hs_mhc_lp-1_classi_20perc_repl1.ScanId;v=1;d1=37751.37751.2	controllerType=0 controllerNumber=1 scan=37751	71.9401
9	A.DVKQKIPEM[+15,995].I	DVKQKIPEM	15995	-1.03333	0.0347	7.2185	1.5325	1.0948	3.6849	1.7935	368.53	3	1103.58	1103.58	0	-0.7	4160	Non	206.28	128.6	128.6	1.4	5	>sp|Q9P225|DYH2_HUMAN Dynein axonemal heavy chain 2 OS=Homo sapiens OX=9606 GN=DNAH2 PE=1 SV=3	13537	rowlf_20220719_op_hs_mhc_lp-1_classi_20perc_repl1.ScanId;v=1;d1=7684.7684.3	controllerType=0 controllerNumber=1 scan=7684	13.6389
9	L.M[+15,995]AYGVEPAL.C	MAYGVEPAL	15995	0.744444	1.7569	6.6865	3.6882	0.0254	1.6508	1.5082	966.459	1	966.459	966.46	0	-0.8	946	Non	537.51	158.51	158.51	4.35	10	>sp|Q9UIF9|BAZ2A_HUMAN Bromodomain adjacent to zinc finger domain protein 2A OS=Homo sapiens OX=9606 GN=BAZ2A PE=1 SV=4	13877	rowlf_20220719_op_hs_mhc_lp-1_classi_20perc_repl1.ScanId;v=1;d1=29633.29633.1	controllerType=0 controllerNumber=1 scan=29633	54.4831
9	E.FPSGETIVM[+15,995].H	FPSGETIVM	15995	0.711111	1.7409	58.5526	1.584	0.001	0.2966	2.2099	498.739	2	996.47	996.471	0	-0.5	385	Non	271.66	63.22	63.22	1.75	3	>sp|Q9Y6Y8|S23IP_HUMAN SEC23-interacting protein OS=Homo sapiens OX=9606 GN=SEC23IP PE=1 SV=1	14869	rowlf_20220719_op_hs_mhc_lp-1_classi_20perc_repl1.ScanId;v=1;d1=27449.27449.2	controllerType=0 controllerNumber=1 scan=27449	49.9892
10	A.HPYDSGHIAM[+15,995].T	HPYDSGHIAM	15995	-0.58	1.9527	24.1239	1.7432	0.0046	0.0586	2.2889	572.249	2	1143.49	1143.49	0	0.8	115	Non	573.08	400.14	400.14	4.7	1	>sp|P53609|PGTB1_HUMAN Geranylgeranyl transferase type-1 subunit beta OS=Homo sapiens OX=9606 GN=PGGT1B PE=1 SV=2	4831	rowlf_20220719_op_hs_mhc_lp-1_classi_20perc_repl1.ScanId;v=1;d1=6236.6236.2	controllerType=0 controllerNumber=1 scan=6236	11.5409
10	E.KM[+15,995]YDAAKLLY.N	KMYDAAKLLY	15995	-0.08	1.7514	0.7415	5.4733	23.45	0.7267	0.9493	616.321	2	1231.63	1231.64	0	-3.5	1209	Non	518.84	279.13	279.13	3.25	14	>sp|Q00610|CLH1_HUMAN Clathrin heavy chain 1 OS=Homo sapiens OX=9606 GN=CLTC PE=1 SV=5	5522	rowlf_20220719_op_hs_mhc_lp-1_classi_20perc_repl1.ScanId;v=1;d1=23671.23671.2	controllerType=0 controllerNumber=1 scan=23671	42.4089
9	D.RPFERTITM[+15,995].H	RPFERTITM	15995	-0.7	1.3192	3.9523	0.839	0.0214	0.3094	0.3488	583.805	2	1166.6	1166.6	0	3.1	193	Non	307.77	52.67	52.67	1.37	21	>sp|O00560|SDCB1_HUMAN Syntenin-1 OS=Homo sapiens OX=9606 GN=SDCBP PE=1 SV=1	316	rowlf_20220719_op_hs_mhc_lp-1_classi_20perc_repl1.ScanId;v=1;d1=10789.10789.2	controllerType=0 controllerNumber=1 scan=10789	18.5245
9	H.YPYPGELTM[+15,995].M	YPYPGELTM	15995	-0.522222	0.641	21.0729	0.4481	0.0005	0.1213	0.337	543.743	2	1086.48	1086.48	0	-2.2	210	Non	348.63	99.02	99.02	2.56	11	>sp|O75626|PRDM1_HUMAN PR domain zinc finger protein 1 OS=Homo sapiens OX=9606 GN=PRDM1 PE=1 SV=2	1375	rowlf_20220719_op_hs_mhc_lp-1_classi_20perc_repl1.ScanId;v=1;d1=28380.28380.2	controllerType=0 controllerNumber=1 scan=28380	51.8956
9	G.EVIPPM[+15,995]KEF.P	EVIPPMKEF	15995	-0.0777778	0.0012	9.5374	1.4213	1.1	1.1382	0.8226	553.283	2	1105.56	1105.56	0	-0.2	115	Non	287.48	36.61	36.61	1.6	3	>sp|O95139|NDUB6_HUMAN NADH dehydrogenase [ubiquinone] 1 beta subcomplex subunit 6 OS=Homo sapiens OX=9606 GN=NDUFB6 PE=1 SV=3	1604	rowlf_20220719_op_hs_mhc_lp-1_classi_20perc_repl1.ScanId;v=1;d1=23337.23337.2	controllerType=0 controllerNumber=1 scan=23337	41.8008
9	E.EQM[+15,995]ERLEAL.D	EQMERLEAL	15995	-0.8	0.7713	14.5329	0.7594	0.7789	1.9741	1.9551	567.776	2	1134.54	1134.55	0	-1.1	116	Non	381.16	149.63	149.63	2.84	1	>sp|P09496-3|CLCA_HUMAN Isoform 3 of Clathrin light chain A OS=Homo sapiens OX=9606 GN=CLTA	24993	rowlf_20220719_op_hs_mhc_lp-1_classi_20perc_repl1.ScanId;v=1;d1=19253.19253.2	controllerType=0 controllerNumber=1 scan=19253	34.0834
9	A.APRPPFSTM[+15,995].R	APRPPFSTM	15995	-0.477778	1.1047	4.3005	1.5685	0.0841	0.3746	0.8177	510.252	2	1019.5	1019.5	0	-1.4	458	Non	188.97	107.71	107.71	1.69	17	>sp|P11940|PABP1_HUMAN Polyadenylate-binding protein 1 OS=Homo sapiens OX=9606 GN=PABPC1 PE=1 SV=2	2743	rowlf_20220719_op_hs_mhc_lp-1_classi_20perc_repl1.ScanId;v=1;d1=17259.17259.2	controllerType=0 controllerNumber=1 scan=17259	30.3664
9	Y.M[+15,995]EAKHAVSF.M	MEAKHAVSF	15995	0.122222	1.164	24.8675	0.0063	1.7894	1.6461	1.6726	518.25	2	1035.49	1035.49	0	0.8	318	Non	391.95	147.53	147.53	2.67	4	>sp|P19021|AMD_HUMAN Peptidyl-glycine alpha-amidating monooxygenase OS=Homo sapiens OX=9606 GN=PAM PE=1 SV=2	3189	rowlf_20220719_op_hs_mhc_lp-1_classi_20perc_repl1.ScanId;v=1;d1=7716.7716.2	controllerType=0 controllerNumber=1 scan=7716	13.688
9	D.VVYEKQM[+15,995]LY.L	VVYEKQMLY	15995	0.0666667	0.0341	0.2079	1.0443	3.9754	0.9907	0.0874	594.801	2	1188.6	1188.6	0	-1.2	1083	Non	254.18	131.18	131.18	2.21	5	>sp|P20701|ITAL_HUMAN Integrin alpha-L OS=Homo sapiens OX=9606 GN=ITGAL PE=1 SV=3	3280	rowlf_20220719_op_hs_mhc_lp-1_classi_20perc_repl1.ScanId;v=1;d1=19325.19325.2	controllerType=0 controllerNumber=1 scan=19325	34.2117
9	K.HTGPGLLSM[+15,995].A	HTGPGLLSM	15995	0.266667	0.2447	1.5112	7.0158	0.8528	1.4549	0.7997	464.73	2	928.452	928.456	0	-3.7	3152	Non	378.54	38.76	38.76	1.75	32	>sp|P49792|RBP2_HUMAN E3 SUMO-protein ligase RanBP2 OS=Homo sapiens OX=9606 GN=RANBP2 PE=1 SV=2	4569	rowlf_20220719_op_hs_mhc_lp-1_classi_20perc_repl1.ScanId;v=1;d1=15763.15763.2	controllerType=0 controllerNumber=1 scan=15763	27.6458
9	L.NTDEPPM[+15,995]VF.K	NTDEPPMVF	15995	-0.611111	0.3959	15.5317	1.4971	0.4347	0.0292	0.2903	533.232	2	1065.46	1065.46	0	0.3	21	Non	255.02	155.37	155.37	1.82	2	>sp|P54578|UBP14_HUMAN Ubiquitin carboxyl-terminal hydrolase 14 OS=Homo sapiens OX=9606 GN=USP14 PE=1 SV=3	4883	rowlf_20220719_op_hs_mhc_lp-1_classi_20perc_repl1.ScanId;v=1;d1=29012.29012.2	controllerType=0 controllerNumber=1 scan=29012	53.2072
9	R.LPRPPPPEM[+15,995].P	LPRPPPPEM	15995	-1.14444	1.9548	7.32	1.1061	0.0166	0.2392	0.5488	525.276	2	1049.55	1049.54	0	0.3	342	Non	328.22	128.17	128.17	1.95	1	>sp|Q00325|MPCP_HUMAN Phosphate carrier protein, mitochondrial OS=Homo sapiens OX=9606 GN=SLC25A3 PE=1 SV=2	5508	rowlf_20220719_op_hs_mhc_lp-1_classi_20perc_repl1.ScanId;v=1;d1=13898.13898.2	controllerType=0 controllerNumber=1 scan=13898	24.1794
9	M.NAFKEITTM[+15,995].A	NAFKEITTM	15995	-0.144444	0.2513	11.9299	1.2584	0.0689	1.2354	1.0265	535.763	2	1070.52	1070.52	0	-0.5	116	Non	409.52	144.83	144.83	3.49	1	>sp|Q00403|TF2B_HUMAN Transcription initiation factor IIB OS=Homo sapiens OX=9606 GN=GTF2B PE=1 SV=1	5510	rowlf_20220719_op_hs_mhc_lp-1_classi_20perc_repl1.ScanId;v=1;d1=17406.17406.2	controllerType=0 controllerNumber=1 scan=17406	30.6236
9	S.M[+15,995]PDSGRPAF.R	MPDSGRPAF	15995	-0.655556	1.9544	25.1633	0.6906	0.0087	0.0731	1.3179	497.227	2	993.447	993.446	0	1.4	481	Non	324.56	125.99	125.99	1.49	3	>sp|Q00536|CDK16_HUMAN Cyclin-dependent kinase 16 OS=Homo sapiens OX=9606 GN=CDK16 PE=1 SV=1	5516	rowlf_20220719_op_hs_mhc_lp-1_classi_20perc_repl1.ScanId;v=1;d1=12201.12201.2	controllerType=0 controllerNumber=1 scan=12201	21.1214
9	R.EIAGHIM[+15,995]EF.S	EIAGHIMEF	15995	0.544444	0.001	16.2015	1.8953	0.8196	1.2092	0.8164	531.748	2	1062.49	1062.49	0	-2.9	848	Non	386.74	164.98	164.98	2.7	5	>sp|Q14671|PUM1_HUMAN Pumilio homolog 1 OS=Homo sapiens OX=9606 GN=PUM1 PE=1 SV=3	6558	rowlf_20220719_op_hs_mhc_lp-1_classi_20perc_repl1.ScanId;v=1;d1=24649.24649.2	controllerType=0 controllerNumber=1 scan=24649	44.3022
9	A.M[+15,995]PVPTTPEF.Q	MPVPTTPEF	15995	-0.0888889	0.3663	24.4487	0.3943	0.0022	0.1851	1.2304	517.746	2	1034.48	1034.49	0	-2.1	1692	Non	305.79	96.26	96.26	1.79	6	>sp|Q14676|MDC1_HUMAN Mediator of DNA damage checkpoint protein 1 OS=Homo sapiens OX=9606 GN=MDC1 PE=1 SV=3	6560	rowlf_20220719_op_hs_mhc_lp-1_classi_20perc_repl1.ScanId;v=1;d1=30496.30496.2	controllerType=0 controllerNumber=1 scan=30496	56.2949
9	D.M[+15,995]PHVPITTL.A	MPHVPITTL	15995	0.733333	1.8126	16.6602	1.4297	0.0018	0.309	1.9929	512.778	2	1024.55	1024.55	0	-1.2	5	Non	244.97	64.5	64.5	2.05	18	>sp|Q6KC79|NIPBL_HUMAN Nipped-B-like protein OS=Homo sapiens OX=9606 GN=NIPBL PE=1 SV=2	7871	rowlf_20220719_op_hs_mhc_lp-1_classi_20perc_repl1.ScanId;v=1;d1=28870.28870.2	controllerType=0 controllerNumber=1 scan=28870	52.9179
9	S.M[+15,995]PVEKNITL.E	MPVEKNITL	15995	0.133333	1.5994	30.9823	1.5971	0.0009	0.2448	1.4873	530.789	2	1060.57	1060.57	0	-0.2	70	Non	434.84	162.99	162.99	2.7	1	>sp|Q6PCB8|EMB_HUMAN Embigin OS=Homo sapiens OX=9606 GN=EMB PE=1 SV=1	16107	rowlf_20220719_op_hs_mhc_lp-1_classi_20perc_repl1.ScanId;v=1;d1=20568.20568.2	controllerType=0 controllerNumber=1 scan=20568	36.4654
9	E.ALNKQIM[+15,995]EY.K	ALNKQIMEY	15995	-0.411111	0.3145	1.6971	1.4421	8.8507	1.6617	0.3072	563.283	2	1125.56	1125.56	0	-1.2	243	Non	395.41	171.64	171.64	2.92	2	>sp|Q8N0V3|RBFA_HUMAN Putative ribosome-binding factor A, mitochondrial OS=Homo sapiens OX=9606 GN=RBFA PE=1 SV=3	9192	rowlf_20220719_op_hs_mhc_lp-1_classi_20perc_repl1.ScanId;v=1;d1=15346.15346.2	controllerType=0 controllerNumber=1 scan=15346	26.8725
9	L.FPYEEHLEM[+15,995].A	FPYEEHLEM	15995	-0.9	0.6219	41.6304	0.4157	0.0005	0.1307	0.5505	605.757	2	1210.51	1210.51	0	-1.6	315	Non	368.75	184.61	184.61	2.81	4	>sp|Q96G04|EF2KT_HUMAN Protein-lysine N-methyltransferase EEF2KMT OS=Homo sapiens OX=9606 GN=EEF2KMT PE=1 SV=2	10815	rowlf_20220719_op_hs_mhc_lp-1_classi_20perc_repl1.ScanId;v=1;d1=24636.24636.2	controllerType=0 controllerNumber=1 scan=24636	44.2757
9	P.SPKPPTSM[+15,995]F.A	SPKPPTSMF	15995	-0.7	0.4259	7.2367	0.8339	0.1828	0.329	0.5641	504.245	2	1007.48	1007.49	0	-3.9	213	Non	354.15	130.42	130.42	2.31	7	>sp|Q99081|HTF4_HUMAN Transcription factor 12 OS=Homo sapiens OX=9606 GN=TCF12 PE=1 SV=1	11349	rowlf_20220719_op_hs_mhc_lp-1_classi_20perc_repl1.ScanId;v=1;d1=15300.15300.2	controllerType=0 controllerNumber=1 scan=15300	26.8008
9	L.M[+15,995]PHDLITQL.L	MPHDLITQL	15995	0.166667	0.9283	21.7964	1.0087	0.0016	0.2215	1.1173	542.278	2	1083.55	1083.55	0	-1.4	578	Non	334.1	45.93	45.93	1.62	5	>sp|Q9BSJ2|GCP2_HUMAN Gamma-tubulin complex component 2 OS=Homo sapiens OX=9606 GN=TUBGCP2 PE=1 SV=2	11659	rowlf_20220719_op_hs_mhc_lp-1_classi_20perc_repl1.ScanId;v=1;d1=29610.29610.2	controllerType=0 controllerNumber=1 scan=29610	54.4359
9	E.HEM[+15,995]EKAFAF.Q	HEMEKAFAF	15995	-0.333333	1.0694	28.4143	0.0044	1.3447	1.3975	1.207	563.252	2	1125.5	1125.5	0	-5.2	222	Non	465.54	189.57	189.57	2.66	4	>sp|Q9H000|MKRN2_HUMAN E3 ubiquitin-protein ligase makorin-2 OS=Homo sapiens OX=9606 GN=MKRN2 PE=1 SV=2	12174	rowlf_20220719_op_hs_mhc_lp-1_classi_20perc_repl1.ScanId;v=1;d1=18933.18933.2	controllerType=0 controllerNumber=1 scan=18933	33.509
9	H.FPSNLVTEM[+15,995].L	FPSNLVTEM	15995	0.288889	1.065	45.7647	1.2439	0.0015	0.1876	1.5052	527.25	2	1053.49	1053.49	0	1.3	264	Non	313.23	124.6	124.6	1.84	3	>sp|Q9HBR0|S38AA_HUMAN Putative sodium-coupled neutral amino acid transporter 10 OS=Homo sapiens OX=9606 GN=SLC38A10 PE=1 SV=2	17220	rowlf_20220719_op_hs_mhc_lp-1_classi_20perc_repl1.ScanId;v=1;d1=28985.28985.2	controllerType=0 controllerNumber=1 scan=28985	53.1591
9	E.AVAEKM[+15,995]LQY.R	AVAEKMLQY	15995	0.144444	0.0151	0.6002	1.5932	5.5909	1.4182	0.1833	534.773	2	1068.54	1068.54	0	-1.4	12	Non	297.48	94.04	94.04	1.86	1	>sp|Q9NSY2|STAR5_HUMAN StAR-related lipid transfer protein 5 OS=Homo sapiens OX=9606 GN=STARD5 PE=1 SV=2	22167	rowlf_20220719_op_hs_mhc_lp-1_classi_20perc_repl1.ScanId;v=1;d1=14472.14472.2	controllerType=0 controllerNumber=1 scan=14472	25.3304
9	A.YPAQITPKM[+15,995].C	YPAQITPKM	15995	-0.488889	0.4717	30.7257	0.6466	0.0018	0.1745	1.1764	532.774	2	1064.54	1064.54	0	-2.8	364	Non	456.12	278.51	278.51	2.46	3	>sp|Q9NX74|DUS2L_HUMAN tRNA-dihydrouridine(20) synthase [NAD(P)+]-like OS=Homo sapiens OX=9606 GN=DUS2 PE=1 SV=1	13290	rowlf_20220719_op_hs_mhc_lp-1_classi_20perc_repl1.ScanId;v=1;d1=14169.14169.2	controllerType=0 controllerNumber=1 scan=14169	24.7182
9	Y.RTM[+15,995]PIYPTY.N	RTMPIYPTY	15995	-0.588889	0.122	0.0186	0.9879	5.6027	0.9608	0.0816	579.287	2	1157.57	1157.57	0	0.4	334	Non	307.17	113.13	113.13	2.16	5	>sp|Q9P2E3|ZNFX1_HUMAN NFX1-type zinc finger-containing protein 1 OS=Homo sapiens OX=9606 GN=ZNFX1 PE=1 SV=2	13564	rowlf_20220719_op_hs_mhc_lp-1_classi_20perc_repl1.ScanId;v=1;d1=21238.21238.2	controllerType=0 controllerNumber=1 scan=21238	37.7656
9	G.M[+15,995]PSPVSPKL.S	MPSPVSPKL	15995	-0.0444444	1.2786	13.5727	1.372	0.0011	0.1197	0.8852	486.264	2	971.522	971.523	0	-1.3	1053	Non	329.68	132.51	132.51	2.13	3	>sp|Q9UHB7|AFF4_HUMAN AF4/FMR2 family member 4 OS=Homo sapiens OX=9606 GN=AFF4 PE=1 SV=1	13791	rowlf_20220719_op_hs_mhc_lp-1_classi_20perc_repl1.ScanId;v=1;d1=18773.18773.2	controllerType=0 controllerNumber=1 scan=18773	33.2216
9	L.M[+15,995]PNENIPEL.A	MPNENIPEL	15995	-0.777778	1.1514	15.3096	1.1827	0.0005	0.1313	0.9552	536.752	2	1072.5	1072.5	0	-1.3	481	Non	289.44	48.98	48.98	1.36	3	>sp|Q9UHY1|NRBP_HUMAN Nuclear receptor-binding protein OS=Homo sapiens OX=9606 GN=NRBP1 PE=1 SV=1	13846	rowlf_20220719_op_hs_mhc_lp-1_classi_20perc_repl1.ScanId;v=1;d1=30329.30329.2	controllerType=0 controllerNumber=1 scan=30329	55.9463
9	S.SQM[+15,995]LRAVSL.G	SQMLRAVSL	15995	0.655556	3.4468	1.9686	1.1126	1.4716	1.147	0.8639	510.778	2	1020.55	1020.55	0	-2.3	1108	Non	374.85	138.07	138.07	3.2	10	>sp|Q9UIF9|BAZ2A_HUMAN Bromodomain adjacent to zinc finger domain protein 2A OS=Homo sapiens OX=9606 GN=BAZ2A PE=1 SV=4	13877	rowlf_20220719_op_hs_mhc_lp-1_classi_20perc_repl1.ScanId;v=1;d1=22448.22448.2	controllerType=0 controllerNumber=1 scan=22448	40.0892
9	Q.NADPQAVTM[+15,995].P	NADPQAVTM	15995	-0.344444	1.3017	17.6904	1.7856	0.0151	0.02	0.5538	481.716	2	962.425	962.425	0	-0.2	110	Non	308.45	190.06	190.06	2.22	2	>sp|Q9UNF1|MAGD2_HUMAN Melanoma-associated antigen D2 OS=Homo sapiens OX=9606 GN=MAGED2 PE=1 SV=2	14218	rowlf_20220719_op_hs_mhc_lp-1_classi_20perc_repl1.ScanId;v=1;d1=6894.6894.2	controllerType=0 controllerNumber=1 scan=6894	12.4866
8	S.RSFPHLSK.P	RSFPHLSK		-1.025	26.5	0.0841	19.7037	44	15.1963	6.7151	324.519	3	971.542	971.542	0	-0.5	60	Non	506.79	255.47	255.47	2.63	2	>sp|A1L170-2|CA226_HUMAN Isoform 2 of Uncharacterized protein C1orf226 OS=Homo sapiens OX=9606 GN=C1orf226	37971	rowlf_20220719_op_hs_mhc_lp-1_classi_20perc_repl1.ScanId;v=1;d1=7123.7123.3	controllerType=0 controllerNumber=1 scan=7123	12.8102
8	W.LEAPARAF.A	LEAPARAF		0.3	11.2463	72.5	0.0946	11.7285	8.1087	9.9844	437.742	2	874.478	874.478	0	-0.6	173	Non	362.26	25.96	25.96	1.36	3	>sp|A8MPS7|YDJC_HUMAN Carbohydrate deacetylase OS=Homo sapiens OX=9606 GN=YDJC PE=1 SV=1	17942	rowlf_20220719_op_hs_mhc_lp-1_classi_20perc_repl1.ScanId;v=1;d1=20970.20970.2	controllerType=0 controllerNumber=1 scan=20970	37.2498
8	R.DEGIVEAF.L	DEGIVEAF		0.3	24.9688	89.2857	0.0127	13.2636	19.0741	39	879.41	1	879.41	879.409	0	0.8	22	Non	491.71	56.65	56.65	2.03	3	>sp|A8MPS7|YDJC_HUMAN Carbohydrate deacetylase OS=Homo sapiens OX=9606 GN=YDJC PE=1 SV=1	17942	rowlf_20220719_op_hs_mhc_lp-1_classi_20perc_repl1.ScanId;v=1;d1=35473.35473.1	controllerType=0 controllerNumber=1 scan=35473	66.9142
8	M.LEFPAQEL.R	LEFPAQEL		0.0125	17.2326	58.4211	0.0924	3.333	4.434	8.9437	473.748	2	946.49	946.488	0	1.6	461	Non	326.41	6.16	6.16	1.34	14	>sp|O00267|SPT5H_HUMAN Transcription elongation factor SPT5 OS=Homo sapiens OX=9606 GN=SUPT5H PE=1 SV=1	243	rowlf_20220719_op_hs_mhc_lp-1_classi_20perc_repl1.ScanId;v=1;d1=39015.39015.2	controllerType=0 controllerNumber=1 scan=39015	74.7103
8	A.NEHNVALF.K	NEHNVALF		-0.1375	15.259	85	0.0325	16.5385	11.3697	19.875	472.235	2	943.463	943.463	0	0	204	Non	236.33	68.75	68.75	1.4	5	>sp|O00410|IPO5_HUMAN Importin-5 OS=Homo sapiens OX=9606 GN=IPO5 PE=1 SV=4	272	rowlf_20220719_op_hs_mhc_lp-1_classi_20perc_repl1.ScanId;v=1;d1=24775.24775.2	controllerType=0 controllerNumber=1 scan=24775	44.5583
8	L.DEHISYVA.T	DEHISYVA		-0.225	66.25	87.8571	0.1996	22.4762	56.875	75	467.219	2	933.43	933.431	0	-1.4	100	Non	361.92	43.85	43.85	1.55	5	>sp|O00471|EXOC5_HUMAN Exocyst complex component 5 OS=Homo sapiens OX=9606 GN=EXOC5 PE=1 SV=1	293	rowlf_20220719_op_hs_mhc_lp-1_classi_20perc_repl1.ScanId;v=1;d1=17421.17421.2	controllerType=0 controllerNumber=1 scan=17421	30.6531
8	L.VELKVAAL.G	VELKVAAL		1.525	31.5	66.5909	0.267	5.7005	9.6264	22.7273	421.77	2	842.534	842.535	0	-1.2	139	Non	390.4	33.08	33.08	2.12	6	>sp|O00481|BT3A1_HUMAN Butyrophilin subfamily 3 member A1 OS=Homo sapiens OX=9606 GN=BTN3A1 PE=1 SV=3	297	rowlf_20220719_op_hs_mhc_lp-1_classi_20perc_repl1.ScanId;v=1;d1=30298.30298.2	controllerType=0 controllerNumber=1 scan=30298	55.8823
8	F.SEVPTSVF.G	SEVPTSVF		0.475	7.974	56.25	0.0713	9.4612	5.4909	10.1782	865.431	1	865.431	865.43	0	1.1	386	Non	442.3	74.61	74.61	2.62	12	>sp|O00567|NOP56_HUMAN Nucleolar protein 56 OS=Homo sapiens OX=9606 GN=NOP56 PE=1 SV=4	319	rowlf_20220719_op_hs_mhc_lp-1_classi_20perc_repl1.ScanId;v=1;d1=31909.31909.1	controllerType=0 controllerNumber=1 scan=31909	59.2922
8	Y.TRPTPVQK.H	TRPTPVQK		-1.5375	29.3889	0.9698	26.6364	47	18.0781	5.018	463.775	2	926.542	926.542	0	0.1	201	Non	434.61	52.98	52.98	2.31	10	>sp|O00571|DDX3X_HUMAN ATP-dependent RNA helicase DDX3X OS=Homo sapiens OX=9606 GN=DDX3X PE=1 SV=3	320	rowlf_20220719_op_hs_mhc_lp-1_classi_20perc_repl1.ScanId;v=1;d1=4268.4268.2	controllerType=0 controllerNumber=1 scan=4268	8.8387
8	S.TEAPPIIF.A	TEAPPIIF		0.775	7.928	54.2233	0.0594	8.2712	3.967	8.413	887.488	1	887.488	887.487	0	1	32	Non	507.99	93.96	93.96	3.36	3	>sp|O14548|COX7R_HUMAN Cytochrome c oxidase subunit 7A-related protein, mitochondrial OS=Homo sapiens OX=9606 GN=COX7A2L PE=1 SV=2	15026	rowlf_20220719_op_hs_mhc_lp-1_classi_20perc_repl1.ScanId;v=1;d1=41682.41682.1	controllerType=0 controllerNumber=1 scan=41682	80.7088
8	S.AETESHIY.R	AETESHIY		-0.8375	10.8416	77.9167	0.1321	22.1905	15.0935	16.1786	475.216	2	949.425	949.426	0	-0.9	5	Non	328.76	104.17	104.17	1.79	2	>sp|O14569|C56D2_HUMAN Transmembrane reductase CYB561D2 OS=Homo sapiens OX=9606 GN=CYB561D2 PE=1 SV=1	380	rowlf_20220719_op_hs_mhc_lp-1_classi_20perc_repl1.ScanId;v=1;d1=8369.8369.2	controllerType=0 controllerNumber=1 scan=8369	14.6154
8	L.DETSAITL.T	DETSAITL		0.1125	34	71.4062	0.049	3.958	8.9838	25.2857	849.422	1	849.422	849.42	0	2.3	966	Non	409.06	2	2	1.31	8	>sp|O14776|TCRG1_HUMAN Transcription elongation regulator 1 OS=Homo sapiens OX=9606 GN=TCERG1 PE=1 SV=2	439	rowlf_20220719_op_hs_mhc_lp-1_classi_20perc_repl1.ScanId;v=1;d1=29097.29097.1	controllerType=0 controllerNumber=1 scan=29097	53.3855
8	D.EELKSHVY.K	EELKSHVY		-1.025	7.514	81.5789	0.0066	17.3818	15.2897	13.24	502.757	2	1004.51	1004.5	0	3	454	Non	499.38	81.86	81.86	2.39	4	>sp|O14795|UN13B_HUMAN Protein unc-13 homolog B OS=Homo sapiens OX=9606 GN=UNC13B PE=1 SV=2	449	rowlf_20220719_op_hs_mhc_lp-1_classi_20perc_repl1.ScanId;v=1;d1=7761.7761.2	controllerType=0 controllerNumber=1 scan=7761	13.759
8	S.SPRLSSSL.D	SPRLSSSL		-0.2125	26.3846	38.6441	6.9008	0.7849	3.4951	20.2857	423.737	2	846.467	846.468	0	-1	473	Non	390.83	60.24	60.24	2.58	8	>sp|O14974|MYPT1_HUMAN Protein phosphatase 1 regulatory subunit 12A OS=Homo sapiens OX=9606 GN=PPP1R12A PE=1 SV=1	506	rowlf_20220719_op_hs_mhc_lp-1_classi_20perc_repl1.ScanId;v=1;d1=14830.14830.2	controllerType=0 controllerNumber=1 scan=14830	25.9713
8	N.APLVHATL.E	APLVHATL		1.2375	31.5714	60.7143	7.6553	0.7098	3.0521	22	411.247	2	821.487	821.488	0	-0.7	219	Non	254.86	41.05	41.05	1.7	18	>sp|O14980|XPO1_HUMAN Exportin-1 OS=Homo sapiens OX=9606 GN=XPO1 PE=1 SV=1	512	rowlf_20220719_op_hs_mhc_lp-1_classi_20perc_repl1.ScanId;v=1;d1=22672.22672.2	controllerType=0 controllerNumber=1 scan=22672	40.5169
8	I.EETLALKF.E	EETLALKF		0.075	16.7965	89.2857	0.0438	13.2403	12.8876	24.5	475.763	2	950.519	950.519	0	-0.1	12	Non	415.55	61.07	61.07	2.67	4	>sp|O15144|ARPC2_HUMAN Actin-related protein 2/3 complex subunit 2 OS=Homo sapiens OX=9606 GN=ARPC2 PE=1 SV=1	562	rowlf_20220719_op_hs_mhc_lp-1_classi_20perc_repl1.ScanId;v=1;d1=34316.34316.2	controllerType=0 controllerNumber=1 scan=34316	64.4388
8	Q.DEILAHRL.G	DEILAHRL		-0.1	23.2895	78.125	0.0214	4.5907	7.8829	23.8	322.85	3	966.537	966.537	0	-0.1	103	Non	254.54	16.86	16.86	1.7	6	>sp|O15160|RPAC1_HUMAN DNA-directed RNA polymerases I and III subunit RPAC1 OS=Homo sapiens OX=9606 GN=POLR1C PE=1 SV=1	568	rowlf_20220719_op_hs_mhc_lp-1_classi_20perc_repl1.ScanId;v=1;d1=20438.20438.3	controllerType=0 controllerNumber=1 scan=20438	36.2422
8	D.IEQIIRNY.A	IEQIIRNY		-0.35	8.5842	63.3929	0.0634	35	19.6111	14.4419	524.792	2	1048.58	1048.58	0	-1	606	Non	370.38	71.46	71.46	2.17	2	>sp|O15226|NKRF_HUMAN NF-kappa-B-repressing factor OS=Homo sapiens OX=9606 GN=NKRF PE=1 SV=2	587	rowlf_20220719_op_hs_mhc_lp-1_classi_20perc_repl1.ScanId;v=1;d1=22567.22567.2	controllerType=0 controllerNumber=1 scan=22567	40.3066
8	T.EEAIIYSY.G	EEAIIYSY		0.05	2.7766	78.9583	0.0017	14.6296	13.9308	11.2368	494.237	2	987.466	987.467	0	-0.5	159	Non	254.99	77.61	77.61	1.52	7	>sp|O15269|SPTC1_HUMAN Serine palmitoyltransferase 1 OS=Homo sapiens OX=9606 GN=SPTLC1 PE=1 SV=1	608	rowlf_20220719_op_hs_mhc_lp-1_classi_20perc_repl1.ScanId;v=1;d1=31532.31532.2	controllerType=0 controllerNumber=1 scan=31532	58.4641
8	K.DQLVRSAL.L	DQLVRSAL		0.1625	24.9688	68.8636	1.5907	5.2351	9.6149	23.5	451.258	2	901.508	901.51	0	-2	463	Non	385.61	53.4	53.4	1.49	3	>sp|O15327|INP4B_HUMAN Inositol polyphosphate 4-phosphatase type II OS=Homo sapiens OX=9606 GN=INPP4B PE=1 SV=4	620	rowlf_20220719_op_hs_mhc_lp-1_classi_20perc_repl1.ScanId;v=1;d1=21203.21203.2	controllerType=0 controllerNumber=1 scan=21203	37.6904
8	D.DEFSVVSY.E	DEFSVVSY		0.1625	3.1875	71.7188	0.0006	9.2192	15.9533	13.6	945.42	1	945.42	945.42	0	-0.5	407	Non	490.47	88.56	88.56	2.76	2	>sp|O15344|TRI18_HUMAN E3 ubiquitin-protein ligase Midline-1 OS=Homo sapiens OX=9606 GN=MID1 PE=1 SV=1	622	rowlf_20220719_op_hs_mhc_lp-1_classi_20perc_repl1.ScanId;v=1;d1=34351.34351.1	controllerType=0 controllerNumber=1 scan=34351	64.5141
8	E.DEVELARI.K	DEVELARI		-0.0875	39.6667	86.0714	0.2404	12.2346	28.9444	57.5	472.755	2	944.502	944.505	0	-3.3	370	Non	397.5	91.3	91.3	1.92	3	>sp|O15355|PPM1G_HUMAN Protein phosphatase 1G OS=Homo sapiens OX=9606 GN=PPM1G PE=1 SV=1	627	rowlf_20220719_op_hs_mhc_lp-1_classi_20perc_repl1.ScanId;v=1;d1=27856.27856.2	controllerType=0 controllerNumber=1 scan=27856	50.8242
8	K.NEIASVAY.R	NEIASVAY		0.4	6.914	82.6316	0.0057	17.6909	19.4074	15.7941	866.425	1	866.425	866.425	0	0	351	Non	488.18	47.22	47.22	2.15	5	>sp|O15371|EIF3D_HUMAN Eukaryotic translation initiation factor 3 subunit D OS=Homo sapiens OX=9606 GN=EIF3D PE=1 SV=1	631	rowlf_20220719_op_hs_mhc_lp-1_classi_20perc_repl1.ScanId;v=1;d1=24174.24174.1	controllerType=0 controllerNumber=1 scan=24174	43.3752
8	A.VADKHELL.S	VADKHELL		-0.0625	24.5	41.7826	14.2313	3.2005	0.1254	6.6788	308.843	3	924.513	924.515	0	-1.6	224	Non	280.54	19.77	19.77	1.38	9	>sp|O15372|EIF3H_HUMAN Eukaryotic translation initiation factor 3 subunit H OS=Homo sapiens OX=9606 GN=EIF3H PE=1 SV=1	632	rowlf_20220719_op_hs_mhc_lp-1_classi_20perc_repl1.ScanId;v=1;d1=10302.10302.3	controllerType=0 controllerNumber=1 scan=10302	17.6271
8	L.KNPPINTK.S	KNPPINTK		-1.775	35.3333	1.2704	26.0909	51.25	25.7083	20.4286	456.268	2	911.529	911.531	0	-2.5	60	Non	261.63	65.99	65.99	1.48	5	>sp|O15511|ARPC5_HUMAN Actin-related protein 2/3 complex subunit 5 OS=Homo sapiens OX=9606 GN=ARPC5 PE=1 SV=3	671	rowlf_20220719_op_hs_mhc_lp-1_classi_20perc_repl1.ScanId;v=1;d1=7847.7847.2	controllerType=0 controllerNumber=1 scan=7847	13.8827
8	S.VHDPAGAL.Q	VHDPAGAL		0.3625	27.5455	42.9756	9.3866	4.9439	0.2486	4.9929	390.206	2	779.405	779.405	0	0.5	68	Non	235.39	57.75	57.75	1.47	6	>sp|O15533|TPSN_HUMAN Tapasin OS=Homo sapiens OX=9606 GN=TAPBP PE=1 SV=2	684	rowlf_20220719_op_hs_mhc_lp-1_classi_20perc_repl1.ScanId;v=1;d1=12643.12643.3	controllerType=0 controllerNumber=1 scan=12643	21.8899
8	G.NEIYTVKF.Q	NEIYTVKF		-0.175	12.6075	83.6842	0.0105	12.7531	12.0449	13.8	507.267	2	1013.53	1013.53	0	-2.6	338	Non	431.22	98.46	98.46	1.95	1	>sp|O43148|MCES_HUMAN mRNA cap guanine-N7 methyltransferase OS=Homo sapiens OX=9606 GN=RNMT PE=1 SV=1	699	rowlf_20220719_op_hs_mhc_lp-1_classi_20perc_repl1.ScanId;v=1;d1=30633.30633.2	controllerType=0 controllerNumber=1 scan=30633	56.5937
8	A.VEHRVAEL.M	VEHRVAEL		-0.0875	29.5	53.5437	0.3949	6.7207	8.1154	14.6977	476.764	2	952.521	952.521	0	-0.4	264	Non	509.39	101.68	101.68	2.49	3	>sp|O43156|TTI1_HUMAN TELO2-interacting protein 1 homolog OS=Homo sapiens OX=9606 GN=TTI1 PE=1 SV=3	704	rowlf_20220719_op_hs_mhc_lp-1_classi_20perc_repl1.ScanId;v=1;d1=8144.8144.2	controllerType=0 controllerNumber=1 scan=8144	14.3034
8	A.NEFAQPAF.M	NEFAQPAF		-0.3625	10.2624	74.2188	0.0081	7.0316	11.4748	12.6364	923.422	1	923.422	923.426	0	-3.6	521	Non	491.11	161.1	161.1	2.48	1	>sp|O43164|PJA2_HUMAN E3 ubiquitin-protein ligase Praja-2 OS=Homo sapiens OX=9606 GN=PJA2 PE=1 SV=4	707	rowlf_20220719_op_hs_mhc_lp-1_classi_20perc_repl1.ScanId;v=1;d1=30816.30816.1	controllerType=0 controllerNumber=1 scan=30816	56.981
8	M.NEGVSYEF.K	NEGVSYEF		-0.75	23.5526	90.4545	0.0522	14.6574	9.7155	23.5	944.4	1	944.4	944.4	0	0.5	1051	Non	490.07	173.74	173.74	2.51	4	>sp|O43166|SI1L1_HUMAN Signal-induced proliferation-associated 1-like protein 1 OS=Homo sapiens OX=9606 GN=SIPA1L1 PE=1 SV=4	708	rowlf_20220719_op_hs_mhc_lp-1_classi_20perc_repl1.ScanId;v=1;d1=28258.28258.1	controllerType=0 controllerNumber=1 scan=28258	51.6409
8	I.NEHSFNNF.Q	NEHSFNNF		-1.55	18.1519	80.2632	0.042	14.463	14.6328	18.8	504.712	2	1008.42	1008.42	0	0.1	1074	Non	228.96	137.83	137.83	1.38	3	>sp|O43306|ADCY6_HUMAN Adenylate cyclase type 6 OS=Homo sapiens OX=9606 GN=ADCY6 PE=1 SV=2	754	rowlf_20220719_op_hs_mhc_lp-1_classi_20perc_repl1.ScanId;v=1;d1=16015.16015.2	controllerType=0 controllerNumber=1 scan=16015	28.0934
8	L.DERAIDAL.R	DERAIDAL		-0.3875	36.3333	79.5833	0.0815	7.2799	25.4167	35	451.732	2	902.457	902.458	0	-0.9	61	Non	392.1	35.68	35.68	1.62	3	>sp|O43390|HNRPR_HUMAN Heterogeneous nuclear ribonucleoprotein R OS=Homo sapiens OX=9606 GN=HNRNPR PE=1 SV=1	772	rowlf_20220719_op_hs_mhc_lp-1_classi_20perc_repl1.ScanId;v=1;d1=21557.21557.2	controllerType=0 controllerNumber=1 scan=21557	38.389
8	Q.TETKTITY.E	TETKTITY		-0.875	6.8371	57.3026	0.0121	14.3148	7.4961	7.3722	478.751	2	956.494	956.494	0	0.8	899	Non	477.23	52.71	52.71	1.91	2	>sp|O43491|E41L2_HUMAN Band 4.1-like protein 2 OS=Homo sapiens OX=9606 GN=EPB41L2 PE=1 SV=1	794	rowlf_20220719_op_hs_mhc_lp-1_classi_20perc_repl1.ScanId;v=1;d1=10945.10945.2	controllerType=0 controllerNumber=1 scan=10945	18.8302
8	D.DEKILIQH.Q	DEKILIQH		-0.6	18.6203	88.9286	0.1371	36	35.25	51.6667	332.522	3	995.551	995.552	0	-0.8	22	Non	307.15	70.25	70.25	1.65	1	>sp|O43670|ZN207_HUMAN BUB3-interacting and GLEBS motif-containing protein ZNF207 OS=Homo sapiens OX=9606 GN=ZNF207 PE=1 SV=1	884	rowlf_20220719_op_hs_mhc_lp-1_classi_20perc_repl1.ScanId;v=1;d1=13857.13857.3	controllerType=0 controllerNumber=1 scan=13857	24.0991
8	F.EELRAQKY.N	EELRAQKY		-1.825	5.9545	89.6429	0.0236	25.3077	19.9815	16.6786	518.773	2	1036.54	1036.54	0	-3.4	252	Non	415.4	167.7	167.7	2.16	5	>sp|O43683|BUB1_HUMAN Mitotic checkpoint serine/threonine-protein kinase BUB1 OS=Homo sapiens OX=9606 GN=BUB1 PE=1 SV=1	891	rowlf_20220719_op_hs_mhc_lp-1_classi_20perc_repl1.ScanId;v=1;d1=5527.5527.2	controllerType=0 controllerNumber=1 scan=5527	10.5551
8	T.EEFKVKLY.K	EEFKVKLY		-0.6625	3.4491	78.125	0.0088	19.6389	17.7162	11.0921	528.291	2	1055.57	1055.58	0	-2.4	166	Non	602.37	163.87	163.87	5.23	1	>sp|O43719|HTSF1_HUMAN HIV Tat-specific factor 1 OS=Homo sapiens OX=9606 GN=HTATSF1 PE=1 SV=1	903	rowlf_20220719_op_hs_mhc_lp-1_classi_20perc_repl1.ScanId;v=1;d1=26523.26523.2	controllerType=0 controllerNumber=1 scan=26523	48.0478
8	S.TESSVAVY.G	TESSVAVY		0.3875	6.6164	78.125	0.015	18.3171	15.4206	12.4697	855.41	1	855.41	855.409	0	0.2	175	Non	427.14	68.76	68.76	2.64	7	>sp|O43776|SYNC_HUMAN Asparagine--tRNA ligase, cytoplasmic OS=Homo sapiens OX=9606 GN=NARS1 PE=1 SV=1	921	rowlf_20220719_op_hs_mhc_lp-1_classi_20perc_repl1.ScanId;v=1;d1=17104.17104.1	controllerType=0 controllerNumber=1 scan=17104	30.0779
8	W.NEVVTQQY.L	NEVVTQQY		-0.95	5.3803	86.0714	0.0055	21.6667	12.4213	14.5116	490.738	2	980.468	980.468	0	-0.5	1041	Non	303.23	96.33	96.33	1.98	12	>sp|O43847|NRDC_HUMAN Nardilysin OS=Homo sapiens OX=9606 GN=NRDC PE=1 SV=3	941	rowlf_20220719_op_hs_mhc_lp-1_classi_20perc_repl1.ScanId;v=1;d1=14908.14908.2	controllerType=0 controllerNumber=1 scan=14908	26.1112
8	S.LPAEHGVL.S	LPAEHGVL		0.6125	31.7143	75.4167	9.2472	0.1607	2.0364	17	418.237	2	835.466	835.467	0	-1	255	Non	367.91	38.54	38.54	1.4	2	>sp|O43889|CREB3_HUMAN Cyclic AMP-responsive element-binding protein 3 OS=Homo sapiens OX=9606 GN=CREB3 PE=1 SV=2	948	rowlf_20220719_op_hs_mhc_lp-1_classi_20perc_repl1.ScanId;v=1;d1=19344.19344.2	controllerType=0 controllerNumber=1 scan=19344	34.242
8	V.KIYVGLSK.M	KIYVGLSK		0.275	38.8571	1.007	37.4286	70	32.2727	32.5	454.284	2	907.561	907.561	0	-0.1	411	Non	269.32	76.34	76.34	2.05	15	>sp|O60264|SMCA5_HUMAN SWI/SNF-related matrix-associated actin-dependent regulator of chromatin subfamily A member 5 OS=Homo sapiens OX=9606 GN=SMARCA5 PE=1 SV=1	987	rowlf_20220719_op_hs_mhc_lp-1_classi_20perc_repl1.ScanId;v=1;d1=13319.13319.2	controllerType=0 controllerNumber=1 scan=13319	23.1079
8	R.DEHIQVQL.Q	DEHIQVQL		-0.5875	25.6071	64.9107	0.0274	3.9449	9.3284	17.2609	491.253	2	981.499	981.5	0	-1	905	Non	309.7	21.37	21.37	1.44	9	>sp|O60287|NPA1P_HUMAN Nucleolar pre-ribosomal-associated protein 1 OS=Homo sapiens OX=9606 GN=URB1 PE=1 SV=4	18225	rowlf_20220719_op_hs_mhc_lp-1_classi_20perc_repl1.ScanId;v=1;d1=27701.27701.2	controllerType=0 controllerNumber=1 scan=27701	50.5036
8	L.EEFRASEL.L	EEFRASEL		-0.925	21.0851	67.5	0.0802	4.8566	13.8994	19.375	490.738	2	980.47	980.468	0	1.3	1009	Non	347.36	70.68	70.68	1.74	6	>sp|O60306|AQR_HUMAN RNA helicase aquarius OS=Homo sapiens OX=9606 GN=AQR PE=1 SV=4	1002	rowlf_20220719_op_hs_mhc_lp-1_classi_20perc_repl1.ScanId;v=1;d1=20586.20586.2	controllerType=0 controllerNumber=1 scan=20586	36.4984
8	D.APFQHSPL.G	APFQHSPL		-0.2875	26.8462	43.8462	8.2841	0.5681	4.0888	21.2308	448.735	2	896.462	896.462	0	0	533	Non	380.38	33.85	33.85	1.69	22	>sp|O60318|GANP_HUMAN Germinal-center associated nuclear protein OS=Homo sapiens OX=9606 GN=MCM3AP PE=1 SV=2	1008	rowlf_20220719_op_hs_mhc_lp-1_classi_20perc_repl1.ScanId;v=1;d1=20410.20410.2	controllerType=0 controllerNumber=1 scan=20410	36.194
8	S.SPVKKPSL.L	SPVKKPSL		-0.575	19.9688	46.2812	4.5329	0.518	2.0171	13.9	428.268	2	855.529	855.53	0	-1.1	557	Non	266.01	111.58	111.58	2.24	22	>sp|O60318|GANP_HUMAN Germinal-center associated nuclear protein OS=Homo sapiens OX=9606 GN=MCM3AP PE=1 SV=2	1008	rowlf_20220719_op_hs_mhc_lp-1_classi_20perc_repl1.ScanId;v=1;d1=7436.7436.2	controllerType=0 controllerNumber=1 scan=7436	13.2614
[truncated: 4,103 more rows]

## Sheet: LP1_35perc_repl1
Length	Peptide < ProteinMetrics Confidential >	Peptide	Modification Type(s)	Gravy	A26:01	A30:01	B18:01	B35:03	C04:01	C07:01	Observed m/z	z	Observed (M+H)	Calc. mass (M+H)	Off-by-x error	Mass error (ppm)	Starting position	Cleavage	Score	Delta	Delta Mod	|Log Prob|	# of unique peptides	Protein Name	Protein DB number	Comment	Scan #	Scan Time
[truncated: 7,282 more rows]

[truncated: 17 more sheets: LP1_50perc_repl1, LP1_combined_repl1, LP1_5perc_repl2, LP1_20perc_repl2, LP1_35perc_repl2, LP1_50perc_repl2, LP1_combined_repl2, LP1_5perc_repl3, LP1_20perc_repl3, LP1_35perc_repl3, LP1_50perc_repl3, LP1_combined_repl3, LP1_5perc_repl4, LP1_20perc_repl4, LP1_35perc_repl4, LP1_50perc_repl4, LP1_combined_repl4]
