# Supplementary material for: Identification of MHC Ligands Through Allele-Guided Isolation Combined With Machine Learning for Improved MHC Assignment Using ARDisplay-I
Source: Mol Cell Proteomics. 2026 Mar 27;25(5):101560. doi: 10.1016/j.mcpro.2026.101560 (PMC13156753; doi:10.1016/j.mcpro.2026.101560)
Supplement: Supplementary Data 2 — Unique HLA ligand identifications for the cell lines LP-1, Nalm-6, and JJN3. These spreadsheets contain all HLA ligand identification from four replicates and different ACN concentrations from cell line Nalm-6. [file mmc10.xlsx]

## Sheet: Sheet1
Column name	Explanation
Length	number of amino acids in MHC ligand
Peptide < ProteinMetrics Confidential >	amino acid sequence of MHC ligand with points before and after the respective sequence. Flanking amino acids indicate the amino acids before and after the MHC ligand in the surce protein
Peptide	amino acid sequence of MHC ligand without flanking amino acids = acutal MHC ligand sequence
Modification Type(s)	indicates modified amino acid and respective mass shift
Gravy Score	GRAVY score as calculated with the GRAVY calculator indicating the hydrophobicity of a peptide
A 01:01	Name of first HLA-A allele
A02:01	Name of second HLA-A allele
B08:01	Name of first HLA-B allele
B15:01	Name of second HLA-B allele
C04:01	Name of first HLA-C allele
C07:01	Name of second HLA-C allele
Observed m/z	m/z as dected by mass spectrometer
z	charge of the peptide
Observed (M+H)	observed mass of the peptides
Calc. mass (M+H)	calculated mass of the peptides
Off-by-x error	post search correction to identify a better PSM (not enabled in our search)
Mass error (ppm)	mass deviation between observed and calculated mass in ppm
Starting position	starting position of the peptide sequence within the source protein
Cleavage	cleaving specificity if digested samples are analyzed (not enabled in our search)
Score	Byonic score indicating the quality of the peptide-spectrum-match
Delta	difference in Byonic score between the highest scoring PSM and the second best PSM
Delta Mod	difference in Byonic score between the highest scoring PSM and the second best PSM for a modified peptide that carries the modification in a different position
|Log Prob|	negative decadic logarithm of the p -values for the respective PSMs
# of unique peptides	number of peptides identified from the same source protein independent of the logprob cutoff
Protein Name	name of the protein as indicated in the search database
Protein DB number	number of the protein in the searched database
Comment	name of RAW file as well as Scan IDs of the identified peptide
Scan #	number of peptide scan for which the PSM was identified
Scan Time	retention time of the indicated peptide

## Sheet: Nalm6_5perc_repl1
Length	Peptide < ProteinMetrics Confidential >	Peptide	Modification Type(s)	Gravy Score	A 01:01	A02:01	B08:01	B15:01	C04:01	C07:01	Observed m/z	z	Observed (M+H)	Calc. mass (M+H)	Off-by-x error	Mass error (ppm)	Starting position	Cleavage	Score	Delta	Delta Mod	|Log Prob|	# of unique peptides	Protein Name	Protein DB number	Comment	Scan #	Scan Time
9	K.YIDQEELNK.T	YIDQEELNK		-1.6	1.27	11.7579	35.2812	15.012	5.9485	25.1429	576.283	2	1151.56	1151.56	0	0.2	276	Non	61.91	6.76	6.76	2.17	20	>sp|P08238|HS90B_HUMAN Heat shock protein HSP 90-beta OS=Homo sapiens OX=9606 GN=HSP90AB1 PE=1 SV=4	2388	rowlf_20220719_op_hs_mhc_nalm-6_classi_5perc_repl1.ScanId;v=1;d1=9510.9510.1	controllerType=0 controllerNumber=1 scan=9510	24.0248
9	R.LQDEIQNMK.E	LQDEIQNMK		-1.24444	1.72	11.0614	31.125	9.0931	2.6655	10.9406	559.78	2	1118.55	1118.55	0	1	365	Non	359.99	119.49	119.49	5.15	15	>sp|P08670|VIME_HUMAN Vimentin OS=Homo sapiens OX=9606 GN=VIM PE=1 SV=4	2424	rowlf_20220719_op_hs_mhc_nalm-6_classi_5perc_repl1.ScanId;v=1;d1=11157.11157.2	controllerType=0 controllerNumber=1 scan=11157	28.0956
9	R.AVFPSIVGR.P	AVFPSIVGR		1.13333	9.1121	3.0011	28.5079	7.638	3.3862	1.167	473.281	2	945.554	945.552	0	2.1	29	Non	307.61	76.83	76.83	3.83	22	>sp|P60709|ACTB_HUMAN Actin, cytoplasmic 1 OS=Homo sapiens OX=9606 GN=ACTB PE=1 SV=1	5143	rowlf_20220719_op_hs_mhc_nalm-6_classi_5perc_repl1.ScanId;v=1;d1=23493.23493.2	controllerType=0 controllerNumber=1 scan=23493	58.0717
9	K.FEDENFILK.H	FEDENFILK		-0.444444	1.827	11.1161	16.982	19.5439	4.4329	11.0395	577.79	2	1154.57	1154.57	0	-0.8	83	Non	458.27	164.7	164.7	5.91	6	>sp|P62937|PPIA_HUMAN Peptidyl-prolyl cis-trans isomerase A OS=Homo sapiens OX=9606 GN=PPIA PE=1 SV=2	5297	rowlf_20220719_op_hs_mhc_nalm-6_classi_5perc_repl1.ScanId;v=1;d1=24426.24426.2	controllerType=0 controllerNumber=1 scan=24426	60.3466
9	R.YRPGTVALR.E	YRPGTVALR		-0.355556	16.6358	24.413	33.9487	38.25	9.9167	1.0894	344.87	3	1032.6	1032.59	0	0.1	42	Non	17.7	6.87	6.87	2.31	10	>sp|P84243|H33_HUMAN Histone H3.3 OS=Homo sapiens OX=9606 GN=H3-3B PE=1 SV=2	5468	rowlf_20220719_op_hs_mhc_nalm-6_classi_5perc_repl1.ScanId;v=1;d1=8842.8842.1	controllerType=0 controllerNumber=1 scan=8842	22.3455
12	R.YISPDQLADLYK.S	YISPDQLADLYK		-0.458333	1.6696	28.8571	66.5	15.6653	29.7333	22	713.367	2	1425.73	1425.73	0	0.5	270	Non	552.12	334.12	334.12	8.02	20	>sp|P06733|ENOA_HUMAN Alpha-enolase OS=Homo sapiens OX=9606 GN=ENO1 PE=1 SV=2	2283	rowlf_20220719_op_hs_mhc_nalm-6_classi_5perc_repl1.ScanId;v=1;d1=29880.29880.2	controllerType=0 controllerNumber=1 scan=29880	73.6262
12	G.GLGSGGSIRSSY.S	GLGSGGSIRSSY		-0.191667	3.2919	35.2308	64.0385	1.6834	58.125	37	570.786	2	1140.56	1140.56	0	-0.3	21	Non	595.83	156.54	156.54	8.17	54	>sp|P35527|K1C9_HUMAN Keratin, type I cytoskeletal 9 OS=Homo sapiens OX=9606 GN=KRT9 PE=1 SV=3	3999	rowlf_20220719_op_hs_mhc_nalm-6_classi_5perc_repl1.ScanId;v=1;d1=11301.11301.2	controllerType=0 controllerNumber=1 scan=11301	28.4578
13	D.SVEGEGEEEGEEY.-	SVEGEGEEEGEEY		-1.81538	0.2843	52.0588	73.75	9.8703	31.8333	34.5	721.778	2	1442.55	1442.54	0	2.8	439	Non	243.8	232.73	232.73	5.95	15	>sp|P68363|TBA1B_HUMAN Tubulin alpha-1B chain OS=Homo sapiens OX=9606 GN=TUBA1B PE=1 SV=1	5345	rowlf_20220719_op_hs_mhc_nalm-6_classi_5perc_repl1.ScanId;v=1;d1=10627.10627.2	controllerType=0 controllerNumber=1 scan=10627	26.7708
9	G.SGGSIRSSY.S	SGGSIRSSY		-0.588889	1.6971	30.3182	14.0123	1.2109	9.7155	2.4323	457.223	2	913.438	913.437	0	0.7	24	Non	576.86	208.31	208.31	7.97	54	>sp|P35527|K1C9_HUMAN Keratin, type I cytoskeletal 9 OS=Homo sapiens OX=9606 GN=KRT9 PE=1 SV=3	3999	rowlf_20220719_op_hs_mhc_nalm-6_classi_5perc_repl1.ScanId;v=1;d1=4417.4417.2	controllerType=0 controllerNumber=1 scan=4417	11.1438
9	Q.NTDPHSQEY.V	NTDPHSQEY		-2.4	0.0004	3.8908	1.6598	0.9064	0.0625	0.1038	545.726	2	1090.44	1090.44	0	0.6	461	Non	11.93	11.93	11.93	2.17	6	>sp|Q99613|EIF3C_HUMAN Eukaryotic translation initiation factor 3 subunit C OS=Homo sapiens OX=9606 GN=EIF3C PE=1 SV=1	11417	rowlf_20220719_op_hs_mhc_nalm-6_classi_5perc_repl1.ScanId;v=1;d1=2167.2167.2	controllerType=0 controllerNumber=1 scan=2167	5.4053

## Sheet: Nalm6_20perc_repl1
Length	Peptide < ProteinMetrics Confidential >	Peptide	Modification Type(s)	Gravy Score	A 01:01	A02:01	B08:01	B15:01	C04:01	C07:01	Observed m/z	z	Observed (M+H)	Calc. mass (M+H)	Off-by-x error	Mass error (ppm)	Starting position	Cleavage	Score	Delta	Delta Mod	|Log Prob|	# of unique peptides	Protein Name	Protein DB number	Comment	Scan #	Scan Time
9	P.SSDAHTSY[+79,966]Y.S	SSDAHTSYY	Y[+80]	-1.17778	0.001	9.9756	7.6287	1.2817	0.2102	0.2929	555.688	2	1110.37	1110.38	0	-7	62	Non	112.81	22.99	12.4	1.81	5	>sp|Q9UH99|SUN2_HUMAN SUN domain-containing protein 2 OS=Homo sapiens OX=9606 GN=SUN2 PE=1 SV=3	13786	rowlf_20220719_op_hs_mhc_nalm-6_classi_20perc_repl1.ScanId;v=1;d1=9101.9101.2	controllerType=0 controllerNumber=1 scan=9101	20.9453
8	V.KT[+79,966]KNIREY.V	KTKNIREY	T[+80]	-2.1	4.3312	43.4286	29.0893	1.4582	22.3243	2.3861	377.856	3	1131.55	1131.56	0	-0.9	28	Non	146.33	43.85	43.85	2.51	2	>sp|Q9H6H4|REEP4_HUMAN Receptor expression-enhancing protein 4 OS=Homo sapiens OX=9606 GN=REEP4 PE=1 SV=1	12480	rowlf_20220719_op_hs_mhc_nalm-6_classi_20perc_repl1.ScanId;v=1;d1=4290.4290.3	controllerType=0 controllerNumber=1 scan=4290	10.0121
10	T.RVKT[+79,966]PTSQSY.R	RVKTPTSQSY	T[+80]	-1.36	0.7437	15.1101	10.1141	0.0097	8.0318	1.1484	623.796	2	1246.59	1246.58	0	1.8	885	Non	642.5	296.99	62.48	6.54	2	>sp|Q9Y2X9|ZN281_HUMAN Zinc finger protein 281 OS=Homo sapiens OX=9606 GN=ZNF281 PE=1 SV=1	14489	rowlf_20220719_op_hs_mhc_nalm-6_classi_20perc_repl1.ScanId;v=1;d1=5180.5180.2	controllerType=0 controllerNumber=1 scan=5180	12.0434
9	S.ITQGT[+79,966]PLKY.D	ITQGTPLKY	T[+80]	-0.422222	0.0298	9.5921	20.5	0.3714	1.7543	0.2669	550.771	2	1100.54	1100.54	0	-3	1451	Non	451.78	155.35	155.35	4.8	5	>sp|Q9Y618|NCOR2_HUMAN Nuclear receptor corepressor 2 OS=Homo sapiens OX=9606 GN=NCOR2 PE=1 SV=3	14757	rowlf_20220719_op_hs_mhc_nalm-6_classi_20perc_repl1.ScanId;v=1;d1=15511.15511.2	controllerType=0 controllerNumber=1 scan=15511	35.388
9	A.SPKS[+79,966]PGLKA.M	SPKSPGLKA	S[+80]	-0.822222	11.9184	25.275	1.787	13.4558	6.8021	9.3467	482.747	2	964.486	964.486	0	0.2	105	Non	604.52	259.59	259.59	7.39	2	>sp|Q6JBY9|CPZIP_HUMAN CapZ-interacting protein OS=Homo sapiens OX=9606 GN=RCSD1 PE=1 SV=1	7866	rowlf_20220719_op_hs_mhc_nalm-6_classi_20perc_repl1.ScanId;v=1;d1=4241.4241.2	controllerType=0 controllerNumber=1 scan=4241	9.9024
10	A.LPRGSS[+79,966]PSVL.A	LPRGSSPSVL	S[+80]	0.13	25.2979	38.9	1.2816	17.0178	4.5733	4.5355	546.777	2	1092.55	1092.54	0	1.5	105	Non	285.95	66.28	24.19	1.48	2	>sp|Q9GZN2|TGIF2_HUMAN Homeobox protein TGIF2 OS=Homo sapiens OX=9606 GN=TGIF2 PE=1 SV=1	12126	rowlf_20220719_op_hs_mhc_nalm-6_classi_20perc_repl1.ScanId;v=1;d1=18365.18365.2	controllerType=0 controllerNumber=1 scan=18365	41.7184
9	N.KPRS[+79,966]PVVEL.S	KPRSPVVEL	S[+80]	-0.411111	5.2798	6.2565	0.1633	4.2491	0.3447	0.7522	552.794	2	1104.58	1104.58	0	-0.5	667	Non	524.29	117.14	117.14	4.44	4	>sp|P25098|ARBK1_HUMAN Beta-adrenergic receptor kinase 1 OS=Homo sapiens OX=9606 GN=GRK2 PE=1 SV=2	3533	rowlf_20220719_op_hs_mhc_nalm-6_classi_20perc_repl1.ScanId;v=1;d1=14773.14773.2	controllerType=0 controllerNumber=1 scan=14773	33.7833
9	E.KQES[+79,966]PKSTF.S	KQESPKSTF	S[+80]	-1.76667	3.0753	6.0738	5.8284	0.0458	0.7149	1.2523	566.258	2	1131.51	1131.51	0	0.4	1175	Non	469.67	239.22	59.39	2.83	4	>sp|Q92576|PHF3_HUMAN PHD finger protein 3 OS=Homo sapiens OX=9606 GN=PHF3 PE=1 SV=3	21367	rowlf_20220719_op_hs_mhc_nalm-6_classi_20perc_repl1.ScanId;v=1;d1=4911.4911.2	controllerType=0 controllerNumber=1 scan=4911	11.4395
10	G.SPRS[+79,966]PSTTYL.H	SPRSPSTTYL	S[+80]	-0.9	5.9	17.5404	0.6593	6.5563	1.1302	0.1782	594.769	2	1188.53	1188.53	0	0.7	772	Non	313.79	137.79	24.94	2.04	4	>sp|Q13111|CAF1A_HUMAN Chromatin assembly factor 1 subunit A OS=Homo sapiens OX=9606 GN=CHAF1A PE=1 SV=3	6091	rowlf_20220719_op_hs_mhc_nalm-6_classi_20perc_repl1.ScanId;v=1;d1=16049.16049.2	controllerType=0 controllerNumber=1 scan=16049	36.5542
8	V.LM[+15,995]PKVM[+15,995]HY.A	LMPKVMHY	M[+16]*2	0.225	2.0692	12.0719	8.3639	0.6113	5.8575	3.453	525.76	2	1050.51	1050.51	0	0.8	436	Non	346.73	75.28	75.28	1.9	2	>sp|Q8WTV0|SCRB1_HUMAN Scavenger receptor class B member 1 OS=Homo sapiens OX=9606 GN=SCARB1 PE=1 SV=1	10020	rowlf_20220719_op_hs_mhc_nalm-6_classi_20perc_repl1.ScanId;v=1;d1=10169.10169.2	controllerType=0 controllerNumber=1 scan=10169	23.323
8	E.IM[+15,995]M[+15,995]KIEEY.I	IMMKIEEY	M[+16]*2	0.075	3.176	8.7017	6.6913	0.3977	9.6466	4.9161	544.751	2	1088.49	1088.5	0	-5.3	63	Non	332.17	21.79	21.79	2.72	4	>sp|Q8WWY3|PRP31_HUMAN U4/U6 small nuclear ribonucleoprotein Prp31 OS=Homo sapiens OX=9606 GN=PRPF31 PE=1 SV=2	10150	rowlf_20220719_op_hs_mhc_nalm-6_classi_20perc_repl1.ScanId;v=1;d1=11383.11383.2	controllerType=0 controllerNumber=1 scan=11383	26.1142
9	F.ALM[+15,995]ADM[+15,995]VYV.T	ALMADMVYV	M[+16]*2	1.64444	11.6184	0.0217	17.5192	8.2889	2.4426	6.7933	522.741	2	1044.47	1044.47	0	0.2	1076	Non	203.13	77.76	77.76	2.67	14	>sp|O75643|U520_HUMAN U5 small nuclear ribonucleoprotein 200 kDa helicase OS=Homo sapiens OX=9606 GN=SNRNP200 PE=1 SV=2	1380	rowlf_20220719_op_hs_mhc_nalm-6_classi_20perc_repl1.ScanId;v=1;d1=24282.24282.2	controllerType=0 controllerNumber=1 scan=24282	54.9436
9	M.VTEIM[+15,995]SM[+15,995]GY.E	VTEIMSMGY	M[+16]*2	0.644444	0.0199	36.25	35.375	3.4828	6.6236	6.054	531.729	2	1062.45	1062.45	0	2.4	194	Non	354.13	133.86	133.86	1.39	1	>sp|P54727|RD23B_HUMAN UV excision repair protein RAD23 homolog B OS=Homo sapiens OX=9606 GN=RAD23B PE=1 SV=1	4892	rowlf_20220719_op_hs_mhc_nalm-6_classi_20perc_repl1.ScanId;v=1;d1=13882.13882.2	controllerType=0 controllerNumber=1 scan=13882	31.8172
9	A.LM[+15,995]AHAM[+15,995]EEV.K	LMAHAMEEV	M[+16]*2	0.577778	19.9556	0.2225	18.3064	9.3049	6.5995	11.2105	531.734	2	1062.46	1062.46	0	1.1	243	Non	287.64	76.49	76.49	1.8	2	>sp|Q07666|KHDR1_HUMAN KH domain-containing, RNA-binding, signal transduction-associated protein 1 OS=Homo sapiens OX=9606 GN=KHDRBS1 PE=1 SV=1	5836	rowlf_20220719_op_hs_mhc_nalm-6_classi_20perc_repl1.ScanId;v=1;d1=6583.6583.2	controllerType=0 controllerNumber=1 scan=6583	15.1873
9	F.AM[+15,995]M[+15,995]HGGTGF.A	AMMHGGTGF	M[+16]*2	0.366667	5.8498	3.9939	7.5725	0.0943	2.6937	9.04	470.687	2	940.366	940.365	0	0.8	249	Non	471.08	189.13	189.13	3.12	1	>sp|Q15365|PCBP1_HUMAN Poly(rC)-binding protein 1 OS=Homo sapiens OX=9606 GN=PCBP1 PE=1 SV=2	6773	rowlf_20220719_op_hs_mhc_nalm-6_classi_20perc_repl1.ScanId;v=1;d1=2606.2606.2	controllerType=0 controllerNumber=1 scan=2606	6.1103
10	D.EIM[+15,995]RAGM[+15,995]SSL.K	EIMRAGMSSL	M[+16]*2	0.39	25.5745	12.9915	1.9112	8.1467	24.5185	29	563.766	2	1126.53	1126.52	0	2.4	520	Non	422	218.61	218.61	4.43	3	>sp|P40227|TCPZ_HUMAN T-complex protein 1 subunit zeta OS=Homo sapiens OX=9606 GN=CCT6A PE=1 SV=3	4134	rowlf_20220719_op_hs_mhc_nalm-6_classi_20perc_repl1.ScanId;v=1;d1=7751.7751.2	controllerType=0 controllerNumber=1 scan=7751	17.8748
10	M.EAFTEM[+15,995]M[+15,995]EAY.V	EAFTEMMEAY	M[+16]*2	-0.23	1.1407	49	30.3725	3.6488	27.5	6.595	627.237	2	1253.47	1253.47	0	-1.8	55	Non	349.43	231.08	231.08	2.53	1	>sp|Q9H467|CUED2_HUMAN CUE domain-containing protein 2 OS=Homo sapiens OX=9606 GN=CUEDC2 PE=1 SV=1	12400	rowlf_20220719_op_hs_mhc_nalm-6_classi_20perc_repl1.ScanId;v=1;d1=17472.17472.2	controllerType=0 controllerNumber=1 scan=17472	39.7303
10	L.LM[+15,995]AEM[+15,995]GVHSV.A	LMAEMGVHSV	M[+16]*2	0.99	17.2016	0.1361	10.1252	8.9333	12.9944	19.0625	553.254	2	1105.5	1105.5	0	-0.6	485	Non	311.51	107.91	107.91	2.02	1	>sp|Q9NWZ5|UCKL1_HUMAN Uridine-cytidine kinase-like 1 OS=Homo sapiens OX=9606 GN=UCKL1 PE=1 SV=2	13268	rowlf_20220719_op_hs_mhc_nalm-6_classi_20perc_repl1.ScanId;v=1;d1=9535.9535.2	controllerType=0 controllerNumber=1 scan=9535	21.9257
9	F.ATELQSM[+15,995]M[+15,995]Y.S	ATELQSMMY	M[+16]*2	-0.0444444	0.005	30.8636	29.6964	1.8128	3.7876	2.5825	553.23	2	1105.45	1105.45	0	-1.1	27	Non	340.98	179.8	179.8	2.22	1	>sp|O75486|SUPT3_HUMAN Transcription initiation protein SPT3 homolog OS=Homo sapiens OX=9606 GN=SUPT3H PE=1 SV=3	1332	rowlf_20220719_op_hs_mhc_nalm-6_classi_20perc_repl1.ScanId;v=1;d1=12438.12438.2	controllerType=0 controllerNumber=1 scan=12438	28.5079
9	A.YERSM[+15,995]M[+15,995]SAY.E	YERSMMSAY	M[+16]*2	-0.733333	1.6726	35.2308	12.8942	0.253	11.0252	2.1543	585.234	2	1169.46	1169.46	0	1	1062	Non	319.68	133.18	133.18	4.26	19	>sp|P18583|SON_HUMAN Protein SON OS=Homo sapiens OX=9606 GN=SON PE=1 SV=4	3172	rowlf_20220719_op_hs_mhc_nalm-6_classi_20perc_repl1.ScanId;v=1;d1=4297.4297.2	controllerType=0 controllerNumber=1 scan=4297	10.0305
9	A.AAVDAGM[+15,995]AM[+15,995].A	AAVDAGMAM	M[+16]*2	1.25556	5.4893	9.1246	9.4816	1.6007	1.9589	2.434	434.681	2	868.354	868.354	0	0.3	169	Non	138.95	3.35	3.35	1.55	5	>sp|P26599|PTBP1_HUMAN Polypyrimidine tract-binding protein 1 OS=Homo sapiens OX=9606 GN=PTBP1 PE=1 SV=1	3592	rowlf_20220719_op_hs_mhc_nalm-6_classi_20perc_repl1.ScanId;v=1;d1=2494.2494.2	controllerType=0 controllerNumber=1 scan=2494	5.8545
9	E.IM[+15,995]RAGM[+15,995]SSL.K	IMRAGMSSL	M[+16]*2	0.822222	31.6667	2.4967	0.4022	0.6103	4.763	5.7638	499.245	2	997.482	997.481	0	1.7	521	Non	379.79	91.2	91.2	4.26	3	>sp|P40227|TCPZ_HUMAN T-complex protein 1 subunit zeta OS=Homo sapiens OX=9606 GN=CCT6A PE=1 SV=3	4134	rowlf_20220719_op_hs_mhc_nalm-6_classi_20perc_repl1.ScanId;v=1;d1=5729.5729.2	controllerType=0 controllerNumber=1 scan=5729	13.258
10	A.GM[+15,995]AAM[+15,995]PQTVY.G	GMAAMPQTVY	M[+16]*2	0.41	1.1453	8.5071	35.5312	0.097	18.875	9.6797	550.74	2	1100.47	1100.48	0	-1.2	365	Non	395.72	226.28	226.28	1.45	1	>sp|Q8WU79|SMAP2_HUMAN Stromal membrane-associated protein 2 OS=Homo sapiens OX=9606 GN=SMAP2 PE=1 SV=1	10036	rowlf_20220719_op_hs_mhc_nalm-6_classi_20perc_repl1.ScanId;v=1;d1=11687.11687.2	controllerType=0 controllerNumber=1 scan=11687	26.8028
11	T.VM[+15,995]M[+15,995]DPNSTQRY.R	VMMDPNSTQRY	M[+16]*2	-1.03636	0.1553	6.9969	23.1913	0.028	4.4809	2.7083	687.296	2	1373.58	1373.58	0	1.8	19	Non	87.24	67.36	67.36	2.68	3	>sp|Q9HAV4|XPO5_HUMAN Exportin-5 OS=Homo sapiens OX=9606 GN=XPO5 PE=1 SV=1	12642	rowlf_20220719_op_hs_mhc_nalm-6_classi_20perc_repl1.ScanId;v=1;d1=5425.5425.1	controllerType=0 controllerNumber=1 scan=5425	12.582
9	S.M[+15,995]M[+15,995]KTEGPSY.G	MMKTEGPSY	M[+16]*2	-0.933333	0.7371	9.9586	3.883	0.0055	5.5687	1.5228	538.226	2	1075.44	1075.44	0	0.3	450	Non	363.81	65.99	65.99	1.58	1	>sp|O75909|CCNK_HUMAN Cyclin-K OS=Homo sapiens OX=9606 GN=CCNK PE=1 SV=2	1445	rowlf_20220719_op_hs_mhc_nalm-6_classi_20perc_repl1.ScanId;v=1;d1=4282.4282.2	controllerType=0 controllerNumber=1 scan=4282	9.9948
9	M.KLM[+15,995]RRYIAM[+15,995].C	KLMRRYIAM	M[+16]*2	-0.0333333	16.8808	1.2503	0.0637	1.5083	4.1726	4.5863	405.223	3	1213.65	1213.65	0	-0.7	557	Non	80.49	18.7	18.7	2.11	10	>sp|P33993|MCM7_HUMAN DNA replication licensing factor MCM7 OS=Homo sapiens OX=9606 GN=MCM7 PE=1 SV=4	3922	rowlf_20220719_op_hs_mhc_nalm-6_classi_20perc_repl1.ScanId;v=1;d1=3605.3605.3	controllerType=0 controllerNumber=1 scan=3605	8.4802
9	Q.HPAAKM[+15,995]IVM[+15,995].A	HPAAKMIVM	M[+16]*2	0.822222	8.032	20.7931	0.0925	7.7365	0.7971	1.9869	515.266	2	1029.52	1029.52	0	2.5	80	Non	250.81	8.21	8.21	2.57	6	>sp|P50990|TCPQ_HUMAN T-complex protein 1 subunit theta OS=Homo sapiens OX=9606 GN=CCT8 PE=1 SV=4	4650	rowlf_20220719_op_hs_mhc_nalm-6_classi_20perc_repl1.ScanId;v=1;d1=2984.2984.2	controllerType=0 controllerNumber=1 scan=2984	7.0235
9	G.AM[+15,995]M[+15,995]GSTHIY.D	AMMGSTHIY	M[+16]*2	0.411111	0.5855	5.3466	11.7037	0.0177	2.4285	0.787	521.721	2	1042.43	1042.43	0	1.4	798	Non	300.18	135.15	135.15	3.96	4	>sp|Q13435|SF3B2_HUMAN Splicing factor 3B subunit 2 OS=Homo sapiens OX=9606 GN=SF3B2 PE=1 SV=2	6213	rowlf_20220719_op_hs_mhc_nalm-6_classi_20perc_repl1.ScanId;v=1;d1=6308.6308.2	controllerType=0 controllerNumber=1 scan=6308	14.5829
9	K.AVAGM[+15,995]KM[+15,995]SY.Q	AVAGMKMSY	M[+16]*2	0.577778	0.6219	11.7745	15.2109	0.0796	4.2182	0.7152	495.226	2	989.445	989.443	0	2.3	2357	Non	264.46	41.68	41.68	3.06	5	>sp|Q6KC79|NIPBL_HUMAN Nipped-B-like protein OS=Homo sapiens OX=9606 GN=NIPBL PE=1 SV=2	7871	rowlf_20220719_op_hs_mhc_nalm-6_classi_20perc_repl1.ScanId;v=1;d1=3351.3351.2	controllerType=0 controllerNumber=1 scan=3351	7.8933
9	S.VLM[+15,995]EM[+15,995]SYRL.D	VLMEMSYRL	M[+16]*2	0.611111	6.2003	0.0191	0.9265	3.7803	0.7635	2.3817	587.285	2	1173.56	1173.56	0	-1.5	666	Non	372.09	147.19	147.19	2.64	3	>sp|Q6PCD5|RFWD3_HUMAN E3 ubiquitin-protein ligase RFWD3 OS=Homo sapiens OX=9606 GN=RFWD3 PE=1 SV=3	7994	rowlf_20220719_op_hs_mhc_nalm-6_classi_20perc_repl1.ScanId;v=1;d1=18812.18812.2	controllerType=0 controllerNumber=1 scan=18812	42.689
9	S.TRNDYVM[+15,995]M[+15,995]Y.S	TRNDYVMMY	M[+16]*2	-0.755556	1.3323	18.0923	10.2644	2.8457	1.7552	0.0041	612.754	2	1224.5	1224.5	0	-1.5	55	Non	284.63	189.67	189.67	2.54	1	>sp|Q96QU8|XPO6_HUMAN Exportin-6 OS=Homo sapiens OX=9606 GN=XPO6 PE=1 SV=1	11245	rowlf_20220719_op_hs_mhc_nalm-6_classi_20perc_repl1.ScanId;v=1;d1=10774.10774.2	controllerType=0 controllerNumber=1 scan=10774	24.7244
9	N.EM[+15,995]M[+15,995]KVVQVY.A	EMMKVVQVY	M[+16]*2	0.466667	0.9349	8.929	2.4967	0.0743	4.1583	1.2405	579.781	2	1158.55	1158.55	0	1.1	1040	Non	386.63	168.78	168.78	2.61	1	>sp|Q9UPN9|TRI33_HUMAN E3 ubiquitin-protein ligase TRIM33 OS=Homo sapiens OX=9606 GN=TRIM33 PE=1 SV=3	14262	rowlf_20220719_op_hs_mhc_nalm-6_classi_20perc_repl1.ScanId;v=1;d1=12790.12790.2	controllerType=0 controllerNumber=1 scan=12790	29.2968
10	V.M[+15,995]M[+15,995]DPNSTQRY.R	MMDPNSTQRY	M[+16]*2	-1.56	0.0099	4.1482	6.8674	0.3831	0.5492	2.4755	637.76	2	1274.51	1274.51	0	-0.7	20	Non	520.86	393.01	393.01	6.11	3	>sp|Q9HAV4|XPO5_HUMAN Exportin-5 OS=Homo sapiens OX=9606 GN=XPO5 PE=1 SV=1	12642	rowlf_20220719_op_hs_mhc_nalm-6_classi_20perc_repl1.ScanId;v=1;d1=3894.3894.2	controllerType=0 controllerNumber=1 scan=3894	9.1125
9	V.IM[+15,995]EKSTM[+15,995]LY.N	IMEKSTMLY	M[+16]*2	0.211111	0.036	9.5207	10.8989	0.299	1.2076	1.2215	574.272	2	1147.54	1147.54	0	-0.9	412	Non	392.65	72.56	72.56	1.98	1	>sp|O75475|PSIP1_HUMAN PC4 and SFRS1-interacting protein OS=Homo sapiens OX=9606 GN=PSIP1 PE=1 SV=1	1329	rowlf_20220719_op_hs_mhc_nalm-6_classi_20perc_repl1.ScanId;v=1;d1=11132.11132.2	controllerType=0 controllerNumber=1 scan=11132	25.5451
9	V.M[+15,995]M[+15,995]IPSQISY.P	MMIPSQISY	M[+16]*2	0.533333	0.3852	2.8144	3.9313	0.0035	1.4659	0.3228	551.252	2	1101.5	1101.5	0	0.5	88	Non	300.59	70.38	70.38	3.09	14	>sp|Q04637|IF4G1_HUMAN Eukaryotic translation initiation factor 4 gamma 1 OS=Homo sapiens OX=9606 GN=EIF4G1 PE=1 SV=4	5724	rowlf_20220719_op_hs_mhc_nalm-6_classi_20perc_repl1.ScanId;v=1;d1=22650.22650.2	controllerType=0 controllerNumber=1 scan=22650	51.3096
9	A.TM[+15,995]APPVM[+15,995]AY.P	TMAPPVMAY	M[+16]*2	0.711111	0.182	2.7655	4.1286	0.0037	0.7371	0.1817	506.728	2	1012.45	1012.45	0	0.5	592	Non	79.48	79.48	79.48	2.67	3	>sp|Q13492|PICAL_HUMAN Phosphatidylinositol-binding clathrin assembly protein OS=Homo sapiens OX=9606 GN=PICALM PE=1 SV=2	6239	rowlf_20220719_op_hs_mhc_nalm-6_classi_20perc_repl1.ScanId;v=1;d1=15557.15557.2	controllerType=0 controllerNumber=1 scan=15557	35.4825
9	V.GM[+15,995]YGKIAVM[+15,995].E	GMYGKIAVM	M[+16]*2	0.922222	17.9435	0.3721	0.587	0.2497	3.1242	1.704	501.244	2	1001.48	1001.48	0	0.8	56	Non	330.3	193.6	193.6	4.39	14	>sp|Q16531|DDB1_HUMAN DNA damage-binding protein 1 OS=Homo sapiens OX=9606 GN=DDB1 PE=1 SV=1	6953	rowlf_20220719_op_hs_mhc_nalm-6_classi_20perc_repl1.ScanId;v=1;d1=11424.11424.2	controllerType=0 controllerNumber=1 scan=11424	26.1969
9	K.M[+15,995]M[+15,995]NGGHYTY.S	MMNGGHYTY	M[+16]*2	-0.777778	0.2481	4.3596	4.6304	0.032	1.5354	0.3158	553.207	2	1105.41	1105.41	0	-0.4	133	Non	280.5	160.44	160.44	2.52	1	>sp|Q99497|PARK7_HUMAN Parkinson disease protein 7 OS=Homo sapiens OX=9606 GN=PARK7 PE=1 SV=2	11376	rowlf_20220719_op_hs_mhc_nalm-6_classi_20perc_repl1.ScanId;v=1;d1=5367.5367.2	controllerType=0 controllerNumber=1 scan=5367	12.4479
9	N.AVHPGNM[+15,995]M[+15,995]Y.S	AVHPGNMMY	M[+16]*2	-0.0222222	0.2499	8.3262	13.7148	0.0186	1.5487	0.2608	526.22	2	1051.43	1051.43	0	-0.3	320	Non	249.54	132.32	132.32	1.48	1	>sp|Q9NZC7|WWOX_HUMAN WW domain-containing oxidoreductase OS=Homo sapiens OX=9606 GN=WWOX PE=1 SV=1	13412	rowlf_20220719_op_hs_mhc_nalm-6_classi_20perc_repl1.ScanId;v=1;d1=5010.5010.2	controllerType=0 controllerNumber=1 scan=5010	11.6619
9	L.VLM[+15,995]PKVM[+15,995]HY.A	VLMPKVMHY	M[+16]*2	0.666667	0.2553	1.0827	0.5881	0.0095	0.5923	0.114	383.865	3	1149.58	1149.58	0	-0.2	435	Non	193.92	118.39	118.39	1.43	2	>sp|Q8WTV0|SCRB1_HUMAN Scavenger receptor class B member 1 OS=Homo sapiens OX=9606 GN=SCARB1 PE=1 SV=1	10020	rowlf_20220719_op_hs_mhc_nalm-6_classi_20perc_repl1.ScanId;v=1;d1=10185.10185.3	controllerType=0 controllerNumber=1 scan=10185	23.3592
8	E.FAKNM[+15,995]YEL.H	FAKNMYEL	M[+16]	-0.2375	23.1552	12.5793	0.4757	11.5165	4.2965	2.955	516.248	2	1031.49	1031.49	0	1.5	152	Non	258.48	48.92	48.92	2.84	15	>sp|O00303|EIF3F_HUMAN Eukaryotic translation initiation factor 3 subunit F OS=Homo sapiens OX=9606 GN=EIF3F PE=1 SV=1	253	rowlf_20220719_op_hs_mhc_nalm-6_classi_20perc_repl1.ScanId;v=1;d1=16152.16152.2	controllerType=0 controllerNumber=1 scan=16152	36.7848
8	G.M[+15,995]PNKKFLV.K	MPNKKFLV	M[+16]	-0.025	22.806	24.3913	0.1526	52.6316	5.4006	14.5349	496.783	2	992.558	992.56	0	-1.7	932	Non	393.31	136.94	136.94	1.81	2	>sp|O43303|CP110_HUMAN Centriolar coiled-coil protein of 110 kDa OS=Homo sapiens OX=9606 GN=CCP110 PE=1 SV=3	753	rowlf_20220719_op_hs_mhc_nalm-6_classi_20perc_repl1.ScanId;v=1;d1=10283.10283.2	controllerType=0 controllerNumber=1 scan=10283	23.5771
8	I.SPKVKM[+15,995]AL.R	SPKVKMAL	M[+16]	0.1875	20.4125	39.3333	0.0068	20.6019	4.1334	8.95	445.263	2	889.519	889.518	0	1.3	46	Non	249.9	68.81	68.81	2.86	8	>sp|O60216|RAD21_HUMAN Double-strand-break repair protein rad21 homolog OS=Homo sapiens OX=9606 GN=RAD21 PE=1 SV=2	966	rowlf_20220719_op_hs_mhc_nalm-6_classi_20perc_repl1.ScanId;v=1;d1=4343.4343.1	controllerType=0 controllerNumber=1 scan=4343	10.1326
8	A.AQM[+15,995]PTVHY.E	AQMPTVHY	M[+16]	-0.3	2.3838	13.3753	20.7024	0.0185	3.5418	2.9951	481.723	2	962.439	962.44	0	-1.2	277	Non	375.26	89.28	89.28	1.35	1	>sp|O94805|ACL6B_HUMAN Actin-like protein 6B OS=Homo sapiens OX=9606 GN=ACTL6B PE=1 SV=1	1522	rowlf_20220719_op_hs_mhc_nalm-6_classi_20perc_repl1.ScanId;v=1;d1=9026.9026.2	controllerType=0 controllerNumber=1 scan=9026	20.7786
8	G.YLKAKQYM[+15,995].E	YLKAKQYM	M[+16]	-0.8	22.7612	8.956	0.03	3.5339	3.5841	3.3364	354.19	3	1060.55	1060.55	0	4.6	298	Non	240.73	92.29	92.29	1.37	3	>sp|O94826|TOM70_HUMAN Mitochondrial import receptor subunit TOM70 OS=Homo sapiens OX=9606 GN=TOMM70 PE=1 SV=1	1533	rowlf_20220719_op_hs_mhc_nalm-6_classi_20perc_repl1.ScanId;v=1;d1=3748.3748.3	controllerType=0 controllerNumber=1 scan=3748	8.7985
8	C.DAFLRHKM[+15,995].T	DAFLRHKM	M[+16]	-0.6	17.9919	41.25	0.1434	23.8525	7.5427	8.4239	345.181	3	1033.53	1033.52	0	4.1	236	Non	221.63	54.68	54.68	2.72	3	>sp|O94953|KDM4B_HUMAN Lysine-specific demethylase 4B OS=Homo sapiens OX=9606 GN=KDM4B PE=1 SV=4	1573	rowlf_20220719_op_hs_mhc_nalm-6_classi_20perc_repl1.ScanId;v=1;d1=3132.3132.3	controllerType=0 controllerNumber=1 scan=3132	7.3835
8	I.TPFIRPVM[+15,995].Q	TPFIRPVM	M[+16]	0.625	18	46.8	0.0612	23	5.0994	9.7266	488.768	2	976.529	976.529	0	0.4	536	Non	356.87	95.14	95.14	2.01	1	>sp|O95373|IPO7_HUMAN Importin-7 OS=Homo sapiens OX=9606 GN=IPO7 PE=1 SV=1	1680	rowlf_20220719_op_hs_mhc_nalm-6_classi_20perc_repl1.ScanId;v=1;d1=18614.18614.2	controllerType=0 controllerNumber=1 scan=18614	42.2626
8	A.M[+15,995]LGKKTVV.S	MLGKKTVV	M[+16]	0.65	47.4444	7.5027	0.6165	26.75	13.1887	32.5	446.271	2	891.535	891.533	0	1.9	128	Non	407.38	125.25	125.25	2.53	3	>sp|O95619|YETS4_HUMAN YEATS domain-containing protein 4 OS=Homo sapiens OX=9606 GN=YEATS4 PE=1 SV=1	1744	rowlf_20220719_op_hs_mhc_nalm-6_classi_20perc_repl1.ScanId;v=1;d1=3417.3417.2	controllerType=0 controllerNumber=1 scan=3417	8.0505
8	V.VAM[+15,995]KKIRL.E	VAMKKIRL	M[+16]	0.4875	29.7576	17.1925	0.0994	16.128	4.4217	5.3713	325.544	3	974.619	974.618	0	0.6	30	Non	239.95	93.8	93.8	3.71	3	>sp|P06493|CDK1_HUMAN Cyclin-dependent kinase 1 OS=Homo sapiens OX=9606 GN=CDK1 PE=1 SV=3	2273	rowlf_20220719_op_hs_mhc_nalm-6_classi_20perc_repl1.ScanId;v=1;d1=3781.3781.3	controllerType=0 controllerNumber=1 scan=3781	8.8712
8	D.IM[+15,995]RLREKL.Q	IMRLREKL	M[+16]	-0.3	61.5909	21.4342	0.1561	8.4906	8.9494	11.6184	358.888	3	1074.65	1074.65	0	4.5	182	Non	196.57	28.04	28.04	2.26	15	>sp|P08670|VIME_HUMAN Vimentin OS=Homo sapiens OX=9606 GN=VIM PE=1 SV=4	2424	rowlf_20220719_op_hs_mhc_nalm-6_classi_20perc_repl1.ScanId;v=1;d1=6336.6336.3	controllerType=0 controllerNumber=1 scan=6336	14.6513
8	I.ADM[+15,995]GHLKY.Y	ADMGHLKY	M[+16]	-0.6	0.4197	55.9091	25.2667	7.3867	4.782	12.803	475.724	2	950.44	950.44	0	0.2	242	Non	587.86	184.95	184.95	5.97	8	>sp|P12004|PCNA_HUMAN Proliferating cell nuclear antigen OS=Homo sapiens OX=9606 GN=PCNA PE=1 SV=1	2744	rowlf_20220719_op_hs_mhc_nalm-6_classi_20perc_repl1.ScanId;v=1;d1=8645.8645.2	controllerType=0 controllerNumber=1 scan=8645	19.9418
8	L.VQRVASVM[+15,995].Q	VQRVASVM	M[+16]	0.9375	43.8333	42.8571	6.0867	0.9755	11.9706	9.9688	453.247	2	905.487	905.487	0	0.2	111	Non	456.03	189.44	189.44	4.51	3	>sp|P25787|PSA2_HUMAN Proteasome subunit alpha type-2 OS=Homo sapiens OX=9606 GN=PSMA2 PE=1 SV=2	3556	rowlf_20220719_op_hs_mhc_nalm-6_classi_20perc_repl1.ScanId;v=1;d1=4292.4292.2	controllerType=0 controllerNumber=1 scan=4292	10.0175
8	C.EAYLKAM[+15,995]L.S	EAYLKAML	M[+16]	0.55	25.383	34.3571	0.0951	33.8	10.6205	14.814	477.752	2	954.497	954.496	0	0.7	1297	Non	438.76	140.81	140.81	4.4	9	>sp|P27708|PYR1_HUMAN CAD protein OS=Homo sapiens OX=9606 GN=CAD PE=1 SV=3	3629	rowlf_20220719_op_hs_mhc_nalm-6_classi_20perc_repl1.ScanId;v=1;d1=19404.19404.2	controllerType=0 controllerNumber=1 scan=19404	44.0365
8	Q.DITTKHM[+15,995]L.P	DITTKHML	M[+16]	-0.225	32.7692	36.0833	0.2027	50.5263	10.4785	32	487.753	2	974.498	974.497	0	0.8	515	Non	380.47	109.52	109.52	3.63	3	>sp|P30153|2AAA_HUMAN Serine/threonine-protein phosphatase 2A 65 kDa regulatory subunit A alpha isoform OS=Homo sapiens OX=9606 GN=PPP2R1A PE=1 SV=4	3759	rowlf_20220719_op_hs_mhc_nalm-6_classi_20perc_repl1.ScanId;v=1;d1=6844.6844.2	controllerType=0 controllerNumber=1 scan=6844	15.7955
8	S.EVKPKM[+15,995]VV.A	EVKPKMVV	M[+16]	0.2	31.9259	24.6957	0.1859	25.9388	17.0676	15.9412	315.853	3	945.545	945.544	0	1.7	172	Non	98.43	24.84	24.84	2.18	10	>sp|P33993|MCM7_HUMAN DNA replication licensing factor MCM7 OS=Homo sapiens OX=9606 GN=MCM7 PE=1 SV=4	3922	rowlf_20220719_op_hs_mhc_nalm-6_classi_20perc_repl1.ScanId;v=1;d1=4500.4500.3	controllerType=0 controllerNumber=1 scan=4500	10.482
8	A.VQKAIPM[+15,995]Y.K	VQKAIPMY	M[+16]	0.2625	5.5977	35.6154	21.9306	0.1127	12.9157	4.1261	483.262	2	965.517	965.513	0	4.5	148	Non	403.72	170.36	170.36	1.7	1	>sp|P36543|VATE1_HUMAN V-type proton ATPase subunit E 1 OS=Homo sapiens OX=9606 GN=ATP6V1E1 PE=1 SV=1	4057	rowlf_20220719_op_hs_mhc_nalm-6_classi_20perc_repl1.ScanId;v=1;d1=11553.11553.2	controllerType=0 controllerNumber=1 scan=11553	26.4992
8	G.YGM[+15,995]PRQIL.-	YGMPRQIL	M[+16]	-0.1375	28.1143	24.3696	0.0741	19.1579	2.6223	2.2954	497.262	2	993.518	993.519	0	-1.1	192	Non	86.01	59.09	59.09	2.75	4	>sp|P37802|TAGL2_HUMAN Transgelin-2 OS=Homo sapiens OX=9606 GN=TAGLN2 PE=1 SV=3	4092	rowlf_20220719_op_hs_mhc_nalm-6_classi_20perc_repl1.ScanId;v=1;d1=15470.15470.1	controllerType=0 controllerNumber=1 scan=15470	35.2978
8	S.KPYVRVTM[+15,995].E	KPYVRVTM	M[+16]	-0.2125	22.4627	28.3214	0.0794	13.5298	3.5019	6.3239	505.278	2	1009.55	1009.55	0	-1.2	57	Non	375.26	108.72	108.72	1.95	2	>sp|P49585|PCY1A_HUMAN Choline-phosphate cytidylyltransferase A OS=Homo sapiens OX=9606 GN=PCYT1A PE=1 SV=2	4519	rowlf_20220719_op_hs_mhc_nalm-6_classi_20perc_repl1.ScanId;v=1;d1=5096.5096.2	controllerType=0 controllerNumber=1 scan=5096	11.8497
8	H.DLKRKM[+15,995]IL.Q	DLKRKMIL	M[+16]	-0.225	51.5278	35.7692	0.0127	30.88	14.2109	21.3077	344.879	3	1032.62	1032.62	0	-0.9	894	Non	211.78	76.55	76.55	2.86	5	>sp|P49736|MCM2_HUMAN DNA replication licensing factor MCM2 OS=Homo sapiens OX=9606 GN=MCM2 PE=1 SV=4	4544	rowlf_20220719_op_hs_mhc_nalm-6_classi_20perc_repl1.ScanId;v=1;d1=7350.7350.3	controllerType=0 controllerNumber=1 scan=7350	16.9677
8	Q.YM[+15,995]FLRQRL.Q	YMFLRQRL	M[+16]	-0.1875	23.3276	3.1538	0.0715	4.491	3.4047	3.2733	381.543	3	1142.61	1142.61	0	0.6	1137	Non	242.56	147.73	147.73	3.6	27	>sp|Q01082|SPTB2_HUMAN Spectrin beta chain, non-erythrocytic 1 OS=Homo sapiens OX=9606 GN=SPTBN1 PE=1 SV=2	5543	rowlf_20220719_op_hs_mhc_nalm-6_classi_20perc_repl1.ScanId;v=1;d1=19301.19301.3	controllerType=0 controllerNumber=1 scan=19301	43.7908
8	R.IM[+15,995]KKTSLY.-	IMKKTSLY	M[+16]	-0.05	2.9397	28.2857	7.8023	0.3589	15.9065	4.8582	500.281	2	999.554	999.554	0	-0.2	165	Non	360.3	93.78	93.78	2.69	2	>sp|Q12798|CETN1_HUMAN Centrin-1 OS=Homo sapiens OX=9606 GN=CETN1 PE=1 SV=1	5992	rowlf_20220719_op_hs_mhc_nalm-6_classi_20perc_repl1.ScanId;v=1;d1=4994.4994.2	controllerType=0 controllerNumber=1 scan=4994	11.6236
8	S.VM[+15,995]RLTISY.L	VMRLTISY	M[+16]	0.8875	6.0946	27.4375	10.1846	0.2436	21.3488	8.3424	499.771	2	998.534	998.534	0	0.4	59	Non	249.1	50.71	50.71	3.5	10	>sp|Q16665|HIF1A_HUMAN Hypoxia-inducible factor 1-alpha OS=Homo sapiens OX=9606 GN=HIF1A PE=1 SV=1	7012	rowlf_20220719_op_hs_mhc_nalm-6_classi_20perc_repl1.ScanId;v=1;d1=20576.20576.2	controllerType=0 controllerNumber=1 scan=20576	46.644
8	E.IQRLITEM[+15,995].E	IQRLITEM	M[+16]	0.3125	29.7879	21.9474	2.4015	0.6826	9.2313	7.6885	510.282	2	1019.56	1019.56	0	1.1	453	Non	277.2	98.88	98.88	1.93	2	>sp|Q49A88|CCD14_HUMAN Coiled-coil domain-containing protein 14 OS=Homo sapiens OX=9606 GN=CCDC14 PE=1 SV=3	7244	rowlf_20220719_op_hs_mhc_nalm-6_classi_20perc_repl1.ScanId;v=1;d1=12424.12424.2	controllerType=0 controllerNumber=1 scan=12424	28.4775
8	S.IPKDKQM[+15,995]L.L	IPKDKQML	M[+16]	-0.775	13.3636	40.25	0.0318	26.65	2.1944	6.4718	494.777	2	988.548	988.55	0	-1.9	249	Non	309.67	64.2	64.2	1.38	4	>sp|Q7Z6Z7|HUWE1_HUMAN E3 ubiquitin-protein ligase HUWE1 OS=Homo sapiens OX=9606 GN=HUWE1 PE=1 SV=3	8578	rowlf_20220719_op_hs_mhc_nalm-6_classi_20perc_repl1.ScanId;v=1;d1=3634.3634.2	controllerType=0 controllerNumber=1 scan=3634	8.5411
8	R.M[+15,995]QRLIEKY.N	MQRLIEKY	M[+16]	-0.8125	4.4867	36.25	20.1012	0.1332	23.125	5.7934	548.794	2	1096.58	1096.58	0	-1.8	33	Non	425.47	63.24	63.24	1.47	2	>sp|Q8NCD3|HJURP_HUMAN Holliday junction recognition protein OS=Homo sapiens OX=9606 GN=HJURP PE=1 SV=2	9563	rowlf_20220719_op_hs_mhc_nalm-6_classi_20perc_repl1.ScanId;v=1;d1=8507.8507.2	controllerType=0 controllerNumber=1 scan=8507	19.6277
8	A.NM[+15,995]PKKPVL.G	NMPKKPVL	M[+16]	-0.575	32.9231	13.944	0.0962	13.463	2.2509	8.8938	471.776	2	942.545	942.544	0	0.7	169	Non	302.23	149.5	149.5	1.41	2	>sp|Q8WWK9|CKAP2_HUMAN Cytoskeleton-associated protein 2 OS=Homo sapiens OX=9606 GN=CKAP2 PE=1 SV=1	10131	rowlf_20220719_op_hs_mhc_nalm-6_classi_20perc_repl1.ScanId;v=1;d1=4503.4503.2	controllerType=0 controllerNumber=1 scan=4503	10.4874
8	A.GQRVISM[+15,995]Y.A	GQRVISMY	M[+16]	0.0125	7.8852	47	40.2381	0.1492	25.0833	10.703	485.245	2	969.483	969.482	0	0.4	1801	Non	408.53	165.55	165.55	4.45	6	>sp|Q92616|GCN1_HUMAN eIF-2-alpha kinase activator GCN1 OS=Homo sapiens OX=9606 GN=GCN1 PE=1 SV=7	10302	rowlf_20220719_op_hs_mhc_nalm-6_classi_20perc_repl1.ScanId;v=1;d1=8884.8884.2	controllerType=0 controllerNumber=1 scan=8884	20.4601
8	S.DALLKRTM[+15,995].N	DALLKRTM	M[+16]	-0.1625	40.4286	56.8182	0.1036	30.8	10.9703	16.5714	482.269	2	963.531	963.529	0	1.7	212	Non	519.07	97.3	97.3	2.05	1	>sp|Q96GN5|CDA7L_HUMAN Cell division cycle-associated 7-like protein OS=Homo sapiens OX=9606 GN=CDCA7L PE=1 SV=2	10843	rowlf_20220719_op_hs_mhc_nalm-6_classi_20perc_repl1.ScanId;v=1;d1=5676.5676.2	controllerType=0 controllerNumber=1 scan=5676	13.1277
8	Q.VQKEVSVM[+15,995].R	VQKEVSVM	M[+16]	0.35	30.7241	23.1607	2.4182	0.3908	8.3963	6.4742	468.246	2	935.484	935.487	0	-3	1302	Non	460.31	98.54	98.54	3.98	3	>sp|Q96Q89|KI20B_HUMAN Kinesin-like protein KIF20B OS=Homo sapiens OX=9606 GN=KIF20B PE=1 SV=3	11221	rowlf_20220719_op_hs_mhc_nalm-6_classi_20perc_repl1.ScanId;v=1;d1=4019.4019.2	controllerType=0 controllerNumber=1 scan=4019	9.3805
8	G.DM[+15,995]KSKVVV.T	DMKSKVVV	M[+16]	0.3	48.8889	29.7308	0.0801	23.541	19.8889	26.4286	461.257	2	921.507	921.507	0	-0.3	136	Non	459.29	143.15	143.15	2.07	1	>sp|Q99733|NP1L4_HUMAN Nucleosome assembly protein 1-like 4 OS=Homo sapiens OX=9606 GN=NAP1L4 PE=1 SV=1	11466	rowlf_20220719_op_hs_mhc_nalm-6_classi_20perc_repl1.ScanId;v=1;d1=3783.3783.2	controllerType=0 controllerNumber=1 scan=3783	8.8743
8	M.DLAEHHM[+15,995]F.C	DLAEHHMF	M[+16]	-0.3875	8.7057	27.125	0.8173	7.7832	4.9106	10.2079	508.22	2	1015.43	1015.43	0	1.8	224	Non	365.7	219.76	219.76	1.77	1	>sp|Q9BV38|WDR18_HUMAN WD repeat-containing protein 18 OS=Homo sapiens OX=9606 GN=WDR18 PE=1 SV=2	11762	rowlf_20220719_op_hs_mhc_nalm-6_classi_20perc_repl1.ScanId;v=1;d1=8777.8777.2	controllerType=0 controllerNumber=1 scan=8777	20.231
8	D.TQQLM[+15,995]RVY.G	TQQLMRVY	M[+16]	-0.45	4.6755	49.5	23.6174	0.4048	18.3906	7.9549	527.773	2	1054.54	1054.54	0	2.5	229	Non	464.16	106.23	106.23	4.22	3	>sp|Q9H223|EHD4_HUMAN EH domain-containing protein 4 OS=Homo sapiens OX=9606 GN=EHD4 PE=1 SV=1	12288	rowlf_20220719_op_hs_mhc_nalm-6_classi_20perc_repl1.ScanId;v=1;d1=10463.10463.2	controllerType=0 controllerNumber=1 scan=10463	24.0099
8	R.PQM[+15,995]KVNEY.K	PQMKVNEY	M[+16]	-1.4	8.0629	58.1818	9.8144	1.7555	10.9934	17.3913	512.741	2	1024.47	1024.48	0	-2.1	17	Non	377.12	144.13	144.13	1.46	2	>sp|Q9H967|WDR76_HUMAN WD repeat-containing protein 76 OS=Homo sapiens OX=9606 GN=WDR76 PE=1 SV=2	17204	rowlf_20220719_op_hs_mhc_nalm-6_classi_20perc_repl1.ScanId;v=1;d1=3808.3808.2	controllerType=0 controllerNumber=1 scan=3808	8.9309
8	Y.LDYHM[+15,995]EKY.G	LDYHMEKY	M[+16]	-1.375	0.72	44	43.2353	8.644	15	21.4615	557.745	2	1114.48	1114.49	0	-3.4	115	Non	555.65	230.34	230.34	4.23	8	>sp|Q9HBK9|AS3MT_HUMAN Arsenite methyltransferase OS=Homo sapiens OX=9606 GN=AS3MT PE=1 SV=3	12689	rowlf_20220719_op_hs_mhc_nalm-6_classi_20perc_repl1.ScanId;v=1;d1=12456.12456.2	controllerType=0 controllerNumber=1 scan=12456	28.5476
8	R.DM[+15,995]YSHYVL.L	DMYSHYVL	M[+16]	-0.025	28.4571	10.2126	0.1893	10.8665	7.3882	9.8984	522.228	2	1043.45	1043.45	0	-1.1	86	Non	295.16	147.65	147.65	1.32	1	>sp|Q9NPA3|M1IP1_HUMAN Mid1-interacting protein 1 OS=Homo sapiens OX=9606 GN=MID1IP1 PE=1 SV=1	17242	rowlf_20220719_op_hs_mhc_nalm-6_classi_20perc_repl1.ScanId;v=1;d1=21392.21392.2	controllerType=0 controllerNumber=1 scan=21392	48.446
8	D.RPM[+15,995]KTSVL.R	RPMKTSVL	M[+16]	-0.2	25.6809	36.5	0.1372	18.2979	2.1778	7.877	474.272	2	947.537	947.534	0	2.7	13	Non	410.93	60.26	60.26	1.47	2	>sp|Q9NPJ4-2|PNRC2_HUMAN Isoform 2 of Proline-rich nuclear receptor coactivator 2 OS=Homo sapiens OX=9606 GN=PNRC2	41841	rowlf_20220719_op_hs_mhc_nalm-6_classi_20perc_repl1.ScanId;v=1;d1=3429.3429.2	controllerType=0 controllerNumber=1 scan=3429	8.081
8	R.DLLIRTHM[+15,995].Q	DLLIRTHM	M[+16]	0.2625	37.5882	26.5405	0.1121	21.6046	11.5672	27.8333	507.776	2	1014.54	1014.54	0	4.6	538	Non	456.5	121.02	121.02	1.47	3	>sp|Q9UHD8|SEPT9_HUMAN Septin-9 OS=Homo sapiens OX=9606 GN=SEPTIN9 PE=1 SV=2	13802	rowlf_20220719_op_hs_mhc_nalm-6_classi_20perc_repl1.ScanId;v=1;d1=14060.14060.2	controllerType=0 controllerNumber=1 scan=14060	32.2359
8	E.DM[+15,995]RSKTVL.K	DMRSKTVL	M[+16]	-0.4375	44.4545	38	0.0127	12.6488	11.2647	19.25	322.508	3	965.509	965.508	0	0.3	703	Non	231.24	65.23	65.23	2.9	11	>sp|Q9UK61|TASOR_HUMAN Protein TASOR OS=Homo sapiens OX=9606 GN=TASOR PE=1 SV=3	13967	rowlf_20220719_op_hs_mhc_nalm-6_classi_20perc_repl1.ScanId;v=1;d1=3833.3833.3	controllerType=0 controllerNumber=1 scan=3833	8.9896
8	Q.DM[+15,995]ASRVQL.S	DMASRVQL	M[+16]	-0.075	28.9143	20.4713	0.0756	15.8924	5.9403	18.25	468.235	2	935.462	935.462	0	0.7	321	Non	275.07	91.41	91.41	3.15	5	>sp|Q9UNS2|CSN3_HUMAN COP9 signalosome complex subunit 3 OS=Homo sapiens OX=9606 GN=COPS3 PE=1 SV=3	14236	rowlf_20220719_op_hs_mhc_nalm-6_classi_20perc_repl1.ScanId;v=1;d1=11223.11223.2	controllerType=0 controllerNumber=1 scan=11223	25.7587
8	G.EPM[+15,995]LHTRL.R	EPMLHTRL	M[+16]	-0.5	34.8571	41.125	0.1271	36.9286	5.9985	23	338.18	3	1012.53	1012.52	0	1.6	218	Non	229.14	123.97	123.97	1.92	2	>sp|Q9Y5B0|CTDP1_HUMAN RNA polymerase II subunit A C-terminal domain phosphatase OS=Homo sapiens OX=9606 GN=CTDP1 PE=1 SV=3	14669	rowlf_20220719_op_hs_mhc_nalm-6_classi_20perc_repl1.ScanId;v=1;d1=10229.10229.3	controllerType=0 controllerNumber=1 scan=10229	23.4567
8	N.HVAQKFVM[+15,995].G	HVAQKFVM	M[+16]	0.5375	25.7021	20.7816	0.2951	8.9555	8.6903	6.2958	488.258	2	975.508	975.508	0	0.1	197	Non	490.99	219.71	219.71	2.12	1	>sp|Q9Y5Q0|FADS3_HUMAN Fatty acid desaturase 3 OS=Homo sapiens OX=9606 GN=FADS3 PE=1 SV=1	14702	rowlf_20220719_op_hs_mhc_nalm-6_classi_20perc_repl1.ScanId;v=1;d1=5131.5131.2	controllerType=0 controllerNumber=1 scan=5131	11.9241
9	A.M[+15,995]QKLPGTSH.G	MQKLPGTSH	M[+16]	-0.933333	7.7447	14.9194	5.8653	0.0868	14.6484	6.1878	338.84	3	1014.5	1014.5	0	0.5	730	Non	125.65	20.61	20.61	2.47	37	>sp|A6NHR9|SMHD1_HUMAN Structural maintenance of chromosomes flexible hinge domain-containing protein 1 OS=Homo sapiens OX=9606 GN=SMCHD1 PE=1 SV=2	104	rowlf_20220719_op_hs_mhc_nalm-6_classi_20perc_repl1.ScanId;v=1;d1=2526.2526.3	controllerType=0 controllerNumber=1 scan=2526	5.9273
9	T.FM[+15,995]NDAIEKA.R	FMNDAIEKA	M[+16]	-0.177778	5.2648	0.0522	6.5419	5.7667	2.3944	4.9385	527.747	2	1054.49	1054.49	0	-0.4	195	Non	217.56	114.73	114.73	1.34	2	>sp|O43395|PRPF3_HUMAN U4/U6 small nuclear ribonucleoprotein Prp3 OS=Homo sapiens OX=9606 GN=PRPF3 PE=1 SV=2	773	rowlf_20220719_op_hs_mhc_nalm-6_classi_20perc_repl1.ScanId;v=1;d1=9812.9812.2	controllerType=0 controllerNumber=1 scan=9812	22.5307
9	R.EIM[+15,995]REGSAF.E	EIMREGSAF	M[+16]	-0.188889	5.514	27.3438	2.2377	1.0297	6.1723	18.2	528.245	2	1055.48	1055.48	0	-0.5	169	Non	187.25	68.62	68.62	2.77	8	>sp|O60216|RAD21_HUMAN Double-strand-break repair protein rad21 homolog OS=Homo sapiens OX=9606 GN=RAD21 PE=1 SV=2	966	rowlf_20220719_op_hs_mhc_nalm-6_classi_20perc_repl1.ScanId;v=1;d1=9778.9778.2	controllerType=0 controllerNumber=1 scan=9778	22.4518
9	S.RLQESVM[+15,995]EA.S	RLQESVMEA	M[+16]	-0.455556	6.8871	0.0861	6.7617	4.2366	3.7734	4.2538	539.763	2	1078.52	1078.52	0	-0.3	450	Non	420.02	196.08	196.08	5.15	8	>sp|O60216|RAD21_HUMAN Double-strand-break repair protein rad21 homolog OS=Homo sapiens OX=9606 GN=RAD21 PE=1 SV=2	966	rowlf_20220719_op_hs_mhc_nalm-6_classi_20perc_repl1.ScanId;v=1;d1=6542.6542.2	controllerType=0 controllerNumber=1 scan=6542	15.0986
9	A.LQRTM[+15,995]NEIY.R	LQRTMNEIY	M[+16]	-0.755556	2.732	36.8333	23.1391	0.0145	15.8598	4	592.291	2	1183.57	1183.58	0	-2.5	1204	Non	376.7	102.23	102.23	1.77	2	>sp|O75153|CLU_HUMAN Clustered mitochondria protein homolog OS=Homo sapiens OX=9606 GN=CLUH PE=1 SV=2	15128	rowlf_20220719_op_hs_mhc_nalm-6_classi_20perc_repl1.ScanId;v=1;d1=10347.10347.2	controllerType=0 controllerNumber=1 scan=10347	23.7379
9	K.ALM[+15,995]DEVVKA.T	ALMDEVVKA	M[+16]	0.755556	6.6875	0.0096	7.2365	4.6735	2.8412	4.8546	496.264	2	991.52	991.513	0	7.6	354	Non	350.08	166.89	166.89	3.53	8	>sp|P00558|PGK1_HUMAN Phosphoglycerate kinase 1 OS=Homo sapiens OX=9606 GN=PGK1 PE=1 SV=3	1896	rowlf_20220719_op_hs_mhc_nalm-6_classi_20perc_repl1.ScanId;v=1;d1=12817.12817.2	controllerType=0 controllerNumber=1 scan=12817	29.3536
9	E.AM[+15,995]RIGAEVY.H	AMRIGAEVY	M[+16]	0.5	2.312	18.3923	12.2812	0.0158	16.6744	4.431	513.258	2	1025.51	1025.51	0	-0.2	181	Non	178.9	4.3	4.3	2.41	13	>sp|P06733|ENOA_HUMAN Alpha-enolase OS=Homo sapiens OX=9606 GN=ENO1 PE=1 SV=2	2283	rowlf_20220719_op_hs_mhc_nalm-6_classi_20perc_repl1.ScanId;v=1;d1=13029.13029.2	controllerType=0 controllerNumber=1 scan=13029	29.8209
9	C.VVKM[+15,995]PSGEF.A	VVKMPSGEF	M[+16]	0.322222	7.4984	17.913	2.8123	0.1536	4.1858	3.9043	505.254	2	1009.5	1009.5	0	-1.1	136	Non	276.83	58.17	58.17	3.08	8	>sp|P12004|PCNA_HUMAN Proliferating cell nuclear antigen OS=Homo sapiens OX=9606 GN=PCNA PE=1 SV=1	2744	rowlf_20220719_op_hs_mhc_nalm-6_classi_20perc_repl1.ScanId;v=1;d1=10753.10753.2	controllerType=0 controllerNumber=1 scan=10753	24.6829
9	L.SM[+15,995]SADVPLV.V	SMSADVPLV	M[+16]	1.02222	8.3475	0.0628	14.4774	8.7631	3.0197	3.5204	934.456	1	934.456	934.455	0	0.7	228	Non	496.93	168.04	168.04	5.68	8	>sp|P12004|PCNA_HUMAN Proliferating cell nuclear antigen OS=Homo sapiens OX=9606 GN=PCNA PE=1 SV=1	2744	rowlf_20220719_op_hs_mhc_nalm-6_classi_20perc_repl1.ScanId;v=1;d1=23724.23724.1	controllerType=0 controllerNumber=1 scan=23724	53.6858
9	S.APGQRVGM[+15,995]L.A	APGQRVGML	M[+16]	0.144444	22.6866	32.0556	0.3932	33.75	4.0099	15.3529	472.753	2	944.499	944.498	0	0.7	1104	Non	362.01	86.18	86.18	2.16	3	>sp|P36956|SRBP1_HUMAN Sterol regulatory element-binding protein 1 OS=Homo sapiens OX=9606 GN=SREBF1 PE=1 SV=2	4074	rowlf_20220719_op_hs_mhc_nalm-6_classi_20perc_repl1.ScanId;v=1;d1=8538.8538.2	controllerType=0 controllerNumber=1 scan=8538	19.7
9	A.DM[+15,995]LVKVNAL.I	DMLVKVNAL	M[+16]	0.977778	16.0066	3.8351	0.0058	7.5889	4.4799	8.0217	509.786	2	1018.56	1018.56	0	4.3	405	Non	336.6	147.79	147.79	2.58	2	>sp|P42575|CASP2_HUMAN Caspase-2 OS=Homo sapiens OX=9606 GN=CASP2 PE=1 SV=2	4234	rowlf_20220719_op_hs_mhc_nalm-6_classi_20perc_repl1.ScanId;v=1;d1=24077.24077.2	controllerType=0 controllerNumber=1 scan=24077	54.4738
9	L.M[+15,995]PKKNRIAI.Y	MPKKNRIAI	M[+16]	-0.522222	11.95	30.2273	0.0423	15.0837	2.9244	4.8913	362.887	3	1086.65	1086.65	0	1.3	3	Non	117.59	42.67	42.67	2.7	3	>sp|P46783|RS10_HUMAN 40S ribosomal protein S10 OS=Homo sapiens OX=9606 GN=RPS10 PE=1 SV=1	4364	rowlf_20220719_op_hs_mhc_nalm-6_classi_20perc_repl1.ScanId;v=1;d1=2950.2950.3	controllerType=0 controllerNumber=1 scan=2950	6.9427
9	L.EAM[+15,995]LRNKEL.K	EAMLRNKEL	M[+16]	-0.844444	17.0403	21.9868	0.0221	17.9527	4.047	5	373.865	3	1119.58	1119.58	0	-2.9	1214	Non	91.44	0.33	0.33	1.65	6	>sp|P49454|CENPF_HUMAN Centromere protein F OS=Homo sapiens OX=9606 GN=CENPF PE=1 SV=3	4516	rowlf_20220719_op_hs_mhc_nalm-6_classi_20perc_repl1.ScanId;v=1;d1=5462.5462.3	controllerType=0 controllerNumber=1 scan=5462	12.6633
9	A.DPM[+15,995]KARVVL.K	DPMKARVVL	M[+16]	0.266667	21.7671	22.9032	0.0947	16.0664	4.4088	10.1089	522.797	2	1044.59	1044.59	0	-0.2	21	Non	216.65	75.87	75.87	1.35	1	>sp|P49458|SRP09_HUMAN Signal recognition particle 9 kDa protein OS=Homo sapiens OX=9606 GN=SRP9 PE=1 SV=2	4517	rowlf_20220719_op_hs_mhc_nalm-6_classi_20perc_repl1.ScanId;v=1;d1=10901.10901.2	controllerType=0 controllerNumber=1 scan=10901	25.0169
9	A.YTELEAIM[+15,995]Y.A	YTELEAIMY	M[+16]	0.188889	0.0033	21.1579	26.2683	2.6301	3.1941	3.8352	574.762	2	1148.52	1148.52	0	-0.5	339	Non	358.41	178.07	178.07	2.04	1	>sp|P51659|DHB4_HUMAN Peroxisomal multifunctional enzyme type 2 OS=Homo sapiens OX=9606 GN=HSD17B4 PE=1 SV=3	4701	rowlf_20220719_op_hs_mhc_nalm-6_classi_20perc_repl1.ScanId;v=1;d1=28836.28836.2	controllerType=0 controllerNumber=1 scan=28836	65.5061
9	D.RIM[+15,995]SGESTF.F	RIMSGESTF	M[+16]	-0.166667	6.9842	4.646	6.6824	0.0601	3.1359	5.0674	522.245	2	1043.48	1043.48	0	0.7	1182	Non	166.93	5.5	5.5	2.31	5	>sp|P52701|MSH6_HUMAN DNA mismatch repair protein Msh6 OS=Homo sapiens OX=9606 GN=MSH6 PE=1 SV=2	4781	rowlf_20220719_op_hs_mhc_nalm-6_classi_20perc_repl1.ScanId;v=1;d1=8441.8441.2	controllerType=0 controllerNumber=1 scan=8441	19.4832
9	V.GVM[+15,995]KSGHVF.T	GVMKSGHVF	M[+16]	0.488889	7.1444	8.8224	4.5489	0.0854	4.3958	3.9802	326.5	3	977.487	977.487	0	-0.3	316	Non	220.41	85.02	85.02	1.5	1	>sp|P53582|MAP11_HUMAN Methionine aminopeptidase 1 OS=Homo sapiens OX=9606 GN=METAP1 PE=1 SV=2	4828	rowlf_20220719_op_hs_mhc_nalm-6_classi_20perc_repl1.ScanId;v=1;d1=5066.5066.3	controllerType=0 controllerNumber=1 scan=5066	11.787
9	R.RM[+15,995]KVTNEDF.K	RMKVTNEDF	M[+16]	-1.18889	20.0375	12.9979	5.442	0.1988	11.084	14.8837	578.276	2	1155.54	1155.55	0	-1.8	411	Non	335.14	49.67	49.67	1.47	3	>sp|P62191|PRS4_HUMAN 26S proteasome regulatory subunit 4 OS=Homo sapiens OX=9606 GN=PSMC1 PE=1 SV=1	5230	rowlf_20220719_op_hs_mhc_nalm-6_classi_20perc_repl1.ScanId;v=1;d1=5278.5278.2	controllerType=0 controllerNumber=1 scan=5278	12.2502
9	I.IM[+15,995]LEALERV.-	IMLEALERV	M[+16]	0.944444	17.7016	0.0236	9.9169	8.1036	2.1327	4.0366	545.299	2	1089.59	1089.6	0	-6.1	68	Non	41.13	20.6	20.6	2.29	1	>sp|P62308|RUXG_HUMAN Small nuclear ribonucleoprotein G OS=Homo sapiens OX=9606 GN=SNRPG PE=1 SV=1	5246	rowlf_20220719_op_hs_mhc_nalm-6_classi_20perc_repl1.ScanId;v=1;d1=28631.28631.1	controllerType=0 controllerNumber=1 scan=28631	65.0457
9	E.EIRIRVVQM[+15,995].L	EIRIRVVQM	M[+16]	0.366667	14.1359	18.4538	0.0135	5.0622	11.7941	6.2488	580.335	2	1159.66	1159.66	0	1.3	850	Non	220.42	55.28	55.28	3.09	20	>sp|P78527|PRKDC_HUMAN DNA-dependent protein kinase catalytic subunit OS=Homo sapiens OX=9606 GN=PRKDC PE=1 SV=3	5406	rowlf_20220719_op_hs_mhc_nalm-6_classi_20perc_repl1.ScanId;v=1;d1=15115.15115.2	controllerType=0 controllerNumber=1 scan=15115	34.5201
9	I.ETEKM[+15,995]IEKY.E	ETEKMIEKY	M[+16]	-1.54444	0.0278	31.7	19.6716	4.9719	8.49	3.6543	396.193	3	1186.57	1186.57	0	0	299	Non	264.99	67.69	67.69	3.61	27	>sp|Q01082|SPTB2_HUMAN Spectrin beta chain, non-erythrocytic 1 OS=Homo sapiens OX=9606 GN=SPTBN1 PE=1 SV=2	5543	rowlf_20220719_op_hs_mhc_nalm-6_classi_20perc_repl1.ScanId;v=1;d1=4868.4868.3	controllerType=0 controllerNumber=1 scan=4868	11.3458
9	T.VLM[+15,995]TEDIKL.N	VLMTEDIKL	M[+16]	0.733333	10.4501	0.0764	4.0883	4.1949	2.1392	8.4402	539.296	2	1077.58	1077.59	0	-2	719	Non	263.32	64.86	64.86	3.17	14	>sp|Q04637|IF4G1_HUMAN Eukaryotic translation initiation factor 4 gamma 1 OS=Homo sapiens OX=9606 GN=EIF4G1 PE=1 SV=4	5724	rowlf_20220719_op_hs_mhc_nalm-6_classi_20perc_repl1.ScanId;v=1;d1=25015.25015.2	controllerType=0 controllerNumber=1 scan=25015	56.5957
9	E.AQKVIYTLM[+15,995].E	AQKVIYTLM	M[+16]	0.755556	13.0579	9.4245	2.0272	0.1908	8.5709	3.9537	541.798	2	1082.59	1082.59	0	-2.3	174	Non	249.04	123.36	123.36	1.93	1	>sp|Q08116|RGS1_HUMAN Regulator of G-protein signaling 1 OS=Homo sapiens OX=9606 GN=RGS1 PE=1 SV=3	5855	rowlf_20220719_op_hs_mhc_nalm-6_classi_20perc_repl1.ScanId;v=1;d1=17485.17485.2	controllerType=0 controllerNumber=1 scan=17485	39.7596
9	K.EM[+15,995]LTKKSTL.R	EMLTKKSTL	M[+16]	-0.444444	20.2375	6.7391	0.0088	5.4118	3.4061	7.959	356.198	3	1066.58	1066.58	0	-2.7	25	Non	218.82	138.28	138.28	2.91	2	>sp|Q12874|SF3A3_HUMAN Splicing factor 3A subunit 3 OS=Homo sapiens OX=9606 GN=SF3A3 PE=1 SV=1	6016	rowlf_20220719_op_hs_mhc_nalm-6_classi_20perc_repl1.ScanId;v=1;d1=4370.4370.3	controllerType=0 controllerNumber=1 scan=4370	10.1913
9	D.IVM[+15,995]QEVETV.S	IVMQEVETV	M[+16]	0.866667	13.4421	0.0994	4.3762	4.9379	3.3374	4.2266	532.269	2	1063.53	1063.53	0	-3.2	3789	Non	209.24	63.33	63.33	2.52	32	>sp|Q14204|DYHC1_HUMAN Cytoplasmic dynein 1 heavy chain 1 OS=Homo sapiens OX=9606 GN=DYNC1H1 PE=1 SV=5	6468	rowlf_20220719_op_hs_mhc_nalm-6_classi_20perc_repl1.ScanId;v=1;d1=16024.16024.2	controllerType=0 controllerNumber=1 scan=16024	36.4928
9	F.AGKM[+15,995]ITAAY.V	AGKMITAAY	M[+16]	0.611111	2.6138	30.7273	7.0614	0.2801	14.7656	2.3746	471.241	2	941.476	941.476	0	-0.6	497	Non	288.78	75.94	75.94	1.55	2	>sp|Q14498|RBM39_HUMAN RNA-binding protein 39 OS=Homo sapiens OX=9606 GN=RBM39 PE=1 SV=2	6513	rowlf_20220719_op_hs_mhc_nalm-6_classi_20perc_repl1.ScanId;v=1;d1=8261.8261.2	controllerType=0 controllerNumber=1 scan=8261	19.083
9	T.DLREKLKSM[+15,995].T	DLREKLKSM	M[+16]	-1.17778	12.7181	11.0166	0.0052	2.9921	7.0618	3.9321	379.209	3	1135.61	1135.61	0	-0.3	9	Non	452.69	142.7	142.7	2.17	1	>sp|Q6P6C2|ALKB5_HUMAN RNA demethylase ALKBH5 OS=Homo sapiens OX=9606 GN=ALKBH5 PE=1 SV=2	7981	rowlf_20220719_op_hs_mhc_nalm-6_classi_20perc_repl1.ScanId;v=1;d1=6057.6057.3	controllerType=0 controllerNumber=1 scan=6057	14.0083
9	D.GQVKTGISM[+15,995].S	GQVKTGISM	M[+16]	0.1	13.0868	3.3234	9.1951	0.0663	5.4561	5.1048	468.746	2	936.485	936.482	0	3.2	577	Non	402.8	182.05	182.05	2.19	1	>sp|Q8TCN5|ZN507_HUMAN Zinc finger protein 507 OS=Homo sapiens OX=9606 GN=ZNF507 PE=1 SV=2	21220	rowlf_20220719_op_hs_mhc_nalm-6_classi_20perc_repl1.ScanId;v=1;d1=4197.4197.2	controllerType=0 controllerNumber=1 scan=4197	9.8037
9	T.SPFRSGTPM[+15,995].K	SPFRSGTPM	M[+16]	-0.633333	6.6742	29.3846	1.2595	6.6889	2.4966	8.9938	498.234	2	995.462	995.462	0	0	263	Non	339.64	119.1	119.1	2.01	1	>sp|Q96FX7|TRM61_HUMAN tRNA (adenine(58)-N(1))-methyltransferase catalytic subunit TRMT61A OS=Homo sapiens OX=9606 GN=TRMT61A PE=1 SV=1	10808	rowlf_20220719_op_hs_mhc_nalm-6_classi_20perc_repl1.ScanId;v=1;d1=6723.6723.2	controllerType=0 controllerNumber=1 scan=6723	15.4998
9	G.DLM[+15,995]EKRRTL.E	DLMEKRRTL	M[+16]	-1.23333	14.5049	4.4401	0.0048	5.7576	2.6715	2.1001	393.217	3	1177.64	1177.64	0	0.2	322	Non	289.7	97.73	97.73	1.33	1	>sp|Q9BUQ8|DDX23_HUMAN Probable ATP-dependent RNA helicase DDX23 OS=Homo sapiens OX=9606 GN=DDX23 PE=1 SV=3	11749	rowlf_20220719_op_hs_mhc_nalm-6_classi_20perc_repl1.ScanId;v=1;d1=4227.4227.3	controllerType=0 controllerNumber=1 scan=4227	9.8682
9	T.IQVPQQKAM[+15,995].A	IQVPQQKAM	M[+16]	-0.4	12.953	6.3979	2.9942	0.0741	2.5745	2.5817	529.788	2	1058.57	1058.57	0	3	149	Non	387.88	130.16	130.16	4.27	4	>sp|Q9BY77|PDIP3_HUMAN Polymerase delta-interacting protein 3 OS=Homo sapiens OX=9606 GN=POLDIP3 PE=1 SV=2	11941	rowlf_20220719_op_hs_mhc_nalm-6_classi_20perc_repl1.ScanId;v=1;d1=7475.7475.2	controllerType=0 controllerNumber=1 scan=7475	17.2347
9	E.IAM[+15,995]RDRNAL.Q	IAMRDRNAL	M[+16]	-0.244444	19.8333	17.3665	0.6677	6.8315	4.2073	7.203	359.194	3	1075.57	1075.57	0	-1.2	335	Non	74.93	7.9	7.9	2.11	5	>sp|Q9NRZ9|HELLS_HUMAN Lymphoid-specific helicase OS=Homo sapiens OX=9606 GN=HELLS PE=1 SV=1	13062	rowlf_20220719_op_hs_mhc_nalm-6_classi_20perc_repl1.ScanId;v=1;d1=3569.3569.3	controllerType=0 controllerNumber=1 scan=3569	8.4084
9	I.FSEQVAM[+15,995]GY.S	FSEQVAMGY	M[+16]	0.133333	0.0077	24.9565	27.1791	2.0111	2.7794	2.3511	524.226	2	1047.45	1047.45	0	0.1	485	Non	299.64	113.07	113.07	1.91	2	>sp|Q9P258|RCC2_HUMAN Protein RCC2 OS=Homo sapiens OX=9606 GN=RCC2 PE=1 SV=2	13543	rowlf_20220719_op_hs_mhc_nalm-6_classi_20perc_repl1.ScanId;v=1;d1=17603.17603.2	controllerType=0 controllerNumber=1 scan=17603	40.0288
9	K.GQKLAEQM[+15,995]F.Q	GQKLAEQMF	M[+16]	-0.5	11.6947	18.0538	8.9715	0.0338	8.6498	6.0399	534.264	2	1067.52	1067.52	0	2	83	Non	425.69	141	141	2.83	1	>sp|Q9Y6A9|SPCS1_HUMAN Signal peptidase complex subunit 1 OS=Homo sapiens OX=9606 GN=SPCS1 PE=1 SV=5	14787	rowlf_20220719_op_hs_mhc_nalm-6_classi_20perc_repl1.ScanId;v=1;d1=11508.11508.2	controllerType=0 controllerNumber=1 scan=11508	26.3899
10	G.GQIHTGM[+15,995]GSY.Q	GQIHTGMGSY	M[+16]	-0.43	2.2605	18.9615	42.9412	0.0189	22.973	10.1089	533.735	2	1066.46	1066.46	0	0	779	Non	530.47	257.55	257.55	5.22	11	>sp|O14497|ARI1A_HUMAN AT-rich interactive domain-containing protein 1A OS=Homo sapiens OX=9606 GN=ARID1A PE=1 SV=3	356	rowlf_20220719_op_hs_mhc_nalm-6_classi_20perc_repl1.ScanId;v=1;d1=5394.5394.2	controllerType=0 controllerNumber=1 scan=5394	12.5091
10	A.RQIPQATASM[+15,995].K	RQIPQATASM	M[+16]	-0.46	8.8864	4.4573	8.8255	0.0288	6.5858	6.0657	559.785	2	1118.56	1118.56	0	-0.2	119	Non	533.48	290.6	290.6	5.54	3	>sp|O43175|SERA_HUMAN D-3-phosphoglycerate dehydrogenase OS=Homo sapiens OX=9606 GN=PHGDH PE=1 SV=4	714	rowlf_20220719_op_hs_mhc_nalm-6_classi_20perc_repl1.ScanId;v=1;d1=5167.5167.2	controllerType=0 controllerNumber=1 scan=5167	12.0095
10	D.VM[+15,995]FGGKQVVV.C	VMFGGKQVVV	M[+16]	1.33	40.6429	0.6254	7.2021	5.4173	16.1512	17.4783	540.299	2	1079.59	1079.59	0	-0.3	307	Non	364.1	180.73	180.73	4.23	5	>sp|O43865|SAHH2_HUMAN S-adenosylhomocysteine hydrolase-like protein 1 OS=Homo sapiens OX=9606 GN=AHCYL1 PE=1 SV=2	945	rowlf_20220719_op_hs_mhc_nalm-6_classi_20perc_repl1.ScanId;v=1;d1=21523.21523.2	controllerType=0 controllerNumber=1 scan=21523	48.7358
10	L.AQYRISM[+15,995]AAY.V	AQYRISMAAY	M[+16]	0.04	2.5705	19.2925	31.625	0.0244	20.26	5.797	595.288	2	1189.57	1189.57	0	1.5	752	Non	288.73	114.77	114.77	1.32	2	>sp|P17858|PFKAL_HUMAN ATP-dependent 6-phosphofructokinase, liver type OS=Homo sapiens OX=9606 GN=PFKL PE=1 SV=6	3138	rowlf_20220719_op_hs_mhc_nalm-6_classi_20perc_repl1.ScanId;v=1;d1=14605.14605.2	controllerType=0 controllerNumber=1 scan=14605	33.4107
10	A.LPRGM[+15,995]QPTEF.F	LPRGMQPTEF	M[+16]	-0.73	8.5191	50.2941	1.5887	5.7585	3.8011	5.6771	596.295	2	1191.58	1191.58	0	0.3	44	Non	317.36	123.91	123.91	1.47	3	>sp|P28062|PSB8_HUMAN Proteasome subunit beta type-8 OS=Homo sapiens OX=9606 GN=PSMB8 PE=1 SV=3	3642	rowlf_20220719_op_hs_mhc_nalm-6_classi_20perc_repl1.ScanId;v=1;d1=14690.14690.2	controllerType=0 controllerNumber=1 scan=14690	33.5958
10	K.GM[+15,995]KDGQKITF.H	GMKDGQKITF	M[+16]	-0.71	5.0624	3.9178	2.9183	0.0511	3.0295	6.5279	380.862	3	1140.57	1140.57	0	0.3	215	Non	247.78	100.48	100.48	3.12	5	>sp|P31689|DNJA1_HUMAN DnaJ homolog subfamily A member 1 OS=Homo sapiens OX=9606 GN=DNAJA1 PE=1 SV=2	3843	rowlf_20220719_op_hs_mhc_nalm-6_classi_20perc_repl1.ScanId;v=1;d1=9103.9103.3	controllerType=0 controllerNumber=1 scan=9103	20.948
10	A.RPAEVGGM[+15,995]QL.R	RPAEVGGMQL	M[+16]	-0.22	8.3102	14.2806	2.9633	13.506	1.4462	9.14	537.273	2	1073.54	1073.54	0	-1.1	105	Non	390.66	178.86	178.86	4.29	7	>sp|P33316|DUT_HUMAN Deoxyuridine 5'-triphosphate nucleotidohydrolase, mitochondrial OS=Homo sapiens OX=9606 GN=DUT PE=1 SV=4	3909	rowlf_20220719_op_hs_mhc_nalm-6_classi_20perc_repl1.ScanId;v=1;d1=9926.9926.2	controllerType=0 controllerNumber=1 scan=9926	22.7734
10	L.VTDKSM[+15,995]VDKY.L	VTDKSMVDKY	M[+16]	-0.73	0.0066	28.1786	38.72	2.7553	6.3911	5.3713	401.197	3	1201.58	1201.58	0	0.7	1150	Non	358.37	200.61	200.61	2.52	7	>sp|Q5VYK3|ECM29_HUMAN Proteasome adapter and scaffold protein ECM29 OS=Homo sapiens OX=9606 GN=ECPAS PE=1 SV=2	7682	rowlf_20220719_op_hs_mhc_nalm-6_classi_20perc_repl1.ScanId;v=1;d1=3770.3770.3	controllerType=0 controllerNumber=1 scan=3770	8.8475
10	S.VPRAPTKEEM[+15,995].S	VPRAPTKEEM	M[+16]	-1.14	14.1602	35.0769	2.2436	11.5606	3.5863	1.3287	391.869	3	1173.59	1173.59	0	0.2	742	Non	205.08	78.99	78.99	2.82	11	>sp|Q8IZT6|ASPM_HUMAN Abnormal spindle-like microcephaly-associated protein OS=Homo sapiens OX=9606 GN=ASPM PE=1 SV=2	9179	rowlf_20220719_op_hs_mhc_nalm-6_classi_20perc_repl1.ScanId;v=1;d1=3314.3314.3	controllerType=0 controllerNumber=1 scan=3314	7.8058
10	K.EIM[+15,995]DRAYDSF.D	EIMDRAYDSF	M[+16]	-0.61	3.4078	29.6154	1.4443	5.54	8.5121	15.6765	631.771	2	1262.53	1262.54	0	-0.7	700	Non	551.48	346.86	346.86	5.54	15	>sp|Q96RL7|VP13A_HUMAN Intermembrane lipid transfer protein VPS13A OS=Homo sapiens OX=9606 GN=VPS13A PE=1 SV=2	11266	rowlf_20220719_op_hs_mhc_nalm-6_classi_20perc_repl1.ScanId;v=1;d1=17631.17631.2	controllerType=0 controllerNumber=1 scan=17631	40.0915
10	C.M[+15,995]PFIKSQHEL.L	MPFIKSQHEL	M[+16]	-0.35	11.2711	16.2404	0.1139	13.3866	3.2763	6.5698	415.882	3	1245.63	1245.63	0	0.6	478	Non	224.8	124.57	124.57	1.93	3	>sp|Q9H900|ZWILC_HUMAN Protein zwilch homolog OS=Homo sapiens OX=9606 GN=ZWILCH PE=1 SV=2	12573	rowlf_20220719_op_hs_mhc_nalm-6_classi_20perc_repl1.ScanId;v=1;d1=12957.12957.3	controllerType=0 controllerNumber=1 scan=12957	29.6704
10	L.YSEDLSDM[+15,995]HY.R	YSEDLSDMHY	M[+16]	-1.22	0.0039	24.7826	23.1043	3.3438	3.303	4.8972	638.245	2	1275.48	1275.48	0	-1.3	415	Non	509.11	171.84	171.84	3.69	2	>sp|Q9HBG6|IF122_HUMAN Intraflagellar transport protein 122 homolog OS=Homo sapiens OX=9606 GN=IFT122 PE=1 SV=2	12677	rowlf_20220719_op_hs_mhc_nalm-6_classi_20perc_repl1.ScanId;v=1;d1=13731.13731.2	controllerType=0 controllerNumber=1 scan=13731	31.4661
10	Y.KQVM[+15,995]EGRVTF.G	KQVMEGRVTF	M[+16]	-0.34	9.9983	4.2969	5.6225	0.0131	5.9336	4.2078	404.212	3	1210.62	1210.62	0	-1.9	311	Non	277.43	164.54	164.54	1.65	2	>sp|Q9UJY4|GGA2_HUMAN ADP-ribosylation factor-binding protein GGA2 OS=Homo sapiens OX=9606 GN=GGA2 PE=1 SV=3	13951	rowlf_20220719_op_hs_mhc_nalm-6_classi_20perc_repl1.ScanId;v=1;d1=9717.9717.3	controllerType=0 controllerNumber=1 scan=9717	22.3159
10	R.ETDRGM[+15,995]SAEY.S	ETDRGMSAEY	M[+16]	-1.45	0.0075	42.2857	20.5655	3.7106	7.9035	7.5697	587.739	2	1174.47	1174.47	0	1.8	206	Non	275.46	45.5	45.5	1.56	4	>sp|Q9Y512|SAM50_HUMAN Sorting and assembly machinery component 50 homolog OS=Homo sapiens OX=9606 GN=SAMM50 PE=1 SV=3	14646	rowlf_20220719_op_hs_mhc_nalm-6_classi_20perc_repl1.ScanId;v=1;d1=2364.2364.2	controllerType=0 controllerNumber=1 scan=2364	5.558
10	A.M[+15,995]SDSYLPSYY.S	MSDSYLPSYY	M[+16]	-0.57	0.0041	28.5357	33.8974	3.8359	3.9058	2.9923	621.256	2	1241.5	1241.5	0	1.2	51	Non	473.42	273.4	273.4	4.38	4	>sp|Q9Y5A9|YTHD2_HUMAN YTH domain-containing family protein 2 OS=Homo sapiens OX=9606 GN=YTHDF2 PE=1 SV=2	14668	rowlf_20220719_op_hs_mhc_nalm-6_classi_20perc_repl1.ScanId;v=1;d1=27864.27864.2	controllerType=0 controllerNumber=1 scan=27864	63.2699
11	R.ILM[+15,995]EHIHKLKA.D	ILMEHIHKLKA	M[+16]	0.236364	30.8621	0.2765	8.8892	22.6806	12.073	22.2727	337.95	4	1348.78	1348.78	0	0.5	137	Non	258.2	170.75	170.75	4.24	7	>sp|P84098|RL19_HUMAN 60S ribosomal protein L19 OS=Homo sapiens OX=9606 GN=RPL19 PE=1 SV=1	5466	rowlf_20220719_op_hs_mhc_nalm-6_classi_20perc_repl1.ScanId;v=1;d1=7633.7633.4	controllerType=0 controllerNumber=1 scan=7633	17.5927
11	D.VQKDGVGM[+15,995]VEY.L	VQKDGVGMVEY	M[+16]	-0.181818	2.1274	17.5466	27.4328	0.0081	13.717	3.8901	620.798	2	1240.59	1240.59	0	0.4	142	Non	557.24	297.31	297.31	4.48	3	>sp|Q13242|SRSF9_HUMAN Serine/arginine-rich splicing factor 9 OS=Homo sapiens OX=9606 GN=SRSF9 PE=1 SV=1	6141	rowlf_20220719_op_hs_mhc_nalm-6_classi_20perc_repl1.ScanId;v=1;d1=11995.11995.2	controllerType=0 controllerNumber=1 scan=11995	27.4929
11	F.DTSRPLGDSM[+15,995]Y.S	DTSRPLGDSMY	M[+16]	-1.03636	0.2928	57.7273	33.7179	5.9244	29.3333	11.9868	629.271	2	1257.54	1257.54	0	-4.9	741	Non	658.21	456.28	456.28	7.95	2	>sp|Q14596|NBR1_HUMAN Next to BRCA1 gene 1 protein OS=Homo sapiens OX=9606 GN=NBR1 PE=1 SV=3	6544	rowlf_20220719_op_hs_mhc_nalm-6_classi_20perc_repl1.ScanId;v=1;d1=11810.11810.2	controllerType=0 controllerNumber=1 scan=11810	27.079
11	N.GQFKGRNIM[+15,995]HY.P	GQFKGRNIMHY	M[+16]	-1.04545	2.4743	11.5589	31.0833	0.0369	25.2083	5.497	456.228	3	1366.67	1366.67	0	1	320	Non	378.87	202.27	202.27	2.01	2	>sp|Q14995|NR1D2_HUMAN Nuclear receptor subfamily 1 group D member 2 OS=Homo sapiens OX=9606 GN=NR1D2 PE=1 SV=4	6657	rowlf_20220719_op_hs_mhc_nalm-6_classi_20perc_repl1.ScanId;v=1;d1=5307.5307.3	controllerType=0 controllerNumber=1 scan=5307	12.3161
11	A.VQPEAAGSVAM[+15,995].E	VQPEAAGSVAM	M[+16]	0.536364	18.6095	8.9773	15.7943	0.8831	7.5728	18.45	538.259	2	1075.51	1075.51	0	0.9	763	Non	314.21	121.57	121.57	1.94	2	>sp|Q5H9R7|PP6R3_HUMAN Serine/threonine-protein phosphatase 6 regulatory subunit 3 OS=Homo sapiens OX=9606 GN=PPP6R3 PE=1 SV=2	7405	rowlf_20220719_op_hs_mhc_nalm-6_classi_20perc_repl1.ScanId;v=1;d1=8705.8705.2	controllerType=0 controllerNumber=1 scan=8705	20.0756
13	M.NTEEAANTM[+15,995]VNYY.T	NTEEAANTMVNYY	M[+16]	-0.907692	0.0776	69.1667	69.75	21.686	38.5714	20.7857	768.32	2	1535.63	1535.63	0	0.7	102	Non	522.59	366.88	366.88	4.87	5	>sp|P26599|PTBP1_HUMAN Polypyrimidine tract-binding protein 1 OS=Homo sapiens OX=9606 GN=PTBP1 PE=1 SV=1	3592	rowlf_20220719_op_hs_mhc_nalm-6_classi_20perc_repl1.ScanId;v=1;d1=16503.16503.2	controllerType=0 controllerNumber=1 scan=16503	37.5917
8	K.FM[+15,995]NAHNAL.K	FMNAHNAL	M[+16]	0.2375	16.5894	3.8241	0.2781	4.1324	1.5766	5.8561	467.217	2	933.426	933.425	0	1.5	1005	Non	434.82	140.27	140.27	4.23	8	>sp|P15918|RAG1_HUMAN V(D)J recombination-activating protein 1 OS=Homo sapiens OX=9606 GN=RAG1 PE=1 SV=2	2968	rowlf_20220719_op_hs_mhc_nalm-6_classi_20perc_repl1.ScanId;v=1;d1=7839.7839.2	controllerType=0 controllerNumber=1 scan=7839	18.0828
8	R.M[+15,995]QKEITAL.A	MQKEITAL	M[+16]	0.05	18.2762	7.995	0.2238	0.4372	5.1537	4.9704	475.254	2	949.501	949.502	0	-1	313	Non	485.76	121.16	121.16	4.49	28	>sp|P63261|ACTG_HUMAN Actin, cytoplasmic 2 OS=Homo sapiens OX=9606 GN=ACTG1 PE=1 SV=1	5330	rowlf_20220719_op_hs_mhc_nalm-6_classi_20perc_repl1.ScanId;v=1;d1=11874.11874.2	controllerType=0 controllerNumber=1 scan=11874	27.2213
8	T.LQRM[+15,995]HTTF.E	LQRMHTTF	M[+16]	-0.5125	16.7881	40.375	1.1308	0.3279	9.3806	7.8074	350.512	3	1049.52	1049.52	0	1.8	1842	Non	102.97	4.36	4.36	1.3	27	>sp|Q01082|SPTB2_HUMAN Spectrin beta chain, non-erythrocytic 1 OS=Homo sapiens OX=9606 GN=SPTBN1 PE=1 SV=2	5543	rowlf_20220719_op_hs_mhc_nalm-6_classi_20perc_repl1.ScanId;v=1;d1=4199.4199.3	controllerType=0 controllerNumber=1 scan=4199	9.8092
8	A.KPM[+15,995]EKISL.S	KPMEKISL	M[+16]	-0.4375	20.2375	20.954	0.0175	21.5349	1.3599	9.1333	481.273	2	961.539	961.539	0	-0.1	260	Non	423.76	93.2	93.2	1.68	1	>sp|Q5BKZ1|ZN326_HUMAN DBIRD complex subunit ZNF326 OS=Homo sapiens OX=9606 GN=ZNF326 PE=1 SV=2	7375	rowlf_20220719_op_hs_mhc_nalm-6_classi_20perc_repl1.ScanId;v=1;d1=8739.8739.2	controllerType=0 controllerNumber=1 scan=8739	20.1503
8	T.M[+15,995]VKKKVVF.C	MVKKKVVF	M[+16]	0.7	23.5517	35.6923	0.0615	1.7612	12.7697	3.6235	332.209	3	994.613	994.612	0	1.1	206	Non	252.23	102.57	102.57	1.9	2	>sp|Q9UBE0|SAE1_HUMAN SUMO-activating enzyme subunit 1 OS=Homo sapiens OX=9606 GN=SAE1 PE=1 SV=1	13630	rowlf_20220719_op_hs_mhc_nalm-6_classi_20perc_repl1.ScanId;v=1;d1=3443.3443.3	controllerType=0 controllerNumber=1 scan=3443	8.1154
9	N.TPM[+15,995]GPGRTV.V	TPMGPGRTV	M[+16]	-0.422222	7.7509	12.3615	1.2037	14.24	1.0419	4.1244	466.237	2	931.467	931.467	0	0.7	193	Non	378.86	100.71	100.71	1.35	1	>sp|O00214|LEG8_HUMAN Galectin-8 OS=Homo sapiens OX=9606 GN=LGALS8 PE=1 SV=4	223	rowlf_20220719_op_hs_mhc_nalm-6_classi_20perc_repl1.ScanId;v=1;d1=4834.4834.2	controllerType=0 controllerNumber=1 scan=4834	11.2676
9	G.ETDNM[+15,995]FNRY.S	ETDNMFNRY	M[+16]	-1.75556	0.0035	19.4623	19.1294	5.7931	1.3011	2.6527	603.247	2	1205.49	1205.49	0	-1.4	118	Non	264.98	163.22	163.22	2.06	1	>sp|O00462|MANBA_HUMAN Beta-mannosidase OS=Homo sapiens OX=9606 GN=MANBA PE=1 SV=3	288	rowlf_20220719_op_hs_mhc_nalm-6_classi_20perc_repl1.ScanId;v=1;d1=10345.10345.2	controllerType=0 controllerNumber=1 scan=10345	23.7325
9	N.VPM[+15,995]FRNVSL.K	VPMFRNVSL	M[+16]	0.722222	6.3152	11.8905	0.0101	14.3631	0.6959	4.6359	539.787	2	1078.57	1078.57	0	-3.8	257	Non	187.83	65.18	65.18	2.68	13	>sp|O14980|XPO1_HUMAN Exportin-1 OS=Homo sapiens OX=9606 GN=XPO1 PE=1 SV=1	512	rowlf_20220719_op_hs_mhc_nalm-6_classi_20perc_repl1.ScanId;v=1;d1=24876.24876.2	controllerType=0 controllerNumber=1 scan=24876	56.2668
9	K.AIIASNIM[+15,995]Y.I	AIIASNIMY	M[+16]	1.48889	1.1653	13.4678	32.0698	0.1635	9.6408	3.9741	506.262	2	1011.52	1011.52	0	-2.1	538	Non	302.33	94.53	94.53	2.94	13	>sp|O14980|XPO1_HUMAN Exportin-1 OS=Homo sapiens OX=9606 GN=XPO1 PE=1 SV=1	512	rowlf_20220719_op_hs_mhc_nalm-6_classi_20perc_repl1.ScanId;v=1;d1=26524.26524.2	controllerType=0 controllerNumber=1 scan=26524	60.1491
9	L.YLGNINPQM[+15,995].N	YLGNINPQM	M[+16]	-0.4	4.0005	0.0592	2.2867	2.1069	0.5599	2.212	533.255	2	1065.5	1065.5	0	-1.5	277	Non	328.29	122.99	122.99	1.37	1	>sp|O15042|SR140_HUMAN U2 snRNP-associated SURP motif-containing protein OS=Homo sapiens OX=9606 GN=U2SURP PE=1 SV=2	528	rowlf_20220719_op_hs_mhc_nalm-6_classi_20perc_repl1.ScanId;v=1;d1=17590.17590.2	controllerType=0 controllerNumber=1 scan=17590	40.0023
9	R.VSDM[+15,995]VEDLY.R	VSDMVEDLY	M[+16]	0.166667	0.0056	20.1954	22.2222	7.4348	1.4602	4.3646	543.735	2	1086.46	1086.47	0	-3.1	2844	Non	253.65	144.61	144.61	1.37	3	>sp|O15050|TRNK1_HUMAN TPR and ankyrin repeat-containing protein 1 OS=Homo sapiens OX=9606 GN=TRANK1 PE=2 SV=4	18111	rowlf_20220719_op_hs_mhc_nalm-6_classi_20perc_repl1.ScanId;v=1;d1=22804.22804.2	controllerType=0 controllerNumber=1 scan=22804	51.6631
9	I.LTEEKM[+15,995]ELY.K	LTEEKMELY	M[+16]	-0.766667	0.0032	17.5093	17.5692	1.9697	3.8308	2.0827	586.283	2	1171.56	1171.56	0	2.9	1006	Non	443.66	206.9	206.9	2.73	3	>sp|O60673|REV3L_HUMAN DNA polymerase zeta catalytic subunit OS=Homo sapiens OX=9606 GN=REV3L PE=1 SV=2	1083	rowlf_20220719_op_hs_mhc_nalm-6_classi_20perc_repl1.ScanId;v=1;d1=12549.12549.2	controllerType=0 controllerNumber=1 scan=12549	28.7518
9	K.RLVKEKVM[+15,995]Y.E	RLVKEKVMY	M[+16]	-0.333333	1.4981	8.3372	20.1667	0.0515	8.4348	3.4636	394.562	3	1181.67	1181.67	0	0.2	18	Non	366.5	209.06	209.06	2.12	1	>sp|O75347|TBCA_HUMAN Tubulin-specific chaperone A OS=Homo sapiens OX=9606 GN=TBCA PE=1 SV=3	1278	rowlf_20220719_op_hs_mhc_nalm-6_classi_20perc_repl1.ScanId;v=1;d1=5622.5622.3	controllerType=0 controllerNumber=1 scan=5622	13.0168
9	L.AIIHGQM[+15,995]AY.I	AIIHGQMAY	M[+16]	0.677778	0.8046	10.247	17.1846	0.0576	4.0323	2.7966	510.252	2	1019.5	1019.5	0	-1.1	226	Non	357.48	129.1	129.1	4.35	4	>sp|O76094|SRP72_HUMAN Signal recognition particle subunit SRP72 OS=Homo sapiens OX=9606 GN=SRP72 PE=1 SV=3	1503	rowlf_20220719_op_hs_mhc_nalm-6_classi_20perc_repl1.ScanId;v=1;d1=10338.10338.2	controllerType=0 controllerNumber=1 scan=10338	23.7148
9	S.VM[+15,995]INKATPY.N	VMINKATPY	M[+16]	0.155556	1.7823	10.7019	5.1013	0.0832	8.9717	3.6235	526.775	2	1052.54	1052.54	0	-0.8	43	Non	282.13	113.17	113.17	4.27	2	>sp|O95167|NDUA3_HUMAN NADH dehydrogenase [ubiquinone] 1 alpha subcomplex subunit 3 OS=Homo sapiens OX=9606 GN=NDUFA3 PE=1 SV=1	1615	rowlf_20220719_op_hs_mhc_nalm-6_classi_20perc_repl1.ScanId;v=1;d1=11991.11991.2	controllerType=0 controllerNumber=1 scan=11991	27.4821
9	M.ERIM[+15,995]KAQAL.R	ERIMKAQAL	M[+16]	-0.177778	30.7586	23.4464	0.0977	12.2255	4.435	0.2536	359.203	3	1075.59	1075.59	0	0.9	603	Non	235.56	90.04	90.04	3.69	26	>sp|P08238|HS90B_HUMAN Heat shock protein HSP 90-beta OS=Homo sapiens OX=9606 GN=HSP90AB1 PE=1 SV=4	2388	rowlf_20220719_op_hs_mhc_nalm-6_classi_20perc_repl1.ScanId;v=1;d1=5041.5041.3	controllerType=0 controllerNumber=1 scan=5041	11.7359
9	S.GTDM[+15,995]EPSLY.R	GTDMEPSLY	M[+16]	-0.677778	0.0023	17.3354	29.3036	2.9267	1.6707	3.563	1028.42	1	1028.42	1028.42	0	-0.1	1300	Non	472.51	268.69	268.69	5.46	5	>sp|P09884|DPOLA_HUMAN DNA polymerase alpha catalytic subunit OS=Homo sapiens OX=9606 GN=POLA1 PE=1 SV=2	2504	rowlf_20220719_op_hs_mhc_nalm-6_classi_20perc_repl1.ScanId;v=1;d1=17147.17147.1	controllerType=0 controllerNumber=1 scan=17147	38.9941
9	A.DM[+15,995]KRHRIQF.K	DMKRHRIQF	M[+16]	-1.54444	7.4762	31.7	0.0184	1.1821	9.796	3.5969	416.221	3	1246.65	1246.65	0	-0.3	630	Non	253.38	94.28	94.28	2.89	6	>sp|P11388|TOP2A_HUMAN DNA topoisomerase 2-alpha OS=Homo sapiens OX=9606 GN=TOP2A PE=1 SV=3	2716	rowlf_20220719_op_hs_mhc_nalm-6_classi_20perc_repl1.ScanId;v=1;d1=3831.3831.3	controllerType=0 controllerNumber=1 scan=3831	8.9863
9	T.TTESEVM[+15,995]KY.I	TTESEVMKY	M[+16]	-0.922222	0.0035	21.2105	19.99	2.4084	2.9289	1.1692	552.25	2	1103.49	1103.49	0	1	76	Non	476.34	202.03	202.03	3.11	3	>sp|P11586|C1TC_HUMAN C-1-tetrahydrofolate synthase, cytoplasmic OS=Homo sapiens OX=9606 GN=MTHFD1 PE=1 SV=4	2728	rowlf_20220719_op_hs_mhc_nalm-6_classi_20perc_repl1.ScanId;v=1;d1=6615.6615.2	controllerType=0 controllerNumber=1 scan=6615	15.2567
9	M.APSRNGM[+15,995]VL.K	APSRNGMVL	M[+16]	0.1	7.7972	25.925	0.8897	13.9714	1.2927	6.2488	480.75	2	960.494	960.493	0	0.7	2	Non	308.57	22.13	22.13	2.9	4	>sp|P26373|RL13_HUMAN 60S ribosomal protein L13 OS=Homo sapiens OX=9606 GN=RPL13 PE=1 SV=4	3581	rowlf_20220719_op_hs_mhc_nalm-6_classi_20perc_repl1.ScanId;v=1;d1=6607.6607.2	controllerType=0 controllerNumber=1 scan=6607	15.2389
9	C.ATDYTFAM[+15,995]Y.P	ATDYTFAMY	M[+16]	0.0888889	0.0043	15.8326	24.03	2.3775	1.1775	2.5565	549.725	2	1098.44	1098.44	0	-2.4	190	Non	286.11	141.22	141.22	3.64	8	>sp|P30281|CCND3_HUMAN G1/S-specific cyclin-D3 OS=Homo sapiens OX=9606 GN=CCND3 PE=1 SV=2	3765	rowlf_20220719_op_hs_mhc_nalm-6_classi_20perc_repl1.ScanId;v=1;d1=24384.24384.2	controllerType=0 controllerNumber=1 scan=24384	55.1654
9	I.AM[+15,995]RPGLEGY.A	AMRPGLEGY	M[+16]	-0.466667	1.4498	6.6096	13.875	0.0075	8.1137	2.3874	505.241	2	1009.47	1009.48	0	-2.8	183	Non	391.92	126.41	126.41	3.94	9	>sp|P33992|MCM5_HUMAN DNA replication licensing factor MCM5 OS=Homo sapiens OX=9606 GN=MCM5 PE=1 SV=5	3921	rowlf_20220719_op_hs_mhc_nalm-6_classi_20perc_repl1.ScanId;v=1;d1=11760.11760.2	controllerType=0 controllerNumber=1 scan=11760	26.9675
9	L.RLM[+15,995]NETTAV.A	RLMNETTAV	M[+16]	-0.133333	11.7816	0.0415	3.6235	2.0872	1.7859	4.7612	525.766	2	1050.53	1050.52	0	0.2	169	Non	292.42	57.8	57.8	1.53	3	>sp|P34932|HSP74_HUMAN Heat shock 70 kDa protein 4 OS=Homo sapiens OX=9606 GN=HSPA4 PE=1 SV=4	3936	rowlf_20220719_op_hs_mhc_nalm-6_classi_20perc_repl1.ScanId;v=1;d1=6424.6424.2	controllerType=0 controllerNumber=1 scan=6424	14.8334
9	E.GM[+15,995]QIPSTQF.D	GMQIPSTQF	M[+16]	-0.144444	5.1581	4.3065	4.8187	0.0543	1.7716	5.8118	512.742	2	1024.48	1024.48	0	0	106	Non	283.34	86.67	86.67	3.09	7	>sp|P35222|CTNB1_HUMAN Catenin beta-1 OS=Homo sapiens OX=9606 GN=CTNNB1 PE=1 SV=1	3954	rowlf_20220719_op_hs_mhc_nalm-6_classi_20perc_repl1.ScanId;v=1;d1=20848.20848.2	controllerType=0 controllerNumber=1 scan=20848	47.2455
9	A.VRNNVIIVM[+15,995].C	VRNNVIIVM	M[+16]	1.33333	14.8981	18.2769	5.2615	7.673	1.7921	0.007	537.309	2	1073.61	1073.61	0	-1.8	957	Non	370.73	85.95	85.95	4.51	3	>sp|P42695|CNDD3_HUMAN Condensin-2 complex subunit D3 OS=Homo sapiens OX=9606 GN=NCAPD3 PE=1 SV=2	4243	rowlf_20220719_op_hs_mhc_nalm-6_classi_20perc_repl1.ScanId;v=1;d1=16126.16126.2	controllerType=0 controllerNumber=1 scan=16126	36.7306
9	S.SLM[+15,995]ALQNAY.Q	SLMALQNAY	M[+16]	0.444444	0.7774	7.3543	7.4229	0.0636	5.894	3.5519	513.745	2	1026.48	1026.49	0	-8.5	164	Non	311.41	58.86	58.86	2.71	28	>sp|P49327|FAS_HUMAN Fatty acid synthase OS=Homo sapiens OX=9606 GN=FASN PE=1 SV=3	4500	rowlf_20220719_op_hs_mhc_nalm-6_classi_20perc_repl1.ScanId;v=1;d1=22182.22182.2	controllerType=0 controllerNumber=1 scan=22182	50.2428
9	K.EVRTGGM[+15,995]AF.H	EVRTGGMAF	M[+16]	0.133333	5.6249	31.1	1.0977	0.5832	6.2682	3.4005	492.234	2	983.462	983.462	0	0.1	674	Non	286.09	74.53	74.53	3.14	28	>sp|P49327|FAS_HUMAN Fatty acid synthase OS=Homo sapiens OX=9606 GN=FASN PE=1 SV=3	4500	rowlf_20220719_op_hs_mhc_nalm-6_classi_20perc_repl1.ScanId;v=1;d1=8327.8327.2	controllerType=0 controllerNumber=1 scan=8327	19.229
9	R.SM[+15,995]RKTFARY.L	SMRKTFARY	M[+16]	-1.02222	1.5839	15.4537	5.2155	0.0807	12.7921	2.7892	392.538	3	1175.6	1175.6	0	0.7	813	Non	12.5	12.5	12.5	2.17	5	>sp|P49736|MCM2_HUMAN DNA replication licensing factor MCM2 OS=Homo sapiens OX=9606 GN=MCM2 PE=1 SV=4	4544	rowlf_20220719_op_hs_mhc_nalm-6_classi_20perc_repl1.ScanId;v=1;d1=507.507.3	controllerType=0 controllerNumber=1 scan=507	1.2463
9	L.AQQIQKVVM[+15,995].A	AQQIQKVVM	M[+16]	0.244444	13.6529	8.4576	1.9793	0.1806	4.9721	5.1781	530.795	2	1060.58	1060.58	0	-0.1	113	Non	479.55	145.22	145.22	5.63	6	>sp|P60842|IF4A1_HUMAN Eukaryotic initiation factor 4A-I OS=Homo sapiens OX=9606 GN=EIF4A1 PE=1 SV=1	5145	rowlf_20220719_op_hs_mhc_nalm-6_classi_20perc_repl1.ScanId;v=1;d1=8047.8047.2	controllerType=0 controllerNumber=1 scan=8047	18.5771
9	E.NM[+15,995]VAKVDEV.K	NMVAKVDEV	M[+16]	0.211111	21.7123	0.4404	1.0423	14.0923	4.6867	4.7577	510.755	2	1020.5	1020.5	0	-1	143	Non	363	89.65	89.65	4.29	4	>sp|P62906|RL10A_HUMAN 60S ribosomal protein L10a OS=Homo sapiens OX=9606 GN=RPL10A PE=1 SV=2	5293	rowlf_20220719_op_hs_mhc_nalm-6_classi_20perc_repl1.ScanId;v=1;d1=8664.8664.2	controllerType=0 controllerNumber=1 scan=8664	19.9836
9	Y.FSKM[+15,995]KALAV.E	FSKMKALAV	M[+16]	0.855556	6.7731	7.4567	0.0307	7.6424	5.0341	1.7393	505.788	2	1010.57	1010.57	0	-1	277	Non	296.08	118.74	118.74	3.77	27	>sp|Q01082|SPTB2_HUMAN Spectrin beta chain, non-erythrocytic 1 OS=Homo sapiens OX=9606 GN=SPTBN1 PE=1 SV=2	5543	rowlf_20220719_op_hs_mhc_nalm-6_classi_20perc_repl1.ScanId;v=1;d1=8726.8726.2	controllerType=0 controllerNumber=1 scan=8726	20.1209
9	Q.EPAHPAM[+15,995]AL.H	EPAHPAMAL	M[+16]	0.133333	12.0034	12.7632	0.5606	12.39	0.9267	5.8026	476.732	2	952.457	952.456	0	1	1821	Non	99.07	6.85	6.85	2.1	4	>sp|Q12873|CHD3_HUMAN Chromodomain-helicase-DNA-binding protein 3 OS=Homo sapiens OX=9606 GN=CHD3 PE=1 SV=3	6015	rowlf_20220719_op_hs_mhc_nalm-6_classi_20perc_repl1.ScanId;v=1;d1=8054.8054.2	controllerType=0 controllerNumber=1 scan=8054	18.5937
9	N.RPM[+15,995]GAGEAL.R	RPMGAGEAL	M[+16]	-0.122222	6.6177	12.2452	0.999	7.9324	1.2791	7.8115	459.229	2	917.45	917.451	0	-0.9	264	Non	322.37	36.78	36.78	2.85	8	>sp|Q12906-6|ILF3_HUMAN Isoform 6 of Interleukin enhancer-binding factor 3 OS=Homo sapiens OX=9606 GN=ILF3	19445	rowlf_20220719_op_hs_mhc_nalm-6_classi_20perc_repl1.ScanId;v=1;d1=5372.5372.2	controllerType=0 controllerNumber=1 scan=5372	12.4599
9	A.TLSM[+15,995]RNTSV.M	TLSMRNTSV	M[+16]	-0.122222	10.9715	1.1977	0.1924	10.5851	3.8255	7.7623	512.758	2	1024.51	1024.51	0	-0.2	142	Non	280.7	63.24	63.24	3.54	4	>sp|Q12983|BNIP3_HUMAN BCL2/adenovirus E1B 19 kDa protein-interacting protein 3 OS=Homo sapiens OX=9606 GN=BNIP3 PE=1 SV=4	6058	rowlf_20220719_op_hs_mhc_nalm-6_classi_20perc_repl1.ScanId;v=1;d1=4970.4970.2	controllerType=0 controllerNumber=1 scan=4970	11.5676
9	A.AM[+15,995]AASPHAV.D	AMAASPHAV	M[+16]	0.855556	8.6878	0.0803	3.1553	2.4855	1.7303	4.6478	435.711	2	870.416	870.414	0	2	64	Non	272.58	54.43	54.43	1.38	2	>sp|Q13151|ROA0_HUMAN Heterogeneous nuclear ribonucleoprotein A0 OS=Homo sapiens OX=9606 GN=HNRNPA0 PE=1 SV=1	6109	rowlf_20220719_op_hs_mhc_nalm-6_classi_20perc_repl1.ScanId;v=1;d1=3146.3146.2	controllerType=0 controllerNumber=1 scan=3146	7.4201
9	L.RM[+15,995]LPHAPGV.Q	RMLPHAPGV	M[+16]	0.0444444	12.047	0.0263	3.746	3.3515	1.4024	3.1857	497.269	2	993.53	993.53	0	0	371	Non	255.27	38.74	38.74	2.91	3	>sp|Q13547|HDAC1_HUMAN Histone deacetylase 1 OS=Homo sapiens OX=9606 GN=HDAC1 PE=1 SV=1	6262	rowlf_20220719_op_hs_mhc_nalm-6_classi_20perc_repl1.ScanId;v=1;d1=9981.9981.2	controllerType=0 controllerNumber=1 scan=9981	22.8984
9	M.LPHAPGVQM[+15,995].Q	LPHAPGVQM	M[+16]	0.155556	5.5506	16.3934	0.7801	5.2006	0.4824	3.059	483.245	2	965.483	965.487	0	-4.5	373	Non	357.97	202.78	202.78	4.24	3	>sp|Q13547|HDAC1_HUMAN Histone deacetylase 1 OS=Homo sapiens OX=9606 GN=HDAC1 PE=1 SV=1	6262	rowlf_20220719_op_hs_mhc_nalm-6_classi_20perc_repl1.ScanId;v=1;d1=11695.11695.2	controllerType=0 controllerNumber=1 scan=11695	26.8216
9	Q.ATEFIM[+15,995]NEY.K	ATEFIMNEY	M[+16]	-0.166667	0.0157	27.0938	37.3929	1.7724	5.253	3.7148	567.243	2	1133.48	1133.48	0	-2.7	3596	Non	282.95	184.78	184.78	3.13	32	>sp|Q14204|DYHC1_HUMAN Cytoplasmic dynein 1 heavy chain 1 OS=Homo sapiens OX=9606 GN=DYNC1H1 PE=1 SV=5	6468	rowlf_20220719_op_hs_mhc_nalm-6_classi_20perc_repl1.ScanId;v=1;d1=22207.22207.2	controllerType=0 controllerNumber=1 scan=22207	50.298
9	N.RQFM[+15,995]AETQF.T	RQFMAETQF	M[+16]	-0.711111	5.7842	4.7747	9.1269	0.0077	2.8452	1.8706	587.271	2	1173.54	1173.54	0	0	297	Non	378.03	197.29	197.29	4.46	5	>sp|Q14444|CAPR1_HUMAN Caprin-1 OS=Homo sapiens OX=9606 GN=CAPRIN1 PE=1 SV=2	6506	rowlf_20220719_op_hs_mhc_nalm-6_classi_20perc_repl1.ScanId;v=1;d1=15616.15616.2	controllerType=0 controllerNumber=1 scan=15616	35.6144
9	I.AM[+15,995]IDTGKAF.C	AMIDTGKAF	M[+16]	0.477778	6.0475	2.7316	5.0151	0.0093	1.7597	2.8328	485.24	2	969.472	969.471	0	1	44	Non	268.87	70.78	70.78	1.55	3	>sp|Q15057|ACAP2_HUMAN Arf-GAP with coiled-coil, ANK repeat and PH domain-containing protein 2 OS=Homo sapiens OX=9606 GN=ACAP2 PE=1 SV=3	6710	rowlf_20220719_op_hs_mhc_nalm-6_classi_20perc_repl1.ScanId;v=1;d1=13052.13052.2	controllerType=0 controllerNumber=1 scan=13052	29.8777
9	M.RPAKSLM[+15,995]SI.S	RPAKSLMSI	M[+16]	0.0444444	11.6684	11.9022	0.9793	12.6285	1.5918	3.8623	509.791	2	1018.57	1018.57	0	3	783	Non	284.64	82.18	82.18	1.56	5	>sp|Q4VCS5|AMOT_HUMAN Angiomotin OS=Homo sapiens OX=9606 GN=AMOT PE=1 SV=1	7284	rowlf_20220719_op_hs_mhc_nalm-6_classi_20perc_repl1.ScanId;v=1;d1=6272.6272.2	controllerType=0 controllerNumber=1 scan=6272	14.4976
9	E.LQKELQEQM[+15,995].S	LQKELQEQM	M[+16]	-1.32222	8.4456	3.7966	1.0966	0.058	3.025	2.4186	581.791	2	1162.57	1162.58	0	-2.7	257	Non	432.25	100.17	100.17	4.81	2	>sp|Q7L1Q6|5MP2_HUMAN eIF5-mimic protein 2 OS=Homo sapiens OX=9606 GN=BZW1 PE=1 SV=1	8378	rowlf_20220719_op_hs_mhc_nalm-6_classi_20perc_repl1.ScanId;v=1;d1=5370.5370.2	controllerType=0 controllerNumber=1 scan=5370	12.456
9	I.TQRVSAAM[+15,995]Y.K	TQRVSAAMY	M[+16]	-0.122222	1.8412	31.5	18.5149	0.018	12.9101	3.1327	521.754	2	1042.5	1042.5	0	1.7	769	Non	303.68	72.94	72.94	3.51	11	>sp|Q7L576|CYFP1_HUMAN Cytoplasmic FMR1-interacting protein 1 OS=Homo sapiens OX=9606 GN=CYFIP1 PE=1 SV=1	8396	rowlf_20220719_op_hs_mhc_nalm-6_classi_20perc_repl1.ScanId;v=1;d1=6121.6121.2	controllerType=0 controllerNumber=1 scan=6121	14.1535
9	R.YTDM[+15,995]ESEDY.H	YTDMESEDY	M[+16]	-1.8	0.0018	20.7241	16.0299	5.8497	1.3338	4.708	584.703	2	1168.4	1168.4	0	0.1	4143	Non	366.53	157.19	157.19	2.68	4	>sp|Q7Z6Z7|HUWE1_HUMAN E3 ubiquitin-protein ligase HUWE1 OS=Homo sapiens OX=9606 GN=HUWE1 PE=1 SV=3	8578	rowlf_20220719_op_hs_mhc_nalm-6_classi_20perc_repl1.ScanId;v=1;d1=8585.8585.2	controllerType=0 controllerNumber=1 scan=8585	19.8079
9	W.AFDLTKTNM[+15,995].Q	AFDLTKTNM	M[+16]	-0.222222	4.2861	6.9721	0.9871	11.2603	0.0143	2.9271	528.755	2	1056.5	1056.5	0	-1.2	73	Non	336.19	80.11	80.11	1.74	1	>sp|Q86UY6|NAA40_HUMAN N-alpha-acetyltransferase 40 OS=Homo sapiens OX=9606 GN=NAA40 PE=1 SV=1	8711	rowlf_20220719_op_hs_mhc_nalm-6_classi_20perc_repl1.ScanId;v=1;d1=13545.13545.2	controllerType=0 controllerNumber=1 scan=13545	31.0466
9	S.EPRPTGM[+15,995]SL.Y	EPRPTGMSL	M[+16]	-0.822222	6.2653	15.7753	0.0976	6.2042	0.8966	3.1618	502.248	2	1003.49	1003.49	0	1.2	255	Non	303.48	83.05	83.05	1.56	2	>sp|Q8IWD4|CC117_HUMAN Coiled-coil domain-containing protein 117 OS=Homo sapiens OX=9606 GN=CCDC117 PE=1 SV=1	8990	rowlf_20220719_op_hs_mhc_nalm-6_classi_20perc_repl1.ScanId;v=1;d1=7886.7886.2	controllerType=0 controllerNumber=1 scan=7886	18.2026
9	E.LM[+15,995]HSIVGSY.H	LMHSIVGSY	M[+16]	0.877778	1.1772	12.186	10.2319	0.0372	8.9251	2.6118	511.75	2	1022.49	1022.5	0	-5.2	5	Non	422.05	131.89	131.89	1.52	1	>sp|Q8IYX8|CE57L_HUMAN Centrosomal protein CEP57L1 OS=Homo sapiens OX=9606 GN=CEP57L1 PE=1 SV=1	9140	rowlf_20220719_op_hs_mhc_nalm-6_classi_20perc_repl1.ScanId;v=1;d1=15400.15400.2	controllerType=0 controllerNumber=1 scan=15400	35.1412
9	S.SPHGGALVM[+15,995].S	SPHGGALVM	M[+16]	0.588889	5.3141	22.4032	1.0799	5.6943	0.8096	2.545	442.719	2	884.43	884.429	0	0.3	1415	Non	378.26	146.99	146.99	2.03	3	>sp|Q8N201|INT1_HUMAN Integrator complex subunit 1 OS=Homo sapiens OX=9606 GN=INTS1 PE=1 SV=2	9249	rowlf_20220719_op_hs_mhc_nalm-6_classi_20perc_repl1.ScanId;v=1;d1=5069.5069.2	controllerType=0 controllerNumber=1 scan=5069	11.7936
9	E.FLM[+15,995]KNSDLY.G	FLMKNSDLY	M[+16]	-0.0777778	0.218	4.8095	7.0508	0.287	3.1853	2.2672	573.778	2	1146.55	1146.55	0	-0.3	477	Non	370.35	101.51	101.51	2.04	1	>sp|Q8NEM2|SHCBP_HUMAN SHC SH2 domain-binding protein 1 OS=Homo sapiens OX=9606 GN=SHCBP1 PE=1 SV=3	20914	rowlf_20220719_op_hs_mhc_nalm-6_classi_20perc_repl1.ScanId;v=1;d1=17878.17878.2	controllerType=0 controllerNumber=1 scan=17878	40.6321
9	Y.LM[+15,995]VGTSIHY.K	LMVGTSIHY	M[+16]	0.888889	0.7837	7.5587	24.85	0.0356	5.6097	2.8635	518.76	2	1036.51	1036.51	0	-0.2	253	Non	269.47	74.05	74.05	3.61	14	>sp|Q8TEM1|PO210_HUMAN Nuclear pore membrane glycoprotein 210 OS=Homo sapiens OX=9606 GN=NUP210 PE=1 SV=3	9974	rowlf_20220719_op_hs_mhc_nalm-6_classi_20perc_repl1.ScanId;v=1;d1=20319.20319.2	controllerType=0 controllerNumber=1 scan=20319	46.0759
9	A.TPKM[+15,995]PGQSV.R	TPKMPGQSV	M[+16]	-0.711111	10.3116	20.2989	0.1976	12.427	1.6354	5.0254	480.746	2	960.485	960.482	0	3.4	1764	Non	416.65	115.75	115.75	2.46	3	>sp|Q8WYP5|ELYS_HUMAN Protein ELYS OS=Homo sapiens OX=9606 GN=AHCTF1 PE=1 SV=3	10221	rowlf_20220719_op_hs_mhc_nalm-6_classi_20perc_repl1.ScanId;v=1;d1=3124.3124.2	controllerType=0 controllerNumber=1 scan=3124	7.3636
9	T.ILRAQM[+15,995]EVY.C	ILRAQMEVY	M[+16]	0.377778	1.8055	14.6194	10.1707	0.0289	16.0814	4.0733	569.799	2	1138.59	1138.59	0	-1.4	463	Non	281.36	79.74	79.74	1.34	1	>sp|Q96CV9|OPTN_HUMAN Optineurin OS=Homo sapiens OX=9606 GN=OPTN PE=1 SV=3	10675	rowlf_20220719_op_hs_mhc_nalm-6_classi_20perc_repl1.ScanId;v=1;d1=13581.13581.2	controllerType=0 controllerNumber=1 scan=13581	31.1285
9	I.TQRISAAM[+15,995]Y.K	TQRISAAMY	M[+16]	-0.0888889	1.8564	31.05	18.9404	0.0177	13.0755	2.9619	528.759	2	1056.51	1056.51	0	-3.1	793	Non	446.9	82.55	82.55	2.49	2	>sp|Q96F07|CYFP2_HUMAN Cytoplasmic FMR1-interacting protein 2 OS=Homo sapiens OX=9606 GN=CYFIP2 PE=1 SV=2	10775	rowlf_20220719_op_hs_mhc_nalm-6_classi_20perc_repl1.ScanId;v=1;d1=8946.8946.2	controllerType=0 controllerNumber=1 scan=8946	20.6021
9	D.DPYKKAVAM[+15,995].S	DPYKKAVAM	M[+16]	-0.5	13.0785	17.9938	0.0141	6.0055	1.8428	4.0622	519.769	2	1038.53	1038.53	0	1.2	590	Non	330.05	167.31	167.31	4.35	9	>sp|Q96PK6|RBM14_HUMAN RNA-binding protein 14 OS=Homo sapiens OX=9606 GN=RBM14 PE=1 SV=2	11179	rowlf_20220719_op_hs_mhc_nalm-6_classi_20perc_repl1.ScanId;v=1;d1=2568.2568.2	controllerType=0 controllerNumber=1 scan=2568	6.0218
9	N.IPM[+15,995]AKSYVL.K	IPMAKSYVL	M[+16]	0.955556	6.8732	13.8571	0.0117	13.3556	0.6806	3.1931	519.289	2	1037.57	1037.57	0	0.6	1901	Non	144.84	19.51	19.51	2.41	15	>sp|Q96RL7|VP13A_HUMAN Intermembrane lipid transfer protein VPS13A OS=Homo sapiens OX=9606 GN=VPS13A PE=1 SV=2	11266	rowlf_20220719_op_hs_mhc_nalm-6_classi_20perc_repl1.ScanId;v=1;d1=20569.20569.2	controllerType=0 controllerNumber=1 scan=20569	46.6279
9	Y.VIKSEDYM[+15,995]Y.R	VIKSEDYMY	M[+16]	-0.411111	0.7752	19.3962	25.7333	0.2275	13.4151	2.3754	582.267	2	1163.53	1163.53	0	-2.3	1179	Non	426.17	197.72	197.72	5.09	4	>sp|Q96ST3|SIN3A_HUMAN Paired amphipathic helix protein Sin3a OS=Homo sapiens OX=9606 GN=SIN3A PE=1 SV=2	11320	rowlf_20220719_op_hs_mhc_nalm-6_classi_20perc_repl1.ScanId;v=1;d1=11375.11375.2	controllerType=0 controllerNumber=1 scan=11375	26.0963
9	L.ELIRSM[+15,995]TAF.R	ELIRSMTAF	M[+16]	0.588889	6.6778	8.8793	1.6857	0.4058	6.324	13.14	542.279	2	1083.55	1083.55	0	0.4	170	Non	464.21	220.04	220.04	3.19	1	>sp|Q9BQ75|CMS1_HUMAN Protein CMSS1 OS=Homo sapiens OX=9606 GN=CMSS1 PE=1 SV=2	21738	rowlf_20220719_op_hs_mhc_nalm-6_classi_20perc_repl1.ScanId;v=1;d1=18958.18958.2	controllerType=0 controllerNumber=1 scan=18958	43.0096
9	Q.IQM[+15,995]RDLEGY.R	IQMRDLEGY	M[+16]	-0.722222	1.6754	14.7065	32.6512	0.0701	12.8258	7.391	570.771	2	1140.54	1140.54	0	0.1	125	Non	463.14	189.03	189.03	4.44	4	>sp|Q9BXJ9|NAA15_HUMAN N-alpha-acetyltransferase 15, NatA auxiliary subunit OS=Homo sapiens OX=9606 GN=NAA15 PE=1 SV=1	11885	rowlf_20220719_op_hs_mhc_nalm-6_classi_20perc_repl1.ScanId;v=1;d1=13184.13184.2	controllerType=0 controllerNumber=1 scan=13184	30.1892
9	M.VIM[+15,995]RPGNKY.E	VIMRPGNKY	M[+16]	-0.511111	0.6623	16.5082	15.724	0.1244	4.3965	3.0604	365.199	3	1093.58	1093.58	0	0.5	89	Non	247.98	37.44	37.44	1.37	2	>sp|Q9H3M7|TXNIP_HUMAN Thioredoxin-interacting protein OS=Homo sapiens OX=9606 GN=TXNIP PE=1 SV=1	12372	rowlf_20220719_op_hs_mhc_nalm-6_classi_20perc_repl1.ScanId;v=1;d1=4876.4876.3	controllerType=0 controllerNumber=1 scan=4876	11.3662
9	Q.VPRSSSM[+15,995]VL.G	VPRSSSMVL	M[+16]	0.622222	8.0672	24.8696	0.2191	8.0996	1.0795	2.2602	496.266	2	991.524	991.524	0	0.2	124	Non	343.93	71.4	71.4	4.24	4	>sp|Q9H992|MARH7_HUMAN E3 ubiquitin-protein ligase MARCHF7 OS=Homo sapiens OX=9606 GN=MARCHF7 PE=1 SV=1	12583	rowlf_20220719_op_hs_mhc_nalm-6_classi_20perc_repl1.ScanId;v=1;d1=9508.9508.2	controllerType=0 controllerNumber=1 scan=9508	21.8645
9	R.AM[+15,995]KLGEEAF.F	AMKLGEEAF	M[+16]	0.0888889	10.7943	7.7805	1.4822	0.0304	5.6194	14.4651	506.245	2	1011.48	1011.48	0	0.3	104	Non	271.73	64.41	64.41	1.44	2	>sp|Q9P016|THYN1_HUMAN Thymocyte nuclear protein 1 OS=Homo sapiens OX=9606 GN=THYN1 PE=1 SV=1	22263	rowlf_20220719_op_hs_mhc_nalm-6_classi_20perc_repl1.ScanId;v=1;d1=14973.14973.2	controllerType=0 controllerNumber=1 scan=14973	34.2081
9	N.M[+15,995]PKKSSVVL.D	MPKKSSVVL	M[+16]	0.344444	5.5177	17.1429	0.023	5.0613	0.642	2.7067	502.794	2	1004.58	1004.58	0	0.6	331	Non	228.54	34.68	34.68	2.82	3	>sp|Q9UIQ6|LCAP_HUMAN Leucyl-cystinyl aminopeptidase OS=Homo sapiens OX=9606 GN=LNPEP PE=1 SV=3	13892	rowlf_20220719_op_hs_mhc_nalm-6_classi_20perc_repl1.ScanId;v=1;d1=5371.5371.3	controllerType=0 controllerNumber=1 scan=5371	12.4587
9	A.VVREM[+15,995]TEGY.G	VVREMTEGY	M[+16]	-0.4	1.1375	21.0395	15.9583	0.0839	12.6404	2.6373	550.257	2	1099.51	1099.51	0	-1.9	799	Non	428.4	136.7	136.7	2.12	1	>sp|Q9UNS1|TIM_HUMAN Protein timeless homolog OS=Homo sapiens OX=9606 GN=TIMELESS PE=1 SV=2	14235	rowlf_20220719_op_hs_mhc_nalm-6_classi_20perc_repl1.ScanId;v=1;d1=5844.5844.2	controllerType=0 controllerNumber=1 scan=5844	13.5298
9	A.VSHIM[+15,995]LESY.K	VSHIMLESY	M[+16]	0.533333	0.4906	31.05	14.1605	0.363	11.7521	2.1632	547.762	2	1094.52	1094.52	0	-1.6	216	Non	311.04	103.75	103.75	4.08	5	>sp|Q9UNS2|CSN3_HUMAN COP9 signalosome complex subunit 3 OS=Homo sapiens OX=9606 GN=COPS3 PE=1 SV=3	14236	rowlf_20220719_op_hs_mhc_nalm-6_classi_20perc_repl1.ScanId;v=1;d1=17611.17611.2	controllerType=0 controllerNumber=1 scan=17611	40.0491
9	S.TLM[+15,995]LEHQAF.E	TLMLEHQAF	M[+16]	0.355556	5.8317	5.8041	0.5394	0.1803	2.7239	8.6687	553.271	2	1105.54	1105.53	0	0.7	2689	Non	438.72	228.07	228.07	4.74	13	>sp|Q9Y4A5-2|TRRAP_HUMAN Isoform 2 of Transformation/transcription domain-associated protein OS=Homo sapiens OX=9606 GN=TRRAP	37658	rowlf_20220719_op_hs_mhc_nalm-6_classi_20perc_repl1.ScanId;v=1;d1=21660.21660.2	controllerType=0 controllerNumber=1 scan=21660	49.0408
9	A.M[+15,995]LKASESSF.G	MLKASESSF	M[+16]	0.0555556	5.6389	6.946	0.6044	0.0182	4.0221	7.2932	508.241	2	1015.48	1015.48	0	-1.3	1310	Non	409.01	127.52	127.52	2.63	1	>sp|Q9Y4C1|KDM3A_HUMAN Lysine-specific demethylase 3A OS=Homo sapiens OX=9606 GN=KDM3A PE=1 SV=4	14601	rowlf_20220719_op_hs_mhc_nalm-6_classi_20perc_repl1.ScanId;v=1;d1=10263.10263.2	controllerType=0 controllerNumber=1 scan=10263	23.5313
9	R.VM[+15,995]KQLEASF.A	VMKQLEASF	M[+16]	0.311111	11.8211	6.3282	0.531	0.0187	4.672	5.4326	534.773	2	1068.54	1068.54	0	-0.6	834	Non	170.34	63.47	63.47	2.71	4	>sp|Q9Y4F9|RIPR2_HUMAN Rho family-interacting cell polarization regulator 2 OS=Homo sapiens OX=9606 GN=RIPOR2 PE=1 SV=4	14617	rowlf_20220719_op_hs_mhc_nalm-6_classi_20perc_repl1.ScanId;v=1;d1=15542.15542.2	controllerType=0 controllerNumber=1 scan=15542	35.4504
9	L.NLM[+15,995]KKAASI.T	NLMKKAASI	M[+16]	0.188889	19.2667	1.0183	0.0203	6.1828	3.6959	6.1784	496.286	2	991.564	991.561	0	3.2	181	Non	198.9	36.5	36.5	2.25	5	>sp|Q9Y5B9|SP16H_HUMAN FACT complex subunit SPT16 OS=Homo sapiens OX=9606 GN=SUPT16H PE=1 SV=1	14672	rowlf_20220719_op_hs_mhc_nalm-6_classi_20perc_repl1.ScanId;v=1;d1=4187.4187.1	controllerType=0 controllerNumber=1 scan=4187	9.7805
9	L.AANKSEM[+15,995]AF.K	AANKSEMAF	M[+16]	-0.177778	4.6892	19.0755	4.218	0.37	1.5079	2.5359	492.727	2	984.447	984.446	0	1	138	Non	381.01	168.21	168.21	2.7	3	>sp|Q9Y5V3|MAGD1_HUMAN Melanoma-associated antigen D1 OS=Homo sapiens OX=9606 GN=MAGED1 PE=1 SV=3	14723	rowlf_20220719_op_hs_mhc_nalm-6_classi_20perc_repl1.ScanId;v=1;d1=4098.4098.2	controllerType=0 controllerNumber=1 scan=4098	9.5638
9	F.GLM[+15,995]DTVKKV.L	GLMDTVKKV	M[+16]	0.188889	15.4859	0.0159	8.4389	5.9261	1.4099	2.3431	336.192	3	1006.56	1006.56	0	0.4	312	Non	209.12	54.22	54.22	1.31	3	>sp|Q9Y692|GMEB1_HUMAN Glucocorticoid modulatory element-binding protein 1 OS=Homo sapiens OX=9606 GN=GMEB1 PE=1 SV=2	14778	rowlf_20220719_op_hs_mhc_nalm-6_classi_20perc_repl1.ScanId;v=1;d1=9857.9857.3	controllerType=0 controllerNumber=1 scan=9857	22.6291
10	K.SLM[+15,995]DHTIPEV.-	SLMDHTIPEV	M[+16]	0.11	5.5902	0.014	4.3906	8.0149	1.9537	3.3263	579.279	2	1157.55	1157.55	0	0.2	289	Non	372.41	107.01	107.01	4.58	4	>sp|O00560|SDCB1_HUMAN Syntenin-1 OS=Homo sapiens OX=9606 GN=SDCBP PE=1 SV=1	316	rowlf_20220719_op_hs_mhc_nalm-6_classi_20perc_repl1.ScanId;v=1;d1=21170.21170.2	controllerType=0 controllerNumber=1 scan=21170	47.9587
10	W.GM[+15,995]QRATNVTY.Q	GMQRATNVTY	M[+16]	-0.67	1.5254	16.3716	30.0392	0.0127	22.7838	9.7812	578.775	2	1156.54	1156.54	0	1.7	21	Non	486.75	128.35	128.35	2.39	1	>sp|O43252|PAPS1_HUMAN Bifunctional 3'-phosphoadenosine 5'-phosphosulfate synthase 1 OS=Homo sapiens OX=9606 GN=PAPSS1 PE=1 SV=2	733	rowlf_20220719_op_hs_mhc_nalm-6_classi_20perc_repl1.ScanId;v=1;d1=6210.6210.2	controllerType=0 controllerNumber=1 scan=6210	14.3689
10	Q.IQFADDM[+15,995]QEF.T	IQFADDMQEF	M[+16]	-0.37	5.333	7.4169	15.3984	0.0784	1.9384	3.8383	630.265	2	1259.52	1259.52	0	-1.3	42	Non	149.64	137.97	137.97	2.74	5	>sp|O43865|SAHH2_HUMAN S-adenosylhomocysteine hydrolase-like protein 1 OS=Homo sapiens OX=9606 GN=AHCYL1 PE=1 SV=2	945	rowlf_20220719_op_hs_mhc_nalm-6_classi_20perc_repl1.ScanId;v=1;d1=27133.27133.2	controllerType=0 controllerNumber=1 scan=27133	61.5459
10	L.GQAGM[+15,995]HATYY.H	GQAGMHATYY	M[+16]	-0.53	1.3178	19.4906	45.0667	0.0208	15.8411	5.8561	557.735	2	1114.46	1114.46	0	0.1	266	Non	414.22	203.47	203.47	2.05	1	>sp|O96008|TOM40_HUMAN Mitochondrial import receptor subunit TOM40 homolog OS=Homo sapiens OX=9606 GN=TOMM40 PE=1 SV=1	1857	rowlf_20220719_op_hs_mhc_nalm-6_classi_20perc_repl1.ScanId;v=1;d1=6097.6097.2	controllerType=0 controllerNumber=1 scan=6097	14.1006
10	Y.KIADM[+15,995]GHLKY.Y	KIADMGHLKY	M[+16]	-0.42	0.0938	14.6452	22.627	0.2208	3.1453	3.5185	397.877	3	1191.62	1191.62	0	-1.2	240	Non	387.21	115.56	115.56	4.24	8	>sp|P12004|PCNA_HUMAN Proliferating cell nuclear antigen OS=Homo sapiens OX=9606 GN=PCNA PE=1 SV=1	2744	rowlf_20220719_op_hs_mhc_nalm-6_classi_20perc_repl1.ScanId;v=1;d1=7166.7166.3	controllerType=0 controllerNumber=1 scan=7166	16.5479
10	H.GM[+15,995]NPREPAVY.R	GMNPREPAVY	M[+16]	-0.85	1.1497	12.5476	14.4959	0.077	14.4609	4.8877	575.271	2	1149.54	1149.54	0	-0.4	114	Non	515.6	246.16	246.16	3.07	3	>sp|P29597|TYK2_HUMAN Non-receptor tyrosine-protein kinase TYK2 OS=Homo sapiens OX=9606 GN=TYK2 PE=1 SV=3	3733	rowlf_20220719_op_hs_mhc_nalm-6_classi_20perc_repl1.ScanId;v=1;d1=9764.9764.2	controllerType=0 controllerNumber=1 scan=9764	22.4233
10	R.GASQAGM[+15,995]TGY.G	GASQAGMTGY	M[+16]	-0.2	0.7871	39.3333	51.3333	0.675	19.5185	6.729	479.701	2	958.396	958.394	0	2.2	183	Non	376.87	191.18	191.18	3.13	4	>sp|P37802|TAGL2_HUMAN Transgelin-2 OS=Homo sapiens OX=9606 GN=TAGLN2 PE=1 SV=3	4092	rowlf_20220719_op_hs_mhc_nalm-6_classi_20perc_repl1.ScanId;v=1;d1=4130.4130.2	controllerType=0 controllerNumber=1 scan=4130	9.6481
10	R.YLM[+15,995]EEDEDAY.K	YLMEEDEDAY	M[+16]	-1.26	0.2519	6.2358	25.9111	0.676	12.3258	17.2609	647.244	2	1293.48	1293.48	0	-1.9	210	Non	196.16	114.37	114.37	2.79	4	>sp|P46777|RL5_HUMAN 60S ribosomal protein L5 OS=Homo sapiens OX=9606 GN=RPL5 PE=1 SV=3	4359	rowlf_20220719_op_hs_mhc_nalm-6_classi_20perc_repl1.ScanId;v=1;d1=16423.16423.2	controllerType=0 controllerNumber=1 scan=16423	37.4103
10	A.EVINRSM[+15,995]DTY.S	EVINRSMDTY	M[+16]	-0.72	0.8439	33.375	12.1406	1.8864	25.4583	5.8764	622.285	2	1243.56	1243.56	0	1.2	255	Non	506.93	226.65	226.65	2.95	1	>sp|P49069|CAMLG_HUMAN Guided entry of tail-anchored proteins factor CAMLG OS=Homo sapiens OX=9606 GN=CAMLG PE=1 SV=1	4483	rowlf_20220719_op_hs_mhc_nalm-6_classi_20perc_repl1.ScanId;v=1;d1=9174.9174.2	controllerType=0 controllerNumber=1 scan=9174	21.1007
10	L.KQIEGTGISM[+15,995].S	KQIEGTGISM	M[+16]	-0.23	7.3675	1.2938	11.0049	0.0276	5.2549	6.1808	540.274	2	1079.54	1079.54	0	0.6	52	Non	512.03	230.19	230.19	3.71	1	>sp|P49336|CDK8_HUMAN Cyclin-dependent kinase 8 OS=Homo sapiens OX=9606 GN=CDK8 PE=1 SV=1	4502	rowlf_20220719_op_hs_mhc_nalm-6_classi_20perc_repl1.ScanId;v=1;d1=6906.6906.2	controllerType=0 controllerNumber=1 scan=6906	15.9418
10	R.RLM[+15,995]AEDEEGY.R	RLMAEDEEGY	M[+16]	-1.27	1.3815	8.7244	48.75	0.4668	27.2	27.1667	614.76	2	1228.51	1228.52	0	-1.5	505	Non	485.22	200.84	200.84	4.83	12	>sp|P51531|SMCA2_HUMAN Probable global transcription activator SNF2L2 OS=Homo sapiens OX=9606 GN=SMARCA2 PE=1 SV=2	4682	rowlf_20220719_op_hs_mhc_nalm-6_classi_20perc_repl1.ScanId;v=1;d1=9007.9007.2	controllerType=0 controllerNumber=1 scan=9007	20.7316
10	G.VLKPGM[+15,995]VVTF.A	VLKPGMVVTF	M[+16]	1.45	9.6399	4.1827	1.9647	0.0356	5.4348	4.368	553.818	2	1106.63	1106.63	0	1.6	271	Non	443.35	138.49	138.49	4.42	19	>sp|P68104|EF1A1_HUMAN Elongation factor 1-alpha 1 OS=Homo sapiens OX=9606 GN=EEF1A1 PE=1 SV=1	5342	rowlf_20220719_op_hs_mhc_nalm-6_classi_20perc_repl1.ScanId;v=1;d1=25918.25918.2	controllerType=0 controllerNumber=1 scan=25918	58.7111
10	A.GQSEIASM[+15,995]LY.S	GQSEIASMLY	M[+16]	0.17	0.1005	12.6173	43.2941	0.0695	12.6461	4.4003	557.758	2	1114.51	1114.51	0	0	817	Non	452.73	220.2	220.2	4.26	4	>sp|Q63ZY3|KANK2_HUMAN KN motif and ankyrin repeat domain-containing protein 2 OS=Homo sapiens OX=9606 GN=KANK2 PE=1 SV=1	7715	rowlf_20220719_op_hs_mhc_nalm-6_classi_20perc_repl1.ScanId;v=1;d1=22586.22586.2	controllerType=0 controllerNumber=1 scan=22586	51.162
10	D.ELM[+15,995]YGGVSSY.E	ELMYGGVSSY	M[+16]	0.14	1.1326	10.88	12.5768	0.1442	12.2921	5.524	561.245	2	1121.48	1121.48	0	0.8	1095	Non	334.08	203.36	203.36	1.59	1	>sp|Q8TEW0|PARD3_HUMAN Partitioning defective 3 homolog OS=Homo sapiens OX=9606 GN=PARD3 PE=1 SV=2	9985	rowlf_20220719_op_hs_mhc_nalm-6_classi_20perc_repl1.ScanId;v=1;d1=21226.21226.2	controllerType=0 controllerNumber=1 scan=21226	48.0812
10	D.EVIDLM[+15,995]IKEY.P	EVIDLMIKEY	M[+16]	0.32	0.4878	24.6087	27.4478	1.8906	18.9688	5.7288	634.826	2	1268.64	1268.64	0	0.1	145	Non	449.08	145.55	145.55	3.04	2	>sp|Q8WUB8|PHF10_HUMAN PHD finger protein 10 OS=Homo sapiens OX=9606 GN=PHF10 PE=1 SV=3	10041	rowlf_20220719_op_hs_mhc_nalm-6_classi_20perc_repl1.ScanId;v=1;d1=29241.29241.2	controllerType=0 controllerNumber=1 scan=29241	66.4269
10	F.KTDDLTM[+15,995]VLY.S	KTDDLTMVLY	M[+16]	0.01	0.0031	10.5653	24.92	2.0653	2.2925	1.2336	607.802	2	1214.6	1214.6	0	-1	1399	Non	322.54	114.54	114.54	4.23	15	>sp|Q96RL7|VP13A_HUMAN Intermembrane lipid transfer protein VPS13A OS=Homo sapiens OX=9606 GN=VPS13A PE=1 SV=2	11266	rowlf_20220719_op_hs_mhc_nalm-6_classi_20perc_repl1.ScanId;v=1;d1=25217.25217.2	controllerType=0 controllerNumber=1 scan=25217	57.0719
10	G.EIM[+15,995]EHRFKTY.Q	EIMEHRFKTY	M[+16]	-1.14	1.4956	28.4286	6.2332	1.9513	29.6	6.4343	457.224	3	1369.66	1369.66	0	-0.3	921	Non	338.35	222.73	222.73	2.25	3	>sp|Q96SB8|SMC6_HUMAN Structural maintenance of chromosomes protein 6 OS=Homo sapiens OX=9606 GN=SMC6 PE=1 SV=2	11307	rowlf_20220719_op_hs_mhc_nalm-6_classi_20perc_repl1.ScanId;v=1;d1=7202.7202.2	controllerType=0 controllerNumber=1 scan=7202	16.6347
10	E.TM[+15,995]QSATGIQY.S	TMQSATGIQY	M[+16]	-0.27	0.4655	17.6398	30.6275	0.0836	10.1947	6.4507	558.257	2	1115.51	1115.5	0	2.2	47	Non	315.46	185.11	185.11	3.1	4	>sp|Q96ST3|SIN3A_HUMAN Paired amphipathic helix protein Sin3a OS=Homo sapiens OX=9606 GN=SIN3A PE=1 SV=2	11320	rowlf_20220719_op_hs_mhc_nalm-6_classi_20perc_repl1.ScanId;v=1;d1=13847.13847.2	controllerType=0 controllerNumber=1 scan=13847	31.7421
10	G.KQM[+15,995]EDGHTLF.D	KQMEDGHTLF	M[+16]	-1.02	2.4014	3.4039	12.5232	0.0094	1.7085	3.9407	407.858	3	1221.56	1221.56	0	2	63	Non	122.37	66.42	66.42	2.52	4	>sp|Q96T88-2|UHRF1_HUMAN Isoform 2 of E3 ubiquitin-protein ligase UHRF1 OS=Homo sapiens OX=9606 GN=UHRF1	34478	rowlf_20220719_op_hs_mhc_nalm-6_classi_20perc_repl1.ScanId;v=1;d1=11204.11204.3	controllerType=0 controllerNumber=1 scan=11204	25.7101
10	R.RIM[+15,995]DSSQNAY.N	RIMDSSQNAY	M[+16]	-0.97	0.1451	12.444	23.0261	0.0558	4.0912	6.6369	600.77	2	1200.53	1200.53	0	0.5	187	Non	415.86	255.2	255.2	2.65	3	>sp|Q9BRX5-3|PSF3_HUMAN Isoform 3 of DNA replication complex GINS protein PSF3 OS=Homo sapiens OX=9606 GN=GINS3	34751	rowlf_20220719_op_hs_mhc_nalm-6_classi_20perc_repl1.ScanId;v=1;d1=4801.4801.2	controllerType=0 controllerNumber=1 scan=4801	11.1913
10	E.LM[+15,995]IDVTKSYY.Q	LMIDVTKSYY	M[+16]	0.29	0.1562	10.9549	24.18	0.0721	5.6224	5.2964	624.813	2	1248.62	1248.62	0	0.7	164	Non	258.47	105.34	105.34	1.84	1	>sp|Q9BTE1|DCTN5_HUMAN Dynactin subunit 5 OS=Homo sapiens OX=9606 GN=DCTN5 PE=1 SV=1	11695	rowlf_20220719_op_hs_mhc_nalm-6_classi_20perc_repl1.ScanId;v=1;d1=25555.25555.2	controllerType=0 controllerNumber=1 scan=25555	57.8532
10	W.GLARHAM[+15,995]AVY.E	GLARHAMAVY	M[+16]	0.59	1.9392	15.0088	32.8837	0.5895	38.2857	14.9302	368.858	3	1104.56	1104.56	0	-1.8	607	Non	260.16	164.21	164.21	2.13	4	>sp|Q9HCS7|SYF1_HUMAN Pre-mRNA-splicing factor SYF1 OS=Homo sapiens OX=9606 GN=XAB2 PE=1 SV=2	12772	rowlf_20220719_op_hs_mhc_nalm-6_classi_20perc_repl1.ScanId;v=1;d1=6936.6936.3	controllerType=0 controllerNumber=1 scan=6936	16.009
10	K.ELM[+15,995]THHVHTY.G	ELMTHHVHTY	M[+16]	-0.59	0.9547	16.1093	4.1433	0.7625	17.3784	5.7583	428.534	3	1283.59	1283.58	0	2.5	273	Non	342.74	270.4	270.4	1.81	1	>sp|Q9NVP1|DDX18_HUMAN ATP-dependent RNA helicase DDX18 OS=Homo sapiens OX=9606 GN=DDX18 PE=1 SV=2	13206	rowlf_20220719_op_hs_mhc_nalm-6_classi_20perc_repl1.ScanId;v=1;d1=3800.3800.3	controllerType=0 controllerNumber=1 scan=3800	8.9125
11	E.FM[+15,995]KDTDSINLY.K	FMKDTDSINLY	M[+16]	-0.381818	0.5465	5.4278	15.6771	0.0888	11.4496	3.9784	681.816	2	1362.63	1362.62	0	0.5	444	Non	298.1	133.5	133.5	4.46	13	>sp|O14980|XPO1_HUMAN Exportin-1 OS=Homo sapiens OX=9606 GN=XPO1 PE=1 SV=1	512	rowlf_20220719_op_hs_mhc_nalm-6_classi_20perc_repl1.ScanId;v=1;d1=21575.21575.2	controllerType=0 controllerNumber=1 scan=21575	48.8533
11	S.RM[+15,995]KETQKSIYY.I	RMKETQKSIYY	M[+16]	-1.54545	1.9336	14.2194	9.92	0.0611	15.9626	4.6206	488.251	3	1462.74	1462.74	0	2.6	475	Non	140.66	67.95	67.95	2.54	26	>sp|P08238|HS90B_HUMAN Heat shock protein HSP 90-beta OS=Homo sapiens OX=9606 GN=HSP90AB1 PE=1 SV=4	2388	rowlf_20220719_op_hs_mhc_nalm-6_classi_20perc_repl1.ScanId;v=1;d1=4847.4847.3	controllerType=0 controllerNumber=1 scan=4847	11.2998
11	L.VQRVASVM[+15,995]QEY.T	VQRVASVMQEY	M[+16]	-0.0727273	1.3789	22.6129	41.35	0.0793	25.1667	6.7067	663.33	2	1325.65	1325.65	0	0.3	111	Non	268.95	171.85	171.85	4.22	3	>sp|P25787|PSA2_HUMAN Proteasome subunit alpha type-2 OS=Homo sapiens OX=9606 GN=PSMA2 PE=1 SV=2	3556	rowlf_20220719_op_hs_mhc_nalm-6_classi_20perc_repl1.ScanId;v=1;d1=11286.11286.1	controllerType=0 controllerNumber=1 scan=11286	25.8944
11	E.IM[+15,995]KSIGEAIQY.L	IMKSIGEAIQY	M[+16]	0.345455	0.9792	12.8372	25.6	0.1075	24.7407	5.8819	634.831	2	1268.65	1268.66	0	-0.4	166	Non	272.36	93.86	93.86	1.48	2	>sp|P49137|MAPK2_HUMAN MAP kinase-activated protein kinase 2 OS=Homo sapiens OX=9606 GN=MAPKAPK2 PE=1 SV=1	4485	rowlf_20220719_op_hs_mhc_nalm-6_classi_20perc_repl1.ScanId;v=1;d1=19496.19496.2	controllerType=0 controllerNumber=1 scan=19496	44.2525
11	L.KM[+15,995]KQDAQVVLY.R	KMKQDAQVVLY	M[+16]	-0.336364	0.2442	7.4141	19.9055	0.0785	8.4448	6.9916	446.909	3	1338.71	1338.71	0	2.5	2762	Non	176.11	141.65	141.65	2.87	20	>sp|P78527|PRKDC_HUMAN DNA-dependent protein kinase catalytic subunit OS=Homo sapiens OX=9606 GN=PRKDC PE=1 SV=3	5406	rowlf_20220719_op_hs_mhc_nalm-6_classi_20perc_repl1.ScanId;v=1;d1=12525.12525.3	controllerType=0 controllerNumber=1 scan=12525	28.6947
11	V.AM[+15,995]IDETRNSLY.Q	AMIDETRNSLY	M[+16]	-0.527273	0.2459	3.7884	20.1667	0.0849	9.8966	6.1221	664.812	2	1328.62	1328.62	0	0.6	646	Non	519.02	319.11	319.11	5.56	4	>sp|Q16891|MIC60_HUMAN MICOS complex subunit MIC60 OS=Homo sapiens OX=9606 GN=IMMT PE=1 SV=1	7071	rowlf_20220719_op_hs_mhc_nalm-6_classi_20perc_repl1.ScanId;v=1;d1=15322.15322.2	controllerType=0 controllerNumber=1 scan=15322	34.9659
8	I.SAPHM[+15,995]HAY.A	SAPHMHAY	M[+16]	-0.575	1.0386	28.8571	9.538	1.9728	3.9896	1.3359	465.202	2	929.397	929.393	0	4.2	60	Non	164.11	106.08	106.08	2.74	2	>sp|P22061|PIMT_HUMAN Protein-L-isoaspartate(D-aspartate) O-methyltransferase OS=Homo sapiens OX=9606 GN=PCMT1 PE=1 SV=4	3371	rowlf_20220719_op_hs_mhc_nalm-6_classi_20perc_repl1.ScanId;v=1;d1=5723.5723.3	controllerType=0 controllerNumber=1 scan=5723	13.2427
8	Q.M[+15,995]SNITVTY.R	MSNITVTY	M[+16]	0.45	0.5726	31.15	19.6617	0.9014	8.1455	1.8656	944.438	1	944.438	944.439	0	-1.4	43	Non	420.34	161.13	161.13	5.02	2	>sp|P62318|SMD3_HUMAN Small nuclear ribonucleoprotein Sm D3 OS=Homo sapiens OX=9606 GN=SNRPD3 PE=1 SV=1	5251	rowlf_20220719_op_hs_mhc_nalm-6_classi_20perc_repl1.ScanId;v=1;d1=18301.18301.1	controllerType=0 controllerNumber=1 scan=18301	41.5659
8	I.LM[+15,995]EHIHKL.K	LMEHIHKL	M[+16]	0.025	11.45	0.5043	0.5603	8.3087	0.8356	4.6974	518.784	2	1036.56	1036.56	0	-0.2	138	Non	376.75	131.33	131.33	3.64	7	>sp|P84098|RL19_HUMAN 60S ribosomal protein L19 OS=Homo sapiens OX=9606 GN=RPL19 PE=1 SV=1	5466	rowlf_20220719_op_hs_mhc_nalm-6_classi_20perc_repl1.ScanId;v=1;d1=10063.10063.1	controllerType=0 controllerNumber=1 scan=10063	23.0796
8	L.YQM[+15,995]QHLQY.Q	YQMQHLQY	M[+16]	-1.325	1.5033	13.8711	6.1211	0.0774	4.1641	1.0551	563.752	2	1126.5	1126.5	0	-1.4	620	Non	419.16	124	124	2.05	2	>sp|Q6Y7W6|GGYF2_HUMAN GRB10-interacting GYF protein 2 OS=Homo sapiens OX=9606 GN=GIGYF2 PE=1 SV=1	8196	rowlf_20220719_op_hs_mhc_nalm-6_classi_20perc_repl1.ScanId;v=1;d1=11040.11040.2	controllerType=0 controllerNumber=1 scan=11040	25.3363
9	E.IM[+15,995]KKIRESY.E	IMKKIRESY	M[+16]	-0.777778	2.0729	12.4884	1.4437	0.0128	9.5259	1.5838	395.222	3	1183.65	1183.65	0	1.3	343	Non	308.06	162.84	162.84	2.02	1	>sp|O00425|IF2B3_HUMAN Insulin-like growth factor 2 mRNA-binding protein 3 OS=Homo sapiens OX=9606 GN=IGF2BP3 PE=1 SV=2	278	rowlf_20220719_op_hs_mhc_nalm-6_classi_20perc_repl1.ScanId;v=1;d1=3183.3183.3	controllerType=0 controllerNumber=1 scan=3183	7.5081
9	D.RPFERTITM[+15,995].H	RPFERTITM	M[+16]	-0.7	3.264	6.7028	0.0134	3.0602	0.3094	0.3488	389.538	3	1166.6	1166.6	0	-0.4	193	Non	63.97	61.43	61.43	2.71	4	>sp|O00560|SDCB1_HUMAN Syntenin-1 OS=Homo sapiens OX=9606 GN=SDCBP PE=1 SV=1	316	rowlf_20220719_op_hs_mhc_nalm-6_classi_20perc_repl1.ScanId;v=1;d1=8263.8263.3	controllerType=0 controllerNumber=1 scan=8263	19.0856
9	S.LM[+15,995]DHTIPEV.-	LMDHTIPEV	M[+16]	0.211111	1.4074	0.0152	3.1456	9.266	0.1212	2.2756	535.763	2	1070.52	1070.52	0	-0.4	290	Non	255.42	35.98	35.98	3.82	4	>sp|O00560|SDCB1_HUMAN Syntenin-1 OS=Homo sapiens OX=9606 GN=SDCBP PE=1 SV=1	316	rowlf_20220719_op_hs_mhc_nalm-6_classi_20perc_repl1.ScanId;v=1;d1=18055.18055.2	controllerType=0 controllerNumber=1 scan=18055	41.0113
9	F.SQNM[+15,995]NTKYY.G	SQNMNTKYY	M[+16]	-1.84444	0.6943	18.1	13.9894	0.0344	3.9819	0.589	582.753	2	1164.5	1164.5	0	0.1	70	Non	299.86	166.09	166.09	4.13	13	>sp|O14980|XPO1_HUMAN Exportin-1 OS=Homo sapiens OX=9606 GN=XPO1 PE=1 SV=1	512	rowlf_20220719_op_hs_mhc_nalm-6_classi_20perc_repl1.ScanId;v=1;d1=5109.5109.2	controllerType=0 controllerNumber=1 scan=5109	11.8796
9	R.TQKELM[+15,995]TAL.R	TQKELMTAL	M[+16]	-0.111111	11.4079	2.1836	0.1799	0.0855	2.3028	1.4033	525.779	2	1050.55	1050.55	0	0.9	134	Non	345.32	142.49	142.49	2.54	4	>sp|O15534|PER1_HUMAN Period circadian protein homolog 1 OS=Homo sapiens OX=9606 GN=PER1 PE=1 SV=2	685	rowlf_20220719_op_hs_mhc_nalm-6_classi_20perc_repl1.ScanId;v=1;d1=12655.12655.2	controllerType=0 controllerNumber=1 scan=12655	28.979
9	R.EVATRM[+15,995]QSF.G	EVATRMQSF	M[+16]	-0.255556	3.2909	17.2112	0.2812	1.3325	2.5538	1.5931	542.758	2	1084.51	1084.51	0	0.4	159	Non	493.09	159.92	159.92	4.61	3	>sp|O43175|SERA_HUMAN D-3-phosphoglycerate dehydrogenase OS=Homo sapiens OX=9606 GN=PHGDH PE=1 SV=4	714	rowlf_20220719_op_hs_mhc_nalm-6_classi_20perc_repl1.ScanId;v=1;d1=7452.7452.2	controllerType=0 controllerNumber=1 scan=7452	17.1835
9	I.ISPKVKM[+15,995]AL.R	ISPKVKMAL	M[+16]	0.666667	9.1997	8.7805	1.6394	7.2085	1.312	1.529	501.805	2	1002.6	1002.6	0	1.2	45	Non	189.12	33.5	33.5	2.48	8	>sp|O60216|RAD21_HUMAN Double-strand-break repair protein rad21 homolog OS=Homo sapiens OX=9606 GN=RAD21 PE=1 SV=2	966	rowlf_20220719_op_hs_mhc_nalm-6_classi_20perc_repl1.ScanId;v=1;d1=9115.9115.1	controllerType=0 controllerNumber=1 scan=9115	20.9755
9	T.ILQEQRM[+15,995]AF.N	ILQEQRMAF	M[+16]	-0.0222222	4.0183	2.9472	0.4041	0.1058	1.1381	2.9786	576.299	2	1151.59	1151.59	0	3.4	225	Non	394.43	140.4	140.4	2.05	1	>sp|O60858|TRI13_HUMAN E3 ubiquitin-protein ligase TRIM13 OS=Homo sapiens OX=9606 GN=TRIM13 PE=1 SV=2	1154	rowlf_20220719_op_hs_mhc_nalm-6_classi_20perc_repl1.ScanId;v=1;d1=14631.14631.2	controllerType=0 controllerNumber=1 scan=14631	33.4666
9	S.ALM[+15,995]EAIHSA.G	ALMEAIHSA	M[+16]	0.9	5.8902	0.0067	1.5923	2.3739	1.8334	3.5389	479.736	2	958.465	958.466	0	-1.7	1112	Non	327.33	123.61	123.61	2.6	3	>sp|O75128|COBL_HUMAN Protein cordon-bleu OS=Homo sapiens OX=9606 GN=COBL PE=1 SV=2	1222	rowlf_20220719_op_hs_mhc_nalm-6_classi_20perc_repl1.ScanId;v=1;d1=9219.9219.2	controllerType=0 controllerNumber=1 scan=9219	21.2148
9	L.GQNAQTM[+15,995]AY.N	GQNAQTMAY	M[+16]	-0.822222	0.708	12.6321	17.3231	0.0067	3.7926	1.1101	500.215	2	999.422	999.42	0	2.3	660	Non	349.39	103.93	103.93	3.17	7	>sp|O75534|CSDE1_HUMAN Cold shock domain-containing protein E1 OS=Homo sapiens OX=9606 GN=CSDE1 PE=1 SV=2	1348	rowlf_20220719_op_hs_mhc_nalm-6_classi_20perc_repl1.ScanId;v=1;d1=4134.4134.2	controllerType=0 controllerNumber=1 scan=4134	9.6561
9	E.TM[+15,995]KDTPYDY.K	TMKDTPYDY	M[+16]	-1.62222	0.5551	10.8171	6.5543	0.1094	5.9463	0.8258	575.243	2	1149.48	1149.48	0	1.9	208	Non	445.47	180.56	180.56	2.91	1	>sp|O94804|STK10_HUMAN Serine/threonine-protein kinase 10 OS=Homo sapiens OX=9606 GN=STK10 PE=1 SV=1	1521	rowlf_20220719_op_hs_mhc_nalm-6_classi_20perc_repl1.ScanId;v=1;d1=9633.9633.2	controllerType=0 controllerNumber=1 scan=9633	22.133
9	G.EVIPPM[+15,995]KEF.P	EVIPPMKEF	M[+16]	-0.0777778	3.4793	6.6786	3.1095	0.5552	1.1382	0.8226	553.283	2	1105.56	1105.56	0	-1.6	115	Non	334.19	75.55	75.55	1.65	1	>sp|O95139|NDUB6_HUMAN NADH dehydrogenase [ubiquinone] 1 beta subcomplex subunit 6 OS=Homo sapiens OX=9606 GN=NDUFB6 PE=1 SV=3	1604	rowlf_20220719_op_hs_mhc_nalm-6_classi_20perc_repl1.ScanId;v=1;d1=18681.18681.2	controllerType=0 controllerNumber=1 scan=18681	42.4121
9	V.ITKSEM[+15,995]IEY.H	ITKSEMIEY	M[+16]	-0.311111	0.1798	16.1803	15.4792	0.0859	8.7126	0.5518	565.276	2	1129.55	1129.54	0	0.4	1032	Non	355.01	56.64	56.64	3.5	10	>sp|P07814|SYEP_HUMAN Bifunctional glutamate/proline--tRNA ligase OS=Homo sapiens OX=9606 GN=EPRS1 PE=1 SV=5	2348	rowlf_20220719_op_hs_mhc_nalm-6_classi_20perc_repl1.ScanId;v=1;d1=11365.11365.2	controllerType=0 controllerNumber=1 scan=11365	26.0757
9	T.KM[+15,995]KEIAEAY.L	KMKEIAEAY	M[+16]	-0.677778	1.2595	5.745	4.976	0.0029	5.4195	1.2273	366.855	3	1098.55	1098.55	0	0.1	126	Non	91.36	6.3	6.3	2.15	21	>sp|P11142|HSP7C_HUMAN Heat shock cognate 71 kDa protein OS=Homo sapiens OX=9606 GN=HSPA8 PE=1 SV=1	2669	rowlf_20220719_op_hs_mhc_nalm-6_classi_20perc_repl1.ScanId;v=1;d1=5454.5454.3	controllerType=0 controllerNumber=1 scan=5454	12.646
9	L.VQIM[+15,995]RNYSY.E	VQIMRNYSY	M[+16]	-0.477778	1.6287	12.7526	2.5735	0.0275	4.7322	1.2581	595.289	2	1189.57	1189.57	0	2.4	316	Non	468.8	195.99	195.99	4.57	4	>sp|P14923|PLAK_HUMAN Junction plakoglobin OS=Homo sapiens OX=9606 GN=JUP PE=1 SV=3	2908	rowlf_20220719_op_hs_mhc_nalm-6_classi_20perc_repl1.ScanId;v=1;d1=13397.13397.2	controllerType=0 controllerNumber=1 scan=13397	30.6961
9	R.LTDADAM[+15,995]KY.T	LTDADAMKY	M[+16]	-0.4	0.0012	11.0265	18.7362	3.3137	1.2728	1.6906	522.241	2	1043.47	1043.47	0	3.4	263	Non	276.89	58.88	58.88	2.88	7	>sp|P25705|ATPA_HUMAN ATP synthase subunit alpha, mitochondrial OS=Homo sapiens OX=9606 GN=ATP5F1A PE=1 SV=1	3552	rowlf_20220719_op_hs_mhc_nalm-6_classi_20perc_repl1.ScanId;v=1;d1=7693.7693.2	controllerType=0 controllerNumber=1 scan=7693	17.7363
9	Q.RVASVM[+15,995]QEY.T	RVASVMQEY	M[+16]	-0.166667	0.2807	6.7096	20.1071	0.0219	2.413	0.2529	549.766	2	1098.53	1098.52	0	0.8	113	Non	438.19	201.84	201.84	4.54	3	>sp|P25787|PSA2_HUMAN Proteasome subunit alpha type-2 OS=Homo sapiens OX=9606 GN=PSMA2 PE=1 SV=2	3556	rowlf_20220719_op_hs_mhc_nalm-6_classi_20perc_repl1.ScanId;v=1;d1=7847.7847.2	controllerType=0 controllerNumber=1 scan=7847	18.1053
9	M.HPM[+15,995]PRVNEI.S	HPMPRVNEI	M[+16]	-0.811111	5.4688	5.9084	0.0147	10.9487	0.401	0.9128	554.782	2	1108.56	1108.56	0	-0.8	2183	Non	311.24	66.8	66.8	2.9	9	>sp|P27708|PYR1_HUMAN CAD protein OS=Homo sapiens OX=9606 GN=CAD PE=1 SV=3	3629	rowlf_20220719_op_hs_mhc_nalm-6_classi_20perc_repl1.ScanId;v=1;d1=8338.8338.2	controllerType=0 controllerNumber=1 scan=8338	19.2563
9	Q.EVYHKSM[+15,995]TL.K	EVYHKSMTL	M[+16]	-0.388889	5.9891	2.2161	0.0156	2.9058	1.4591	0.451	562.274	2	1123.54	1123.55	0	-3.8	183	Non	460.34	162.63	162.63	1.95	1	>sp|P28066|PSA5_HUMAN Proteasome subunit alpha type-5 OS=Homo sapiens OX=9606 GN=PSMA5 PE=1 SV=3	3645	rowlf_20220719_op_hs_mhc_nalm-6_classi_20perc_repl1.ScanId;v=1;d1=5000.5000.2	controllerType=0 controllerNumber=1 scan=5000	11.6386
9	K.IM[+15,995]DATNILV.S	IMDATNILV	M[+16]	1.44444	1.1721	0.0974	7.8682	15.5219	0.1802	4.961	503.269	2	1005.53	1005.53	0	1.4	659	Non	145.51	44.93	44.93	2.63	3	>sp|P40763|STAT3_HUMAN Signal transducer and activator of transcription 3 OS=Homo sapiens OX=9606 GN=STAT3 PE=1 SV=2	4150	rowlf_20220719_op_hs_mhc_nalm-6_classi_20perc_repl1.ScanId;v=1;d1=27686.27686.2	controllerType=0 controllerNumber=1 scan=27686	62.8389
9	L.LPKARPM[+15,995]SL.S	LPKARPMSL	M[+16]	-0.122222	5.267	16.3825	0.0024	7.613	0.629	1.12	514.799	2	1028.59	1028.59	0	-0.9	1341	Non	473.3	162.22	162.22	4.74	3	>sp|P42695|CNDD3_HUMAN Condensin-2 complex subunit D3 OS=Homo sapiens OX=9606 GN=NCAPD3 PE=1 SV=2	4243	rowlf_20220719_op_hs_mhc_nalm-6_classi_20perc_repl1.ScanId;v=1;d1=8574.8574.2	controllerType=0 controllerNumber=1 scan=8574	19.7848
9	E.IM[+15,995]RELDVSY.V	IMRELDVSY	M[+16]	0.0888889	1.3757	5.9189	4.406	0.0046	4.61	1.5835	571.281	2	1141.55	1141.56	0	-1.1	569	Non	436.98	102.31	102.31	4.45	6	>sp|P46977|STT3A_HUMAN Dolichyl-diphosphooligosaccharide--protein glycosyltransferase subunit STT3A OS=Homo sapiens OX=9606 GN=STT3A PE=1 SV=2	4373	rowlf_20220719_op_hs_mhc_nalm-6_classi_20perc_repl1.ScanId;v=1;d1=18098.18098.2	controllerType=0 controllerNumber=1 scan=18098	41.1109
9	S.RM[+15,995]KEVGKVF.L	RMKEVGKVF	M[+16]	-0.344444	9.4526	5.7071	0.9964	0.0059	2.3345	0.8962	370.543	3	1109.61	1109.61	0	0.9	238	Non	242.35	141.96	141.96	1.93	3	>sp|P49902|5NTC_HUMAN Cytosolic purine 5'-nucleotidase OS=Homo sapiens OX=9606 GN=NT5C2 PE=1 SV=1	4586	rowlf_20220719_op_hs_mhc_nalm-6_classi_20perc_repl1.ScanId;v=1;d1=5009.5009.3	controllerType=0 controllerNumber=1 scan=5009	11.6592
9	S.M[+15,995]TEEEQIAY.A	MTEEEQIAY	M[+16]	-0.866667	0.0038	14.8097	14.1132	0.9134	2.1479	1.4264	565.24	2	1129.47	1129.47	0	1.4	281	Non	413.32	228.63	228.63	2.07	1	>sp|P55036|PSMD4_HUMAN 26S proteasome non-ATPase regulatory subunit 4 OS=Homo sapiens OX=9606 GN=PSMD4 PE=1 SV=1	4920	rowlf_20220719_op_hs_mhc_nalm-6_classi_20perc_repl1.ScanId;v=1;d1=15116.15116.2	controllerType=0 controllerNumber=1 scan=15116	34.5222
9	A.APRPPPKPM[+15,995].-	APRPPPKPM	M[+16]	-1.41111	8.5873	19.7642	0.2557	3.9346	1.0514	0.9277	336.186	3	1006.54	1006.55	0	-6.7	107	Non	88.77	17.98	17.98	1.88	3	>sp|P62854|RS26_HUMAN 40S ribosomal protein S26 OS=Homo sapiens OX=9606 GN=RPS26 PE=1 SV=3	5283	rowlf_20220719_op_hs_mhc_nalm-6_classi_20perc_repl1.ScanId;v=1;d1=23.23.3	controllerType=0 controllerNumber=1 scan=23	0.0469
9	T.VLSGGTTM[+15,995]Y.P	VLSGGTTMY	M[+16]	0.622222	0.1953	7.0562	19.0746	0.0637	2.2882	1.0614	944.438	1	944.438	944.439	0	-1.4	298	Non	492.52	227.96	227.96	5.27	28	>sp|P63261|ACTG_HUMAN Actin, cytoplasmic 2 OS=Homo sapiens OX=9606 GN=ACTG1 PE=1 SV=1	5330	rowlf_20220719_op_hs_mhc_nalm-6_classi_20perc_repl1.ScanId;v=1;d1=12027.12027.1	controllerType=0 controllerNumber=1 scan=12027	27.5687
9	A.FM[+15,995]VDNEAIY.D	FMVDNEAIY	M[+16]	0.377778	0.7045	5.1483	14.3827	0.2277	3.4071	1.9162	559.248	2	1117.49	1117.49	0	2	202	Non	263.71	104.06	104.06	3.14	14	>sp|P68363|TBA1B_HUMAN Tubulin alpha-1B chain OS=Homo sapiens OX=9606 GN=TUBA1B PE=1 SV=1	5345	rowlf_20220719_op_hs_mhc_nalm-6_classi_20perc_repl1.ScanId;v=1;d1=26578.26578.2	controllerType=0 controllerNumber=1 scan=26578	60.2735
9	C.TVVVRIM[+15,995]EF.T	TVVVRIMEF	M[+16]	1.45556	7.2008	9.703	0.4392	0.8571	4.3165	1.3387	555.305	2	1109.6	1109.6	0	0	1336	Non	397.08	103.49	103.49	4.26	20	>sp|P78527|PRKDC_HUMAN DNA-dependent protein kinase catalytic subunit OS=Homo sapiens OX=9606 GN=PRKDC PE=1 SV=3	5406	rowlf_20220719_op_hs_mhc_nalm-6_classi_20perc_repl1.ScanId;v=1;d1=27108.27108.2	controllerType=0 controllerNumber=1 scan=27108	61.4883
9	E.KM[+15,995]KELATTY.K	KMKELATTY	M[+16]	-0.722222	1.0623	4.7665	3.5173	0.002	2.8384	0.4646	550.785	2	1100.56	1100.57	0	-1.8	654	Non	473.87	205.76	205.76	2.1	1	>sp|Q02224|CENPE_HUMAN Centromere-associated protein E OS=Homo sapiens OX=9606 GN=CENPE PE=1 SV=2	5617	rowlf_20220719_op_hs_mhc_nalm-6_classi_20perc_repl1.ScanId;v=1;d1=5368.5368.2	controllerType=0 controllerNumber=1 scan=5368	12.4506
9	L.RIM[+15,995]KKTSLY.-	RIMKKTSLY	M[+16]	-0.544444	0.577	11.2272	3.5611	0.0692	4.2039	1.2386	385.891	3	1155.66	1155.66	0	3.3	164	Non	162.73	83.72	83.72	1.36	2	>sp|Q12798|CETN1_HUMAN Centrin-1 OS=Homo sapiens OX=9606 GN=CETN1 PE=1 SV=1	5992	rowlf_20220719_op_hs_mhc_nalm-6_classi_20perc_repl1.ScanId;v=1;d1=3081.3081.3	controllerType=0 controllerNumber=1 scan=3081	7.2613
9	V.IM[+15,995]KGNINNY.F	IMKGNINNY	M[+16]	-0.577778	1.7212	10.2399	4.9552	0.0213	6.8524	0.8701	541.768	2	1082.53	1082.53	0	-1.2	831	Non	386.84	126.94	126.94	2.5	3	>sp|Q12830|BPTF_HUMAN Nucleosome-remodeling factor subunit BPTF OS=Homo sapiens OX=9606 GN=BPTF PE=1 SV=3	6000	rowlf_20220719_op_hs_mhc_nalm-6_classi_20perc_repl1.ScanId;v=1;d1=6961.6961.2	controllerType=0 controllerNumber=1 scan=6961	16.0592
9	I.GQANKVM[+15,995]IY.R	GQANKVMIY	M[+16]	-0.0222222	1.0606	10.1865	14.4815	0.0099	4.654	0.6432	520.267	2	1039.53	1039.52	0	2.1	1174	Non	323.6	68.85	68.85	3.65	4	>sp|Q12873|CHD3_HUMAN Chromodomain-helicase-DNA-binding protein 3 OS=Homo sapiens OX=9606 GN=CHD3 PE=1 SV=3	6015	rowlf_20220719_op_hs_mhc_nalm-6_classi_20perc_repl1.ScanId;v=1;d1=11191.11191.2	controllerType=0 controllerNumber=1 scan=11191	25.6785
9	E.YLRKEDM[+15,995]EY.A	YLRKEDMEY	M[+16]	-1.75556	0.433	6.1187	4.0305	0.009	3.1958	1.7303	421.528	3	1262.57	1262.57	0	-3.1	152	Non	99.03	31.16	31.16	2.4	3	>sp|Q13242|SRSF9_HUMAN Serine/arginine-rich splicing factor 9 OS=Homo sapiens OX=9606 GN=SRSF9 PE=1 SV=1	6141	rowlf_20220719_op_hs_mhc_nalm-6_classi_20perc_repl1.ScanId;v=1;d1=5507.5507.3	controllerType=0 controllerNumber=1 scan=5507	12.7652
9	L.RM[+15,995]KQVEELY.H	RMKQVEELY	M[+16]	-1.14444	0.9974	8.0754	12.5594	0.0098	5.4762	1.6598	404.541	3	1211.61	1211.61	0	-0.7	1065	Non	92.73	29.01	29.01	2.51	6	>sp|Q13813|SPTN1_HUMAN Spectrin alpha chain, non-erythrocytic 1 OS=Homo sapiens OX=9606 GN=SPTAN1 PE=1 SV=3	6332	rowlf_20220719_op_hs_mhc_nalm-6_classi_20perc_repl1.ScanId;v=1;d1=8902.8902.3	controllerType=0 controllerNumber=1 scan=8902	20.5064
9	S.SQKSAIPAM[+15,995].V	SQKSAIPAM	M[+16]	-0.0666667	8.8014	2.6356	0.6574	0.0103	2.9309	0.8887	474.746	2	948.485	948.482	0	2.7	1127	Non	441.44	235.27	235.27	2.74	1	>sp|Q14678|KANK1_HUMAN KN motif and ankyrin repeat domain-containing protein 1 OS=Homo sapiens OX=9606 GN=KANK1 PE=1 SV=3	6562	rowlf_20220719_op_hs_mhc_nalm-6_classi_20perc_repl1.ScanId;v=1;d1=4176.4176.2	controllerType=0 controllerNumber=1 scan=4176	9.757
9	I.GQNKKVM[+15,995]IY.R	GQNKKVMIY	M[+16]	-0.655556	1.0619	10.6496	7.2164	0.0076	3.7245	0.5319	548.794	2	1096.58	1096.58	0	-0.2	1164	Non	464.9	113.06	113.06	2.08	1	>sp|Q14839|CHD4_HUMAN Chromodomain-helicase-DNA-binding protein 4 OS=Homo sapiens OX=9606 GN=CHD4 PE=1 SV=2	6603	rowlf_20220719_op_hs_mhc_nalm-6_classi_20perc_repl1.ScanId;v=1;d1=5389.5389.2	controllerType=0 controllerNumber=1 scan=5389	12.4971
9	L.SM[+15,995]KPGEYSY.F	SMKPGEYSY	M[+16]	-1.3	0.5928	5.8109	2.5506	0.0063	3.2694	0.3862	539.232	2	1077.46	1077.46	0	0.2	422	Non	432.18	162.64	162.64	5.52	4	>sp|Q15003|CND2_HUMAN Condensin complex subunit 2 OS=Homo sapiens OX=9606 GN=NCAPH PE=1 SV=3	6675	rowlf_20220719_op_hs_mhc_nalm-6_classi_20perc_repl1.ScanId;v=1;d1=7408.7408.2	controllerType=0 controllerNumber=1 scan=7408	17.0901
9	W.YM[+15,995]SGYHTGY.Y	YMSGYHTGY	M[+16]	-0.833333	0.3178	5.8449	10.9369	0.111	2.3672	0.7742	547.718	2	1094.43	1094.42	0	3.6	268	Non	490.94	195.33	195.33	4.98	5	>sp|Q16637|SMN_HUMAN Survival motor neuron protein OS=Homo sapiens OX=9606 GN=SMN2 PE=1 SV=1	6997	rowlf_20220719_op_hs_mhc_nalm-6_classi_20perc_repl1.ScanId;v=1;d1=7682.7682.2	controllerType=0 controllerNumber=1 scan=7682	17.7099
9	A.SVM[+15,995]RLTISY.L	SVMRLTISY	M[+16]	0.7	0.5887	10.0938	4.6624	0.0826	4.3278	0.6995	543.282	2	1085.56	1085.57	0	-7.9	58	Non	491.92	148.96	148.96	4.34	10	>sp|Q16665|HIF1A_HUMAN Hypoxia-inducible factor 1-alpha OS=Homo sapiens OX=9606 GN=HIF1A PE=1 SV=1	7012	rowlf_20220719_op_hs_mhc_nalm-6_classi_20perc_repl1.ScanId;v=1;d1=21344.21344.2	controllerType=0 controllerNumber=1 scan=21344	48.3382
9	I.SQIGNAM[+15,995]GY.V	SQIGNAMGY	M[+16]	-0.188889	1.0118	8.5014	24.01	0.018	4.4101	0.9316	478.709	2	956.412	956.414	0	-2.7	917	Non	297.19	93.97	93.97	2.91	4	>sp|Q2M389|WASC4_HUMAN WASH complex subunit 4 OS=Homo sapiens OX=9606 GN=WASHC4 PE=1 SV=2	7112	rowlf_20220719_op_hs_mhc_nalm-6_classi_20perc_repl1.ScanId;v=1;d1=10305.10305.2	controllerType=0 controllerNumber=1 scan=10305	23.6351
9	S.DVIRLIM[+15,995]QY.L	DVIRLIMQY	M[+16]	0.677778	0.8652	18.7923	6.406	1.457	8.9615	1.8254	583.817	2	1166.63	1166.62	0	2.8	9	Non	263.77	130.74	130.74	4.24	3	>sp|Q2TAY7|SMU1_HUMAN WD40 repeat-containing protein SMU1 OS=Homo sapiens OX=9606 GN=SMU1 PE=1 SV=2	7137	rowlf_20220719_op_hs_mhc_nalm-6_classi_20perc_repl1.ScanId;v=1;d1=33509.33509.2	controllerType=0 controllerNumber=1 scan=33509	76.2822
9	E.KQM[+15,995]LSALNY.K	KQMLSALNY	M[+16]	-0.188889	1.6964	10.3349	22.0159	0.015	5.6552	1.0023	542.279	2	1083.55	1083.55	0	0.5	590	Non	418.5	171.73	171.73	3.07	3	>sp|Q460N5|PAR14_HUMAN Protein mono-ADP-ribosyltransferase PARP14 OS=Homo sapiens OX=9606 GN=PARP14 PE=1 SV=3	7225	rowlf_20220719_op_hs_mhc_nalm-6_classi_20perc_repl1.ScanId;v=1;d1=16349.16349.2	controllerType=0 controllerNumber=1 scan=16349	37.2457
9	V.ALM[+15,995]PVLNQV.A	ALMPVLNQV	M[+16]	1.23333	7.8212	0.0031	2.8333	3.0065	0.62	1.3079	500.779	2	1000.55	1000.55	0	0.5	214	Non	354.45	178.61	178.61	2.05	1	>sp|Q5RKV6|EXOS6_HUMAN Exosome complex component MTR3 OS=Homo sapiens OX=9606 GN=EXOSC6 PE=1 SV=1	7477	rowlf_20220719_op_hs_mhc_nalm-6_classi_20perc_repl1.ScanId;v=1;d1=26278.26278.2	controllerType=0 controllerNumber=1 scan=26278	59.5532
9	L.ILKDTEAVM[+15,995].A	ILKDTEAVM	M[+16]	0.511111	12.0705	1.5296	1.3132	0.2102	2.4299	4.9019	518.273	2	1035.54	1035.54	0	-0.4	893	Non	493.56	110.94	110.94	4.62	7	>sp|Q5SW79|CE170_HUMAN Centrosomal protein of 170 kDa OS=Homo sapiens OX=9606 GN=CEP170 PE=1 SV=1	7496	rowlf_20220719_op_hs_mhc_nalm-6_classi_20perc_repl1.ScanId;v=1;d1=8456.8456.2	controllerType=0 controllerNumber=1 scan=8456	19.5138
9	C.ISREEM[+15,995]VSY.F	ISREEMVSY	M[+16]	-0.422222	0.3849	18.4538	10.8256	0.044	6.1927	0.6892	565.264	2	1129.52	1129.52	0	0.3	475	Non	281.39	56.09	56.09	1.53	1	>sp|Q7LDG7|GRP2_HUMAN RAS guanyl-releasing protein 2 OS=Homo sapiens OX=9606 GN=RASGRP2 PE=1 SV=1	8426	rowlf_20220719_op_hs_mhc_nalm-6_classi_20perc_repl1.ScanId;v=1;d1=9482.9482.2	controllerType=0 controllerNumber=1 scan=9482	21.8048
9	F.TLKQKLVNM[+15,995].G	TLKQKLVNM	M[+16]	-0.2	12.8087	1.6218	0.0079	0.7166	3.8508	2.4718	364.214	3	1090.63	1090.63	0	-1.5	493	Non	124.76	25.23	25.23	2.52	3	>sp|Q7Z7L1|SLN11_HUMAN Schlafen family member 11 OS=Homo sapiens OX=9606 GN=SLFN11 PE=1 SV=2	8600	rowlf_20220719_op_hs_mhc_nalm-6_classi_20perc_repl1.ScanId;v=1;d1=5863.5863.3	controllerType=0 controllerNumber=1 scan=5863	13.5707
9	T.IPNERTM[+15,995]QL.L	IPNERTMQL	M[+16]	-0.788889	3.1022	6.0484	0.0085	8.3672	0.1254	0.4964	559.287	2	1117.57	1117.57	0	-0.1	527	Non	387.72	99.22	99.22	1.85	2	>sp|Q8N1B4|VPS52_HUMAN Vacuolar protein sorting-associated protein 52 homolog OS=Homo sapiens OX=9606 GN=VPS52 PE=1 SV=1	9230	rowlf_20220719_op_hs_mhc_nalm-6_classi_20perc_repl1.ScanId;v=1;d1=10188.10188.2	controllerType=0 controllerNumber=1 scan=10188	23.3673
9	I.SQVPTQM[+15,995]SF.L	SQVPTQMSF	M[+16]	-0.222222	2.8805	2.347	3.803	0.0024	0.7443	0.4232	520.739	2	1040.47	1040.47	0	-0.3	660	Non	347.82	131.06	131.06	2.21	2	>sp|Q8TEL6|TP4AP_HUMAN Short transient receptor potential channel 4-associated protein OS=Homo sapiens OX=9606 GN=TRPC4AP PE=1 SV=2	9973	rowlf_20220719_op_hs_mhc_nalm-6_classi_20perc_repl1.ScanId;v=1;d1=15596.15596.2	controllerType=0 controllerNumber=1 scan=15596	35.572
9	R.VM[+15,995]HQIISKY.P	VMHQIISKY	M[+16]	0.266667	0.7134	5.9279	6.9296	0.0098	3.3747	0.7112	567.802	2	1134.6	1134.6	0	-0.4	160	Non	183.22	94.44	94.44	2.82	10	>sp|Q92619|HMHA1_HUMAN Rho GTPase-activating protein 45 OS=Homo sapiens OX=9606 GN=ARHGAP45 PE=1 SV=2	10304	rowlf_20220719_op_hs_mhc_nalm-6_classi_20perc_repl1.ScanId;v=1;d1=8502.8502.1	controllerType=0 controllerNumber=1 scan=8502	19.6165
9	K.TQRDFM[+15,995]LSF.S	TQRDFMLSF	M[+16]	-0.188889	5.2774	7.7737	1.6836	0.0058	2.1989	0.5581	580.774	2	1160.54	1160.54	0	0	452	Non	388.19	139.31	139.31	2.69	2	>sp|Q92925|SMRD2_HUMAN SWI/SNF-related matrix-associated actin-dependent regulator of chromatin subfamily D member 2 OS=Homo sapiens OX=9606 GN=SMARCD2 PE=1 SV=3	10418	rowlf_20220719_op_hs_mhc_nalm-6_classi_20perc_repl1.ScanId;v=1;d1=27999.27999.2	controllerType=0 controllerNumber=1 scan=27999	63.5702
9	R.EVM[+15,995]KRIQSL.L	EVMKRIQSL	M[+16]	-0.2	4.7545	1.7048	0.0018	3.4708	2.0351	0.6617	560.313	2	1119.62	1119.62	0	-0.6	1019	Non	532.92	118.65	118.65	3.19	1	>sp|Q93009|UBP7_HUMAN Ubiquitin carboxyl-terminal hydrolase 7 OS=Homo sapiens OX=9606 GN=USP7 PE=1 SV=2	10448	rowlf_20220719_op_hs_mhc_nalm-6_classi_20perc_repl1.ScanId;v=1;d1=7535.7535.2	controllerType=0 controllerNumber=1 scan=7535	17.3832
9	L.NTDPTM[+15,995]FPY.L	NTDPTMFPY	M[+16]	-0.911111	0.0063	12.6385	19.1493	4.3633	1.4498	1.1387	551.232	2	1101.46	1101.46	0	0.3	382	Non	428.83	185.14	185.14	2.95	1	>sp|Q96BZ4|PLD4_HUMAN 5'-3' exonuclease PLD4 OS=Homo sapiens OX=9606 GN=PLD4 PE=2 SV=2	10634	rowlf_20220719_op_hs_mhc_nalm-6_classi_20perc_repl1.ScanId;v=1;d1=24103.24103.2	controllerType=0 controllerNumber=1 scan=24103	54.5364
9	E.TQKM[+15,995]VLTNY.M	TQKMVLTNY	M[+16]	-0.411111	1.7378	17.2733	8.7661	0.0066	7.9272	1.6537	557.285	2	1113.56	1113.56	0	1	417	Non	471.51	185.37	185.37	4.68	4	>sp|Q96RT1|ERBIN_HUMAN Erbin OS=Homo sapiens OX=9606 GN=ERBIN PE=1 SV=2	11279	rowlf_20220719_op_hs_mhc_nalm-6_classi_20perc_repl1.ScanId;v=1;d1=10835.10835.2	controllerType=0 controllerNumber=1 scan=10835	24.8703
9	N.ALM[+15,995]GEHIHY.G	ALMGEHIHY	M[+16]	0.0444444	0.5361	3.2029	12.9884	0.0177	2.6311	1.5905	362.839	3	1086.5	1086.5	0	-0.1	50	Non	283.97	139.42	139.42	2.03	1	>sp|Q99967|CITE2_HUMAN Cbp/p300-interacting transactivator 2 OS=Homo sapiens OX=9606 GN=CITED2 PE=1 SV=2	11526	rowlf_20220719_op_hs_mhc_nalm-6_classi_20perc_repl1.ScanId;v=1;d1=10178.10178.3	controllerType=0 controllerNumber=1 scan=10178	23.343
9	M.SQKIETM[+15,995]QF.E	SQKIETMQF	M[+16]	-0.744444	5.0251	11.6003	1.3844	0.004	2.5481	1.5122	564.275	2	1127.54	1127.54	0	2.1	675	Non	350.35	126.09	126.09	4.07	8	>sp|Q99996|AKAP9_HUMAN A-kinase anchor protein 9 OS=Homo sapiens OX=9606 GN=AKAP9 PE=1 SV=4	11535	rowlf_20220719_op_hs_mhc_nalm-6_classi_20perc_repl1.ScanId;v=1;d1=11259.11259.2	controllerType=0 controllerNumber=1 scan=11259	25.8387
9	E.YM[+15,995]IKAKSQF.K	YMIKAKSQF	M[+16]	-0.266667	4.9701	2.823	0.8786	0.0332	1.1452	2.2539	566.298	2	1131.59	1131.59	0	1.3	293	Non	258.12	107.02	107.02	1.53	2	>sp|Q9BXS5|AP1M1_HUMAN AP-1 complex subunit mu-1 OS=Homo sapiens OX=9606 GN=AP1M1 PE=1 SV=3	11905	rowlf_20220719_op_hs_mhc_nalm-6_classi_20perc_repl1.ScanId;v=1;d1=9864.9864.2	controllerType=0 controllerNumber=1 scan=9864	22.6441
9	F.IQQRPSM[+15,995]QF.V	IQQRPSMQF	M[+16]	-0.911111	3.3759	5.6955	3.8463	0.0137	0.9999	1.3837	575.787	2	1150.57	1150.57	0	-1	288	Non	542.55	214.48	214.48	5.17	6	>sp|Q9C0D3|ZY11B_HUMAN Protein zyg-11 homolog B OS=Homo sapiens OX=9606 GN=ZYG11B PE=1 SV=2	17100	rowlf_20220719_op_hs_mhc_nalm-6_classi_20perc_repl1.ScanId;v=1;d1=8780.8780.2	controllerType=0 controllerNumber=1 scan=8780	20.2391
9	A.GAKISIM[+15,995]TY.S	GAKISIMTY	M[+16]	0.622222	1.6603	26.3514	9.0587	0.1127	10.9802	1.0931	500.263	2	999.518	999.518	0	0	332	Non	400.86	71.8	71.8	2.01	1	>sp|Q9HC16|ABC3G_HUMAN DNA dC->dU-editing enzyme APOBEC-3G OS=Homo sapiens OX=9606 GN=APOBEC3G PE=1 SV=1	12710	rowlf_20220719_op_hs_mhc_nalm-6_classi_20perc_repl1.ScanId;v=1;d1=16526.16526.2	controllerType=0 controllerNumber=1 scan=16526	37.6431
9	A.AIM[+15,995]DIVIKV.S	AIMDIVIKV	M[+16]	2.02222	7.6593	0.0037	4.7622	5.2498	0.7842	0.8774	509.303	2	1017.6	1017.6	0	-1.8	304	Non	310.64	129.09	129.09	2.5	2	>sp|Q9NZJ5|E2AK3_HUMAN Eukaryotic translation initiation factor 2-alpha kinase 3 OS=Homo sapiens OX=9606 GN=EIF2AK3 PE=1 SV=3	13432	rowlf_20220719_op_hs_mhc_nalm-6_classi_20perc_repl1.ScanId;v=1;d1=29157.29157.2	controllerType=0 controllerNumber=1 scan=29157	66.2262
9	V.LVSGGHM[+15,995]EY.K	LVSGGHMEY	M[+16]	0.0333333	0.1957	13.1317	15.0521	0.1145	2.0513	0.4821	504.728	2	1008.45	1008.45	0	3.5	383	Non	232.72	48.6	48.6	1.34	3	>sp|Q9P2D0|IBTK_HUMAN Inhibitor of Bruton tyrosine kinase OS=Homo sapiens OX=9606 GN=IBTK PE=1 SV=3	13559	rowlf_20220719_op_hs_mhc_nalm-6_classi_20perc_repl1.ScanId;v=1;d1=6307.6307.2	controllerType=0 controllerNumber=1 scan=6307	14.5802
9	H.GQRM[+15,995]PQQTY.P	GQRMPQQTY	M[+16]	-1.9	1.585	14.0806	10.2699	0.0014	4.5973	0.8666	562.761	2	1124.51	1124.52	0	-0.6	382	Non	357.07	130.44	130.44	4.24	4	>sp|Q9ULJ6|ZMIZ1_HUMAN Zinc finger MIZ domain-containing protein 1 OS=Homo sapiens OX=9606 GN=ZMIZ1 PE=1 SV=3	14093	rowlf_20220719_op_hs_mhc_nalm-6_classi_20perc_repl1.ScanId;v=1;d1=2525.2525.2	controllerType=0 controllerNumber=1 scan=2525	5.9245
9	Y.KVM[+15,995]SVGQNY.T	KVMSVGQNY	M[+16]	-0.344444	0.6707	7.8629	22.0952	0.0392	3.7635	0.4724	521.256	2	1041.5	1041.5	0	0.9	228	Non	314.3	118.33	118.33	2.08	2	>sp|Q9ULZ2|STAP1_HUMAN Signal-transducing adaptor protein 1 OS=Homo sapiens OX=9606 GN=STAP1 PE=1 SV=1	14157	rowlf_20220719_op_hs_mhc_nalm-6_classi_20perc_repl1.ScanId;v=1;d1=5652.5652.2	controllerType=0 controllerNumber=1 scan=5652	13.0795
9	S.M[+15,995]TERQALSY.Q	MTERQALSY	M[+16]	-0.755556	0.0042	24.087	11.3654	1.2122	3.0898	1.3211	557.762	2	1114.52	1114.52	0	-3.1	1039	Non	414.22	121.44	121.44	2.04	1	>sp|Q9Y2K2|SIK3_HUMAN Serine/threonine-protein kinase SIK3 OS=Homo sapiens OX=9606 GN=SIK3 PE=1 SV=4	14444	rowlf_20220719_op_hs_mhc_nalm-6_classi_20perc_repl1.ScanId;v=1;d1=9537.9537.2	controllerType=0 controllerNumber=1 scan=9537	21.9311
9	G.AM[+15,995]IDGQSAF.A	AMIDGQSAF	M[+16]	0.511111	3.6488	1.1963	3.7066	0.0066	1.0685	2.7906	955.417	1	955.417	955.419	0	-2.5	163	Non	419.55	141.43	141.43	4.46	4	>sp|Q9Y5A9|YTHD2_HUMAN YTH domain-containing family protein 2 OS=Homo sapiens OX=9606 GN=YTHDF2 PE=1 SV=2	14668	rowlf_20220719_op_hs_mhc_nalm-6_classi_20perc_repl1.ScanId;v=1;d1=17122.17122.1	controllerType=0 controllerNumber=1 scan=17122	38.9393
9	R.TQM[+15,995]PDPKTF.K	TQMPDPKTF	M[+16]	-1.2	3.9375	4.1805	3.3448	0.0186	0.9535	0.4775	540.755	2	1080.5	1080.5	0	0.5	46	Non	367.76	192.82	192.82	3.28	2	>sp|Q9Y5V0|ZN706_HUMAN Zinc finger protein 706 OS=Homo sapiens OX=9606 GN=ZNF706 PE=1 SV=1	37771	rowlf_20220719_op_hs_mhc_nalm-6_classi_20perc_repl1.ScanId;v=1;d1=10216.10216.2	controllerType=0 controllerNumber=1 scan=10216	23.429
9	E.M[+15,995]LRDIIREY.T	MLRDIIREY	M[+16]	-0.288889	1.096	4.7691	2.2673	0.0156	3.3352	0.2156	408.886	3	1224.64	1224.64	0	1.7	497	Non	115.08	115.08	115.08	1.38	3	>sp|Q9Y5V3|MAGD1_HUMAN Melanoma-associated antigen D1 OS=Homo sapiens OX=9606 GN=MAGED1 PE=1 SV=3	14723	rowlf_20220719_op_hs_mhc_nalm-6_classi_20perc_repl1.ScanId;v=1;d1=20817.20817.3	controllerType=0 controllerNumber=1 scan=20817	47.1793
10	R.M[+15,995]QHSLAGQTY.A	MQHSLAGQTY	M[+16]	-0.59	1.0355	17.8199	19.2139	0.0057	6.7311	1.999	576.261	2	1151.51	1151.52	0	-0.6	6	Non	479.74	231.93	231.93	3.39	1	>sp|A8K0Z3|WASH1_HUMAN WASH complex subunit 1 OS=Homo sapiens OX=9606 GN=WASHC1 PE=1 SV=2	132	rowlf_20220719_op_hs_mhc_nalm-6_classi_20perc_repl1.ScanId;v=1;d1=8416.8416.2	controllerType=0 controllerNumber=1 scan=8416	19.4288
10	Q.ALRDNSTM[+15,995]GY.M	ALRDNSTMGY	M[+16]	-0.72	0.0952	10.4525	19.8955	0.0839	6.3436	1.6927	572.259	2	1143.51	1143.51	0	0.7	610	Non	539.19	303.55	303.55	5.01	26	>sp|P08238|HS90B_HUMAN Heat shock protein HSP 90-beta OS=Homo sapiens OX=9606 GN=HSP90AB1 PE=1 SV=4	2388	rowlf_20220719_op_hs_mhc_nalm-6_classi_20perc_repl1.ScanId;v=1;d1=6219.6219.2	controllerType=0 controllerNumber=1 scan=6219	14.3866
10	K.AM[+15,995]REENGLKY.I	AMREENGLKY	M[+16]	-1.31	0.2037	14.0968	20.5952	0.0444	7.6297	1.2834	409.533	3	1226.59	1226.58	0	1.9	260	Non	226.68	153.84	153.84	1.94	2	>sp|P15104|GLNA_HUMAN Glutamine synthetase OS=Homo sapiens OX=9606 GN=GLUL PE=1 SV=4	2916	rowlf_20220719_op_hs_mhc_nalm-6_classi_20perc_repl1.ScanId;v=1;d1=5758.5758.3	controllerType=0 controllerNumber=1 scan=5758	13.3237
10	V.AQNPANM[+15,995]SKY.Q	AQNPANMSKY	M[+16]	-1.26	0.6658	13.1821	32.4419	0.0048	5.2451	1.3395	570.26	2	1139.51	1139.52	0	-1.9	339	Non	354.18	139.08	139.08	4.27	2	>sp|P50502|F10A1_HUMAN Hsc70-interacting protein OS=Homo sapiens OX=9606 GN=ST13 PE=1 SV=2	4626	rowlf_20220719_op_hs_mhc_nalm-6_classi_20perc_repl1.ScanId;v=1;d1=3670.3670.2	controllerType=0 controllerNumber=1 scan=3670	8.6225
10	D.FM[+15,995]RQAGEVTY.A	FMRQAGEVTY	M[+16]	-0.32	0.9301	8.8054	10.9759	0.0178	9.7155	0.592	609.282	2	1217.56	1217.56	0	-4.4	129	Non	456.89	14.2	14.2	1.38	2	>sp|Q13247|SRSF6_HUMAN Serine/arginine-rich splicing factor 6 OS=Homo sapiens OX=9606 GN=SRSF6 PE=1 SV=2	6143	rowlf_20220719_op_hs_mhc_nalm-6_classi_20perc_repl1.ScanId;v=1;d1=11413.11413.2	controllerType=0 controllerNumber=1 scan=11413	26.173
10	R.M[+15,995]PRQPSATRL.P	MPRQPSATRL	M[+16]	-0.97	10.4664	23.5179	0.5344	13.4224	1.5712	1.1256	391.544	3	1172.62	1172.62	0	-1.8	134	Non	334.51	195.15	195.15	2.08	1	>sp|Q6NZ67|MZT2B_HUMAN Mitotic-spindle organizing protein 2B OS=Homo sapiens OX=9606 GN=MZT2B PE=1 SV=1	16089	rowlf_20220719_op_hs_mhc_nalm-6_classi_20perc_repl1.ScanId;v=1;d1=5545.5545.3	controllerType=0 controllerNumber=1 scan=5545	12.8494
10	L.M[+15,995]QYPGRSLVF.A	MQYPGRSLVF	M[+16]	0.06	4.343	4.1433	2.0006	0.0041	1.9517	1.1558	607.305	2	1213.6	1213.6	0	0	584	Non	400.58	256.12	256.12	4.99	6	>sp|Q9GZR7|DDX24_HUMAN ATP-dependent RNA helicase DDX24 OS=Homo sapiens OX=9606 GN=DDX24 PE=1 SV=1	17112	rowlf_20220719_op_hs_mhc_nalm-6_classi_20perc_repl1.ScanId;v=1;d1=24973.24973.2	controllerType=0 controllerNumber=1 scan=24973	56.497
10	G.VM[+15,995]FPGNSPSY.T	VMFPGNSPSY	M[+16]	-0.11	0.8234	4.3386	14.7243	0.0068	2.2329	1.6678	557.747	2	1114.49	1114.49	0	0.2	153	Non	425.82	213.43	213.43	2.02	1	>sp|Q9NY27|PP4R2_HUMAN Serine/threonine-protein phosphatase 4 regulatory subunit 2 OS=Homo sapiens OX=9606 GN=PPP4R2 PE=1 SV=3	13323	rowlf_20220719_op_hs_mhc_nalm-6_classi_20perc_repl1.ScanId;v=1;d1=21985.21985.2	controllerType=0 controllerNumber=1 scan=21985	49.7874
11	K.RM[+15,995]NPNSPSITY.D	RMNPNSPSITY	M[+16]	-1.08182	0.694	6.2381	11.1235	0.011	2.692	1.0894	648.306	2	1295.6	1295.6	0	-0.2	42	Non	542.02	291.87	291.87	3.88	1	>sp|P84090|ERH_HUMAN Enhancer of rudimentary homolog OS=Homo sapiens OX=9606 GN=ERH PE=1 SV=1	5464	rowlf_20220719_op_hs_mhc_nalm-6_classi_20perc_repl1.ScanId;v=1;d1=12465.12465.2	controllerType=0 controllerNumber=1 scan=12465	28.563
11	L.FLDESRSTQYM[+15,995].K	FLDESRSTQYM	M[+16]	-0.918182	0.2663	0.1303	2.916	6.2473	0.1725	5.1003	696.807	2	1392.61	1392.61	0	-1.8	433	Non	575.48	407.61	407.61	6.19	3	>sp|Q9Y230|RUVB2_HUMAN RuvB-like 2 OS=Homo sapiens OX=9606 GN=RUVBL2 PE=1 SV=3	14350	rowlf_20220719_op_hs_mhc_nalm-6_classi_20perc_repl1.ScanId;v=1;d1=13641.13641.2	controllerType=0 controllerNumber=1 scan=13641	31.2547
8	K.YTDKIM[+15,995]TY.L	YTDKIMTY	M[+16]	-0.625	0.0125	9.1397	5.3293	1.4036	0.3503	0.4908	525.744	2	1050.48	1050.48	0	-0.3	255	Non	389.45	84.3	84.3	2.53	3	>sp|P49902|5NTC_HUMAN Cytosolic purine 5'-nucleotidase OS=Homo sapiens OX=9606 GN=NT5C2 PE=1 SV=1	4586	rowlf_20220719_op_hs_mhc_nalm-6_classi_20perc_repl1.ScanId;v=1;d1=11410.11410.2	controllerType=0 controllerNumber=1 scan=11410	26.168
9	E.TM[+15,995]ADQIVTV.C	TMADQIVTV	M[+16]	0.911111	5.2174	0.0027	1.4775	2.4566	0.3528	0.5062	497.25	2	993.494	993.492	0	1.6	176	Non	382.06	87.42	87.42	1.52	1	>sp|O00186|STXB3_HUMAN Syntaxin-binding protein 3 OS=Homo sapiens OX=9606 GN=STXBP3 PE=1 SV=2	212	rowlf_20220719_op_hs_mhc_nalm-6_classi_20perc_repl1.ScanId;v=1;d1=21080.21080.2	controllerType=0 controllerNumber=1 scan=21080	47.7618
9	L.NM[+15,995]YGKVVTV.R	NMYGKVVTV	M[+16]	0.522222	9.4756	0.0055	0.0706	2.0038	0.4995	0.2939	513.769	2	1026.53	1026.53	0	1.2	562	Non	401.98	197.18	197.18	4.68	16	>sp|O00267|SPT5H_HUMAN Transcription elongation factor SPT5 OS=Homo sapiens OX=9606 GN=SUPT5H PE=1 SV=1	243	rowlf_20220719_op_hs_mhc_nalm-6_classi_20perc_repl1.ScanId;v=1;d1=13830.13830.2	controllerType=0 controllerNumber=1 scan=13830	31.699
9	I.FTDPRTM[+15,995]GY.S	FTDPRTMGY	M[+16]	-0.888889	0.0005	2.4635	2.303	0.6021	0.1116	0.091	552.246	2	1103.48	1103.48	0	2.1	221	Non	457.64	159.48	159.48	2.14	1	>sp|O15305|PMM2_HUMAN Phosphomannomutase 2 OS=Homo sapiens OX=9606 GN=PMM2 PE=1 SV=1	617	rowlf_20220719_op_hs_mhc_nalm-6_classi_20perc_repl1.ScanId;v=1;d1=13015.13015.2	controllerType=0 controllerNumber=1 scan=13015	29.7921
9	Y.RLTPKLM[+15,995]EV.C	RLTPKLMEV	M[+16]	-0.0555556	7.7349	0.0099	0.6612	3.7892	0.4576	0.5884	551.82	2	1102.63	1102.63	0	3.2	168	Non	370.06	143.94	143.94	2.13	3	>sp|O15372|EIF3H_HUMAN Eukaryotic translation initiation factor 3 subunit H OS=Homo sapiens OX=9606 GN=EIF3H PE=1 SV=1	632	rowlf_20220719_op_hs_mhc_nalm-6_classi_20perc_repl1.ScanId;v=1;d1=13137.13137.2	controllerType=0 controllerNumber=1 scan=13137	30.082
9	F.YLTDRVM[+15,995]TV.S	YLTDRVMTV	M[+16]	0.377778	3.438	0.0019	0.1321	4.6278	0.1608	0.1744	557.284	2	1113.56	1113.56	0	-0.1	182	Non	392.38	86.44	86.44	2.03	1	>sp|O15379|HDAC3_HUMAN Histone deacetylase 3 OS=Homo sapiens OX=9606 GN=HDAC3 PE=1 SV=2	634	rowlf_20220719_op_hs_mhc_nalm-6_classi_20perc_repl1.ScanId;v=1;d1=16697.16697.2	controllerType=0 controllerNumber=1 scan=16697	38.0362
9	I.YLKNM[+15,995]VTQY.W	YLKNMVTQY	M[+16]	-0.477778	0.4403	2.7881	1.4821	0.0072	2.2368	0.3847	588.291	2	1175.57	1175.58	0	-2.1	59	Non	368.41	125.98	125.98	2.29	2	>sp|O15397|IPO8_HUMAN Importin-8 OS=Homo sapiens OX=9606 GN=IPO8 PE=1 SV=2	644	rowlf_20220719_op_hs_mhc_nalm-6_classi_20perc_repl1.ScanId;v=1;d1=11960.11960.2	controllerType=0 controllerNumber=1 scan=11960	27.4128
9	E.SQKIPGM[+15,995]TL.S	SQKIPGMTL	M[+16]	-0.0777778	8.8254	3.0737	0.3109	0.048	1.3118	0.7847	495.768	2	990.528	990.529	0	-0.6	486	Non	149.19	25.75	25.75	2.47	2	>sp|O60566|BUB1B_HUMAN Mitotic checkpoint serine/threonine-protein kinase BUB1 beta OS=Homo sapiens OX=9606 GN=BUB1B PE=1 SV=3	1062	rowlf_20220719_op_hs_mhc_nalm-6_classi_20perc_repl1.ScanId;v=1;d1=12277.12277.1	controllerType=0 controllerNumber=1 scan=12277	28.1391
9	P.TM[+15,995]KDFNHSY.H	TMKDFNHSY	M[+16]	-1.35556	0.4404	5.6478	1.5052	0.0069	2.1409	0.1975	386.835	3	1158.49	1158.49	0	0.8	48	Non	333.02	195.13	195.13	2.02	1	>sp|O95807|TM50A_HUMAN Transmembrane protein 50A OS=Homo sapiens OX=9606 GN=TMEM50A PE=1 SV=1	1788	rowlf_20220719_op_hs_mhc_nalm-6_classi_20perc_repl1.ScanId;v=1;d1=4811.4811.3	controllerType=0 controllerNumber=1 scan=4811	11.2124
9	S.NM[+15,995]NDLVSEY.Q	NMNDLVSEY	M[+16]	-0.688889	0.2103	4.9992	5.3829	0.0947	1.1784	0.3526	550.732	2	1100.46	1100.46	0	0.2	414	Non	293.05	128.69	128.69	3.6	26	>sp|P07437|TBB5_HUMAN Tubulin beta chain OS=Homo sapiens OX=9606 GN=TUBB PE=1 SV=2	2330	rowlf_20220719_op_hs_mhc_nalm-6_classi_20perc_repl1.ScanId;v=1;d1=18665.18665.2	controllerType=0 controllerNumber=1 scan=18665	42.3723
9	H.SM[+15,995]SDPGVSY.R	SMSDPGVSY	M[+16]	-0.344444	0.1536	3.1669	7.1941	0.0046	0.6472	0.2596	479.695	2	958.382	958.382	0	-0.1	293	Non	386.33	160.46	160.46	2.04	1	>sp|P08559|ODPA_HUMAN Pyruvate dehydrogenase E1 component subunit alpha, somatic form, mitochondrial OS=Homo sapiens OX=9606 GN=PDHA1 PE=1 SV=3	2405	rowlf_20220719_op_hs_mhc_nalm-6_classi_20perc_repl1.ScanId;v=1;d1=10733.10733.2	controllerType=0 controllerNumber=1 scan=10733	24.6361
9	M.IM[+15,995]KNPEVEF.C	IMKNPEVEF	M[+16]	-0.288889	6.5413	3.1366	0.9769	0.0105	1.1338	1.6569	561.778	2	1122.55	1122.55	0	-1.4	59	Non	375.99	137.74	137.74	2.05	1	>sp|P0DPB6|RPAC2_HUMAN DNA-directed RNA polymerases I and III subunit RPAC2 OS=Homo sapiens OX=9606 GN=POLR1D PE=1 SV=1	2576	rowlf_20220719_op_hs_mhc_nalm-6_classi_20perc_repl1.ScanId;v=1;d1=17010.17010.2	controllerType=0 controllerNumber=1 scan=17010	38.7136
9	V.AM[+15,995]NPTNTVF.D	AMNPTNTVF	M[+16]	0.0777778	2.2793	1.8064	2.6187	0.0041	0.4573	0.7704	505.734	2	1010.46	1010.46	0	-0.5	60	Non	153.12	12.96	12.96	2.08	21	>sp|P11142|HSP7C_HUMAN Heat shock cognate 71 kDa protein OS=Homo sapiens OX=9606 GN=HSPA8 PE=1 SV=1	2669	rowlf_20220719_op_hs_mhc_nalm-6_classi_20perc_repl1.ScanId;v=1;d1=9898.9898.2	controllerType=0 controllerNumber=1 scan=9898	22.7098
9	K.IADM[+15,995]GHLKY.Y	IADMGHLKY	M[+16]	-0.0333333	0.0058	7.2733	4.0751	1.3426	0.1374	0.4125	355.179	3	1063.52	1063.52	0	-0.5	241	Non	91.49	38.88	38.88	2.51	8	>sp|P12004|PCNA_HUMAN Proliferating cell nuclear antigen OS=Homo sapiens OX=9606 GN=PCNA PE=1 SV=1	2744	rowlf_20220719_op_hs_mhc_nalm-6_classi_20perc_repl1.ScanId;v=1;d1=8795.8795.1	controllerType=0 controllerNumber=1 scan=8795	20.271
9	T.ISAPHM[+15,995]HAY.A	ISAPHMHAY	M[+16]	-0.0111111	0.0565	7.8566	5.5595	0.0465	0.9252	0.0868	521.74	2	1042.47	1042.48	0	-4.7	59	Non	578.36	298.92	298.92	4.46	2	>sp|P22061|PIMT_HUMAN Protein-L-isoaspartate(D-aspartate) O-methyltransferase OS=Homo sapiens OX=9606 GN=PCMT1 PE=1 SV=4	3371	rowlf_20220719_op_hs_mhc_nalm-6_classi_20perc_repl1.ScanId;v=1;d1=5652.5652.2	controllerType=0 controllerNumber=1 scan=5652	13.0795
9	L.FSDVNM[+15,995]QEY.P	FSDVNMQEY	M[+16]	-0.8	0.0015	5.7533	4.4333	1.6421	0.1996	0.3904	574.732	2	1148.46	1148.46	0	-0.5	126	Non	387.68	238	238	1.98	2	>sp|P23497|SP100_HUMAN Nuclear autoantigen Sp-100 OS=Homo sapiens OX=9606 GN=SP100 PE=1 SV=3	3459	rowlf_20220719_op_hs_mhc_nalm-6_classi_20perc_repl1.ScanId;v=1;d1=14256.14256.2	controllerType=0 controllerNumber=1 scan=14256	32.6563
9	E.HM[+15,995]HNRFVVY.R	HMHNRFVVY	M[+16]	-0.288889	0.958	8.0654	0.4296	0.0199	3.2585	0.2788	406.866	3	1218.58	1218.58	0	1	307	Non	114.26	27.84	27.84	2.48	4	>sp|P25098|ARBK1_HUMAN Beta-adrenergic receptor kinase 1 OS=Homo sapiens OX=9606 GN=GRK2 PE=1 SV=2	3533	rowlf_20220719_op_hs_mhc_nalm-6_classi_20perc_repl1.ScanId;v=1;d1=10641.10641.3	controllerType=0 controllerNumber=1 scan=10641	24.4243
9	E.VLQDIQVM[+15,995]L.K	VLQDIQVML	M[+16]	1.32222	5.6796	0.023	1.7676	2.5164	0.3975	1.8379	537.797	2	1074.59	1074.59	0	1	120	Non	361.15	109.26	109.26	4.17	9	>sp|P33992|MCM5_HUMAN DNA replication licensing factor MCM5 OS=Homo sapiens OX=9606 GN=MCM5 PE=1 SV=5	3921	rowlf_20220719_op_hs_mhc_nalm-6_classi_20perc_repl1.ScanId;v=1;d1=33436.33436.2	controllerType=0 controllerNumber=1 scan=33436	76.1132
9	I.YSEEIVEM[+15,995]Y.K	YSEEIVEMY	M[+16]	-0.366667	0.0035	11.3035	13.7077	1.2323	1.2059	0.8501	589.75	2	1178.49	1178.49	0	-0.2	130	Non	425.04	167.35	167.35	2.63	5	>sp|P35579|MYH9_HUMAN Myosin-9 OS=Homo sapiens OX=9606 GN=MYH9 PE=1 SV=4	4008	rowlf_20220719_op_hs_mhc_nalm-6_classi_20perc_repl1.ScanId;v=1;d1=22374.22374.2	controllerType=0 controllerNumber=1 scan=22374	50.6789
9	Q.LLFDRPM[+15,995]HV.K	LLFDRPMHV	M[+16]	0.411111	3.8106	0.0026	0.1903	2.5807	0.2211	0.2092	381.871	3	1143.6	1143.6	0	-0.6	268	Non	245.15	52.33	52.33	3.1	6	>sp|P52272|HNRPM_HUMAN Heterogeneous nuclear ribonucleoprotein M OS=Homo sapiens OX=9606 GN=HNRNPM PE=1 SV=3	4763	rowlf_20220719_op_hs_mhc_nalm-6_classi_20perc_repl1.ScanId;v=1;d1=19084.19084.3	controllerType=0 controllerNumber=1 scan=19084	43.2905
9	D.RM[+15,995]QKEITAL.A	RMQKEITAL	M[+16]	-0.455556	12.1107	0.2473	0.4608	0.3205	1.2142	6.2981	369.207	3	1105.61	1105.6	0	2.9	312	Non	199.23	11.77	11.77	2.31	28	>sp|P63261|ACTG_HUMAN Actin, cytoplasmic 2 OS=Homo sapiens OX=9606 GN=ACTG1 PE=1 SV=1	5330	rowlf_20220719_op_hs_mhc_nalm-6_classi_20perc_repl1.ScanId;v=1;d1=7684.7684.3	controllerType=0 controllerNumber=1 scan=7684	17.7153
9	D.SLYKDAM[+15,995]QY.A	SLYKDAMQY	M[+16]	-0.755556	0.3596	3.0739	8.5179	0.0188	1.9682	0.4945	567.761	2	1134.51	1134.51	0	0.2	1532	Non	403.15	198.24	198.24	5.08	15	>sp|Q00610|CLH1_HUMAN Clathrin heavy chain 1 OS=Homo sapiens OX=9606 GN=CLTC PE=1 SV=5	5522	rowlf_20220719_op_hs_mhc_nalm-6_classi_20perc_repl1.ScanId;v=1;d1=12868.12868.2	controllerType=0 controllerNumber=1 scan=12868	29.4703
9	D.SQM[+15,995]KSYQSF.Q	SQMKSYQSF	M[+16]	-1.1	3.6749	4.1293	0.7835	0.0034	1.2106	1.0611	561.251	2	1121.49	1121.49	0	1.4	1442	Non	552.99	183.58	183.58	5.01	3	>sp|Q12789|TF3C1_HUMAN General transcription factor 3C polypeptide 1 OS=Homo sapiens OX=9606 GN=GTF3C1 PE=1 SV=4	5986	rowlf_20220719_op_hs_mhc_nalm-6_classi_20perc_repl1.ScanId;v=1;d1=7949.7949.2	controllerType=0 controllerNumber=1 scan=7949	18.3492
9	N.M[+15,995]QREPNQAF.G	MQREPNQAF	M[+16]	-1.51111	4.0197	4.6529	0.6448	0.0021	0.8589	0.5181	568.761	2	1136.51	1136.52	0	-0.5	359	Non	446.3	192.41	192.41	2.97	2	>sp|Q13148|TADBP_HUMAN TAR DNA-binding protein 43 OS=Homo sapiens OX=9606 GN=TARDBP PE=1 SV=1	6108	rowlf_20220719_op_hs_mhc_nalm-6_classi_20perc_repl1.ScanId;v=1;d1=7161.7161.2	controllerType=0 controllerNumber=1 scan=7161	16.5359
9	L.M[+15,995]LDSHEELY.K	MLDSHEELY	M[+16]	-0.7	0.0051	2.3084	5.3293	0.9201	0.2926	1.7519	576.748	2	1152.49	1152.49	0	0.9	3043	Non	135.29	71.2	71.2	2.75	32	>sp|Q14204|DYHC1_HUMAN Cytoplasmic dynein 1 heavy chain 1 OS=Homo sapiens OX=9606 GN=DYNC1H1 PE=1 SV=5	6468	rowlf_20220719_op_hs_mhc_nalm-6_classi_20perc_repl1.ScanId;v=1;d1=14631.14631.2	controllerType=0 controllerNumber=1 scan=14631	33.4666
9	A.VADKVHLM[+15,995]Y.K	VADKVHLMY	M[+16]	0.444444	0.0051	5.5802	3.9547	0.8512	0.1666	0.2675	364.523	3	1091.56	1091.56	0	0.3	593	Non	370.66	222.75	222.75	4.44	6	>sp|Q14258|TRI25_HUMAN E3 ubiquitin/ISG15 ligase TRIM25 OS=Homo sapiens OX=9606 GN=TRIM25 PE=1 SV=2	6483	rowlf_20220719_op_hs_mhc_nalm-6_classi_20perc_repl1.ScanId;v=1;d1=12852.12852.3	controllerType=0 controllerNumber=1 scan=12852	29.4297
9	S.LTDRGVM[+15,995]SY.V	LTDRGVMSY	M[+16]	-0.144444	0.0013	9.4343	7.5738	0.9678	0.6847	0.6646	529.253	2	1057.5	1057.5	0	-0.3	252	Non	520.16	177.92	177.92	3.66	1	>sp|Q14653|IRF3_HUMAN Interferon regulatory factor 3 OS=Homo sapiens OX=9606 GN=IRF3 PE=1 SV=1	6553	rowlf_20220719_op_hs_mhc_nalm-6_classi_20perc_repl1.ScanId;v=1;d1=8775.8775.2	controllerType=0 controllerNumber=1 scan=8775	20.2256
9	R.EIAGHIM[+15,995]EF.S	EIAGHIMEF	M[+16]	0.544444	2.7066	5.3605	1.1037	0.6612	1.2092	0.8164	531.749	2	1062.49	1062.49	0	-1.2	848	Non	417.2	183.96	183.96	4.5	10	>sp|Q14671|PUM1_HUMAN Pumilio homolog 1 OS=Homo sapiens OX=9606 GN=PUM1 PE=1 SV=3	6558	rowlf_20220719_op_hs_mhc_nalm-6_classi_20perc_repl1.ScanId;v=1;d1=19612.19612.2	controllerType=0 controllerNumber=1 scan=19612	44.5084
9	C.FQAM[+15,995]GKTSF.F	FQAMGKTSF	M[+16]	0	5.5468	6.1101	1.2704	0.0112	0.9854	1.7561	516.746	2	1032.48	1032.48	0	2.2	417	Non	228.28	56.46	56.46	2.9	3	>sp|Q49A26|GLYR1_HUMAN Cytokine-like nuclear factor N-PAC OS=Homo sapiens OX=9606 GN=GLYR1 PE=1 SV=4	7242	rowlf_20220719_op_hs_mhc_nalm-6_classi_20perc_repl1.ScanId;v=1;d1=11515.11515.2	controllerType=0 controllerNumber=1 scan=11515	26.4052
9	A.VM[+15,995]KSLTQTF.A	VMKSLTQTF	M[+16]	0.344444	4.8997	4.1183	0.3126	0.0044	1.635	0.7963	535.781	2	1070.55	1070.56	0	-0.5	359	Non	418.5	173.23	173.23	2.7	2	>sp|Q5QJE6|TDIF2_HUMAN Deoxynucleotidyltransferase terminal-interacting protein 2 OS=Homo sapiens OX=9606 GN=DNTTIP2 PE=1 SV=2	7470	rowlf_20220719_op_hs_mhc_nalm-6_classi_20perc_repl1.ScanId;v=1;d1=15254.15254.2	controllerType=0 controllerNumber=1 scan=15254	34.8236
9	S.TVM[+15,995]GTSTEY.S	TVMGTSTEY	M[+16]	-0.222222	0.3189	9.7697	14.2058	0.0631	1.9132	0.6972	502.717	2	1004.43	1004.42	0	2.7	1042	Non	197.12	56.22	56.22	2.21	6	>sp|Q6ZS81|WDFY4_HUMAN WD repeat- and FYVE domain-containing protein 4 OS=Homo sapiens OX=9606 GN=WDFY4 PE=1 SV=3	16190	rowlf_20220719_op_hs_mhc_nalm-6_classi_20perc_repl1.ScanId;v=1;d1=7718.7718.2	controllerType=0 controllerNumber=1 scan=7718	17.7949
9	G.ILKEAEAEM[+15,995].Q	ILKEAEAEM	M[+16]	-0.0666667	10.7902	0.6469	0.9019	0.2981	1.89	6.5112	525.263	2	1049.52	1049.52	0	0.5	744	Non	448.52	166.33	166.33	5.59	4	>sp|Q7L590|MCM10_HUMAN Protein MCM10 homolog OS=Homo sapiens OX=9606 GN=MCM10 PE=1 SV=2	8397	rowlf_20220719_op_hs_mhc_nalm-6_classi_20perc_repl1.ScanId;v=1;d1=6265.6265.2	controllerType=0 controllerNumber=1 scan=6265	14.4826
9	S.IM[+15,995]DESVLGV.S	IMDESVLGV	M[+16]	1.15556	0.9444	0.0125	4.2914	11.5399	0.0913	1.9219	978.48	1	978.48	978.481	0	-1.1	1220	Non	181.66	93.13	93.13	1.44	3	>sp|Q8N3U4|STAG2_HUMAN Cohesin subunit SA-2 OS=Homo sapiens OX=9606 GN=STAG2 PE=1 SV=3	9307	rowlf_20220719_op_hs_mhc_nalm-6_classi_20perc_repl1.ScanId;v=1;d1=25553.25553.1	controllerType=0 controllerNumber=1 scan=25553	57.8478
9	E.VFM[+15,995]HVSTAY.A	VFMHVSTAY	M[+16]	0.988889	1.8208	13.4818	11.0333	0.8607	1.5969	1.2184	535.752	2	1070.5	1070.5	0	-0.5	147	Non	431.24	243.34	243.34	3.12	2	>sp|Q8WVX9|FACR1_HUMAN Fatty acyl-CoA reductase 1 OS=Homo sapiens OX=9606 GN=FAR1 PE=1 SV=1	10105	rowlf_20220719_op_hs_mhc_nalm-6_classi_20perc_repl1.ScanId;v=1;d1=14153.14153.2	controllerType=0 controllerNumber=1 scan=14153	32.437
9	S.GQIEGVRQM[+15,995].H	GQIEGVRQM	M[+16]	-0.577778	8.6053	0.4798	4.3234	0.0301	1.5884	0.4154	517.258	2	1033.51	1033.51	0	-1.2	693	Non	327.63	52.45	52.45	1.35	1	>sp|Q8WWQ0|PHIP_HUMAN PH-interacting protein OS=Homo sapiens OX=9606 GN=PHIP PE=1 SV=2	10139	rowlf_20220719_op_hs_mhc_nalm-6_classi_20perc_repl1.ScanId;v=1;d1=4748.4748.2	controllerType=0 controllerNumber=1 scan=4748	11.0725
9	Y.RM[+15,995]HPALSAF.P	RMHPALSAF	M[+16]	0.222222	6.3375	3.0842	1.9721	0.0034	1.3311	1.8395	523.266	2	1045.52	1045.52	0	-0.6	714	Non	338.83	114.2	114.2	2.44	3	>sp|Q92900|RENT1_HUMAN Regulator of nonsense transcripts 1 OS=Homo sapiens OX=9606 GN=UPF1 PE=1 SV=2	10406	rowlf_20220719_op_hs_mhc_nalm-6_classi_20perc_repl1.ScanId;v=1;d1=12586.12586.2	controllerType=0 controllerNumber=1 scan=12586	28.8366
9	V.HQM[+15,995]TPSSSY.G	HQMTPSSSY	M[+16]	-1.2	0.587	6.4873	5.2606	0.0016	1.2374	0.3728	527.219	2	1053.43	1053.43	0	0.1	1928	Non	202.41	101.29	101.29	2.9	7	>sp|Q93074|MED12_HUMAN Mediator of RNA polymerase II transcription subunit 12 OS=Homo sapiens OX=9606 GN=MED12 PE=1 SV=4	10460	rowlf_20220719_op_hs_mhc_nalm-6_classi_20perc_repl1.ScanId;v=1;d1=3243.3243.2	controllerType=0 controllerNumber=1 scan=3243	7.6515
9	L.ALIEGGM[+15,995]KY.E	ALIEGGMKY	M[+16]	0.277778	0.3978	2.2465	10.8228	0.0127	1.8519	0.7069	499.254	2	997.501	997.502	0	-1.6	118	Non	376.06	121.01	121.01	3.08	1	>sp|Q93096|TP4A1_HUMAN Protein tyrosine phosphatase type IVA 1 OS=Homo sapiens OX=9606 GN=PTP4A1 PE=1 SV=2	10467	rowlf_20220719_op_hs_mhc_nalm-6_classi_20perc_repl1.ScanId;v=1;d1=12881.12881.2	controllerType=0 controllerNumber=1 scan=12881	29.5014
9	S.FNDPNAKEM[+15,995].H	FNDPNAKEM	M[+16]	-1.44444	1.1444	4.6076	1.324	9.3951	0.0583	0.8833	541.234	2	1081.46	1081.46	0	-0.3	591	Non	332.04	115.56	115.56	4.22	4	>sp|Q96KR1|ZFR_HUMAN Zinc finger RNA-binding protein OS=Homo sapiens OX=9606 GN=ZFR PE=1 SV=2	16892	rowlf_20220719_op_hs_mhc_nalm-6_classi_20perc_repl1.ScanId;v=1;d1=3872.3872.2	controllerType=0 controllerNumber=1 scan=3872	9.0684
9	L.KIDENQLM[+15,995]Y.L	KIDENQLMY	M[+16]	-1	0.0111	3.0273	8.8391	0.6507	0.2654	0.8077	585.279	2	1169.55	1169.55	0	0	282	Non	462.63	229.73	229.73	4.9	4	>sp|Q96RT1|ERBIN_HUMAN Erbin OS=Homo sapiens OX=9606 GN=ERBIN PE=1 SV=2	11279	rowlf_20220719_op_hs_mhc_nalm-6_classi_20perc_repl1.ScanId;v=1;d1=14708.14708.2	controllerType=0 controllerNumber=1 scan=14708	33.6376
9	R.AVM[+15,995]EQIPEI.Q	AVMEQIPEI	M[+16]	0.533333	4.7612	0.0099	1.9994	2.5748	0.7841	0.6526	523.266	2	1045.52	1045.52	0	1.1	1113	Non	170.1	63.45	63.45	2.67	3	>sp|Q9HAV4|XPO5_HUMAN Exportin-5 OS=Homo sapiens OX=9606 GN=XPO5 PE=1 SV=1	12642	rowlf_20220719_op_hs_mhc_nalm-6_classi_20perc_repl1.ScanId;v=1;d1=27105.27105.2	controllerType=0 controllerNumber=1 scan=27105	61.4804
9	S.LM[+15,995]VDHVTEV.S	LMVDHVTEV	M[+16]	0.822222	8.2814	0.0055	1.1286	2.0003	0.5852	0.8508	529.762	2	1058.52	1058.52	0	-1.2	171	Non	348	122.66	122.66	1.66	1	>sp|Q9HD15|SRA1_HUMAN Steroid receptor RNA activator 1 OS=Homo sapiens OX=9606 GN=SRA1 PE=1 SV=2	12781	rowlf_20220719_op_hs_mhc_nalm-6_classi_20perc_repl1.ScanId;v=1;d1=16756.16756.2	controllerType=0 controllerNumber=1 scan=16756	38.1678
9	C.FM[+15,995]QPGGTKY.S	FMQPGGTKY	M[+16]	-0.788889	0.1045	2.6773	5.6189	0.0124	0.4519	0.3676	522.744	2	1044.48	1044.48	0	-1.9	147	Non	337.93	170.72	170.72	2.04	1	>sp|Q9NP64|ZCC17_HUMAN Zinc finger CCHC domain-containing protein 17 OS=Homo sapiens OX=9606 GN=ZCCHC17 PE=1 SV=1	12813	rowlf_20220719_op_hs_mhc_nalm-6_classi_20perc_repl1.ScanId;v=1;d1=9562.9562.2	controllerType=0 controllerNumber=1 scan=9562	21.9809
9	H.FQAPTM[+15,995]ATY.Q	FQAPTMATY	M[+16]	0.0555556	0.4065	3.0762	10.2152	0.0026	0.8525	0.1935	523.237	2	1045.47	1045.47	0	0.8	679	Non	188.91	98.58	98.58	2.54	5	>sp|Q9UH99|SUN2_HUMAN SUN domain-containing protein 2 OS=Homo sapiens OX=9606 GN=SUN2 PE=1 SV=3	13786	rowlf_20220719_op_hs_mhc_nalm-6_classi_20perc_repl1.ScanId;v=1;d1=19012.19012.2	controllerType=0 controllerNumber=1 scan=19012	43.131
9	E.YM[+15,995]RDPDDQY.K	YMRDPDDQY	M[+16]	-2.31111	0.2912	4.223	7.231	0.0067	1.7504	0.9384	609.742	2	1218.48	1218.47	0	2.5	54	Non	382.8	199.83	199.83	2.13	1	>sp|Q9UK45|LSM7_HUMAN U6 snRNA-associated Sm-like protein LSm7 OS=Homo sapiens OX=9606 GN=LSM7 PE=1 SV=1	13962	rowlf_20220719_op_hs_mhc_nalm-6_classi_20perc_repl1.ScanId;v=1;d1=5755.5755.2	controllerType=0 controllerNumber=1 scan=5755	13.3156
9	L.HAYPYPQM[+15,995]Y.D	HAYPYPQMY	M[+16]	-1.12222	0.1471	4.3234	2.8382	0.0444	0.487	0.0221	593.257	2	1185.51	1185.5	0	3.4	1347	Non	417.9	280.45	280.45	4.45	4	>sp|Q9ULD9|ZN608_HUMAN Zinc finger protein 608 OS=Homo sapiens OX=9606 GN=ZNF608 PE=1 SV=4	22419	rowlf_20220719_op_hs_mhc_nalm-6_classi_20perc_repl1.ScanId;v=1;d1=14611.14611.2	controllerType=0 controllerNumber=1 scan=14611	33.4246
9	I.NQKDGM[+15,995]VSF.H	NQKDGMVSF	M[+16]	-0.744444	4.9845	6.1446	0.839	0.0103	1.0242	0.5404	521.237	2	1041.47	1041.47	0	-0.2	352	Non	160.35	18.31	18.31	2.41	5	>sp|Q9UNS2|CSN3_HUMAN COP9 signalosome complex subunit 3 OS=Homo sapiens OX=9606 GN=COPS3 PE=1 SV=3	14236	rowlf_20220719_op_hs_mhc_nalm-6_classi_20perc_repl1.ScanId;v=1;d1=9651.9651.2	controllerType=0 controllerNumber=1 scan=9651	22.1717
9	D.RLM[+15,995]KQISSF.M	RLMKQISSF	M[+16]	-0.0555556	4.3411	1.2526	0.4096	0.0084	1.5644	2.4264	563.309	2	1125.61	1125.61	0	1.4	359	Non	161.57	50.88	50.88	2.58	6	>sp|Q9Y678|COPG1_HUMAN Coatomer subunit gamma-1 OS=Homo sapiens OX=9606 GN=COPG1 PE=1 SV=1	14774	rowlf_20220719_op_hs_mhc_nalm-6_classi_20perc_repl1.ScanId;v=1;d1=10040.10040.2	controllerType=0 controllerNumber=1 scan=10040	23.0286
10	S.ATDM[+15,995]PVKNQY.S	ATDMPVKNQY	M[+16]	-1.01	0.0068	13.7759	21.5833	0.5259	1.9794	1.646	591.775	2	1182.54	1182.55	0	-2.4	131	Non	503.24	346.02	346.02	3.38	1	>sp|Q96CN4|EVI5L_HUMAN EVI5-like protein OS=Homo sapiens OX=9606 GN=EVI5L PE=1 SV=1	10664	rowlf_20220719_op_hs_mhc_nalm-6_classi_20perc_repl1.ScanId;v=1;d1=5537.5537.2	controllerType=0 controllerNumber=1 scan=5537	12.8306
9	T.VM[+15,995]DSKIVQV.A	VMDSKIVQV	M[+16]	0.811111	0.9262	0.0039	0.4092	5.4192	0.0308	0.6541	517.78	2	1034.55	1034.56	0	-1.4	432	Non	392.17	131.91	131.91	4.41	2	>sp|O60684|IMA7_HUMAN Importin subunit alpha-7 OS=Homo sapiens OX=9606 GN=KPNA6 PE=1 SV=1	1089	rowlf_20220719_op_hs_mhc_nalm-6_classi_20perc_repl1.ScanId;v=1;d1=13625.13625.2	controllerType=0 controllerNumber=1 scan=13625	31.2204
9	G.SM[+15,995]KDYSVTY.G	SMKDYSVTY	M[+16]	-0.688889	0.5145	4.0859	1.4277	0.0024	1.5818	0.1834	555.245	2	1109.48	1109.48	0	1	1164	Non	277	112.66	112.66	1.4	1	>sp|O75976|CBPD_HUMAN Carboxypeptidase D OS=Homo sapiens OX=9606 GN=CPD PE=1 SV=2	1471	rowlf_20220719_op_hs_mhc_nalm-6_classi_20perc_repl1.ScanId;v=1;d1=11462.11462.2	controllerType=0 controllerNumber=1 scan=11462	26.2809
9	L.VM[+15,995]APRTVLL.L	VMAPRTVLL	M[+16]	1.43333	4.4142	0.1197	0.0616	0.76	0.3574	0.3262	508.301	2	1015.6	1015.6	0	-1.5	3	Non	250.1	66.14	66.14	4.02	9	>sp|P01889|HLAB_HUMAN HLA class I histocompatibility antigen, B alpha chain OS=Homo sapiens OX=9606 GN=HLA-B PE=1 SV=3	2030	rowlf_20220719_op_hs_mhc_nalm-6_classi_20perc_repl1.ScanId;v=1;d1=24418.24418.2	controllerType=0 controllerNumber=1 scan=24418	55.2412
9	I.YM[+15,995]IEPIDEY.C	YMIEPIDEY	M[+16]	-0.422222	0.2194	0.9775	3.9512	0.0104	0.6394	0.4103	594.76	2	1188.51	1188.51	0	-0.3	520	Non	277.7	186.34	186.34	3.68	9	>sp|P07900|HS90A_HUMAN Heat shock protein HSP 90-alpha OS=Homo sapiens OX=9606 GN=HSP90AA1 PE=1 SV=5	2351	rowlf_20220719_op_hs_mhc_nalm-6_classi_20perc_repl1.ScanId;v=1;d1=28396.28396.2	controllerType=0 controllerNumber=1 scan=28396	64.4914
9	Y.ILM[+15,995]DPSPEY.A	ILMDPSPEY	M[+16]	-0.233333	0.2017	0.8921	4.8948	0.0088	0.454	0.3507	540.75	2	1080.49	1080.49	0	0	487	Non	336.35	135.43	135.43	4.21	18	>sp|P26358|DNMT1_HUMAN DNA (cytosine-5)-methyltransferase 1 OS=Homo sapiens OX=9606 GN=DNMT1 PE=1 SV=2	3576	rowlf_20220719_op_hs_mhc_nalm-6_classi_20perc_repl1.ScanId;v=1;d1=19769.19769.2	controllerType=0 controllerNumber=1 scan=19769	44.8638
9	G.GLNKKPM[+15,995]SL.A	GLNKKPMSL	M[+16]	-0.511111	6.6748	0.1998	0.0298	1.4308	0.5417	0.9188	502.284	2	1003.56	1003.56	0	1.2	735	Non	403.62	125.01	125.01	4.27	10	>sp|P27816|MAP4_HUMAN Microtubule-associated protein 4 OS=Homo sapiens OX=9606 GN=MAP4 PE=1 SV=3	3634	rowlf_20220719_op_hs_mhc_nalm-6_classi_20perc_repl1.ScanId;v=1;d1=4560.4560.2	controllerType=0 controllerNumber=1 scan=4560	10.6168
9	Y.M[+15,995]VADKFTEL.Q	MVADKFTEL	M[+16]	0.322222	3.4905	0.1701	0.039	1.1422	0.3164	0.2879	535.265	2	1069.52	1069.52	0	0.3	262	Non	253.39	96.75	96.75	4.2	3	>sp|P30153|2AAA_HUMAN Serine/threonine-protein phosphatase 2A 65 kDa regulatory subunit A alpha isoform OS=Homo sapiens OX=9606 GN=PPP2R1A PE=1 SV=4	3759	rowlf_20220719_op_hs_mhc_nalm-6_classi_20perc_repl1.ScanId;v=1;d1=20721.20721.2	controllerType=0 controllerNumber=1 scan=20721	46.9739
9	F.KQM[+15,995]EQISQF.L	KQMEQISQF	M[+16]	-1.05556	2.7151	0.5505	1.8329	0.0018	0.5891	0.3332	577.78	2	1154.55	1154.55	0	2.1	88	Non	445.11	159.59	159.59	4.44	4	>sp|P37802|TAGL2_HUMAN Transgelin-2 OS=Homo sapiens OX=9606 GN=TAGLN2 PE=1 SV=3	4092	rowlf_20220719_op_hs_mhc_nalm-6_classi_20perc_repl1.ScanId;v=1;d1=11563.11563.2	controllerType=0 controllerNumber=1 scan=11563	26.5178
9	K.FM[+15,995]KPGKVVL.V	FMKPGKVVL	M[+16]	0.788889	11.3395	0.4804	0.0207	0.2254	0.6449	0.4547	345.541	3	1034.61	1034.61	0	0.5	4	Non	162.9	74.25	74.25	1.33	2	>sp|P61353|RL27_HUMAN 60S ribosomal protein L27 OS=Homo sapiens OX=9606 GN=RPL27 PE=1 SV=2	5189	rowlf_20220719_op_hs_mhc_nalm-6_classi_20perc_repl1.ScanId;v=1;d1=14765.14765.3	controllerType=0 controllerNumber=1 scan=14765	33.7659
9	R.FQSSAVM[+15,995]AL.Q	FQSSAVMAL	M[+16]	1.24444	7.4	0.3726	1.3529	0.4682	0.8279	0.4819	485.24	2	969.472	969.471	0	0.9	85	Non	292.03	82.51	82.51	3.14	6	>sp|P68431|H31_HUMAN Histone H3.1 OS=Homo sapiens OX=9606 GN=H3C12 PE=1 SV=2	5350	rowlf_20220719_op_hs_mhc_nalm-6_classi_20perc_repl1.ScanId;v=1;d1=21701.21701.2	controllerType=0 controllerNumber=1 scan=21701	49.1434
9	R.ILM[+15,995]EHIHKL.K	ILMEHIHKL	M[+16]	0.522222	2.3781	0.001	0.0138	0.7348	0.0939	0.0921	383.886	3	1149.64	1149.64	0	-0.3	137	Non	125.29	49.28	49.28	2.7	7	>sp|P84098|RL19_HUMAN 60S ribosomal protein L19 OS=Homo sapiens OX=9606 GN=RPL19 PE=1 SV=1	5466	rowlf_20220719_op_hs_mhc_nalm-6_classi_20perc_repl1.ScanId;v=1;d1=10150.10150.2	controllerType=0 controllerNumber=1 scan=10150	23.2812
9	L.SQM[+15,995]GNLHAF.A	SQMGNLHAF	M[+16]	-0.122222	3.1283	1.3222	1.3748	0.0085	1.1383	0.7151	510.732	2	1020.46	1020.46	0	-0.6	526	Non	364.01	133.26	133.26	2.16	1	>sp|Q5TKA1|LIN9_HUMAN Protein lin-9 homolog OS=Homo sapiens OX=9606 GN=LIN9 PE=1 SV=1	7622	rowlf_20220719_op_hs_mhc_nalm-6_classi_20perc_repl1.ScanId;v=1;d1=11862.11862.2	controllerType=0 controllerNumber=1 scan=11862	27.2
9	V.AAM[+15,995]PRPVSY.H	AAMPRPVSY	M[+16]	-0.0111111	0.3282	3.6526	0.4536	0.0237	0.4384	0.0348	504.252	2	1007.5	1007.5	0	-0.9	576	Non	456.84	296.02	296.02	5.45	8	>sp|Q6TFL4|KLH24_HUMAN Kelch-like protein 24 OS=Homo sapiens OX=9606 GN=KLHL24 PE=1 SV=1	8078	rowlf_20220719_op_hs_mhc_nalm-6_classi_20perc_repl1.ScanId;v=1;d1=8757.8757.2	controllerType=0 controllerNumber=1 scan=8757	20.1902
9	A.AM[+15,995]NGHVPAV.K	AMNGHVPAV	M[+16]	0.577778	8.4264	0.0092	0.9382	1.6551	0.7989	1.0885	456.224	2	911.442	911.44	0	1.2	1198	Non	440.51	178.65	178.65	4.4	8	>sp|Q8IWZ3|ANKH1_HUMAN Ankyrin repeat and KH domain-containing protein 1 OS=Homo sapiens OX=9606 GN=ANKHD1 PE=1 SV=1	9027	rowlf_20220719_op_hs_mhc_nalm-6_classi_20perc_repl1.ScanId;v=1;d1=7797.7797.2	controllerType=0 controllerNumber=1 scan=7797	17.9794
9	L.RQNKLTYTM[+15,995].R	RQNKLTYTM	M[+16]	-1.37778	5.5362	1.7777	1.5902	0.0611	1.5124	0.5698	585.799	2	1170.59	1170.59	0	-2.2	223	Non	516.93	213.35	213.35	2.13	1	>sp|Q96DI7|SNR40_HUMAN U5 small nuclear ribonucleoprotein 40 kDa protein OS=Homo sapiens OX=9606 GN=SNRNP40 PE=1 SV=1	10702	rowlf_20220719_op_hs_mhc_nalm-6_classi_20perc_repl1.ScanId;v=1;d1=3954.3954.2	controllerType=0 controllerNumber=1 scan=3954	9.2344
9	K.YLDYHM[+15,995]EKY.G	YLDYHMEKY	M[+16]	-1.36667	0.0073	1.6921	3.7019	0.748	0.1532	0.9936	639.278	2	1277.55	1277.55	0	-1	114	Non	138.82	29.77	29.77	2.41	8	>sp|Q9HBK9|AS3MT_HUMAN Arsenite methyltransferase OS=Homo sapiens OX=9606 GN=AS3MT PE=1 SV=3	12689	rowlf_20220719_op_hs_mhc_nalm-6_classi_20perc_repl1.ScanId;v=1;d1=12463.12463.1	controllerType=0 controllerNumber=1 scan=12463	28.5591
9	A.AM[+15,995]KPKPLSV.L	AMKPKPLSV	M[+16]	-0.0111111	5.4144	0.1443	0.0104	0.6628	0.4417	0.3202	493.789	2	986.571	986.57	0	0.5	4512	Non	381.03	152.56	152.56	4.32	15	>sp|Q9NR09|BIRC6_HUMAN Baculoviral IAP repeat-containing protein 6 OS=Homo sapiens OX=9606 GN=BIRC6 PE=1 SV=3	12967	rowlf_20220719_op_hs_mhc_nalm-6_classi_20perc_repl1.ScanId;v=1;d1=6401.6401.2	controllerType=0 controllerNumber=1 scan=6401	14.7899
9	N.IIM[+15,995]SKSTTY.S	IIMSKSTTY	M[+16]	0.3	0.5775	7.2006	1.5495	0.0219	1.9077	0.7804	530.273	2	1059.54	1059.54	0	0.4	1075	Non	455.74	189.99	189.99	3.19	1	>sp|Q9NTI5|PDS5B_HUMAN Sister chromatid cohesion protein PDS5 homolog B OS=Homo sapiens OX=9606 GN=PDS5B PE=1 SV=1	13120	rowlf_20220719_op_hs_mhc_nalm-6_classi_20perc_repl1.ScanId;v=1;d1=6860.6860.2	controllerType=0 controllerNumber=1 scan=6860	15.8307
9	E.KLM[+15,995]DHIYAV.C	KLMDHIYAV	M[+16]	0.477778	3.4808	0.0006	0.3195	1.8881	0.2312	0.2734	553.29	2	1105.57	1105.57	0	1.9	336	Non	285.96	115.47	115.47	1.58	2	>sp|Q9UP83|COG5_HUMAN Conserved oligomeric Golgi complex subunit 5 OS=Homo sapiens OX=9606 GN=COG5 PE=1 SV=3	14249	rowlf_20220719_op_hs_mhc_nalm-6_classi_20perc_repl1.ScanId;v=1;d1=14624.14624.2	controllerType=0 controllerNumber=1 scan=14624	33.4534
9	P.TM[+15,995]DPKPLAY.A	TMDPKPLAY	M[+16]	-0.566667	0.0044	1.2006	0.5611	0.1026	0.0507	0.0973	526.26	2	1051.51	1051.51	0	-1	369	Non	166.35	64.51	64.51	1.33	3	>sp|Q7Z3F1|GP155_HUMAN Integral membrane protein GPR155 OS=Homo sapiens OX=9606 GN=GPR155 PE=2 SV=2	20450	rowlf_20220719_op_hs_mhc_nalm-6_classi_20perc_repl1.ScanId;v=1;d1=12860.12860.1	controllerType=0 controllerNumber=1 scan=12860	29.4487
9	A.YIDPIAM[+15,995]EY.Y	YIDPIAMEY	M[+16]	0.166667	0.002	0.8896	1.5258	0.2432	0.0507	0.1236	565.756	2	1130.5	1130.51	0	-2.3	110	Non	381.35	170.83	170.83	3.83	3	>sp|Q9GZY6|NTAL_HUMAN Linker for activation of T-cells family member 2 OS=Homo sapiens OX=9606 GN=LAT2 PE=1 SV=1	12166	rowlf_20220719_op_hs_mhc_nalm-6_classi_20perc_repl1.ScanId;v=1;d1=28682.28682.2	controllerType=0 controllerNumber=1 scan=28682	65.1612
9	R.VM[+15,995]FEKIAKY.I	VMFEKIAKY	M[+16]	0.288889	0.5866	1.4596	1.2738	0.0101	1.4637	0.1903	382.207	3	1144.61	1144.61	0	-0.6	11	Non	188.22	106.21	106.21	2.87	4	>sp|Q9Y221|NIP7_HUMAN 60S ribosome subunit biogenesis protein NIP7 homolog OS=Homo sapiens OX=9606 GN=NIP7 PE=1 SV=1	14341	rowlf_20220719_op_hs_mhc_nalm-6_classi_20perc_repl1.ScanId;v=1;d1=16239.16239.3	controllerType=0 controllerNumber=1 scan=16239	36.9869
9	S.FM[+15,995]SEISDEF.K	FMSEISDEF	M[+16]	-0.0111111	1.5147	0.4585	1.907	0.2259	0.3514	0.9472	560.73	2	1120.45	1120.45	0	1.7	367	Non	275.59	43.79	43.79	2.89	6	>sp|Q9Y678|COPG1_HUMAN Coatomer subunit gamma-1 OS=Homo sapiens OX=9606 GN=COPG1 PE=1 SV=1	14774	rowlf_20220719_op_hs_mhc_nalm-6_classi_20perc_repl1.ScanId;v=1;d1=27377.27377.2	controllerType=0 controllerNumber=1 scan=27377	62.1141
9	I.SVSGM[+15,995]TM[+15,995]C[+119,004]Y.A	SVSGMTMCY	C[+119], M[+16]*2	0.722222	0.2579	17.8509	19.3184	0.4899	4.5459	0.7827	565.187	2	1129.37	1129.37	0	0.2	46	Non	282.77	161.94	161.94	4.32	5	>sp|Q92974|ARHG2_HUMAN Rho guanine nucleotide exchange factor 2 OS=Homo sapiens OX=9606 GN=ARHGEF2 PE=1 SV=4	10435	rowlf_20220719_op_hs_mhc_nalm-6_classi_20perc_repl1.ScanId;v=1;d1=6282.6282.2	controllerType=0 controllerNumber=1 scan=6282	14.5212
8	V.IQKM[+15,995]IC[+119,004]EY.S	IQKMICEY	C[+119], M[+16]	0.15	8.9019	45.4	19.8209	0.2899	22.8919	7.4286	581.75	2	1162.49	1162.49	0	-0.7	563	Non	393.08	158.83	158.83	2.57	2	>sp|O15397|IPO8_HUMAN Importin-8 OS=Homo sapiens OX=9606 GN=IPO8 PE=1 SV=2	644	rowlf_20220719_op_hs_mhc_nalm-6_classi_20perc_repl1.ScanId;v=1;d1=7843.7843.2	controllerType=0 controllerNumber=1 scan=7843	18.0936
9	M.GTAM[+15,995]IFTC[+119,004]F.T	GTAMIFTCF	C[+119], M[+16]	1.61111	4.0712	25.3	17.1462	1.7254	19.1667	11.3816	563.224	2	1125.44	1125.44	0	-0.2	120	Non	290.97	182.78	182.78	1.34	1	>sp|P55061|BI1_HUMAN Bax inhibitor 1 OS=Homo sapiens OX=9606 GN=TMBIM6 PE=1 SV=2	4928	rowlf_20220719_op_hs_mhc_nalm-6_classi_20perc_repl1.ScanId;v=1;d1=31500.31500.2	controllerType=0 controllerNumber=1 scan=31500	71.6247
10	L.VM[+15,995]SDTAGTC[+119,004]Y.-	VMSDTAGTCY	C[+119], M[+16]	0.3	0.0328	18.5154	31.7708	0.2851	3.6893	5.8358	591.709	2	1182.41	1182.41	0	0.1	444	Non	533.56	317.61	317.61	5.77	4	>sp|P01871|IGHM_HUMAN Immunoglobulin heavy constant mu OS=Homo sapiens OX=9606 GN=IGHM PE=1 SV=4	2026	rowlf_20220719_op_hs_mhc_nalm-6_classi_20perc_repl1.ScanId;v=1;d1=6268.6268.2	controllerType=0 controllerNumber=1 scan=6268	14.4883
9	V.M[+15,995]SDTAGTC[+119,004]Y.-	MSDTAGTCY	C[+119], M[+16]	-0.133333	0.0028	20.3793	13.8715	2.3689	0.8558	1.9798	542.175	2	1083.34	1083.34	0	-0.4	445	Non	425.13	297.03	297.03	5.77	4	>sp|P01871|IGHM_HUMAN Immunoglobulin heavy constant mu OS=Homo sapiens OX=9606 GN=IGHM PE=1 SV=4	2026	rowlf_20220719_op_hs_mhc_nalm-6_classi_20perc_repl1.ScanId;v=1;d1=4450.4450.2	controllerType=0 controllerNumber=1 scan=4450	10.3693
8	S.YQRFTDC[+119,004]Y.K	YQRFTDCY	C[+119]	-1.1875	5.3187	56.8182	35.1875	0.4669	27.75	7.4699	607.734	2	1214.46	1214.46	0	0.2	55	Non	263.9	83.38	83.38	1.96	1	>sp|Q6P1K2-6|PMF1_HUMAN Isoform 6 of Polyamine-modulated factor 1 OS=Homo sapiens OX=9606 GN=PMF1	30078	rowlf_20220719_op_hs_mhc_nalm-6_classi_20perc_repl1.ScanId;v=1;d1=12406.12406.2	controllerType=0 controllerNumber=1 scan=12406	28.4355
8	S.RLKSTC[+119,004]IY.G	RLKSTCIY	C[+119]	-0.05	7.2619	31.9	27.791	0.545	25.9583	12.7273	368.185	3	1102.54	1102.54	0	2.5	272	Non	145.16	108.17	108.17	2.68	5	>sp|Q92841|DDX17_HUMAN Probable ATP-dependent RNA helicase DDX17 OS=Homo sapiens OX=9606 GN=DDX17 PE=1 SV=2	10383	rowlf_20220719_op_hs_mhc_nalm-6_classi_20perc_repl1.ScanId;v=1;d1=5864.5864.3	controllerType=0 controllerNumber=1 scan=5864	13.5728
9	V.NSELSC[+119,004]QLY.Q	NSELSCQLY	C[+119]	-0.366667	0.019	47.4	27.8955	6.8265	5.8858	4.7955	588.239	2	1175.47	1175.47	0	-0.4	205	Non	427.01	187.27	187.27	2.71	5	>sp|P04818|TYSY_HUMAN Thymidylate synthase OS=Homo sapiens OX=9606 GN=TYMS PE=1 SV=3	2175	rowlf_20220719_op_hs_mhc_nalm-6_classi_20perc_repl1.ScanId;v=1;d1=18652.18652.2	controllerType=0 controllerNumber=1 scan=18652	42.344
9	E.VQITEARC[+119,004]F.Y	VQITEARCF	C[+119]	0.4	12.0638	18.2308	11.179	0.1007	5.8754	3.8414	395.851	3	1185.54	1185.54	0	-0.3	213	Non	271.88	83.51	83.51	1.81	3	>sp|P31350-2|RIR2_HUMAN Isoform 2 of Ribonucleoside-diphosphate reductase subunit M2 OS=Homo sapiens OX=9606 GN=RRM2	25968	rowlf_20220719_op_hs_mhc_nalm-6_classi_20perc_repl1.ScanId;v=1;d1=16558.16558.3	controllerType=0 controllerNumber=1 scan=16558	37.7219
9	L.VQHC[+119,004]QSRVF.S	VQHCQSRVF	C[+119]	-0.2	16.2848	25	6.419	0.1024	7.8592	2.656	408.187	3	1222.55	1222.55	0	1.7	37	Non	222.27	141.35	141.35	1.87	1	>sp|Q8IUR0|TPPC5_HUMAN Trafficking protein particle complex subunit 5 OS=Homo sapiens OX=9606 GN=TRAPPC5 PE=1 SV=1	8916	rowlf_20220719_op_hs_mhc_nalm-6_classi_20perc_repl1.ScanId;v=1;d1=4096.4096.3	controllerType=0 controllerNumber=1 scan=4096	9.5584
10	D.IQIALPSGC[+119,004]Y.G	IQIALPSGCY	C[+119]	0.95	2.0022	28.5	42.8824	0.0891	21.7907	14.8837	592.277	2	1183.55	1183.55	0	-1.7	158	Non	374.62	133.83	133.83	4.25	7	>sp|P33316|DUT_HUMAN Deoxyuridine 5'-triphosphate nucleotidohydrolase, mitochondrial OS=Homo sapiens OX=9606 GN=DUT PE=1 SV=4	3909	rowlf_20220719_op_hs_mhc_nalm-6_classi_20perc_repl1.ScanId;v=1;d1=30699.30699.2	controllerType=0 controllerNumber=1 scan=30699	69.8471
9	I.QIALPSGC[+119,004]Y.G	QIALPSGCY	C[+119]	0.555556	0.6446	32.5556	23.3739	0.5685	14.0859	10.6535	535.735	2	1070.46	1070.46	0	-1.3	159	Non	199.87	89.57	89.57	2.7	7	>sp|P33316|DUT_HUMAN Deoxyuridine 5'-triphosphate nucleotidohydrolase, mitochondrial OS=Homo sapiens OX=9606 GN=DUT PE=1 SV=4	3909	rowlf_20220719_op_hs_mhc_nalm-6_classi_20perc_repl1.ScanId;v=1;d1=23183.23183.1	controllerType=0 controllerNumber=1 scan=23183	52.4834
9	D.GQPGAFTC[+119,004]Y.L	GQPGAFTCY	C[+119]	-0.0888889	1.6291	16.0273	32.6279	0.0878	6.2989	3.4816	531.705	2	1062.4	1062.4	0	-0.1	137	Non	242.14	42.99	42.99	2.9	4	>sp|P46777|RL5_HUMAN 60S ribosomal protein L5 OS=Homo sapiens OX=9606 GN=RPL5 PE=1 SV=3	4359	rowlf_20220719_op_hs_mhc_nalm-6_classi_20perc_repl1.ScanId;v=1;d1=16521.16521.2	controllerType=0 controllerNumber=1 scan=16521	37.6319
9	M.ALQEAC[+119,004]EAY.L	ALQEACEAY	C[+119]	-0.0111111	0.6036	7.7632	20.0476	0.1681	7.0947	11.9211	558.721	2	1116.43	1116.43	0	0.2	92	Non	355.22	199.32	199.32	4.23	6	>sp|P68431|H31_HUMAN Histone H3.1 OS=Homo sapiens OX=9606 GN=H3C12 PE=1 SV=2	5350	rowlf_20220719_op_hs_mhc_nalm-6_classi_20perc_repl1.ScanId;v=1;d1=11150.11150.2	controllerType=0 controllerNumber=1 scan=11150	25.5868
9	E.VPKLKVC[+119,004]AL.R	VPKLKVCAL	C[+119]	1.21111	8.9904	18.4923	0.005	10.7099	1.6958	2.8638	545.314	2	1089.62	1089.62	0	4.8	95	Non	239.3	72.01	72.01	2.78	2	>sp|Q07020|RL18_HUMAN 60S ribosomal protein L18 OS=Homo sapiens OX=9606 GN=RPL18 PE=1 SV=2	5820	rowlf_20220719_op_hs_mhc_nalm-6_classi_20perc_repl1.ScanId;v=1;d1=17707.17707.1	controllerType=0 controllerNumber=1 scan=17707	40.2554
9	G.YSDFFTDC[+119,004]Y.G	YSDFFTDCY	C[+119]	-0.333333	0.0035	24.9348	22.3254	6.3022	1.5845	3.112	640.217	2	1279.43	1279.43	0	-0.6	690	Non	178.48	76.8	76.8	2.7	8	>sp|Q12906-6|ILF3_HUMAN Isoform 6 of Interleukin enhancer-binding factor 3 OS=Homo sapiens OX=9606 GN=ILF3	19445	rowlf_20220719_op_hs_mhc_nalm-6_classi_20perc_repl1.ScanId;v=1;d1=29809.29809.1	controllerType=0 controllerNumber=1 scan=29809	67.7429
9	C.SQVLGLHC[+119,004]Y.K	SQVLGLHCY	C[+119]	0.566667	1.0123	13.521	16.7665	0.0164	6.4423	2.8736	569.755	2	1138.5	1138.5	0	1.4	499	Non	267.42	113.96	113.96	3.88	6	>sp|Q14258|TRI25_HUMAN E3 ubiquitin/ISG15 ligase TRIM25 OS=Homo sapiens OX=9606 GN=TRIM25 PE=1 SV=2	6483	rowlf_20220719_op_hs_mhc_nalm-6_classi_20perc_repl1.ScanId;v=1;d1=17371.17371.2	controllerType=0 controllerNumber=1 scan=17371	39.5037
9	V.HQAGLTC[+119,004]DY.S	HQAGLTCDY	C[+119]	-0.5	1.1776	25.025	30.451	0.1823	11.4328	2.4798	563.718	2	1126.43	1126.43	0	0	355	Non	237.03	156.37	156.37	2	1	>sp|Q49AR2|CE022_HUMAN UPF0489 protein C5orf22 OS=Homo sapiens OX=9606 GN=C5orf22 PE=1 SV=2	19795	rowlf_20220719_op_hs_mhc_nalm-6_classi_20perc_repl1.ScanId;v=1;d1=7640.7640.2	controllerType=0 controllerNumber=1 scan=7640	17.6104
9	S.ALKEC[+119,004]LTAY.Y	ALKECLTAY	C[+119]	0.477778	1.3372	5.1577	7.0793	0.0171	7.4487	3.0327	565.763	2	1130.52	1130.52	0	-2.5	59	Non	413.6	126.98	126.98	2.21	1	>sp|Q7Z7K0|COXM1_HUMAN COX assembly mitochondrial protein homolog OS=Homo sapiens OX=9606 GN=CMC1 PE=1 SV=1	20518	rowlf_20220719_op_hs_mhc_nalm-6_classi_20perc_repl1.ScanId;v=1;d1=15760.15760.2	controllerType=0 controllerNumber=1 scan=15760	35.9211
9	W.IQDKC[+119,004]VPLV.R	IQDKCVPLV	C[+119]	0.744444	4.8715	0.5116	13.206	12.512	1.2959	6.905	567.29	2	1133.57	1133.57	0	3.4	237	Non	427.5	164.94	164.94	2.1	1	>sp|Q9BS26|ERP44_HUMAN Endoplasmic reticulum resident protein 44 OS=Homo sapiens OX=9606 GN=ERP44 PE=1 SV=1	11644	rowlf_20220719_op_hs_mhc_nalm-6_classi_20perc_repl1.ScanId;v=1;d1=17348.17348.2	controllerType=0 controllerNumber=1 scan=17348	39.4499
10	T.SVSGAGC[+119,004]TTY.K	SVSGAGCTTY	C[+119]	0.34	0.5766	22.1774	34.9714	0.1963	12.2921	4.5402	532.705	2	1064.4	1064.4	0	0.9	238	Non	325.71	159.53	159.53	2.02	1	>sp|A6NDU8|RIMC1_HUMAN RAB7A-interacting MON1-CCZ1 complex subunit 1 OS=Homo sapiens OX=9606 GN=RIMOC1 PE=1 SV=1	14940	rowlf_20220719_op_hs_mhc_nalm-6_classi_20perc_repl1.ScanId;v=1;d1=6370.6370.2	controllerType=0 controllerNumber=1 scan=6370	14.7269
9	N.YLDRYLSC[+119,004]V.P	YLDRYLSCV	C[+119]	0.322222	1.6696	0.1145	3.9846	29.9667	0.4983	5.5738	417.523	3	1250.55	1250.55	0	-0.9	84	Non	206.25	85.51	85.51	2.76	8	>sp|P30281|CCND3_HUMAN G1/S-specific cyclin-D3 OS=Homo sapiens OX=9606 GN=CCND3 PE=1 SV=2	3765	rowlf_20220719_op_hs_mhc_nalm-6_classi_20perc_repl1.ScanId;v=1;d1=24824.24824.3	controllerType=0 controllerNumber=1 scan=24824	56.1497
9	E.HFDDTVVC[+119,004]L.D	HFDDTVVCL	C[+119]	0.733333	1.5768	0.9825	0.2295	8.3127	0.0029	0.2759	584.244	2	1167.48	1167.48	0	-0.5	282	Non	104.07	25.15	25.15	2.67	10	>sp|Q00839|HNRPU_HUMAN Heterogeneous nuclear ribonucleoprotein U OS=Homo sapiens OX=9606 GN=HNRNPU PE=1 SV=6	5529	rowlf_20220719_op_hs_mhc_nalm-6_classi_20perc_repl1.ScanId;v=1;d1=25377.25377.1	controllerType=0 controllerNumber=1 scan=25377	57.444
8	L.DLIKKVHV.T	DLIKKVHV		0.275	32.0769	8.3497	0.2088	29.7333	11.874	22.3636	317.871	3	951.598	951.599	0	-0.8	326	Non	210.63	64.4	64.4	2.86	3	>sp|A0AVK6|E2F8_HUMAN Transcription factor E2F8 OS=Homo sapiens OX=9606 GN=E2F8 PE=1 SV=1	13	rowlf_20220719_op_hs_mhc_nalm-6_classi_20perc_repl1.ScanId;v=1;d1=11982.11982.3	controllerType=0 controllerNumber=1 scan=11982	27.4668
8	S.ELLEKHGL.E	ELLEKHGL		-0.3875	36.6667	10.1912	0.1042	31.3478	7.8275	33.3333	469.768	2	938.529	938.531	0	-1.3	1048	Non	492.75	82.39	82.39	4.27	85	>sp|A2RRP1|NBAS_HUMAN NBAS subunit of NRZ tethering complex OS=Homo sapiens OX=9606 GN=NBAS PE=1 SV=2	49	rowlf_20220719_op_hs_mhc_nalm-6_classi_20perc_repl1.ScanId;v=1;d1=10330.10330.2	controllerType=0 controllerNumber=1 scan=10330	23.696
8	K.DTDPSIYR.I	DTDPSIYR		-1.425	1.7887	42.2857	29.9286	66.4286	11.1471	26.2857	483.731	2	966.454	966.453	0	1.1	120	Non	313	30.35	30.35	1.34	3	>sp|A6NIE9|PRS29_HUMAN Putative serine protease 29 OS=Homo sapiens OX=9606 GN=PRSS29P PE=5 SV=3	17884	rowlf_20220719_op_hs_mhc_nalm-6_classi_20perc_repl1.ScanId;v=1;d1=14787.14787.2	controllerType=0 controllerNumber=1 scan=14787	33.8172
8	W.FNEKSKEL.T	FNEKSKEL		-1.5625	29.0606	40.5	0.9189	36.3571	2.2604	10.9307	332.179	3	994.522	994.52	0	2	340	Non	150.48	32.5	32.5	2.11	40	>sp|K1C10_HUMAN|(Common contaminant protein)	42394	rowlf_20220719_op_hs_mhc_nalm-6_classi_20perc_repl1.ScanId;v=1;d1=4513.4513.3	controllerType=0 controllerNumber=1 scan=4513	10.5107
8	H.EPKQKVDL.T	EPKQKVDL		-1.4875	58.0357	61.1111	0.058	39.3636	13.3962	28.2	478.775	2	956.542	956.541	0	1	258	Non	422.84	141.43	141.43	2.05	2	>sp|O00139|KIF2A_HUMAN Kinesin-like protein KIF2A OS=Homo sapiens OX=9606 GN=KIF2A PE=1 SV=3	192	rowlf_20220719_op_hs_mhc_nalm-6_classi_20perc_repl1.ScanId;v=1;d1=5062.5062.2	controllerType=0 controllerNumber=1 scan=5062	11.78
8	N.LPKARAAL.T	LPKARAAL		0.375	13.9298	32.2778	0.0244	27.6857	6.2886	18.15	420.277	2	839.547	839.546	0	0.4	183	Non	374.26	59.22	59.22	1.56	3	>sp|O00231|PSD11_HUMAN 26S proteasome non-ATPase regulatory subunit 11 OS=Homo sapiens OX=9606 GN=PSMD11 PE=1 SV=3	230	rowlf_20220719_op_hs_mhc_nalm-6_classi_20perc_repl1.ScanId;v=1;d1=8027.8027.2	controllerType=0 controllerNumber=1 scan=8027	18.5349
8	K.NNKVKVIL.G	NNKVKVIL		0.2375	54.4444	61.1111	0.1008	36.2143	15.6449	11.8947	464.303	2	927.6	927.599	0	1.2	1038	Non	369.68	127.12	127.12	4.05	16	>sp|O00267|SPT5H_HUMAN Transcription elongation factor SPT5 OS=Homo sapiens OX=9606 GN=SUPT5H PE=1 SV=1	243	rowlf_20220719_op_hs_mhc_nalm-6_classi_20perc_repl1.ScanId;v=1;d1=11703.11703.2	controllerType=0 controllerNumber=1 scan=11703	26.8417
8	I.QVKVRDTY.L	QVKVRDTY		-1.125	5.3599	56.3636	6.3808	1.2662	32.2727	11.25	504.778	2	1008.55	1008.55	0	1.1	985	Non	416.56	162.51	162.51	4.26	16	>sp|O00267|SPT5H_HUMAN Transcription elongation factor SPT5 OS=Homo sapiens OX=9606 GN=SUPT5H PE=1 SV=1	243	rowlf_20220719_op_hs_mhc_nalm-6_classi_20perc_repl1.ScanId;v=1;d1=11700.11700.2	controllerType=0 controllerNumber=1 scan=11700	26.8336
8	E.DLRYKLSL.E	DLRYKLSL		-0.325	37.7059	31.2	0.0127	20.0194	12.6236	23.9	504.299	2	1007.59	1007.59	0	2.6	76	Non	441.76	97.06	97.06	2.03	1	>sp|O00762|UBE2C_HUMAN Ubiquitin-conjugating enzyme E2 C OS=Homo sapiens OX=9606 GN=UBE2C PE=1 SV=1	347	rowlf_20220719_op_hs_mhc_nalm-6_classi_20perc_repl1.ScanId;v=1;d1=25102.25102.2	controllerType=0 controllerNumber=1 scan=25102	56.8056
8	R.DLAKKEAL.S	DLAKKEAL		-0.45	40.5	21.1711	0.0648	27	7.9446	39	444.263	2	887.519	887.52	0	-1.2	1316	Non	366.14	29.61	29.61	2.86	13	>sp|O14646|CHD1_HUMAN Chromodomain-helicase-DNA-binding protein 1 OS=Homo sapiens OX=9606 GN=CHD1 PE=1 SV=2	401	rowlf_20220719_op_hs_mhc_nalm-6_classi_20perc_repl1.ScanId;v=1;d1=9076.9076.2	controllerType=0 controllerNumber=1 scan=9076	20.8885
8	E.SQKKIVIY.S	SQKKIVIY		-0.025	3.4972	30.5455	6.5968	0.0573	10.7525	3.2452	489.803	2	978.598	978.598	0	-0.1	1662	Non	473.98	37.41	37.41	2.02	4	>sp|O15047|SET1A_HUMAN Histone-lysine N-methyltransferase SETD1A OS=Homo sapiens OX=9606 GN=SETD1A PE=1 SV=3	529	rowlf_20220719_op_hs_mhc_nalm-6_classi_20perc_repl1.ScanId;v=1;d1=9931.9931.2	controllerType=0 controllerNumber=1 scan=9931	22.7857
8	K.VIKKKIIL.A	VIKKKIIL		1.225	54.3056	17.4783	0.022	8.7831	7.5775	9.625	318.908	3	954.708	954.707	0	0.6	810	Non	364.88	64.43	64.43	2.52	3	>sp|O15050|TRNK1_HUMAN TPR and ankyrin repeat-containing protein 1 OS=Homo sapiens OX=9606 GN=TRANK1 PE=2 SV=4	18111	rowlf_20220719_op_hs_mhc_nalm-6_classi_20perc_repl1.ScanId;v=1;d1=8012.8012.3	controllerType=0 controllerNumber=1 scan=8012	18.4999
8	P.DLQSHHEL.K	DLQSHHEL		-1.2625	13.9339	15.1674	0.1314	18.9858	2.6105	14.186	489.735	2	978.462	978.464	0	-1.5	100	Non	535.2	81.99	81.99	2.05	1	>sp|O15198|SMAD9_HUMAN Mothers against decapentaplegic homolog 9 OS=Homo sapiens OX=9606 GN=SMAD9 PE=1 SV=1	580	rowlf_20220719_op_hs_mhc_nalm-6_classi_20perc_repl1.ScanId;v=1;d1=6051.6051.2	controllerType=0 controllerNumber=1 scan=6051	13.9951
8	F.HAFLKTEF.S	HAFLKTEF		-0.0125	13.8678	27.4688	0.2856	2.7697	2.7675	2.7621	496.762	2	992.517	992.52	0	-2.7	80	Non	483.94	184.3	184.3	2.09	1	>sp|O15492|RGS16_HUMAN Regulator of G-protein signaling 16 OS=Homo sapiens OX=9606 GN=RGS16 PE=1 SV=2	665	rowlf_20220719_op_hs_mhc_nalm-6_classi_20perc_repl1.ScanId;v=1;d1=17981.17981.2	controllerType=0 controllerNumber=1 scan=17981	40.8519
8	S.ESHVHSLL.S	ESHVHSLL		0.0375	7.968	42.5714	1.3872	25.4898	8.9656	11.3553	461.243	2	921.479	921.479	0	0.1	826	Non	508.54	158.26	158.26	3	2	>sp|O43314|VIP2_HUMAN Inositol hexakisphosphate and diphosphoinositol-pentakisphosphate kinase 2 OS=Homo sapiens OX=9606 GN=PPIP5K2 PE=1 SV=3	760	rowlf_20220719_op_hs_mhc_nalm-6_classi_20perc_repl1.ScanId;v=1;d1=9834.9834.2	controllerType=0 controllerNumber=1 scan=9834	22.5794
8	A.SGKLKLSL.T	SGKLKLSL		0.2	37.2353	40.875	0.0239	15.5339	6.9268	8.0978	423.276	2	845.545	845.545	0	-0.9	235	Non	590.01	106.38	106.38	5.98	4	>sp|O43660|PLRG1_HUMAN Pleiotropic regulator 1 OS=Homo sapiens OX=9606 GN=PLRG1 PE=1 SV=1	881	rowlf_20220719_op_hs_mhc_nalm-6_classi_20perc_repl1.ScanId;v=1;d1=16081.16081.2	controllerType=0 controllerNumber=1 scan=16081	36.6283
8	K.YQHTGAVL.D	YQHTGAVL		0.0875	26.0732	10.7648	2.6382	1.2257	3.6478	5.5406	444.732	2	888.457	888.457	0	-1	53	Non	372.18	94.15	94.15	2.18	4	>sp|O43684|BUB3_HUMAN Mitotic checkpoint protein BUB3 OS=Homo sapiens OX=9606 GN=BUB3 PE=1 SV=1	892	rowlf_20220719_op_hs_mhc_nalm-6_classi_20perc_repl1.ScanId;v=1;d1=9498.9498.2	controllerType=0 controllerNumber=1 scan=9498	21.8393
8	D.LPQRKSSL.V	LPQRKSSL		-0.9375	20.9375	33.8125	0.0361	31.4783	2.4918	20.2143	310.19	3	928.557	928.557	0	-0.5	103	Non	130.17	17.77	17.77	2.29	6	>sp|O43768|ENSA_HUMAN Alpha-endosulfine OS=Homo sapiens OX=9606 GN=ENSA PE=1 SV=1	919	rowlf_20220719_op_hs_mhc_nalm-6_classi_20perc_repl1.ScanId;v=1;d1=3406.3406.3	controllerType=0 controllerNumber=1 scan=3406	8.0257
8	A.HGYVKQSL.N	HGYVKQSL		-0.6375	30.5517	25.425	0.0503	14.7908	4.0759	4.7565	466.254	2	931.501	931.5	0	2.1	89	Non	432.18	195.25	195.25	2.33	3	>sp|O43813|LANC1_HUMAN Glutathione S-transferase LANCL1 OS=Homo sapiens OX=9606 GN=LANCL1 PE=1 SV=1	929	rowlf_20220719_op_hs_mhc_nalm-6_classi_20perc_repl1.ScanId;v=1;d1=4880.4880.2	controllerType=0 controllerNumber=1 scan=4880	11.3727
8	S.ELLKRTAL.H	ELLKRTAL		0.075	35.65	14.5613	0.0116	18.3475	5.6015	23	472.301	2	943.595	943.593	0	2	49	Non	569.33	101.31	101.31	2.91	3	>sp|O43929|ORC4_HUMAN Origin recognition complex subunit 4 OS=Homo sapiens OX=9606 GN=ORC4 PE=1 SV=2	964	rowlf_20220719_op_hs_mhc_nalm-6_classi_20perc_repl1.ScanId;v=1;d1=12584.12584.2	controllerType=0 controllerNumber=1 scan=12584	28.8312
8	T.SERTVLRY.M	SERTVLRY		-0.9125	0.5068	60.5556	26.8415	2.6504	17.5135	10.7228	512.283	2	1023.56	1023.56	0	1.3	488	Non	350.18	35.88	35.88	1.32	6	>sp|O60231|DHX16_HUMAN Pre-mRNA-splicing factor ATP-dependent RNA helicase DHX16 OS=Homo sapiens OX=9606 GN=DHX16 PE=1 SV=2	970	rowlf_20220719_op_hs_mhc_nalm-6_classi_20perc_repl1.ScanId;v=1;d1=9815.9815.1	controllerType=0 controllerNumber=1 scan=9815	22.5381
8	A.QFETKKLY.A	QFETKKLY		-1.275	3.9279	55	18.0894	1.3627	5.1805	8.6188	528.789	2	1056.57	1056.57	0	-2.4	79	Non	590.4	331.28	331.28	5.57	5	>sp|O60613|SEP15_HUMAN Selenoprotein F OS=Homo sapiens OX=9606 GN=SELENOF PE=1 SV=4	1070	rowlf_20220719_op_hs_mhc_nalm-6_classi_20perc_repl1.ScanId;v=1;d1=12417.12417.2	controllerType=0 controllerNumber=1 scan=12417	28.4594
8	L.EIIRKYVL.D	EIIRKYVL		0.475	40.5	26.6216	0.0419	27.1714	14.8125	18.05	345.219	3	1033.64	1033.64	0	0.4	280	Non	199.11	78.9	78.9	2.89	3	>sp|O60645|EXOC3_HUMAN Exocyst complex component 3 OS=Homo sapiens OX=9606 GN=EXOC3 PE=1 SV=3	1074	rowlf_20220719_op_hs_mhc_nalm-6_classi_20perc_repl1.ScanId;v=1;d1=21241.21241.3	controllerType=0 controllerNumber=1 scan=21241	48.1114
8	A.HQVVVAKY.A	HQVVVAKY		0.3125	4.1878	26.5405	34.4	0.2431	11.9412	7.1353	472.272	2	943.537	943.536	0	0.5	59	Non	522.01	248.98	248.98	4.81	7	>sp|O75083|WDR1_HUMAN WD repeat-containing protein 1 OS=Homo sapiens OX=9606 GN=WDR1 PE=1 SV=4	1209	rowlf_20220719_op_hs_mhc_nalm-6_classi_20perc_repl1.ScanId;v=1;d1=6616.6616.2	controllerType=0 controllerNumber=1 scan=6616	15.2594
8	L.DLQTKSAL.K	DLQTKSAL		-0.375	38	32.3333	0.0642	23.4098	6.3184	42	438.245	2	875.482	875.483	0	-1	514	Non	474.27	68.74	68.74	4.14	3	>sp|O75330|HMMR_HUMAN Hyaluronan mediated motility receptor OS=Homo sapiens OX=9606 GN=HMMR PE=1 SV=2	1271	rowlf_20220719_op_hs_mhc_nalm-6_classi_20perc_repl1.ScanId;v=1;d1=10315.10315.2	controllerType=0 controllerNumber=1 scan=10315	23.6598
8	A.ALREKTSL.S	ALREKTSL		-0.5	33	6.7863	0.0226	3.1741	3.0923	11.9605	459.274	2	917.541	917.542	0	-0.4	122	Non	526.22	100.75	100.75	4.35	3	>sp|O75330|HMMR_HUMAN Hyaluronan mediated motility receptor OS=Homo sapiens OX=9606 GN=HMMR PE=1 SV=2	1271	rowlf_20220719_op_hs_mhc_nalm-6_classi_20perc_repl1.ScanId;v=1;d1=4692.4692.2	controllerType=0 controllerNumber=1 scan=4692	10.9297
8	S.DLKERTVL.S	DLKERTVL		-0.5375	36.5	25.575	0.0065	16.0237	7.712	16.3214	487.286	2	973.566	973.568	0	-1.9	1285	Non	469.98	9.5	9.5	1.59	4	>sp|O75376|NCOR1_HUMAN Nuclear receptor corepressor 1 OS=Homo sapiens OX=9606 GN=NCOR1 PE=1 SV=2	1291	rowlf_20220719_op_hs_mhc_nalm-6_classi_20perc_repl1.ScanId;v=1;d1=12123.12123.2	controllerType=0 controllerNumber=1 scan=12123	27.7874
8	K.DTKSKVTL.L	DTKSKVTL		-0.6875	14.8155	37.1818	0.0343	20.8738	8.5911	10.1287	446.26	2	891.513	891.515	0	-1.6	303	Non	466.42	59.75	59.75	3.93	7	>sp|O75534|CSDE1_HUMAN Cold shock domain-containing protein E1 OS=Homo sapiens OX=9606 GN=CSDE1 PE=1 SV=2	1348	rowlf_20220719_op_hs_mhc_nalm-6_classi_20perc_repl1.ScanId;v=1;d1=5369.5369.2	controllerType=0 controllerNumber=1 scan=5369	12.4533
8	N.DPHVKTNL.L	DPHVKTNL		-1.05	50.6944	49	0.0978	43.25	8.2475	20.2143	462.252	2	923.496	923.495	0	1.5	1886	Non	265.36	76.15	76.15	2.9	14	>sp|O75643|U520_HUMAN U5 small nuclear ribonucleoprotein 200 kDa helicase OS=Homo sapiens OX=9606 GN=SNRNP200 PE=1 SV=2	1380	rowlf_20220719_op_hs_mhc_nalm-6_classi_20perc_repl1.ScanId;v=1;d1=6660.6660.2	controllerType=0 controllerNumber=1 scan=6660	15.3639
8	E.IKKRFRQL.S	IKKRFRQL		-1.15	75	65	0.3537	25.4898	19.9815	6.9413	544.855	2	1088.7	1088.71	0	-2.1	73	Non	304.6	45.43	45.43	3.17	4	>sp|O75937|DNJC8_HUMAN DnaJ homolog subfamily C member 8 OS=Homo sapiens OX=9606 GN=DNAJC8 PE=1 SV=2	1460	rowlf_20220719_op_hs_mhc_nalm-6_classi_20perc_repl1.ScanId;v=1;d1=4646.4646.2	controllerType=0 controllerNumber=1 scan=4646	10.8269
8	Q.TDKLKELY.G	TDKLKELY		-1.15	0.1664	59.5455	17.2962	13.5585	14.6953	22.2727	337.19	3	1009.55	1009.56	0	-2.1	108	Non	205.39	56.76	56.76	2.67	4	>sp|O76094|SRP72_HUMAN Signal recognition particle subunit SRP72 OS=Homo sapiens OX=9606 GN=SRP72 PE=1 SV=3	1503	rowlf_20220719_op_hs_mhc_nalm-6_classi_20perc_repl1.ScanId;v=1;d1=11932.11932.3	controllerType=0 controllerNumber=1 scan=11932	27.3415
8	L.HPIIKEAL.E	HPIIKEAL		0.3	18.5524	39.4444	0.0307	29.0667	2.9116	16.0357	460.781	2	920.555	920.556	0	-1.8	956	Non	419.36	78.08	78.08	1.78	1	>sp|O94915|FRYL_HUMAN Protein furry homolog-like OS=Homo sapiens OX=9606 GN=FRYL PE=1 SV=2	1563	rowlf_20220719_op_hs_mhc_nalm-6_classi_20perc_repl1.ScanId;v=1;d1=12318.12318.2	controllerType=0 controllerNumber=1 scan=12318	28.2304
8	E.DLGKKIAL.A	DLGKKIAL		0.275	38.25	18.9769	0.033	32.95	7.8481	37	429.277	2	857.546	857.545	0	1.1	499	Non	391.94	114.05	114.05	4.24	4	>sp|O94979|SC31A_HUMAN Protein transport protein Sec31A OS=Homo sapiens OX=9606 GN=SEC31A PE=1 SV=3	1580	rowlf_20220719_op_hs_mhc_nalm-6_classi_20perc_repl1.ScanId;v=1;d1=15834.15834.2	controllerType=0 controllerNumber=1 scan=15834	36.0682
8	Y.FSGPAITL.E	FSGPAITL		1.175	10.11	10.1508	7.6863	14.8738	1.9696	3.5858	805.444	1	805.444	805.445	0	-1.1	612	Non	438.24	44.63	44.63	1.65	1	>sp|O95155|UBE4B_HUMAN Ubiquitin conjugation factor E4 B OS=Homo sapiens OX=9606 GN=UBE4B PE=1 SV=1	1611	rowlf_20220719_op_hs_mhc_nalm-6_classi_20perc_repl1.ScanId;v=1;d1=32281.32281.1	controllerType=0 controllerNumber=1 scan=32281	73.4612
8	S.RQLTLGAY.K	RQLTLGAY		-0.125	8.8636	44.5	40.0952	0.4418	21.1395	11.5789	461.259	2	921.511	921.515	0	-4.3	159	Non	380.66	79.16	79.16	1.95	3	>sp|O95619|YETS4_HUMAN YEATS domain-containing protein 4 OS=Homo sapiens OX=9606 GN=YEATS4 PE=1 SV=1	1744	rowlf_20220719_op_hs_mhc_nalm-6_classi_20perc_repl1.ScanId;v=1;d1=17610.17610.2	controllerType=0 controllerNumber=1 scan=17610	40.0464
8	Y.PAAKRVKL.D	PAAKRVKL		-0.2875	55.7143	54.4118	0.7936	57.8571	13.6352	24	441.798	2	882.588	882.588	0	-0.3	320	Non	419.17	116.57	116.57	4.44	7	>sp|P01106|MYC_HUMAN Myc proto-oncogene protein OS=Homo sapiens OX=9606 GN=MYC PE=1 SV=1	1933	rowlf_20220719_op_hs_mhc_nalm-6_classi_20perc_repl1.ScanId;v=1;d1=6767.6767.2	controllerType=0 controllerNumber=1 scan=6767	15.6015
8	L.PSRKVDAL.D	PSRKVDAL		-0.5625	55	62.7778	1.3987	35.4667	16.5116	44	443.261	2	885.515	885.515	0	0.1	390	Non	479.1	131.16	131.16	4.37	13	>sp|P04053|TDT_HUMAN DNA nucleotidylexotransferase OS=Homo sapiens OX=9606 GN=DNTT PE=1 SV=3	2121	rowlf_20220719_op_hs_mhc_nalm-6_classi_20perc_repl1.ScanId;v=1;d1=9897.9897.2	controllerType=0 controllerNumber=1 scan=9897	22.7087
8	G.VQKILQDY.K	VQKILQDY		-0.4	8.5993	53.5294	30.5686	0.3505	26.1667	10.7327	503.783	2	1006.56	1006.56	0	1.2	424	Non	394.03	10.28	10.28	3.08	12	>sp|P06576|ATPB_HUMAN ATP synthase subunit beta, mitochondrial OS=Homo sapiens OX=9606 GN=ATP5F1B PE=1 SV=3	2274	rowlf_20220719_op_hs_mhc_nalm-6_classi_20perc_repl1.ScanId;v=1;d1=16103.16103.2	controllerType=0 controllerNumber=1 scan=16103	36.6827
8	E.ELKKKYGI.-	ELKKKYGI		-1.075	63.8636	38.7	0.2695	41.375	36.25	51.6667	489.803	2	978.599	978.598	0	1.2	80	Non	340.02	69.56	69.56	1.53	1	>sp|P07108|ACBP_HUMAN Acyl-CoA-binding protein OS=Homo sapiens OX=9606 GN=DBI PE=1 SV=2	2301	rowlf_20220719_op_hs_mhc_nalm-6_classi_20perc_repl1.ScanId;v=1;d1=4517.4517.2	controllerType=0 controllerNumber=1 scan=4517	10.5188
8	E.HLITKPVL.G	HLITKPVL		0.8625	30.1034	3.3414	0.0336	5.2237	3.3682	7.7582	460.8	2	920.593	920.593	0	-0.2	628	Non	491.93	48.78	48.78	4.34	10	>sp|P07814|SYEP_HUMAN Bifunctional glutamate/proline--tRNA ligase OS=Homo sapiens OX=9606 GN=EPRS1 PE=1 SV=5	2348	rowlf_20220719_op_hs_mhc_nalm-6_classi_20perc_repl1.ScanId;v=1;d1=15732.15732.2	controllerType=0 controllerNumber=1 scan=15732	35.8555
8	Q.DLRTRVVL.R	DLRTRVVL		0.35	48.3333	31	0.0126	16.8057	12.3652	17.3913	486.305	2	971.603	971.6	0	3.7	114	Non	270.5	46.68	46.68	1.33	2	>sp|P08236|BGLR_HUMAN Beta-glucuronidase OS=Homo sapiens OX=9606 GN=GUSB PE=1 SV=2	2386	rowlf_20220719_op_hs_mhc_nalm-6_classi_20perc_repl1.ScanId;v=1;d1=18776.18776.2	controllerType=0 controllerNumber=1 scan=18776	42.614
8	C.FVKNREEL.G	FVKNREEL		-1.0125	29.5455	16.6448	0.0362	9.3431	4.6002	4.5638	345.526	3	1034.56	1034.56	0	0.2	163	Non	218.51	9.42	9.42	2.42	5	>sp|P09874|PARP1_HUMAN Poly [ADP-ribose] polymerase 1 OS=Homo sapiens OX=9606 GN=PARP1 PE=1 SV=4	2503	rowlf_20220719_op_hs_mhc_nalm-6_classi_20perc_repl1.ScanId;v=1;d1=5857.5857.3	controllerType=0 controllerNumber=1 scan=5857	13.5591
8	K.TQKENTVF.R	TQKENTVF		-1.1	14.1553	28.6786	2.4105	0.3325	6.5835	6.8492	483.748	2	966.489	966.489	0	0.1	443	Non	140.06	22.84	22.84	2.23	9	>sp|P10242|MYB_HUMAN Transcriptional activator Myb OS=Homo sapiens OX=9606 GN=MYB PE=1 SV=2	2611	rowlf_20220719_op_hs_mhc_nalm-6_classi_20perc_repl1.ScanId;v=1;d1=8397.8397.2	controllerType=0 controllerNumber=1 scan=8397	19.389
8	M.EEKFHNEL.N	EEKFHNEL		-1.8125	25.5106	54.7059	1.379	15.9363	14.2891	13.86	349.17	3	1045.49	1045.49	0	-0.1	272	Non	102.36	27.29	27.29	2.23	14	>sp|P12270|TPR_HUMAN Nucleoprotein TPR OS=Homo sapiens OX=9606 GN=TPR PE=1 SV=3	2760	rowlf_20220719_op_hs_mhc_nalm-6_classi_20perc_repl1.ScanId;v=1;d1=7954.7954.3	controllerType=0 controllerNumber=1 scan=7954	18.3627
8	L.NPSLKHTL.A	NPSLKHTL		-0.7625	8.9809	29.2308	0.0164	30.76	2.0286	8.4457	455.262	2	909.517	909.515	0	2	83	Non	396.44	119.17	119.17	1.33	2	>sp|P12757|SKIL_HUMAN Ski-like protein OS=Homo sapiens OX=9606 GN=SKIL PE=1 SV=2	2778	rowlf_20220719_op_hs_mhc_nalm-6_classi_20perc_repl1.ScanId;v=1;d1=6671.6671.2	controllerType=0 controllerNumber=1 scan=6671	15.3843
8	V.SPVVRVAV.E	SPVVRVAV		1.4625	52.2222	37.5455	0.2663	44.7143	8.2742	20.9286	413.76	2	826.512	826.514	0	-2.7	502	Non	229.38	104.02	104.02	3.64	13	>sp|P13639|EF2_HUMAN Elongation factor 2 OS=Homo sapiens OX=9606 GN=EEF2 PE=1 SV=4	2822	rowlf_20220719_op_hs_mhc_nalm-6_classi_20perc_repl1.ScanId;v=1;d1=17120.17120.2	controllerType=0 controllerNumber=1 scan=17120	38.9339
8	R.DLAARNVL.L	DLAARNVL		0.4875	36.4444	28.3929	0.167	23.082	11.0504	30	436.253	2	871.499	871.5	0	-1	818	Non	344.18	344.18	344.18	4.24	5	>sp|P16234|PGFRA_HUMAN Platelet-derived growth factor receptor alpha OS=Homo sapiens OX=9606 GN=PDGFRA PE=1 SV=1	3049	rowlf_20220719_op_hs_mhc_nalm-6_classi_20perc_repl1.ScanId;v=1;d1=18526.18526.2	controllerType=0 controllerNumber=1 scan=18526	42.0727
8	A.ALKKALAA.A	ALKKALAA		0.875	62.5	13.9692	1.9496	11.3994	29.8667	40	393.265	2	785.523	785.524	0	-1.8	61	Non	299.61	21.44	21.44	3.01	14	>sp|P16403|H12_HUMAN Histone H1.2 OS=Homo sapiens OX=9606 GN=H1-2 PE=1 SV=2	3058	rowlf_20220719_op_hs_mhc_nalm-6_classi_20perc_repl1.ScanId;v=1;d1=4955.4955.2	controllerType=0 controllerNumber=1 scan=4955	11.5323
8	S.LAALKKAL.A	LAALKKAL		1.125	42.6667	31.15	0.1285	22.7083	7.0434	16.4643	414.289	2	827.572	827.571	0	0.6	59	Non	579.28	55.03	55.03	4.4	14	>sp|P16403|H12_HUMAN Histone H1.2 OS=Homo sapiens OX=9606 GN=H1-2 PE=1 SV=2	3058	rowlf_20220719_op_hs_mhc_nalm-6_classi_20perc_repl1.ScanId;v=1;d1=10704.10704.2	controllerType=0 controllerNumber=1 scan=10704	24.5652
8	Q.VQQVAAEY.C	VQQVAAEY		0.025	3.8805	35.9231	36.8667	0.3369	11.2017	9.14	454.229	2	907.451	907.452	0	-1.2	183	Non	312.07	52.26	52.26	1.31	3	>sp|P17844|DDX5_HUMAN Probable ATP-dependent RNA helicase DDX5 OS=Homo sapiens OX=9606 GN=DDX5 PE=1 SV=1	3137	rowlf_20220719_op_hs_mhc_nalm-6_classi_20perc_repl1.ScanId;v=1;d1=11921.11921.2	controllerType=0 controllerNumber=1 scan=11921	27.3169
8	E.VLRVTHEL.Q	VLRVTHEL		0.5125	32.9231	2.5149	0.3564	3.5994	4.1406	6.9246	322.862	3	966.573	966.573	0	-0.4	59	Non	283.24	67.67	67.67	1.53	1	>sp|P17980|PRS6A_HUMAN 26S proteasome regulatory subunit 6A OS=Homo sapiens OX=9606 GN=PSMC3 PE=1 SV=3	3146	rowlf_20220719_op_hs_mhc_nalm-6_classi_20perc_repl1.ScanId;v=1;d1=11738.11738.3	controllerType=0 controllerNumber=1 scan=11738	26.9176
8	L.DAKGHGVL.E	DAKGHGVL		-0.2	42.0833	67.5	0.4181	30.44	11.8655	18.15	398.719	2	796.431	796.431	0	-0.6	33	Non	345.27	47.93	47.93	1.37	4	>sp|P18074|ERCC2_HUMAN General transcription and DNA repair factor IIH helicase subunit XPD OS=Homo sapiens OX=9606 GN=ERCC2 PE=1 SV=1	3151	rowlf_20220719_op_hs_mhc_nalm-6_classi_20perc_repl1.ScanId;v=1;d1=548.548.2	controllerType=0 controllerNumber=1 scan=548	1.3456
8	K.INKKRIAL.T	INKKRIAL		-0.15	48.1111	43.5714	0.0434	19.7193	8.9838	7.3496	478.324	2	955.641	955.641	0	0.3	162	Non	199.61	15.25	15.25	1.45	4	>sp|P18124|RL7_HUMAN 60S ribosomal protein L7 OS=Homo sapiens OX=9606 GN=RPL7 PE=1 SV=1	3157	rowlf_20220719_op_hs_mhc_nalm-6_classi_20perc_repl1.ScanId;v=1;d1=4431.4431.2	controllerType=0 controllerNumber=1 scan=4431	10.3277
8	V.SPKVRKVL.Q	SPKVRKVL		-0.3125	19.2222	51.4706	0.0139	25.7347	7.9699	6.7235	309.543	3	926.615	926.615	0	0.9	102	Non	303.31	200.59	200.59	4.37	4	>sp|P18124|RL7_HUMAN 60S ribosomal protein L7 OS=Homo sapiens OX=9606 GN=RPL7 PE=1 SV=1	3157	rowlf_20220719_op_hs_mhc_nalm-6_classi_20perc_repl1.ScanId;v=1;d1=3335.3335.3	controllerType=0 controllerNumber=1 scan=3335	7.8524
8	A.EALPKQSV.D	EALPKQSV		-0.4375	25.0638	27.4375	0.3127	43.375	8.4097	19.5625	436.248	2	871.488	871.488	0	-0.7	167	Non	346.09	98.35	98.35	1.53	1	>sp|P20290|BTF3_HUMAN Transcription factor BTF3 OS=Homo sapiens OX=9606 GN=BTF3 PE=1 SV=1	3257	rowlf_20220719_op_hs_mhc_nalm-6_classi_20perc_repl1.ScanId;v=1;d1=8073.8073.2	controllerType=0 controllerNumber=1 scan=8073	18.6358
8	G.AQAAIVVY.D	AQAAIVVY		1.6875	4.225	22.7742	31.3958	0.0433	10.9571	5.3249	834.472	1	834.472	834.472	0	0.5	93	Non	333.8	65.72	65.72	2.03	1	>sp|P20339|RAB5A_HUMAN Ras-related protein Rab-5A OS=Homo sapiens OX=9606 GN=RAB5A PE=1 SV=2	3264	rowlf_20220719_op_hs_mhc_nalm-6_classi_20perc_repl1.ScanId;v=1;d1=23191.23191.1	controllerType=0 controllerNumber=1 scan=23191	52.5027
8	L.RNRLKYAL.T	RNRLKYAL		-1.0375	60.6818	62.7778	0.3905	24.875	13.7799	6.8939	517.316	2	1033.63	1033.63	0	-1	49	Non	186.8	6.7	6.7	2.22	4	>sp|P22090|RS4Y1_HUMAN 40S ribosomal protein S4, Y isoform 1 OS=Homo sapiens OX=9606 GN=RPS4Y1 PE=1 SV=2	15479	rowlf_20220719_op_hs_mhc_nalm-6_classi_20perc_repl1.ScanId;v=1;d1=7443.7443.2	controllerType=0 controllerNumber=1 scan=7443	17.1619
8	G.KVRVDVTY.P	KVRVDVTY		-0.1625	7.6379	38.5	30.0784	0.4992	22.4054	8.1793	490.284	2	979.561	979.557	0	4.1	75	Non	348.02	100.61	100.61	3.5	4	>sp|P22090|RS4Y1_HUMAN 40S ribosomal protein S4, Y isoform 1 OS=Homo sapiens OX=9606 GN=RPS4Y1 PE=1 SV=2	15479	rowlf_20220719_op_hs_mhc_nalm-6_classi_20perc_repl1.ScanId;v=1;d1=10871.10871.2	controllerType=0 controllerNumber=1 scan=10871	24.9498
8	V.DTAVRHVL.L	DTAVRHVL		0.2625	11.8842	35.4615	0.1672	33.35	8.1522	12.0909	455.758	2	910.509	910.51	0	-1.1	169	Non	602.73	127.08	127.08	7.13	2	>sp|P23396|RS3_HUMAN 40S ribosomal protein S3 OS=Homo sapiens OX=9606 GN=RPS3 PE=1 SV=2	3445	rowlf_20220719_op_hs_mhc_nalm-6_classi_20perc_repl1.ScanId;v=1;d1=8970.8970.2	controllerType=0 controllerNumber=1 scan=8970	20.654
8	S.AQKSLSEY.N	AQKSLSEY		-1.025	3.8654	34.7143	27.3433	0.0278	14.8281	6.4038	463.236	2	925.465	925.462	0	2.7	756	Non	401.94	125.77	125.77	4.21	17	>sp|P24928|RPB1_HUMAN DNA-directed RNA polymerase II subunit RPB1 OS=Homo sapiens OX=9606 GN=POLR2A PE=1 SV=2	3522	rowlf_20220719_op_hs_mhc_nalm-6_classi_20perc_repl1.ScanId;v=1;d1=5806.5806.2	controllerType=0 controllerNumber=1 scan=5806	13.4385
8	N.NPKIKDIL.A	NPKIKDIL		-0.45	59.1071	60	0.044	42.8889	9.7816	30.25	470.796	2	940.586	940.583	0	3.3	123	Non	483.61	87.71	87.71	4.26	17	>sp|P24928|RPB1_HUMAN DNA-directed RNA polymerase II subunit RPB1 OS=Homo sapiens OX=9606 GN=POLR2A PE=1 SV=2	3522	rowlf_20220719_op_hs_mhc_nalm-6_classi_20perc_repl1.ScanId;v=1;d1=16194.16194.2	controllerType=0 controllerNumber=1 scan=16194	36.8872
8	I.AQRYLLQY.Q	AQRYLLQY		-0.5875	4.4923	31.35	26.622	0.121	24.6296	6.1854	527.788	2	1054.57	1054.57	0	1.2	94	Non	392.96	117.86	117.86	2.52	2	>sp|P25789|PSA4_HUMAN Proteasome subunit alpha type-4 OS=Homo sapiens OX=9606 GN=PSMA4 PE=1 SV=1	3558	rowlf_20220719_op_hs_mhc_nalm-6_classi_20perc_repl1.ScanId;v=1;d1=21679.21679.2	controllerType=0 controllerNumber=1 scan=21679	49.0863
8	T.TPHLHSIL.K	TPHLHSIL		0.325	16.7616	45	0.1455	30.08	3.9953	19.1875	459.264	2	917.522	917.52	0	1.6	169	Non	519.75	173.25	173.25	2.91	1	>sp|P25963|IKBA_HUMAN NF-kappa-B inhibitor alpha OS=Homo sapiens OX=9606 GN=NFKBIA PE=1 SV=1	3567	rowlf_20220719_op_hs_mhc_nalm-6_classi_20perc_repl1.ScanId;v=1;d1=15916.15916.2	controllerType=0 controllerNumber=1 scan=15916	36.2441
8	S.YIHSKVKV.I	YIHSKVKV		-0.025	32.3462	6.2122	0.4153	15.9363	6.6259	8.525	325.201	3	973.588	973.583	0	4.8	827	Non	219.14	22.15	22.15	2.16	18	>sp|P26358|DNMT1_HUMAN DNA (cytosine-5)-methyltransferase 1 OS=Homo sapiens OX=9606 GN=DNMT1 PE=1 SV=2	3576	rowlf_20220719_op_hs_mhc_nalm-6_classi_20perc_repl1.ScanId;v=1;d1=3367.3367.3	controllerType=0 controllerNumber=1 scan=3367	7.9325
8	Y.LAKVKSLL.N	LAKVKSLL		1.1	31.2593	17.6025	0.0695	15.3227	8.4381	8.525	436.303	2	871.598	871.597	0	0.4	79	Non	290.45	38.56	38.56	2.88	18	>sp|P26358|DNMT1_HUMAN DNA (cytosine-5)-methyltransferase 1 OS=Homo sapiens OX=9606 GN=DNMT1 PE=1 SV=2	3576	rowlf_20220719_op_hs_mhc_nalm-6_classi_20perc_repl1.ScanId;v=1;d1=14657.14657.2	controllerType=0 controllerNumber=1 scan=14657	33.5221
8	E.TQTLVREY.F	TQTLVREY		-0.775	2.7711	33.25	31.7292	0.5308	13.8931	4.092	505.269	2	1009.53	1009.53	0	-0.4	409	Non	426.21	26.78	26.78	1.46	2	>sp|P26641|EF1G_HUMAN Elongation factor 1-gamma OS=Homo sapiens OX=9606 GN=EEF1G PE=1 SV=3	3595	rowlf_20220719_op_hs_mhc_nalm-6_classi_20perc_repl1.ScanId;v=1;d1=12309.12309.2	controllerType=0 controllerNumber=1 scan=12309	28.2105
8	D.ESRIKATV.M	ESRIKATV		-0.3625	38.8125	54.4118	0.5907	45.6667	28.6667	27.8333	452.266	2	903.525	903.526	0	-0.5	584	Non	504.38	79.3	79.3	1.91	2	>sp|P27694|RFA1_HUMAN Replication protein A 70 kDa DNA-binding subunit OS=Homo sapiens OX=9606 GN=RPA1 PE=1 SV=2	3625	rowlf_20220719_op_hs_mhc_nalm-6_classi_20perc_repl1.ScanId;v=1;d1=4270.4270.2	controllerType=0 controllerNumber=1 scan=4270	9.9669
8	R.ELFKKRAL.S	ELFKKRAL		-0.45	35.55	13.8151	0.0124	10.8308	9.0075	12.8182	335.547	3	1004.63	1004.63	0	0.8	10	Non	363.49	120.73	120.73	2.21	1	>sp|P29084|T2EB_HUMAN Transcription initiation factor IIE subunit beta OS=Homo sapiens OX=9606 GN=GTF2E2 PE=1 SV=1	3700	rowlf_20220719_op_hs_mhc_nalm-6_classi_20perc_repl1.ScanId;v=1;d1=8583.8583.3	controllerType=0 controllerNumber=1 scan=8583	19.8025
8	A.ELLKKEKI.N	ELLKKEKI		-0.825	57.6786	22.7097	0.8349	51.3158	17.1351	57.5	334.219	3	1000.64	1000.64	0	2.6	520	Non	346.85	37.52	37.52	1.55	4	>sp|P29401|TKT_HUMAN Transketolase OS=Homo sapiens OX=9606 GN=TKT PE=1 SV=3	3722	rowlf_20220719_op_hs_mhc_nalm-6_classi_20perc_repl1.ScanId;v=1;d1=6350.6350.3	controllerType=0 controllerNumber=1 scan=6350	14.6825
8	S.LPRDRQAL.V	LPRDRQAL		-1.025	10.2648	41.625	0.0361	21.2209	3.6327	13.72	484.785	2	968.563	968.564	0	-0.3	170	Non	192.96	34.57	34.57	2.32	8	>sp|P30281|CCND3_HUMAN G1/S-specific cyclin-D3 OS=Homo sapiens OX=9606 GN=CCND3 PE=1 SV=2	3765	rowlf_20220719_op_hs_mhc_nalm-6_classi_20perc_repl1.ScanId;v=1;d1=5633.5633.1	controllerType=0 controllerNumber=1 scan=5633	13.0378
8	L.DQKDHAVF.T	DQKDHAVF		-1.1	13.2686	54.4118	0.9934	2.4107	10.505	8.1902	480.232	2	959.457	959.458	0	-1.3	244	Non	471.59	139.66	139.66	4.25	5	>sp|P31689|DNJA1_HUMAN DnaJ homolog subfamily A member 1 OS=Homo sapiens OX=9606 GN=DNAJA1 PE=1 SV=2	3843	rowlf_20220719_op_hs_mhc_nalm-6_classi_20perc_repl1.ScanId;v=1;d1=7017.7017.2	controllerType=0 controllerNumber=1 scan=7017	16.1924
8	N.FGKEKFEV.K	FGKEKFEV		-0.675	53.75	28.4286	0.2829	40.1	8.8522	3.866	328.511	3	983.52	983.52	0	0	204	Non	204.98	0.38	0.38	2.51	7	>sp|P33316|DUT_HUMAN Deoxyuridine 5'-triphosphate nucleotidohydrolase, mitochondrial OS=Homo sapiens OX=9606 GN=DUT PE=1 SV=4	3909	rowlf_20220719_op_hs_mhc_nalm-6_classi_20perc_repl1.ScanId;v=1;d1=13799.13799.3	controllerType=0 controllerNumber=1 scan=13799	31.623
8	A.EALKKLIL.S	EALKKLIL		0.8	29.8788	31.2	0.0633	35.6667	8.5283	15.6176	464.314	2	927.621	927.624	0	-2.8	803	Non	467.95	54.68	54.68	4.24	4	>sp|P33991|MCM4_HUMAN DNA replication licensing factor MCM4 OS=Homo sapiens OX=9606 GN=MCM4 PE=1 SV=5	3920	rowlf_20220719_op_hs_mhc_nalm-6_classi_20perc_repl1.ScanId;v=1;d1=20101.20101.2	controllerType=0 controllerNumber=1 scan=20101	45.5991
8	I.EALVRTVL.R	EALVRTVL		1.1375	34.2857	43.2857	0.0463	29.8667	7.4697	17.8261	450.779	2	900.55	900.551	0	-1.3	445	Non	297.15	42.85	42.85	3.03	7	>sp|P35222|CTNB1_HUMAN Catenin beta-1 OS=Homo sapiens OX=9606 GN=CTNNB1 PE=1 SV=1	3954	rowlf_20220719_op_hs_mhc_nalm-6_classi_20perc_repl1.ScanId;v=1;d1=22604.22604.2	controllerType=0 controllerNumber=1 scan=22604	51.2052
8	A.QNAVRLHY.G	QNAVRLHY		-0.775	3.4914	61.1111	14.6255	1.325	24	7.541	500.771	2	1000.53	1000.53	0	1.6	482	Non	553.68	276.48	276.48	4.42	7	>sp|P35222|CTNB1_HUMAN Catenin beta-1 OS=Homo sapiens OX=9606 GN=CTNNB1 PE=1 SV=1	3954	rowlf_20220719_op_hs_mhc_nalm-6_classi_20perc_repl1.ScanId;v=1;d1=9827.9827.2	controllerType=0 controllerNumber=1 scan=9827	22.565
8	L.DPKVKAAF.T	DPKVKAAF		-0.2875	40.8571	68.3333	0.1818	12.4455	11.4958	19.375	438.253	2	875.498	875.499	0	-0.7	1055	Non	289.53	31.45	31.45	2.83	4	>sp|P35251|RFC1_HUMAN Replication factor C subunit 1 OS=Homo sapiens OX=9606 GN=RFC1 PE=1 SV=4	3970	rowlf_20220719_op_hs_mhc_nalm-6_classi_20perc_repl1.ScanId;v=1;d1=9428.9428.2	controllerType=0 controllerNumber=1 scan=9428	21.679
8	N.YIHVKPVA.A	YIHVKPVA		0.5875	50.4167	15.8062	0.803	18.9078	26.2917	23.8	309.52	3	926.546	926.546	0	-0.1	889	Non	312.05	106.72	106.72	4.2	4	>sp|P35251|RFC1_HUMAN Replication factor C subunit 1 OS=Homo sapiens OX=9606 GN=RFC1 PE=1 SV=4	3970	rowlf_20220719_op_hs_mhc_nalm-6_classi_20perc_repl1.ScanId;v=1;d1=9900.9900.3	controllerType=0 controllerNumber=1 scan=9900	22.7152
8	G.ELKIAYQL.A	ELKIAYQL		0.2125	34.7143	11.8292	0.1982	13.926	12.5225	17.0435	489.287	2	977.567	977.567	0	0.2	653	Non	321.04	68.57	68.57	1.92	4	>sp|P35606|COPB2_HUMAN Coatomer subunit beta' OS=Homo sapiens OX=9606 GN=COPB2 PE=1 SV=2	4011	rowlf_20220719_op_hs_mhc_nalm-6_classi_20perc_repl1.ScanId;v=1;d1=28021.28021.2	controllerType=0 controllerNumber=1 scan=28021	63.6211
8	A.LVKAGKVY.A	LVKAGKVY		0.5625	10.1874	53.2353	22.5476	1.1025	34.7	10.0792	439.279	2	877.55	877.551	0	-0.3	166	Non	523.9	151.92	151.92	5.47	4	>sp|P39748|FEN1_HUMAN Flap endonuclease 1 OS=Homo sapiens OX=9606 GN=FEN1 PE=1 SV=1	4118	rowlf_20220719_op_hs_mhc_nalm-6_classi_20perc_repl1.ScanId;v=1;d1=8910.8910.2	controllerType=0 controllerNumber=1 scan=8910	20.5243
8	C.EIKEKTGL.S	EIKEKTGL		-0.95	37.4118	41.375	0.0594	23.5574	14.6016	27.1667	459.269	2	917.53	917.53	0	0	93	Non	648.01	126	126	6.85	1	>sp|P40425|PBX2_HUMAN Pre-B-cell leukemia transcription factor 2 OS=Homo sapiens OX=9606 GN=PBX2 PE=1 SV=2	4144	rowlf_20220719_op_hs_mhc_nalm-6_classi_20perc_repl1.ScanId;v=1;d1=4475.4475.2	controllerType=0 controllerNumber=1 scan=4475	10.4256
8	V.PRPPHQPL.Q	PRPPHQPL		-1.725	40.5	49.75	1.036	31.0435	8.0351	7.582	471.269	2	941.532	941.532	0	0	194	Non	409.99	108.93	108.93	4.23	7	>sp|P41161|ETV5_HUMAN ETS translocation variant 5 OS=Homo sapiens OX=9606 GN=ETV5 PE=1 SV=1	4168	rowlf_20220719_op_hs_mhc_nalm-6_classi_20perc_repl1.ScanId;v=1;d1=10190.10190.2	controllerType=0 controllerNumber=1 scan=10190	23.3711
8	Y.NLKVKVLF.D	NLKVKVLF		0.9375	26.2195	24.587	0.1181	3.7682	11.0672	12.0909	480.816	2	960.625	960.624	0	0.6	357	Non	339.24	119.79	119.79	2.2	2	>sp|P42224|STAT1_HUMAN Signal transducer and activator of transcription 1-alpha/beta OS=Homo sapiens OX=9606 GN=STAT1 PE=1 SV=2	4217	rowlf_20220719_op_hs_mhc_nalm-6_classi_20perc_repl1.ScanId;v=1;d1=24644.24644.2	controllerType=0 controllerNumber=1 scan=24644	55.7401
8	N.LPSKRVSI.S	LPSKRVSI		0.1125	28.1143	30.5455	0.1443	46.1667	4.357	20.2857	450.287	2	899.567	899.567	0	-0.8	624	Non	145.89	26.08	26.08	2.25	16	>sp|P46013|KI67_HUMAN Proliferation marker protein Ki-67 OS=Homo sapiens OX=9606 GN=MKI67 PE=1 SV=2	4329	rowlf_20220719_op_hs_mhc_nalm-6_classi_20perc_repl1.ScanId;v=1;d1=9246.9246.1	controllerType=0 controllerNumber=1 scan=9246	21.2733
8	R.RPFEKSRL.D	RPFEKSRL		-1.525	15.7458	30.7727	0.1281	26.575	2.267	9.3333	344.87	3	1032.6	1032.59	0	0.3	18	Non	501.85	36.61	36.61	1.62	2	>sp|P46781|RS9_HUMAN 40S ribosomal protein S9 OS=Homo sapiens OX=9606 GN=RPS9 PE=1 SV=3	4362	rowlf_20220719_op_hs_mhc_nalm-6_classi_20perc_repl1.ScanId;v=1;d1=4331.4331.3	controllerType=0 controllerNumber=1 scan=4331	10.1051
8	V.LQKLLEEY.G	LQKLLEEY		-0.5375	5.3758	35.2308	23.6348	0.1422	26.625	8.5312	518.29	2	1035.57	1035.57	0	0.8	2398	Non	386.57	84.24	84.24	4.24	24	>sp|P46939|UTRN_HUMAN Utrophin OS=Homo sapiens OX=9606 GN=UTRN PE=1 SV=2	4369	rowlf_20220719_op_hs_mhc_nalm-6_classi_20perc_repl1.ScanId;v=1;d1=21107.21107.2	controllerType=0 controllerNumber=1 scan=21107	47.819
8	L.LVKNKITL.Q	LVKNKITL		0.5375	39.8	14.7806	0.0203	7.0983	6.595	6.6592	310.211	3	928.619	928.619	0	0	920	Non	228.81	33.1	33.1	2.89	7	>sp|P46940|IQGA1_HUMAN Ras GTPase-activating-like protein IQGAP1 OS=Homo sapiens OX=9606 GN=IQGAP1 PE=1 SV=1	4370	rowlf_20220719_op_hs_mhc_nalm-6_classi_20perc_repl1.ScanId;v=1;d1=11686.11686.3	controllerType=0 controllerNumber=1 scan=11686	26.8001
8	T.DPLQKEEL.Q	DPLQKEEL		-1.4875	66.7647	46.8	0.2128	47.5	5.1329	22.6364	486.254	2	971.501	971.504	0	-3.7	364	Non	307.17	68.92	68.92	2.9	7	>sp|P46940|IQGA1_HUMAN Ras GTPase-activating-like protein IQGAP1 OS=Homo sapiens OX=9606 GN=IQGAP1 PE=1 SV=1	4370	rowlf_20220719_op_hs_mhc_nalm-6_classi_20perc_repl1.ScanId;v=1;d1=14336.14336.2	controllerType=0 controllerNumber=1 scan=14336	32.8319
8	E.LAKQVIEY.A	LAKQVIEY		0.2625	3.168	27.875	10.885	1.0207	16.1512	2.4837	482.28	2	963.552	963.551	0	1.3	335	Non	380.31	102.15	102.15	4.09	4	>sp|P48556|PSMD8_HUMAN 26S proteasome non-ATPase regulatory subunit 8 OS=Homo sapiens OX=9606 GN=PSMD8 PE=1 SV=2	4451	rowlf_20220719_op_hs_mhc_nalm-6_classi_20perc_repl1.ScanId;v=1;d1=15451.15451.2	controllerType=0 controllerNumber=1 scan=15451	35.2551
8	L.SQNRVAEF.H	SQNRVAEF		-0.875	14.1359	19.3208	2.345	0.3092	4.0671	4.3169	475.739	2	950.471	950.469	0	2.6	201	Non	486.5	172.75	172.75	4.38	4	>sp|P48556|PSMD8_HUMAN 26S proteasome non-ATPase regulatory subunit 8 OS=Homo sapiens OX=9606 GN=PSMD8 PE=1 SV=2	4451	rowlf_20220719_op_hs_mhc_nalm-6_classi_20perc_repl1.ScanId;v=1;d1=9533.9533.2	controllerType=0 controllerNumber=1 scan=9533	21.9203
8	A.VLLTKKSL.A	VLLTKKSL		0.7875	49.625	9.5263	0.0841	11.7796	5.211	24.5	301.207	3	901.607	901.608	0	-0.7	231	Non	241.34	27.25	27.25	3.11	28	>sp|P49327|FAS_HUMAN Fatty acid synthase OS=Homo sapiens OX=9606 GN=FASN PE=1 SV=3	4500	rowlf_20220719_op_hs_mhc_nalm-6_classi_20perc_repl1.ScanId;v=1;d1=10550.10550.3	controllerType=0 controllerNumber=1 scan=10550	24.2151
8	L.IIKSHQGL.D	IIKSHQGL		0.125	47.6667	22.7903	0.588	7.7534	9.6638	17.5652	448.272	2	895.536	895.536	0	0.5	2404	Non	367.08	43.21	43.21	3.14	28	>sp|P49327|FAS_HUMAN Fatty acid synthase OS=Homo sapiens OX=9606 GN=FASN PE=1 SV=3	4500	rowlf_20220719_op_hs_mhc_nalm-6_classi_20perc_repl1.ScanId;v=1;d1=3507.3507.2	controllerType=0 controllerNumber=1 scan=3507	8.2631
8	V.LAGHGHLY.S	LAGHGHLY		0.1125	1.346	27.8125	30.1176	2.9991	11.4076	4.8629	434.228	2	867.448	867.447	0	1.4	1246	Non	573.53	145.15	145.15	4.47	28	>sp|P49327|FAS_HUMAN Fatty acid synthase OS=Homo sapiens OX=9606 GN=FASN PE=1 SV=3	4500	rowlf_20220719_op_hs_mhc_nalm-6_classi_20perc_repl1.ScanId;v=1;d1=9029.9029.2	controllerType=0 controllerNumber=1 scan=9029	20.7843
8	A.EAHARIHL.R	EAHARIHL		-0.3125	22.9104	40.75	0.0656	26.725	8.8785	11.7763	316.179	3	946.523	946.522	0	1.2	775	Non	358.62	177.25	177.25	4.21	5	>sp|P49736|MCM2_HUMAN DNA replication licensing factor MCM2 OS=Homo sapiens OX=9606 GN=MCM2 PE=1 SV=4	4544	rowlf_20220719_op_hs_mhc_nalm-6_classi_20perc_repl1.ScanId;v=1;d1=5229.5229.3	controllerType=0 controllerNumber=1 scan=5229	12.1505
8	R.DPKAHRFL.G	DPKAHRFL		-1.0375	47.3333	62.2222	0.2414	48.6	13.9308	13.14	328.519	3	983.542	983.542	0	0.2	59	Non	236.41	190.66	190.66	3.84	12	>sp|P49792|RBP2_HUMAN E3 SUMO-protein ligase RanBP2 OS=Homo sapiens OX=9606 GN=RANBP2 PE=1 SV=2	4569	rowlf_20220719_op_hs_mhc_nalm-6_classi_20perc_repl1.ScanId;v=1;d1=6691.6691.3	controllerType=0 controllerNumber=1 scan=6691	15.4264
8	K.DLIKKSLL.Q	DLIKKSLL		0.475	31.7037	18.1462	0.0495	24.4821	7.4789	19.8125	465.306	2	929.604	929.603	0	0.9	165	Non	573.74	29.01	29.01	2.05	2	>sp|P49917|DNLI4_HUMAN DNA ligase 4 OS=Homo sapiens OX=9606 GN=LIG4 PE=1 SV=2	4594	rowlf_20220719_op_hs_mhc_nalm-6_classi_20perc_repl1.ScanId;v=1;d1=21252.21252.2	controllerType=0 controllerNumber=1 scan=21252	48.1351
8	K.DGNIKTAL.K	DGNIKTAL		-0.2375	42.0833	59.0909	0.097	48	8.214	26.4286	416.233	2	831.458	831.457	0	1.6	1077	Non	466.94	100.56	100.56	2.13	2	>sp|P50748|KNTC1_HUMAN Kinetochore-associated protein 1 OS=Homo sapiens OX=9606 GN=KNTC1 PE=1 SV=1	4642	rowlf_20220719_op_hs_mhc_nalm-6_classi_20perc_repl1.ScanId;v=1;d1=11502.11502.2	controllerType=0 controllerNumber=1 scan=11502	26.3737
8	E.LAKQITSY.G	LAKQITSY		-0.0125	3.137	31.35	7.6112	0.6933	15.9813	2.6658	462.264	2	923.522	923.52	0	2.2	419	Non	483.22	144	144	4.38	6	>sp|P50990|TCPQ_HUMAN T-complex protein 1 subunit theta OS=Homo sapiens OX=9606 GN=CCT8 PE=1 SV=4	4650	rowlf_20220719_op_hs_mhc_nalm-6_classi_20perc_repl1.ScanId;v=1;d1=10853.10853.2	controllerType=0 controllerNumber=1 scan=10853	24.9084
8	Y.IIKDKHIL.A	IIKDKHIL		0.35	39.8	18.9846	0.029	7.6545	4.7981	6.5754	327.215	3	979.63	979.63	0	-0.4	833	Non	155.39	38.05	38.05	2.67	12	>sp|P51531|SMCA2_HUMAN Probable global transcription activator SNF2L2 OS=Homo sapiens OX=9606 GN=SMARCA2 PE=1 SV=2	4682	rowlf_20220719_op_hs_mhc_nalm-6_classi_20perc_repl1.ScanId;v=1;d1=7543.7543.3	controllerType=0 controllerNumber=1 scan=7543	17.4015
8	K.SVKVKIKL.N	SVKVKIKL		0.525	35.5	16.9563	0.0289	8.9416	7.4829	6.3991	305.551	3	914.639	914.64	0	-0.4	1534	Non	286.73	30.58	30.58	3.61	12	>sp|P51531|SMCA2_HUMAN Probable global transcription activator SNF2L2 OS=Homo sapiens OX=9606 GN=SMARCA2 PE=1 SV=2	4682	rowlf_20220719_op_hs_mhc_nalm-6_classi_20perc_repl1.ScanId;v=1;d1=11685.11685.3	controllerType=0 controllerNumber=1 scan=11685	26.7974
8	G.DLRTKATI.E	DLRTKATI		-0.4	63.4091	38.7	0.133	36.4286	19.5556	45	459.274	2	917.541	917.542	0	-0.8	395	Non	418.63	74.62	74.62	1.94	6	>sp|P51532|SMCA4_HUMAN Transcription activator BRG1 OS=Homo sapiens OX=9606 GN=SMARCA4 PE=1 SV=2	4683	rowlf_20220719_op_hs_mhc_nalm-6_classi_20perc_repl1.ScanId;v=1;d1=9183.9183.2	controllerType=0 controllerNumber=1 scan=9183	21.1227
8	F.HGLFKSTL.V	HGLFKSTL		0.175	43.0833	43.1429	0.2668	29.1	7.9177	15.9706	451.757	2	902.508	902.509	0	-1.9	459	Non	330.79	105.62	105.62	3.62	5	>sp|P51784|UBP11_HUMAN Ubiquitin carboxyl-terminal hydrolase 11 OS=Homo sapiens OX=9606 GN=USP11 PE=1 SV=3	4717	rowlf_20220719_op_hs_mhc_nalm-6_classi_20perc_repl1.ScanId;v=1;d1=14206.14206.2	controllerType=0 controllerNumber=1 scan=14206	32.555
8	A.EVLNKHSL.S	EVLNKHSL		-0.3875	26.2927	25.125	0.0372	26.75	6.6076	16.5357	313.847	3	939.526	939.526	0	0	130	Non	368.23	45.96	45.96	3.62	6	>sp|P52272|HNRPM_HUMAN Heterogeneous nuclear ribonucleoprotein M OS=Homo sapiens OX=9606 GN=HNRNPM PE=1 SV=3	4763	rowlf_20220719_op_hs_mhc_nalm-6_classi_20perc_repl1.ScanId;v=1;d1=6745.6745.3	controllerType=0 controllerNumber=1 scan=6745	15.5465
8	E.DGKLKVTL.K	DGKLKVTL		-0.075	34.4762	46.8	0.0214	40.9	11.3487	16.25	437.275	2	873.542	873.54	0	2	212	Non	544.68	40.9	40.9	2.32	2	>sp|P52888|THOP1_HUMAN Thimet oligopeptidase OS=Homo sapiens OX=9606 GN=THOP1 PE=1 SV=2	4805	rowlf_20220719_op_hs_mhc_nalm-6_classi_20perc_repl1.ScanId;v=1;d1=15706.15706.2	controllerType=0 controllerNumber=1 scan=15706	35.8032
8	T.DAVVKHVL.E	DAVVKHVL		0.95	29.7576	37.5455	0.067	27.0571	7.3592	14.3488	440.766	2	880.524	880.525	0	-0.8	194	Non	218.93	72.97	72.97	2.77	7	>sp|P53621|COPA_HUMAN Coatomer subunit alpha OS=Homo sapiens OX=9606 GN=COPA PE=1 SV=2	4834	rowlf_20220719_op_hs_mhc_nalm-6_classi_20perc_repl1.ScanId;v=1;d1=11841.11841.2	controllerType=0 controllerNumber=1 scan=11841	27.1531
8	L.VQLILHEY.K	VQLILHEY		0.6	4.0665	21.6974	20.8333	0.299	9.3756	4.8097	507.784	2	1014.56	1014.56	0	-1.4	203	Non	343.29	80.87	80.87	1.63	1	>sp|P55039|DRG2_HUMAN Developmentally-regulated GTP-binding protein 2 OS=Homo sapiens OX=9606 GN=DRG2 PE=1 SV=1	4921	rowlf_20220719_op_hs_mhc_nalm-6_classi_20perc_repl1.ScanId;v=1;d1=24953.24953.2	controllerType=0 controllerNumber=1 scan=24953	56.4511
8	C.GIRNSSVY.-	GIRNSSVY		-0.325	11.6184	56.3636	33.9487	1.1661	36	17.3478	448.234	2	895.46	895.463	0	-3.2	229	Non	329.19	82.52	82.52	1.94	2	>sp|P60033|CD81_HUMAN CD81 antigen OS=Homo sapiens OX=9606 GN=CD81 PE=1 SV=1	5115	rowlf_20220719_op_hs_mhc_nalm-6_classi_20perc_repl1.ScanId;v=1;d1=6759.6759.2	controllerType=0 controllerNumber=1 scan=6759	15.5815
8	Y.EAFVRHIL.S	EAFVRHIL		0.7375	23.9655	34.2143	0.0421	24.0714	8.1522	8	492.785	2	984.562	984.562	0	-0.5	142	Non	630.89	268.09	268.09	7.17	1	>sp|P60660|MYL6_HUMAN Myosin light polypeptide 6 OS=Homo sapiens OX=9606 GN=MYL6 PE=1 SV=2	5142	rowlf_20220719_op_hs_mhc_nalm-6_classi_20perc_repl1.ScanId;v=1;d1=18969.18969.2	controllerType=0 controllerNumber=1 scan=18969	43.0328
8	L.DLKATQAL.V	DLKATQAL		-0.05	28.6857	25.85	0.1344	12.1331	10.9637	26.4286	430.248	2	859.488	859.488	0	0	97	Non	331.39	33.58	33.58	3.17	6	>sp|P60842|IF4A1_HUMAN Eukaryotic initiation factor 4A-I OS=Homo sapiens OX=9606 GN=EIF4A1 PE=1 SV=1	5145	rowlf_20220719_op_hs_mhc_nalm-6_classi_20perc_repl1.ScanId;v=1;d1=14080.14080.2	controllerType=0 controllerNumber=1 scan=14080	32.2786
8	L.LQNSVKQY.A	LQNSVKQY		-1.0625	3.5034	34.2143	34.9143	0.1783	14.8594	4.5827	490.267	2	979.526	979.521	0	5.7	451	Non	470.26	178.1	178.1	3.75	10	>sp|P61978-2|HNRPK_HUMAN Isoform 2 of Heterogeneous nuclear ribonucleoprotein K OS=Homo sapiens OX=9606 GN=HNRNPK	5220	rowlf_20220719_op_hs_mhc_nalm-6_classi_20perc_repl1.ScanId;v=1;d1=5647.5647.2	controllerType=0 controllerNumber=1 scan=5647	13.0685
8	S.ISKALVAY.Y	ISKALVAY		1.2625	3.2579	45.4	20.0238	0.8364	26.4167	3.9333	432.763	2	864.519	864.519	0	0.5	88	Non	454.9	112.62	112.62	4.36	3	>sp|P62249|RS16_HUMAN 40S ribosomal protein S16 OS=Homo sapiens OX=9606 GN=RPS16 PE=1 SV=2	5234	rowlf_20220719_op_hs_mhc_nalm-6_classi_20perc_repl1.ScanId;v=1;d1=16115.16115.2	controllerType=0 controllerNumber=1 scan=16115	36.7102
8	S.TPRPKFSV.C	TPRPKFSV		-0.7625	16.3179	38	0.0492	38.4167	6.3901	13.88	311.184	3	931.537	931.536	0	0.8	58	Non	196.21	13.72	13.72	2.32	4	>sp|P62906|RL10A_HUMAN 60S ribosomal protein L10a OS=Homo sapiens OX=9606 GN=RPL10A PE=1 SV=2	5293	rowlf_20220719_op_hs_mhc_nalm-6_classi_20perc_repl1.ScanId;v=1;d1=11285.11285.3	controllerType=0 controllerNumber=1 scan=11285	25.8917
8	C.KQYKAVVY.S	KQYKAVVY		-0.4625	5.8555	22.9839	13.7782	0.0583	8.0351	2.2621	499.787	2	998.566	998.567	0	-0.6	67	Non	332.32	109.99	109.99	1.44	1	>sp|P63096|GNAI1_HUMAN Guanine nucleotide-binding protein G(i) subunit alpha-1 OS=Homo sapiens OX=9606 GN=GNAI1 PE=1 SV=2	5312	rowlf_20220719_op_hs_mhc_nalm-6_classi_20perc_repl1.ScanId;v=1;d1=6965.6965.2	controllerType=0 controllerNumber=1 scan=6965	16.0688
8	A.IQAVLSLY.A	IQAVLSLY		1.5625	2.8684	29.8846	44.875	0.2542	13.9119	6.9106	906.53	1	906.53	906.529	0	0.8	136	Non	353.95	12.03	12.03	2.96	28	>sp|P63261|ACTG_HUMAN Actin, cytoplasmic 2 OS=Homo sapiens OX=9606 GN=ACTG1 PE=1 SV=1	5330	rowlf_20220719_op_hs_mhc_nalm-6_classi_20perc_repl1.ScanId;v=1;d1=34431.34431.1	controllerType=0 controllerNumber=1 scan=34431	78.4275
8	A.VKRKIQAL.Q	VKRKIQAL		-0.1875	63.6364	43.5714	0.0587	11.8774	13.9937	5.4042	478.323	2	955.639	955.641	0	-2.8	10	Non	344.05	25.16	25.16	1.39	2	>sp|P67936|TPM4_HUMAN Tropomyosin alpha-4 chain OS=Homo sapiens OX=9606 GN=TPM4 PE=1 SV=3	5339	rowlf_20220719_op_hs_mhc_nalm-6_classi_20perc_repl1.ScanId;v=1;d1=3293.3293.2	controllerType=0 controllerNumber=1 scan=3293	7.7593
8	E.IVKEVSTY.I	IVKEVSTY		0.3375	3.3886	29.2692	12.2913	0.2378	13.717	3.2244	469.763	2	938.519	938.519	0	-0.9	170	Non	296.14	45.18	45.18	3.03	19	>sp|P68104|EF1A1_HUMAN Elongation factor 1-alpha 1 OS=Homo sapiens OX=9606 GN=EEF1A1 PE=1 SV=1	5342	rowlf_20220719_op_hs_mhc_nalm-6_classi_20perc_repl1.ScanId;v=1;d1=9543.9543.2	controllerType=0 controllerNumber=1 scan=9543	21.9414
8	N.VFKNKRIL.M	VFKNKRIL		-0.0625	62.7273	53.5294	0.5517	31.8261	8.5081	6.3521	339.891	3	1017.66	1017.66	0	0.6	131	Non	240.84	44.59	44.59	3.14	7	>sp|P84098|RL19_HUMAN 60S ribosomal protein L19 OS=Homo sapiens OX=9606 GN=RPL19 PE=1 SV=1	5466	rowlf_20220719_op_hs_mhc_nalm-6_classi_20perc_repl1.ScanId;v=1;d1=6566.6566.3	controllerType=0 controllerNumber=1 scan=6566	15.1509
8	D.FLHSHRVV.H	FLHSHRVV		0.4125	48.1111	6.143	0.5426	11.146	6.96	5.2949	332.191	3	994.558	994.558	0	-0.3	135	Non	390.16	89.85	89.85	2.15	2	>sp|Q00534|CDK6_HUMAN Cyclin-dependent kinase 6 OS=Homo sapiens OX=9606 GN=CDK6 PE=1 SV=1	5514	rowlf_20220719_op_hs_mhc_nalm-6_classi_20perc_repl1.ScanId;v=1;d1=5271.5271.3	controllerType=0 controllerNumber=1 scan=5271	12.2344
8	E.EPATHNAL.A	EPATHNAL		-0.6375	39.2667	40.375	0.4521	32.1	5.5396	22.2727	426.714	2	852.421	852.421	0	0.4	872	Non	201.26	61.23	61.23	2.72	15	>sp|Q00610|CLH1_HUMAN Clathrin heavy chain 1 OS=Homo sapiens OX=9606 GN=CLTC PE=1 SV=5	5522	rowlf_20220719_op_hs_mhc_nalm-6_classi_20perc_repl1.ScanId;v=1;d1=3987.3987.2	controllerType=0 controllerNumber=1 scan=3987	9.3105
8	Q.LPLVKPYL.R	LPLVKPYL		0.9	34.7143	14.4387	0.0713	43.25	3.2478	19.5625	471.805	2	942.602	942.602	0	-0.2	1445	Non	286.17	25.67	25.67	2.92	15	>sp|Q00610|CLH1_HUMAN Clathrin heavy chain 1 OS=Homo sapiens OX=9606 GN=CLTC PE=1 SV=5	5522	rowlf_20220719_op_hs_mhc_nalm-6_classi_20perc_repl1.ScanId;v=1;d1=30157.30157.2	controllerType=0 controllerNumber=1 scan=30157	68.5664
8	N.LQKYIEIY.V	LQKYIEIY		-0.0875	7.6254	47	27.5224	0.2592	32	8.6312	535.3	2	1069.59	1069.59	0	0.6	796	Non	379.39	63.86	63.86	4.24	15	>sp|Q00610|CLH1_HUMAN Clathrin heavy chain 1 OS=Homo sapiens OX=9606 GN=CLTC PE=1 SV=5	5522	rowlf_20220719_op_hs_mhc_nalm-6_classi_20perc_repl1.ScanId;v=1;d1=24243.24243.2	controllerType=0 controllerNumber=1 scan=24243	54.853
8	K.DLPEHAVL.K	DLPEHAVL		0.225	24.4231	16.0492	0.7167	20.8544	3.8143	18.3	447.239	2	893.471	893.473	0	-2.1	627	Non	102.17	33.06	33.06	2.11	10	>sp|Q00839|HNRPU_HUMAN Heterogeneous nuclear ribonucleoprotein U OS=Homo sapiens OX=9606 GN=HNRNPU PE=1 SV=6	5529	rowlf_20220719_op_hs_mhc_nalm-6_classi_20perc_repl1.ScanId;v=1;d1=21143.21143.1	controllerType=0 controllerNumber=1 scan=21143	47.8978
8	E.AQKLLEQY.K	AQKLLEQY		-0.7875	4.4157	34.2143	26.3415	0.0623	18.7031	8.1141	496.775	2	992.542	992.541	0	0.9	662	Non	398.95	82.17	82.17	4.1	10	>sp|Q00839|HNRPU_HUMAN Heterogeneous nuclear ribonucleoprotein U OS=Homo sapiens OX=9606 GN=HNRNPU PE=1 SV=6	5529	rowlf_20220719_op_hs_mhc_nalm-6_classi_20perc_repl1.ScanId;v=1;d1=14564.14564.2	controllerType=0 controllerNumber=1 scan=14564	33.3222
8	E.DLLQKHTL.V	DLLQKHTL		-0.425	28.5714	11.1028	0.0113	20.1845	4.079	18.2	484.283	2	967.558	967.557	0	0.9	565	Non	232.88	9.88	9.88	2.71	27	>sp|Q01082|SPTB2_HUMAN Spectrin beta chain, non-erythrocytic 1 OS=Homo sapiens OX=9606 GN=SPTBN1 PE=1 SV=2	5543	rowlf_20220719_op_hs_mhc_nalm-6_classi_20perc_repl1.ScanId;v=1;d1=14623.14623.2	controllerType=0 controllerNumber=1 scan=14623	33.4507
8	F.LKEQRVHL.E	LKEQRVHL		-0.85	48.2222	26.6757	0.7617	18.8511	7.9066	16	341.542	3	1022.61	1022.61	0	1	123	Non	257.24	65.26	65.26	3.05	27	>sp|Q01082|SPTB2_HUMAN Spectrin beta chain, non-erythrocytic 1 OS=Homo sapiens OX=9606 GN=SPTBN1 PE=1 SV=2	5543	rowlf_20220719_op_hs_mhc_nalm-6_classi_20perc_repl1.ScanId;v=1;d1=2836.2836.3	controllerType=0 controllerNumber=1 scan=2836	6.666
8	K.LIKRHEAF.E	LIKRHEAF		-0.275	32.8077	38.2	0.2633	2.4876	14.6953	15.1765	338.534	3	1013.59	1013.59	0	0	2055	Non	410.79	18.55	18.55	3.12	27	>sp|Q01082|SPTB2_HUMAN Spectrin beta chain, non-erythrocytic 1 OS=Homo sapiens OX=9606 GN=SPTBN1 PE=1 SV=2	5543	rowlf_20220719_op_hs_mhc_nalm-6_classi_20perc_repl1.ScanId;v=1;d1=3955.3955.3	controllerType=0 controllerNumber=1 scan=3955	9.2359
8	R.TQILAASY.E	TQILAASY		0.7	2.8712	33.375	27.6269	0.2113	13.283	11.1974	866.461	1	866.461	866.462	0	-0.4	1798	Non	538.81	150.27	150.27	5.62	27	>sp|Q01082|SPTB2_HUMAN Spectrin beta chain, non-erythrocytic 1 OS=Homo sapiens OX=9606 GN=SPTBN1 PE=1 SV=2	5543	rowlf_20220719_op_hs_mhc_nalm-6_classi_20perc_repl1.ScanId;v=1;d1=21895.21895.1	controllerType=0 controllerNumber=1 scan=21895	49.5896
8	A.VQSLIRAY.Q	VQSLIRAY		0.525	4.6394	32.4444	24.85	0.146	14.1797	4.2521	475.277	2	949.548	949.547	0	1	130	Non	352.82	35.53	35.53	1.38	5	>sp|Q02218|ODO1_HUMAN 2-oxoglutarate dehydrogenase complex component E1 OS=Homo sapiens OX=9606 GN=OGDH PE=1 SV=3	5614	rowlf_20220719_op_hs_mhc_nalm-6_classi_20perc_repl1.ScanId;v=1;d1=18713.18713.2	controllerType=0 controllerNumber=1 scan=18713	42.4823
8	L.NQKEAVAY.A	NQKEAVAY		-0.9875	5.3239	37.3636	10.654	0.2737	14.5156	6.054	461.736	2	922.464	922.463	0	1.2	401	Non	406.75	93.21	93.21	1.83	2	>sp|Q03518|TAP1_HUMAN Antigen peptide transporter 1 OS=Homo sapiens OX=9606 GN=TAP1 PE=1 SV=3	5711	rowlf_20220719_op_hs_mhc_nalm-6_classi_20perc_repl1.ScanId;v=1;d1=5036.5036.2	controllerType=0 controllerNumber=1 scan=5036	11.7236
8	D.PYLKPYAV.D	PYLKPYAV		0.0125	56.25	43.8571	0.4445	65	9.2289	32.25	475.771	2	950.535	950.535	0	0.1	36	Non	249.85	64.68	64.68	3.08	6	>sp|Q04446|GLGB_HUMAN 1,4-alpha-glucan-branching enzyme OS=Homo sapiens OX=9606 GN=GBE1 PE=1 SV=3	5722	rowlf_20220719_op_hs_mhc_nalm-6_classi_20perc_repl1.ScanId;v=1;d1=20057.20057.2	controllerType=0 controllerNumber=1 scan=20057	45.4983
8	R.NPSLKQQL.F	NPSLKQQL		-1.15	15.8136	41.5	0.0628	38	3.6626	10.3366	464.266	2	927.525	927.526	0	-1	162	Non	298.6	72.12	72.12	3.12	4	>sp|Q06055-2|AT5G2_HUMAN Isoform 2 of ATP synthase F(0) complex subunit C2, mitochondrial OS=Homo sapiens OX=9606 GN=ATP5MC2	27416	rowlf_20220719_op_hs_mhc_nalm-6_classi_20perc_repl1.ScanId;v=1;d1=10770.10770.2	controllerType=0 controllerNumber=1 scan=10770	24.7177
8	S.ELKKVVAL.Y	ELKKVVAL		0.8125	29.7576	9.0008	0.0073	6.5173	7.5886	9.4467	450.3	2	899.593	899.592	0	0.8	215	Non	529.07	127.93	127.93	3.5	1	>sp|Q06187|BTK_HUMAN Tyrosine-protein kinase BTK OS=Homo sapiens OX=9606 GN=BTK PE=1 SV=3	5783	rowlf_20220719_op_hs_mhc_nalm-6_classi_20perc_repl1.ScanId;v=1;d1=14016.14016.2	controllerType=0 controllerNumber=1 scan=14016	32.1306
8	R.HPKYKTEL.C	HPKYKTEL		-1.7875	7.8488	45.2	0.0121	23.3443	3.1398	8	339.191	3	1015.56	1015.56	0	2.6	150	Non	342.65	23.2	23.2	1.33	4	>sp|Q07352|TISB_HUMAN mRNA decay activator protein ZFP36L1 OS=Homo sapiens OX=9606 GN=ZFP36L1 PE=1 SV=1	5831	rowlf_20220719_op_hs_mhc_nalm-6_classi_20perc_repl1.ScanId;v=1;d1=3106.3106.3	controllerType=0 controllerNumber=1 scan=3106	7.3209
8	A.VPKEGKVV.D	VPKEGKVV		-0.0875	51.25	51.1765	1.3975	43.125	9.4502	27.5	428.27	2	855.533	855.53	0	3.3	210	Non	474.27	91.89	91.89	4.41	4	>sp|Q09028|RBBP4_HUMAN Histone-binding protein RBBP4 OS=Homo sapiens OX=9606 GN=RBBP4 PE=1 SV=3	5903	rowlf_20220719_op_hs_mhc_nalm-6_classi_20perc_repl1.ScanId;v=1;d1=3111.3111.2	controllerType=0 controllerNumber=1 scan=3111	7.3305
8	R.DLLYRRTL.-	DLLYRRTL		-0.3875	54.8611	27.4062	0.0549	26.85	12.3708	23.6	350.541	3	1049.61	1049.61	0	-1.2	1429	Non	149.28	28.41	28.41	2.81	7	>sp|Q12769|NU160_HUMAN Nuclear pore complex protein Nup160 OS=Homo sapiens OX=9606 GN=NUP160 PE=1 SV=3	5981	rowlf_20220719_op_hs_mhc_nalm-6_classi_20perc_repl1.ScanId;v=1;d1=18724.18724.3	controllerType=0 controllerNumber=1 scan=18724	42.5062
8	N.DPLKKHTL.I	DPLKKHTL		-1.15	25.4468	31.3	0.0196	33.1	3.4084	11.4868	317.859	3	951.563	951.562	0	1.2	936	Non	160.5	84.54	84.54	2.73	3	>sp|Q12789|TF3C1_HUMAN General transcription factor 3C polypeptide 1 OS=Homo sapiens OX=9606 GN=GTF3C1 PE=1 SV=4	5986	rowlf_20220719_op_hs_mhc_nalm-6_classi_20perc_repl1.ScanId;v=1;d1=4356.4356.3	controllerType=0 controllerNumber=1 scan=4356	10.1608
8	A.EILKKRAL.L	EILKKRAL		-0.2375	51.1111	33.875	0.0241	26.725	14.0156	21.9231	324.219	3	970.641	970.641	0	0.1	2751	Non	365.1	19.42	19.42	1.53	3	>sp|Q12830|BPTF_HUMAN Nucleosome-remodeling factor subunit BPTF OS=Homo sapiens OX=9606 GN=BPTF PE=1 SV=3	6000	rowlf_20220719_op_hs_mhc_nalm-6_classi_20perc_repl1.ScanId;v=1;d1=5464.5464.3	controllerType=0 controllerNumber=1 scan=5464	12.6672
8	A.FGQLHKVL.G	FGQLHKVL		0.45	54.5833	41.875	0.3571	25.0204	4.8152	8.5125	314.524	3	941.557	941.557	0	-0.2	327	Non	160.44	12.58	12.58	2.51	8	>sp|Q12906-6|ILF3_HUMAN Isoform 6 of Interleukin enhancer-binding factor 3 OS=Homo sapiens OX=9606 GN=ILF3	19445	rowlf_20220719_op_hs_mhc_nalm-6_classi_20perc_repl1.ScanId;v=1;d1=14663.14663.3	controllerType=0 controllerNumber=1 scan=14663	33.5347
8	S.VPKHKLTL.E	VPKHKLTL		-0.1875	13.6033	33.0625	0.0121	20.5243	2.2176	8.2174	312.54	3	935.605	935.604	0	1.3	609	Non	258.95	82.78	82.78	1.85	2	>sp|Q13107|UBP4_HUMAN Ubiquitin carboxyl-terminal hydrolase 4 OS=Homo sapiens OX=9606 GN=USP4 PE=1 SV=3	6090	rowlf_20220719_op_hs_mhc_nalm-6_classi_20perc_repl1.ScanId;v=1;d1=5657.5657.3	controllerType=0 controllerNumber=1 scan=5657	13.0914
8	K.DLKGRQPL.R	DLKGRQPL		-1.225	48.8889	37.5455	0.0517	20.9126	16.907	31	463.776	2	926.544	926.542	0	2.4	511	Non	384.5	73.21	73.21	1.54	4	>sp|Q13111|CAF1A_HUMAN Chromatin assembly factor 1 subunit A OS=Homo sapiens OX=9606 GN=CHAF1A PE=1 SV=3	6091	rowlf_20220719_op_hs_mhc_nalm-6_classi_20perc_repl1.ScanId;v=1;d1=7035.7035.2	controllerType=0 controllerNumber=1 scan=7035	16.2337
8	G.DIKKSVKL.E	DIKKSVKL		-0.4375	33.5455	32.5	0.0676	22.9583	10.9439	19.0625	310.871	3	930.598	930.598	0	-0.7	833	Non	359.88	41.06	41.06	1.48	1	>sp|Q13129|RLF_HUMAN Zinc finger protein Rlf OS=Homo sapiens OX=9606 GN=RLF PE=1 SV=2	6101	rowlf_20220719_op_hs_mhc_nalm-6_classi_20perc_repl1.ScanId;v=1;d1=6956.6956.3	controllerType=0 controllerNumber=1 scan=6956	16.0476
8	A.EVKERVTL.K	EVKERVTL		-0.4875	26.4146	28.6786	0.0085	13.4511	7.6329	8.3913	487.286	2	973.564	973.568	0	-3.3	418	Non	547.76	105.51	105.51	2.91	2	>sp|Q13144|EI2BE_HUMAN Translation initiation factor eIF-2B subunit epsilon OS=Homo sapiens OX=9606 GN=EIF2B5 PE=1 SV=3	6106	rowlf_20220719_op_hs_mhc_nalm-6_classi_20perc_repl1.ScanId;v=1;d1=9178.9178.2	controllerType=0 controllerNumber=1 scan=9178	21.11
8	S.DLKAASKL.K	DLKAASKL		-0.1125	36.5556	37.8182	0.6363	21.3605	13.7233	34.5	423.258	2	845.509	845.509	0	0.1	210	Non	563.16	55.14	55.14	4.22	2	>sp|Q13217|DNJC3_HUMAN DnaJ homolog subfamily C member 3 OS=Homo sapiens OX=9606 GN=DNAJC3 PE=1 SV=1	6130	rowlf_20220719_op_hs_mhc_nalm-6_classi_20perc_repl1.ScanId;v=1;d1=8457.8457.2	controllerType=0 controllerNumber=1 scan=8457	19.515
8	L.PLHKVKSL.S	PLHKVKSL		-0.2	58.9286	28.6786	0.2602	18.7305	13.0503	35.6667	461.297	2	921.587	921.588	0	-1.1	253	Non	245.89	91.43	91.43	3.09	5	>sp|Q13362|2A5G_HUMAN Serine/threonine-protein phosphatase 2A 56 kDa regulatory subunit gamma isoform OS=Homo sapiens OX=9606 GN=PPP2R5C PE=1 SV=3	6183	rowlf_20220719_op_hs_mhc_nalm-6_classi_20perc_repl1.ScanId;v=1;d1=9013.9013.1	controllerType=0 controllerNumber=1 scan=9013	20.7462
8	N.TPVVKSAL.E	TPVVKSAL		0.875	21.8767	48.25	0.0765	36.2857	5.2439	22.9091	407.755	2	814.503	814.503	0	0	393	Non	407.19	105.36	105.36	2.15	2	>sp|Q13490|BIRC2_HUMAN Baculoviral IAP repeat-containing protein 2 OS=Homo sapiens OX=9606 GN=BIRC2 PE=1 SV=2	6237	rowlf_20220719_op_hs_mhc_nalm-6_classi_20perc_repl1.ScanId;v=1;d1=12176.12176.2	controllerType=0 controllerNumber=1 scan=12176	27.9088
8	R.DFKSKNVL.L	DFKSKNVL		-0.6	52.9167	59.0909	0.146	30.28	8.4448	10.6139	475.768	2	950.529	950.531	0	-1.3	321	Non	426.76	139.42	139.42	2	1	>sp|Q13705|AVR2B_HUMAN Activin receptor type-2B OS=Homo sapiens OX=9606 GN=ACVR2B PE=1 SV=3	6317	rowlf_20220719_op_hs_mhc_nalm-6_classi_20perc_repl1.ScanId;v=1;d1=11141.11141.2	controllerType=0 controllerNumber=1 scan=11141	25.5651
8	N.NLLKKHQL.L	NLLKKHQL		-0.825	29.5152	4.665	0.0147	14.3969	2.8838	10.8119	331.878	3	993.621	993.62	0	0.5	1695	Non	248.24	17.53	17.53	2.72	6	>sp|Q13813|SPTN1_HUMAN Spectrin alpha chain, non-erythrocytic 1 OS=Homo sapiens OX=9606 GN=SPTAN1 PE=1 SV=3	6332	rowlf_20220719_op_hs_mhc_nalm-6_classi_20perc_repl1.ScanId;v=1;d1=5132.5132.3	controllerType=0 controllerNumber=1 scan=5132	11.9268
8	R.DTKKHLVV.P	DTKKHLVV		-0.375	18.0762	36.6667	0.4019	39.2727	15.8131	14.8605	313.859	3	939.562	939.562	0	-0.8	21	Non	256.2	80.37	80.37	1.35	2	>sp|Q13868|EXOS2_HUMAN Exosome complex component RRP4 OS=Homo sapiens OX=9606 GN=EXOSC2 PE=1 SV=2	6340	rowlf_20220719_op_hs_mhc_nalm-6_classi_20perc_repl1.ScanId;v=1;d1=3384.3384.3	controllerType=0 controllerNumber=1 scan=3384	7.9728
8	Q.HQLAVTAY.L	HQLAVTAY		0.3625	5.0951	27.5938	20.4048	0.142	10.1551	8.75	451.74	2	902.472	902.473	0	-1.5	550	Non	393.33	32.29	32.29	1.69	4	>sp|Q14152|EIF3A_HUMAN Eukaryotic translation initiation factor 3 subunit A OS=Homo sapiens OX=9606 GN=EIF3A PE=1 SV=1	6439	rowlf_20220719_op_hs_mhc_nalm-6_classi_20perc_repl1.ScanId;v=1;d1=13697.13697.2	controllerType=0 controllerNumber=1 scan=13697	31.3856
8	E.TPLTKRSV.S	TPLTKRSV		-0.525	38.4375	47.6	0.1861	66.4286	11.7983	25.1429	451.277	2	901.546	901.547	0	-0.6	130	Non	470.77	87.47	87.47	2.53	3	>sp|Q14181|DPOA2_HUMAN DNA polymerase alpha subunit B OS=Homo sapiens OX=9606 GN=POLA2 PE=1 SV=2	6453	rowlf_20220719_op_hs_mhc_nalm-6_classi_20perc_repl1.ScanId;v=1;d1=3642.3642.2	controllerType=0 controllerNumber=1 scan=3642	8.5575
8	F.VQRLLKGY.M	VQRLLKGY		-0.225	16.1854	59.5455	30.9608	0.6557	42	14.8372	326.203	3	976.595	976.594	0	1.3	1386	Non	213.17	66.04	66.04	2.88	32	>sp|Q14204|DYHC1_HUMAN Cytoplasmic dynein 1 heavy chain 1 OS=Homo sapiens OX=9606 GN=DYNC1H1 PE=1 SV=5	6468	rowlf_20220719_op_hs_mhc_nalm-6_classi_20perc_repl1.ScanId;v=1;d1=10380.10380.3	controllerType=0 controllerNumber=1 scan=10380	23.8172
8	L.EATLRHKL.T	EATLRHKL		-0.8	21.8767	40	0.1909	39	8.0334	15.2647	323.197	3	967.576	967.568	0	8	199	Non	264.99	36.6	36.6	2.73	6	>sp|Q14258|TRI25_HUMAN E3 ubiquitin/ISG15 ligase TRIM25 OS=Homo sapiens OX=9606 GN=TRIM25 PE=1 SV=2	6483	rowlf_20220719_op_hs_mhc_nalm-6_classi_20perc_repl1.ScanId;v=1;d1=1153.1153.3	controllerType=0 controllerNumber=1 scan=1153	2.7666
8	N.TAHNKVAL.S	TAHNKVAL		0.0375	22.0149	24.1739	0.0484	15.9602	3.9192	6.1831	427.247	2	853.487	853.489	0	-2	465	Non	498.23	221.14	221.14	4.46	6	>sp|Q14258|TRI25_HUMAN E3 ubiquitin/ISG15 ligase TRIM25 OS=Homo sapiens OX=9606 GN=TRIM25 PE=1 SV=2	6483	rowlf_20220719_op_hs_mhc_nalm-6_classi_20perc_repl1.ScanId;v=1;d1=654.654.2	controllerType=0 controllerNumber=1 scan=654	1.5985
8	G.LLRKKTLV.P	LLRKKTLV		0.325	54.8611	19.934	0.405	17.7456	18.4062	27.3333	324.23	3	970.677	970.677	0	-0.5	101	Non	276.05	54.48	54.48	3.49	3	>sp|Q14318|FKBP8_HUMAN Peptidyl-prolyl cis-trans isomerase FKBP8 OS=Homo sapiens OX=9606 GN=FKBP8 PE=1 SV=2	6489	rowlf_20220719_op_hs_mhc_nalm-6_classi_20perc_repl1.ScanId;v=1;d1=5119.5119.3	controllerType=0 controllerNumber=1 scan=5119	11.8975
8	E.QKRLKTVL.E	QKRLKTVL		-0.5875	63.6364	67.5	0.388	11.7107	20.28	10.9604	329.223	3	985.654	985.652	0	2.3	143	Non	99.77	52.01	52.01	2.5	5	>sp|Q14444|CAPR1_HUMAN Caprin-1 OS=Homo sapiens OX=9606 GN=CAPRIN1 PE=1 SV=2	6506	rowlf_20220719_op_hs_mhc_nalm-6_classi_20perc_repl1.ScanId;v=1;d1=4161.4161.3	controllerType=0 controllerNumber=1 scan=4161	9.7197
8	Q.LQTVVGTY.H	LQTVVGTY		0.7	4.5968	39.6667	47.8462	0.5429	19.5556	10.5248	880.479	1	880.479	880.477	0	1.6	566	Non	536.79	122.36	122.36	5.39	5	>sp|Q14444|CAPR1_HUMAN Caprin-1 OS=Homo sapiens OX=9606 GN=CAPRIN1 PE=1 SV=2	6506	rowlf_20220719_op_hs_mhc_nalm-6_classi_20perc_repl1.ScanId;v=1;d1=21688.21688.1	controllerType=0 controllerNumber=1 scan=21688	49.1095
8	E.SALKRSEL.V	SALKRSEL		-0.5125	27.7	23.5536	0.0791	17.5266	3.7041	7.9385	452.267	2	903.527	903.526	0	1.5	741	Non	444.47	44.05	44.05	3.17	9	>sp|Q14566|MCM6_HUMAN DNA replication licensing factor MCM6 OS=Homo sapiens OX=9606 GN=MCM6 PE=1 SV=1	6536	rowlf_20220719_op_hs_mhc_nalm-6_classi_20perc_repl1.ScanId;v=1;d1=4128.4128.2	controllerType=0 controllerNumber=1 scan=4128	9.6426
8	C.NQKRLTVY.H	NQKRLTVY		-1.175	7.4254	47.2	5.6248	0.3826	21.4419	4.7199	511.293	2	1021.58	1021.58	0	-1.1	679	Non	516.48	188.45	188.45	2.91	3	>sp|Q14644|RASA3_HUMAN Ras GTPase-activating protein 3 OS=Homo sapiens OX=9606 GN=RASA3 PE=1 SV=3	6551	rowlf_20220719_op_hs_mhc_nalm-6_classi_20perc_repl1.ScanId;v=1;d1=6412.6412.2	controllerType=0 controllerNumber=1 scan=6412	14.8111
8	K.EGKPHLVL.G	EGKPHLVL		-0.1	29.7576	44	0.1204	18.5957	6.7014	6.5838	446.767	2	892.527	892.525	0	1.8	220	Non	369.38	122.08	122.08	2.02	2	>sp|Q14651|PLSI_HUMAN Plastin-1 OS=Homo sapiens OX=9606 GN=PLS1 PE=1 SV=2	6552	rowlf_20220719_op_hs_mhc_nalm-6_classi_20perc_repl1.ScanId;v=1;d1=13409.13409.2	controllerType=0 controllerNumber=1 scan=13409	30.7226
8	S.AQRELAAF.R	AQRELAAF		0.0625	24.0577	31.15	5.6485	0.1256	13.3899	10.6238	453.246	2	905.484	905.484	0	0.3	1188	Non	326.52	68.17	68.17	3.17	7	>sp|Q14980|NUMA1_HUMAN Nuclear mitotic apparatus protein 1 OS=Homo sapiens OX=9606 GN=NUMA1 PE=1 SV=2	6652	rowlf_20220719_op_hs_mhc_nalm-6_classi_20perc_repl1.ScanId;v=1;d1=15807.15807.2	controllerType=0 controllerNumber=1 scan=15807	36.0168
8	T.ERLIKHAV.Q	ERLIKHAV		-0.1	67.0588	55	1.1332	57.5	21.7209	8.038	322.535	3	965.591	965.589	0	1.4	240	Non	370.04	35.45	35.45	1.37	6	>sp|Q15029|U5S1_HUMAN 116 kDa U5 small nuclear ribonucleoprotein component OS=Homo sapiens OX=9606 GN=EFTUD2 PE=1 SV=1	6693	rowlf_20220719_op_hs_mhc_nalm-6_classi_20perc_repl1.ScanId;v=1;d1=3436.3436.3	controllerType=0 controllerNumber=1 scan=3436	8.0996
8	E.TPNVKNKL.R	TPNVKNKL		-1.1375	16.9536	43.5714	0.0979	37.9167	2.6686	15.2941	457.277	2	913.548	913.547	0	1.2	284	Non	309.1	45.5	45.5	2.9	8	>sp|Q15047|SETB1_HUMAN Histone-lysine N-methyltransferase SETDB1 OS=Homo sapiens OX=9606 GN=SETDB1 PE=1 SV=1	6702	rowlf_20220719_op_hs_mhc_nalm-6_classi_20perc_repl1.ScanId;v=1;d1=4452.4452.1	controllerType=0 controllerNumber=1 scan=4452	10.3732
8	V.NLIKKTVL.R	NLIKKTVL		0.5375	35.75	6.2446	0.0189	9.6586	3.9959	10.5743	464.813	2	928.618	928.619	0	-0.9	488	Non	415.28	63.07	63.07	4.26	2	>sp|Q15061|WDR43_HUMAN WD repeat-containing protein 43 OS=Homo sapiens OX=9606 GN=WDR43 PE=1 SV=3	6713	rowlf_20220719_op_hs_mhc_nalm-6_classi_20perc_repl1.ScanId;v=1;d1=13218.13218.2	controllerType=0 controllerNumber=1 scan=13218	30.2681
8	L.TAIRHHVL.G	TAIRHHVL		0.3375	22.6716	19.4528	0.0658	9.1965	2.9466	2.7777	316.191	3	946.558	946.558	0	-0.2	662	Non	115.93	72.28	72.28	2.69	9	>sp|Q15155|NOMO1_HUMAN Nodal modulator 1 OS=Homo sapiens OX=9606 GN=NOMO1 PE=1 SV=5	6740	rowlf_20220719_op_hs_mhc_nalm-6_classi_20perc_repl1.ScanId;v=1;d1=3272.3272.1	controllerType=0 controllerNumber=1 scan=3272	7.7156
8	K.ELKQSRQL.S	ELKQSRQL		-1.5125	37.4706	29.5	0.1359	10.2224	11.6891	15.7941	501.29	2	1001.57	1001.57	0	-0.5	119	Non	389.83	43.15	43.15	3.52	3	>sp|Q15397|PUM3_HUMAN Pumilio homolog 3 OS=Homo sapiens OX=9606 GN=PUM3 PE=1 SV=3	6784	rowlf_20220719_op_hs_mhc_nalm-6_classi_20perc_repl1.ScanId;v=1;d1=2769.2769.2	controllerType=0 controllerNumber=1 scan=2769	6.5127
8	K.EAVIKHSL.V	EAVIKHSL		0.3625	21.0548	29.1538	0.0303	20.6408	5.3061	12.9848	448.764	2	896.521	896.52	0	0.6	320	Non	535.12	154.29	154.29	5.47	3	>sp|Q15397|PUM3_HUMAN Pumilio homolog 3 OS=Homo sapiens OX=9606 GN=PUM3 PE=1 SV=3	6784	rowlf_20220719_op_hs_mhc_nalm-6_classi_20perc_repl1.ScanId;v=1;d1=7233.7233.2	controllerType=0 controllerNumber=1 scan=7233	16.7051
8	A.HQFLQNEY.A	HQFLQNEY		-1.4875	3.3403	29.0769	20.131	0.1563	10.3696	4.3007	539.751	2	1078.49	1078.5	0	-0.4	805	Non	342.85	189.64	189.64	4.27	14	>sp|Q16531|DDB1_HUMAN DNA damage-binding protein 1 OS=Homo sapiens OX=9606 GN=DDB1 PE=1 SV=1	6953	rowlf_20220719_op_hs_mhc_nalm-6_classi_20perc_repl1.ScanId;v=1;d1=15682.15682.2	controllerType=0 controllerNumber=1 scan=15682	35.7563
8	A.VASFKHAL.K	VASFKHAL		0.8125	23.9828	22.5161	0.2133	15.2032	2.6255	7.3346	436.752	2	872.498	872.499	0	-1.4	47	Non	342.83	98.44	98.44	4.09	5	>sp|Q16637|SMN_HUMAN Survival motor neuron protein OS=Homo sapiens OX=9606 GN=SMN2 PE=1 SV=1	6997	rowlf_20220719_op_hs_mhc_nalm-6_classi_20perc_repl1.ScanId;v=1;d1=9106.9106.3	controllerType=0 controllerNumber=1 scan=9106	20.9554
8	A.ELGIRHVL.L	ELGIRHVL		0.5875	36.2222	17.3478	0.0521	23.9836	9.8908	21.6154	468.784	2	936.562	936.562	0	-0.8	106	Non	478.38	99.66	99.66	2.79	2	>sp|Q16763|UBE2S_HUMAN Ubiquitin-conjugating enzyme E2 S OS=Homo sapiens OX=9606 GN=UBE2S PE=1 SV=2	7032	rowlf_20220719_op_hs_mhc_nalm-6_classi_20perc_repl1.ScanId;v=1;d1=18088.18088.2	controllerType=0 controllerNumber=1 scan=18088	41.0908
8	A.LLKAKEEL.E	LLKAKEEL		-0.2	48.2222	9.8327	0.0536	6.9118	7.1684	17.9565	472.294	2	943.581	943.582	0	-1.4	295	Non	290.18	7.71	7.71	2.76	4	>sp|Q16891|MIC60_HUMAN MICOS complex subunit MIC60 OS=Homo sapiens OX=9606 GN=IMMT PE=1 SV=1	7071	rowlf_20220719_op_hs_mhc_nalm-6_classi_20perc_repl1.ScanId;v=1;d1=9084.9084.2	controllerType=0 controllerNumber=1 scan=9084	20.907
8	P.HQNLIATY.S	HQNLIATY		-0.2625	2.9778	24.4348	17.2923	0.0615	7.1579	3.2613	480.251	2	959.495	959.495	0	0.3	495	Non	388.89	52.76	52.76	3.16	3	>sp|Q2TAY7|SMU1_HUMAN WD40 repeat-containing protein SMU1 OS=Homo sapiens OX=9606 GN=SMU1 PE=1 SV=2	7137	rowlf_20220719_op_hs_mhc_nalm-6_classi_20perc_repl1.ScanId;v=1;d1=15573.15573.2	controllerType=0 controllerNumber=1 scan=15573	35.52
8	R.DVIKKRAL.I	DVIKKRAL		-0.1875	31.3704	38.4	0.0216	24.9464	11.6092	14.3023	314.875	3	942.611	942.61	0	1.2	311	Non	298.62	0.44	0.44	1.36	2	>sp|Q53F19|NCBP3_HUMAN Nuclear cap-binding protein subunit 3 OS=Homo sapiens OX=9606 GN=NCBP3 PE=1 SV=2	7305	rowlf_20220719_op_hs_mhc_nalm-6_classi_20perc_repl1.ScanId;v=1;d1=4719.4719.3	controllerType=0 controllerNumber=1 scan=4719	10.9991
8	E.YTKRKTFL.R	YTKRKTFL		-1.05	12.7013	25.775	0.1103	14.8123	4.7141	3.9457	352.878	3	1056.62	1056.62	0	1	1515	Non	223.15	65.75	65.75	1.35	5	>sp|Q5JSL3|DOC11_HUMAN Dedicator of cytokinesis protein 11 OS=Homo sapiens OX=9606 GN=DOCK11 PE=1 SV=2	15944	rowlf_20220719_op_hs_mhc_nalm-6_classi_20perc_repl1.ScanId;v=1;d1=4874.4874.3	controllerType=0 controllerNumber=1 scan=4874	11.362
8	T.TALKKYVL.E	TALKKYVL		0.475	31.5926	24.6957	0.0469	21.3372	5.7037	9.0867	312.535	3	935.591	935.592	0	-1	362	Non	109.91	23.36	23.36	2.41	2	>sp|Q5SSJ5|HP1B3_HUMAN Heterochromatin protein 1-binding protein 3 OS=Homo sapiens OX=9606 GN=HP1BP3 PE=1 SV=1	7492	rowlf_20220719_op_hs_mhc_nalm-6_classi_20perc_repl1.ScanId;v=1;d1=13628.13628.1	controllerType=0 controllerNumber=1 scan=13628	31.2255
8	N.ELKRKLLI.S	ELKRKLLI		0.0125	41.3846	34.5714	0.208	35.2	24.8148	28.2	338.235	3	1012.69	1012.69	0	2	383	Non	195.52	11.42	11.42	2.49	5	>sp|Q5T2T1|MPP7_HUMAN MAGUK p55 subfamily member 7 OS=Homo sapiens OX=9606 GN=MPP7 PE=1 SV=1	7531	rowlf_20220719_op_hs_mhc_nalm-6_classi_20perc_repl1.ScanId;v=1;d1=12543.12543.3	controllerType=0 controllerNumber=1 scan=12543	28.7376
8	S.APILKRAL.K	APILKRAL		0.7125	23.3621	42.1429	0.0367	27.0857	4.9101	13.44	441.3	2	881.594	881.593	0	0.7	695	Non	439.45	74.97	74.97	2.15	1	>sp|Q5VSL9|STRP1_HUMAN Striatin-interacting protein 1 OS=Homo sapiens OX=9606 GN=STRIP1 PE=1 SV=1	7634	rowlf_20220719_op_hs_mhc_nalm-6_classi_20perc_repl1.ScanId;v=1;d1=11645.11645.2	controllerType=0 controllerNumber=1 scan=11645	26.7022
8	N.NPLEKTVV.R	NPLEKTVV		-0.125	49.625	33.8125	0.2343	54.4737	8.504	27	450.263	2	899.519	899.52	0	-1.3	764	Non	223.1	71.3	71.3	2.99	8	>sp|Q5VWN6|TASO2_HUMAN Protein TASOR 2 OS=Homo sapiens OX=9606 GN=TASOR2 PE=1 SV=1	7668	rowlf_20220719_op_hs_mhc_nalm-6_classi_20perc_repl1.ScanId;v=1;d1=13793.13793.2	controllerType=0 controllerNumber=1 scan=13793	31.6096
8	I.LQKGQTAY.Q	LQKGQTAY		-0.9625	3.7204	39.7778	18.2596	0.0604	18.3594	9.5078	454.745	2	908.483	908.484	0	-0.4	348	Non	267.89	58.86	58.86	3.05	4	>sp|Q5VZL5|ZMYM4_HUMAN Zinc finger MYM-type protein 4 OS=Homo sapiens OX=9606 GN=ZMYM4 PE=1 SV=1	7690	rowlf_20220719_op_hs_mhc_nalm-6_classi_20perc_repl1.ScanId;v=1;d1=1552.1552.2	controllerType=0 controllerNumber=1 scan=1552	3.6841
8	E.DAKRLIAV.A	DAKRLIAV		0.525	38.1875	33.0625	0.2393	38.5833	13.0377	21	443.279	2	885.551	885.552	0	-1	1077	Non	406.27	38.69	38.69	3.72	18	>sp|Q63HN8|RN213_HUMAN E3 ubiquitin-protein ligase RNF213 OS=Homo sapiens OX=9606 GN=RNF213 PE=1 SV=3	7711	rowlf_20220719_op_hs_mhc_nalm-6_classi_20perc_repl1.ScanId;v=1;d1=14746.14746.2	controllerType=0 controllerNumber=1 scan=14746	33.7226
8	V.ESKPKVPL.K	ESKPKVPL		-0.9125	17.7258	29.7308	0.0778	18.1064	8.2659	8.25	449.274	2	897.541	897.54	0	0.8	153	Non	381.26	131.58	131.58	4.25	5	>sp|Q68D10|SPT2_HUMAN Protein SPT2 homolog OS=Homo sapiens OX=9606 GN=SPTY2D1 PE=1 SV=3	7750	rowlf_20220719_op_hs_mhc_nalm-6_classi_20perc_repl1.ScanId;v=1;d1=8995.8995.2	controllerType=0 controllerNumber=1 scan=8995	20.7076
8	E.LELKKHLL.V	LELKKHLL		0.0875	27.925	24.4348	1.1306	25.6327	7.075	19.5625	497.326	2	993.645	993.645	0	-0.7	24	Non	435.14	50.1	50.1	3.76	2	>sp|Q69YI7|NAIF1_HUMAN Nuclear apoptosis-inducing factor 1 OS=Homo sapiens OX=9606 GN=NAIF1 PE=1 SV=1	7776	rowlf_20220719_op_hs_mhc_nalm-6_classi_20perc_repl1.ScanId;v=1;d1=12146.12146.2	controllerType=0 controllerNumber=1 scan=12146	27.8394
8	G.EGLKRSAL.S	EGLKRSAL		-0.4625	45.6364	62.7778	0.0751	51.3158	12.9382	33	437.262	2	873.518	873.515	0	2.9	915	Non	584.52	48.03	48.03	2.22	3	>sp|Q6DN90|IQEC1_HUMAN IQ motif and SEC7 domain-containing protein 1 OS=Homo sapiens OX=9606 GN=IQSEC1 PE=1 SV=1	7802	rowlf_20220719_op_hs_mhc_nalm-6_classi_20perc_repl1.ScanId;v=1;d1=4846.4846.2	controllerType=0 controllerNumber=1 scan=4846	11.2978
8	N.EGYIKKLL.E	EGYIKKLL		-0.1125	46.3	51.1765	0.1495	53.4211	17.6757	17.5652	482.298	2	963.589	963.587	0	1.4	167	Non	516.31	181.09	181.09	5.28	2	>sp|Q6IN85|P4R3A_HUMAN Serine/threonine-protein phosphatase 4 regulatory subunit 3A OS=Homo sapiens OX=9606 GN=PPP4R3A PE=1 SV=1	7848	rowlf_20220719_op_hs_mhc_nalm-6_classi_20perc_repl1.ScanId;v=1;d1=18395.18395.2	controllerType=0 controllerNumber=1 scan=18395	41.7834
8	N.NPAIKHVF.S	NPAIKHVF		0.1375	18.2762	55.4545	0.1324	12.4011	3.3629	8.0761	463.267	2	925.527	925.525	0	1.7	222	Non	345.89	125.89	125.89	2.03	1	>sp|Q6NXR4|TTI2_HUMAN TELO2-interacting protein 2 OS=Homo sapiens OX=9606 GN=TTI2 PE=1 SV=1	7921	rowlf_20220719_op_hs_mhc_nalm-6_classi_20perc_repl1.ScanId;v=1;d1=11230.11230.2	controllerType=0 controllerNumber=1 scan=11230	25.7747
8	R.AQRPTATY.C	AQRPTATY		-1.0875	3.4602	28.1071	19.8259	0.0093	8.6538	2.6502	454.236	2	907.465	907.463	0	1.4	164	Non	459.91	166.46	166.46	2.2	1	>sp|Q6P087|RUSD3_HUMAN Mitochondrial mRNA pseudouridine synthase RPUSD3 OS=Homo sapiens OX=9606 GN=RPUSD3 PE=1 SV=3	7934	rowlf_20220719_op_hs_mhc_nalm-6_classi_20perc_repl1.ScanId;v=1;d1=4511.4511.2	controllerType=0 controllerNumber=1 scan=4511	10.506
8	S.YQKLLKYY.V	YQKLLKYY		-0.95	7.6779	35	13.7993	0.2604	16.6046	3.6549	373.546	3	1118.62	1118.62	0	-0.8	447	Non	117.68	31.57	31.57	2.41	5	>sp|Q6P2Q9|PRP8_HUMAN Pre-mRNA-processing-splicing factor 8 OS=Homo sapiens OX=9606 GN=PRPF8 PE=1 SV=2	7961	rowlf_20220719_op_hs_mhc_nalm-6_classi_20perc_repl1.ScanId;v=1;d1=16384.16384.3	controllerType=0 controllerNumber=1 scan=16384	37.3234
8	T.YILPKNVL.K	YILPKNVL		0.75	25.3404	3.3186	0.067	8.8115	2.1419	5.8745	480.3	2	959.592	959.592	0	-0.4	2104	Non	309.25	87.2	87.2	4.25	5	>sp|Q6P2Q9|PRP8_HUMAN Pre-mRNA-processing-splicing factor 8 OS=Homo sapiens OX=9606 GN=PRPF8 PE=1 SV=2	7961	rowlf_20220719_op_hs_mhc_nalm-6_classi_20perc_repl1.ScanId;v=1;d1=28422.28422.2	controllerType=0 controllerNumber=1 scan=28422	64.5522
8	V.LLGKVYVV.G	LLGKVYVV		1.825	53.75	1.8673	3.6548	34.3333	19.3519	28.2	445.789	2	890.57	890.571	0	-1.2	405	Non	281.42	48.35	48.35	3.57	8	>sp|Q6TFL4|KLH24_HUMAN Kelch-like protein 24 OS=Homo sapiens OX=9606 GN=KLHL24 PE=1 SV=1	8078	rowlf_20220719_op_hs_mhc_nalm-6_classi_20perc_repl1.ScanId;v=1;d1=24810.24810.2	controllerType=0 controllerNumber=1 scan=24810	56.1182
8	R.EPLVRQVL.R	EPLVRQVL		0.3625	48.5556	50.8824	0.0622	37.6667	8.9575	21.0769	477.292	2	953.576	953.578	0	-2	599	Non	286.26	83.14	83.14	2.39	3	>sp|Q7KZ85|SPT6H_HUMAN Transcription elongation factor SPT6 OS=Homo sapiens OX=9606 GN=SUPT6H PE=1 SV=2	8366	rowlf_20220719_op_hs_mhc_nalm-6_classi_20perc_repl1.ScanId;v=1;d1=22102.22102.2	controllerType=0 controllerNumber=1 scan=22102	50.0523
8	G.DLLTKERL.C	DLLTKERL		-0.5875	50.1389	20.4943	0.2607	42.7778	9.5287	50	494.296	2	987.584	987.583	0	1	1079	Non	497.75	32.74	32.74	3.63	11	>sp|Q7L576|CYFP1_HUMAN Cytoplasmic FMR1-interacting protein 1 OS=Homo sapiens OX=9606 GN=CYFIP1 PE=1 SV=1	8396	rowlf_20220719_op_hs_mhc_nalm-6_classi_20perc_repl1.ScanId;v=1;d1=17261.17261.2	controllerType=0 controllerNumber=1 scan=17261	39.244
8	S.RVKLILEY.V	RVKLILEY		0.3875	4.3724	26.7568	16.8892	0.4152	19.6667	2.0265	517.324	2	1033.64	1033.64	0	0.3	234	Non	447.1	106.1	106.1	4.72	2	>sp|Q7L5N1|CSN6_HUMAN COP9 signalosome complex subunit 6 OS=Homo sapiens OX=9606 GN=COPS6 PE=1 SV=1	8404	rowlf_20220719_op_hs_mhc_nalm-6_classi_20perc_repl1.ScanId;v=1;d1=23201.23201.2	controllerType=0 controllerNumber=1 scan=23201	52.5276
8	L.APRLGISL.Q	APRLGISL		0.825	25.766	31.8	0.2741	15.6175	3.1564	15.3824	413.761	2	826.516	826.514	0	1.3	75	Non	346.76	19.13	19.13	1.4	2	>sp|Q7Z7A3|CTU1_HUMAN Cytoplasmic tRNA 2-thiolation protein 1 OS=Homo sapiens OX=9606 GN=CTU1 PE=1 SV=1	16302	rowlf_20220719_op_hs_mhc_nalm-6_classi_20perc_repl1.ScanId;v=1;d1=25943.25943.2	controllerType=0 controllerNumber=1 scan=25943	58.7722
8	G.LLGNVAEV.K	LLGNVAEV		1.3	51.25	1.7223	24.11	38.75	20.96	33.6667	814.467	1	814.467	814.467	0	0.5	594	Non	370.09	67.26	67.26	2.03	1	>sp|Q7Z7L7|ZER1_HUMAN Protein zer-1 homolog OS=Homo sapiens OX=9606 GN=ZER1 PE=1 SV=1	16307	rowlf_20220719_op_hs_mhc_nalm-6_classi_20perc_repl1.ScanId;v=1;d1=25207.25207.1	controllerType=0 controllerNumber=1 scan=25207	57.0474
8	D.ELKRSVAL.S	ELKRSVAL		0.1125	33.2273	19.3491	0.0125	9.1271	8.2274	12.5303	458.284	2	915.56	915.562	0	-2.1	655	Non	428.84	67.7	67.7	1.46	3	>sp|Q86T82|UBP37_HUMAN Ubiquitin carboxyl-terminal hydrolase 37 OS=Homo sapiens OX=9606 GN=USP37 PE=1 SV=2	8632	rowlf_20220719_op_hs_mhc_nalm-6_classi_20perc_repl1.ScanId;v=1;d1=9268.9268.2	controllerType=0 controllerNumber=1 scan=9268	21.3187
8	L.LPLDKQAL.G	LPLDKQAL		0.0875	20.1375	34.1429	0.0589	33	2.3064	17.5217	449.275	2	897.542	897.54	0	1.7	539	Non	343.92	61.57	61.57	1.34	2	>sp|Q86VW2|ARHGP_HUMAN Rho guanine nucleotide exchange factor 25 OS=Homo sapiens OX=9606 GN=ARHGEF25 PE=1 SV=2	8754	rowlf_20220719_op_hs_mhc_nalm-6_classi_20perc_repl1.ScanId;v=1;d1=18607.18607.2	controllerType=0 controllerNumber=1 scan=18607	42.251
8	K.ELGIKHSL.H	ELGIKHSL		0.0375	31.4815	12.0169	0.0285	23.2951	7.4724	22.3636	448.763	2	896.519	896.52	0	-0.7	689	Non	565.56	114.14	114.14	2.06	1	>sp|Q86W92|LIPB1_HUMAN Liprin-beta-1 OS=Homo sapiens OX=9606 GN=PPFIBP1 PE=1 SV=2	8769	rowlf_20220719_op_hs_mhc_nalm-6_classi_20perc_repl1.ScanId;v=1;d1=11907.11907.2	controllerType=0 controllerNumber=1 scan=11907	27.2866
8	N.GQKKVLYY.A	GQKKVLYY		-0.7875	3.8261	29.6923	18.1277	0.1572	18.6406	3.8938	499.787	2	998.567	998.567	0	-0.2	1247	Non	449.46	82.22	82.22	2.53	4	>sp|Q86X10|RLGPB_HUMAN Ral GTPase-activating protein subunit beta OS=Homo sapiens OX=9606 GN=RALGAPB PE=1 SV=1	16349	rowlf_20220719_op_hs_mhc_nalm-6_classi_20perc_repl1.ScanId;v=1;d1=8410.8410.2	controllerType=0 controllerNumber=1 scan=8410	19.4172
8	T.DIRPKISL.K	DIRPKISL		-0.1875	28.0571	28.7857	0.0079	16.2417	6.9725	14.6977	471.292	2	941.577	941.578	0	-0.4	368	Non	500.62	87.96	87.96	2.35	1	>sp|Q86Y13|DZIP3_HUMAN E3 ubiquitin-protein ligase DZIP3 OS=Homo sapiens OX=9606 GN=DZIP3 PE=1 SV=2	8830	rowlf_20220719_op_hs_mhc_nalm-6_classi_20perc_repl1.ScanId;v=1;d1=21112.21112.2	controllerType=0 controllerNumber=1 scan=21112	47.8303
8	M.TPKSKLGL.A	TPKSKLGL		-0.4625	20.375	50.8824	0.0563	39.1818	7.2566	23.5	422.269	2	843.53	843.53	0	0.5	213	Non	406.38	91.44	91.44	2.22	2	>sp|Q8IU60|DCP2_HUMAN m7GpppN-mRNA hydrolase OS=Homo sapiens OX=9606 GN=DCP2 PE=1 SV=3	8884	rowlf_20220719_op_hs_mhc_nalm-6_classi_20perc_repl1.ScanId;v=1;d1=6864.6864.2	controllerType=0 controllerNumber=1 scan=6864	15.8415
8	K.DLKEKVSL.L	DLKEKVSL		-0.475	31.5185	16.2896	0.0035	14.6862	4.6584	14.4884	466.277	2	931.546	931.546	0	0	656	Non	506.79	76.43	76.43	4.3	2	>sp|Q8IUD2|RB6I2_HUMAN ELKS/Rab6-interacting/CAST family member 1 OS=Homo sapiens OX=9606 GN=ERC1 PE=1 SV=1	8899	rowlf_20220719_op_hs_mhc_nalm-6_classi_20perc_repl1.ScanId;v=1;d1=14455.14455.2	controllerType=0 controllerNumber=1 scan=14455	33.0869
8	H.DLKHAHEL.R	DLKHAHEL		-0.9875	23.5345	17.4286	0.0422	15.4701	5.4835	11.7237	321.507	3	962.507	962.505	0	1.2	336	Non	398.81	128.97	128.97	1.91	2	>sp|Q8IUR7-6|ARMC8_HUMAN Isoform 6 of Armadillo repeat-containing protein 8 OS=Homo sapiens OX=9606 GN=ARMC8	31562	rowlf_20220719_op_hs_mhc_nalm-6_classi_20perc_repl1.ScanId;v=1;d1=3532.3532.3	controllerType=0 controllerNumber=1 scan=3532	8.3187
8	E.DIRKKVSL.G	DIRKKVSL		-0.5125	35.7	38.9	0.0056	19.9298	9.9339	18.45	479.806	2	958.605	958.604	0	0.7	360	Non	436.22	45.44	45.44	2.49	2	>sp|Q8IUR7-6|ARMC8_HUMAN Isoform 6 of Armadillo repeat-containing protein 8 OS=Homo sapiens OX=9606 GN=ARMC8	31562	rowlf_20220719_op_hs_mhc_nalm-6_classi_20perc_repl1.ScanId;v=1;d1=7614.7614.2	controllerType=0 controllerNumber=1 scan=7614	17.5504
8	K.ESNFADSY.Y	ESNFADSY		-1.1	0.8554	72.5	40.3333	10.4139	28.2778	14.5814	932.364	1	932.364	932.363	0	0.5	119	Non	406	59.19	59.19	1.91	2	>sp|Q8IV48|ERI1_HUMAN 3'-5' exoribonuclease 1 OS=Homo sapiens OX=9606 GN=ERI1 PE=1 SV=3	8937	rowlf_20220719_op_hs_mhc_nalm-6_classi_20perc_repl1.ScanId;v=1;d1=13366.13366.1	controllerType=0 controllerNumber=1 scan=13366	30.6173
8	V.PRVPTHTL.A	PRVPTHTL		-0.5375	44.4545	51.4706	0.8789	35.2	6.8352	3.5772	460.77	2	920.533	920.531	0	1.8	716	Non	502.16	168.19	168.19	4.48	8	>sp|Q8IWZ3|ANKH1_HUMAN Ankyrin repeat and KH domain-containing protein 1 OS=Homo sapiens OX=9606 GN=ANKHD1 PE=1 SV=1	9027	rowlf_20220719_op_hs_mhc_nalm-6_classi_20perc_repl1.ScanId;v=1;d1=12572.12572.2	controllerType=0 controllerNumber=1 scan=12572	28.8054
8	S.YLKRKRIF.-	YLKRKRIF		-0.875	31.1481	41	0.0519	3.7847	10.8251	5.7491	375.241	3	1123.71	1123.71	0	0	732	Non	300.05	32.23	32.23	1.46	2	>sp|Q8IY67-2|RAVR1_HUMAN Isoform 2 of Ribonucleoprotein PTB-binding 1 OS=Homo sapiens OX=9606 GN=RAVER1	31776	rowlf_20220719_op_hs_mhc_nalm-6_classi_20perc_repl1.ScanId;v=1;d1=5451.5451.3	controllerType=0 controllerNumber=1 scan=5451	12.6379
8	N.IQNVNKTF.S	IQNVNKTF		-0.45	20.2125	29.6923	6.8198	0.741	4.8182	6.9581	482.267	2	963.527	963.526	0	1.6	172	Non	171.25	47.58	47.58	2.46	11	>sp|Q8IZT6|ASPM_HUMAN Abnormal spindle-like microcephaly-associated protein OS=Homo sapiens OX=9606 GN=ASPM PE=1 SV=2	9179	rowlf_20220719_op_hs_mhc_nalm-6_classi_20perc_repl1.ScanId;v=1;d1=10246.10246.1	controllerType=0 controllerNumber=1 scan=10246	23.4954
8	E.DTRLKASL.L	DTRLKASL		-0.5	23.2931	57.7273	0.0596	30.48	16.3256	21.6154	452.267	2	903.526	903.526	0	-0.1	94	Non	504.02	120.73	120.73	2.09	1	>sp|Q8NBT2|SPC24_HUMAN Kinetochore protein Spc24 OS=Homo sapiens OX=9606 GN=SPC24 PE=1 SV=3	9544	rowlf_20220719_op_hs_mhc_nalm-6_classi_20perc_repl1.ScanId;v=1;d1=10350.10350.2	controllerType=0 controllerNumber=1 scan=10350	23.746
8	N.KPKYKILL.H	KPKYKILL		-0.3125	33.6364	41.5	0.0721	30.12	5.1628	10.5545	334.896	3	1002.67	1002.67	0	3.1	521	Non	267.61	56.47	56.47	1.52	3	>sp|Q8NCG7|DGLB_HUMAN Diacylglycerol lipase-beta OS=Homo sapiens OX=9606 GN=DAGLB PE=1 SV=2	9568	rowlf_20220719_op_hs_mhc_nalm-6_classi_20perc_repl1.ScanId;v=1;d1=13354.13354.3	controllerType=0 controllerNumber=1 scan=13354	30.5877
8	S.DIIAKNSL.T	DIIAKNSL		0.3625	38.25	32.7222	0.0874	28.8065	11.4454	30.5	437.255	2	873.502	873.504	0	-1.8	653	Non	304.95	58.97	58.97	1.5	4	>sp|Q8NG31|KNL1_HUMAN Kinetochore scaffold 1 OS=Homo sapiens OX=9606 GN=KNL1 PE=1 SV=3	9715	rowlf_20220719_op_hs_mhc_nalm-6_classi_20perc_repl1.ScanId;v=1;d1=16646.16646.2	controllerType=0 controllerNumber=1 scan=16646	37.9269
8	K.SVKIKTKL.F	SVKIKTKL		-0.0875	31.9259	21.3158	0.0289	8.4093	6.8913	7.6148	458.814	2	916.621	916.619	0	2.2	148	Non	130.18	70.93	70.93	2.54	4	>sp|Q8NI27|THOC2_HUMAN THO complex subunit 2 OS=Homo sapiens OX=9606 GN=THOC2 PE=1 SV=2	9750	rowlf_20220719_op_hs_mhc_nalm-6_classi_20perc_repl1.ScanId;v=1;d1=5458.5458.2	controllerType=0 controllerNumber=1 scan=5458	12.6556
8	A.YPRTGGTL.S	YPRTGGTL		-0.725	14.3544	38.5	0.3321	18.2128	2.1435	13.9	432.732	2	864.457	864.457	0	-0.4	21	Non	307.21	83.6	83.6	1.32	2	>sp|Q8TEH3|DEN1A_HUMAN DENN domain-containing protein 1A OS=Homo sapiens OX=9606 GN=DENND1A PE=1 SV=2	9970	rowlf_20220719_op_hs_mhc_nalm-6_classi_20perc_repl1.ScanId;v=1;d1=8380.8380.2	controllerType=0 controllerNumber=1 scan=8380	19.3494
8	L.DLHKKPFL.A	DLHKKPFL		-0.7125	33.1364	14.9484	0.0243	29.3333	6.4693	17.087	333.2	3	997.587	997.583	0	3.8	1003	Non	250.71	75.98	75.98	2.9	14	>sp|Q8TEM1|PO210_HUMAN Nuclear pore membrane glycoprotein 210 OS=Homo sapiens OX=9606 GN=NUP210 PE=1 SV=3	9974	rowlf_20220719_op_hs_mhc_nalm-6_classi_20perc_repl1.ScanId;v=1;d1=10404.10404.3	controllerType=0 controllerNumber=1 scan=10404	23.8754
8	G.QNHSRIVF.N	QNHSRIVF		-0.5	27.125	65.8333	1.3221	4.171	14.2344	7.2406	500.768	2	1000.53	1000.53	0	-2.7	331	Non	126.55	42.48	42.48	2.18	7	>sp|Q8TEQ6|GEMI5_HUMAN Gem-associated protein 5 OS=Homo sapiens OX=9606 GN=GEMIN5 PE=1 SV=3	9976	rowlf_20220719_op_hs_mhc_nalm-6_classi_20perc_repl1.ScanId;v=1;d1=10496.10496.2	controllerType=0 controllerNumber=1 scan=10496	24.088
8	S.SPLLKSEL.V	SPLLKSEL		0.1	26.9756	37.8182	0.0299	34.8	2.8669	22.1818	443.766	2	886.524	886.524	0	-0.4	989	Non	433.71	44.05	44.05	1.71	1	>sp|Q8TF46|DI3L1_HUMAN DIS3-like exonuclease 1 OS=Homo sapiens OX=9606 GN=DIS3L PE=1 SV=2	9998	rowlf_20220719_op_hs_mhc_nalm-6_classi_20perc_repl1.ScanId;v=1;d1=18980.18980.2	controllerType=0 controllerNumber=1 scan=18980	43.0568
8	L.DSKLKVKL.D	DSKLKVKL		-0.525	21.6575	42.1429	0.05	27.1429	11.5378	15.2647	310.87	3	930.597	930.598	0	-1.6	522	Non	473.36	89.74	89.74	2.32	1	>sp|Q8WTW3|COG1_HUMAN Conserved oligomeric Golgi complex subunit 1 OS=Homo sapiens OX=9606 GN=COG1 PE=1 SV=1	10022	rowlf_20220719_op_hs_mhc_nalm-6_classi_20perc_repl1.ScanId;v=1;d1=10298.10298.3	controllerType=0 controllerNumber=1 scan=10298	23.6169
8	P.HQHLAAGY.Y	HQHLAAGY		-0.525	6.5825	44.5	38.88	0.3119	17.3514	13.94	448.722	2	896.437	896.437	0	0	568	Non	318.43	124.01	124.01	1.32	2	>sp|Q8WUA4|TF3C2_HUMAN General transcription factor 3C polypeptide 2 OS=Homo sapiens OX=9606 GN=GTF3C2 PE=1 SV=2	10038	rowlf_20220719_op_hs_mhc_nalm-6_classi_20perc_repl1.ScanId;v=1;d1=4281.4281.2	controllerType=0 controllerNumber=1 scan=4281	9.9921
8	F.TLHGRAIL.E	TLHGRAIL		0.6375	46.1	11.7264	0.2674	12.1701	9.5086	18.85	440.771	2	880.535	880.536	0	-1.3	167	Non	462.4	50.13	50.13	2.06	2	>sp|Q8WV22|NSE1_HUMAN Non-structural maintenance of chromosomes element 1 homolog OS=Homo sapiens OX=9606 GN=NSMCE1 PE=1 SV=5	10067	rowlf_20220719_op_hs_mhc_nalm-6_classi_20perc_repl1.ScanId;v=1;d1=9356.9356.2	controllerType=0 controllerNumber=1 scan=9356	21.518
8	T.LQKQSVVY.G	LQKQSVVY		-0.1	3.8501	39.3333	13.7518	0.0443	18.8281	4.3365	482.777	2	964.547	964.546	0	0.7	428	Non	375.67	112.81	112.81	4.22	4	>sp|Q8WWY3|PRP31_HUMAN U4/U6 small nuclear ribonucleoprotein Prp31 OS=Homo sapiens OX=9606 GN=PRPF31 PE=1 SV=2	10150	rowlf_20220719_op_hs_mhc_nalm-6_classi_20perc_repl1.ScanId;v=1;d1=9321.9321.2	controllerType=0 controllerNumber=1 scan=9321	21.4418
8	T.DIKKGHVL.L	DIKKGHVL		-0.3	34.4286	40.375	0.0366	17.1479	9.2388	17.0435	455.28	2	909.552	909.552	0	0.4	60	Non	260.22	13.49	13.49	1.34	10	>sp|Q8WXH0|SYNE2_HUMAN Nesprin-2 OS=Homo sapiens OX=9606 GN=SYNE2 PE=1 SV=3	10181	rowlf_20220719_op_hs_mhc_nalm-6_classi_20perc_repl1.ScanId;v=1;d1=4023.4023.4	controllerType=0 controllerNumber=1 scan=4023	9.3886
8	D.TTKHSISL.A	TTKHSISL		-0.225	13.0785	23.625	0.5828	8.0788	5.4128	4.3773	443.753	2	886.498	886.499	0	-1.4	30280	Non	316.27	2.07	2.07	2.66	56	>sp|Q8WZ42|TITIN_HUMAN Titin OS=Homo sapiens OX=9606 GN=TTN PE=1 SV=4	10228	rowlf_20220719_op_hs_mhc_nalm-6_classi_20perc_repl1.ScanId;v=1;d1=18283.18283.2	controllerType=0 controllerNumber=1 scan=18283	41.5274
8	G.SPGLKSVL.S	SPGLKSVL		0.5375	41.0769	46.2	0.118	35.4667	4.4843	25.7143	400.747	2	800.487	800.488	0	-1.1	520	Non	439.84	47.96	47.96	1.65	1	>sp|Q92540|SMG7_HUMAN Nonsense-mediated mRNA decay factor SMG7 OS=Homo sapiens OX=9606 GN=SMG7 PE=1 SV=2	10265	rowlf_20220719_op_hs_mhc_nalm-6_classi_20perc_repl1.ScanId;v=1;d1=18371.18371.2	controllerType=0 controllerNumber=1 scan=18371	41.731
8	A.EFKTKYKL.D	EFKTKYKL		-1.325	50	51.1765	0.2063	33.95	9.6408	9.0867	528.807	2	1056.61	1056.61	0	-1.4	249	Non	326.44	116.87	116.87	3.17	3	>sp|Q92598-4|HS105_HUMAN Isoform 4 of Heat shock protein 105 kDa OS=Homo sapiens OX=9606 GN=HSPH1	33317	rowlf_20220719_op_hs_mhc_nalm-6_classi_20perc_repl1.ScanId;v=1;d1=10303.10303.1	controllerType=0 controllerNumber=1 scan=10303	23.6297
8	F.EPYVVHVL.P	EPYVVHVL		0.85	27.75	21.5921	0.2113	23.541	4.2144	10.3069	478.265	2	955.523	955.525	0	-1.6	1454	Non	180.01	14.88	14.88	1.41	6	>sp|Q92616|GCN1_HUMAN eIF-2-alpha kinase activator GCN1 OS=Homo sapiens OX=9606 GN=GCN1 PE=1 SV=7	10302	rowlf_20220719_op_hs_mhc_nalm-6_classi_20perc_repl1.ScanId;v=1;d1=5062.5062.2	controllerType=0 controllerNumber=1 scan=5062	11.78
8	A.LQRLVNLY.G	LQRLVNLY		0.35	4.1979	46.4	29.25	0.2289	24.3704	6.0211	509.806	2	1018.6	1018.6	0	-0.3	739	Non	442.94	96.39	96.39	4.71	5	>sp|Q92974|ARHG2_HUMAN Rho guanine nucleotide exchange factor 2 OS=Homo sapiens OX=9606 GN=ARHGEF2 PE=1 SV=4	10435	rowlf_20220719_op_hs_mhc_nalm-6_classi_20perc_repl1.ScanId;v=1;d1=24697.24697.2	controllerType=0 controllerNumber=1 scan=24697	55.8586
8	Y.VQRVALEF.S	VQRVALEF		0.6625	22.6119	33.5	7.4583	0.311	8.4147	5.7786	481.278	2	961.549	961.547	0	2.2	7	Non	360.12	106.31	106.31	1.84	2	>sp|Q969R8|ITFG2_HUMAN KICSTOR complex protein ITFG2 OS=Homo sapiens OX=9606 GN=ITFG2 PE=1 SV=1	10510	rowlf_20220719_op_hs_mhc_nalm-6_classi_20perc_repl1.ScanId;v=1;d1=24644.24644.2	controllerType=0 controllerNumber=1 scan=24644	55.7401
8	L.PSRKLVAL.Q	PSRKLVAL		0.35	59.2857	54.1176	0.2905	28.4839	10.5314	32.25	442.291	2	883.574	883.572	0	1.7	81	Non	470.16	82.08	82.08	4.52	3	>sp|Q969U7|PSMG2_HUMAN Proteasome assembly chaperone 2 OS=Homo sapiens OX=9606 GN=PSMG2 PE=1 SV=1	10521	rowlf_20220719_op_hs_mhc_nalm-6_classi_20perc_repl1.ScanId;v=1;d1=17410.17410.2	controllerType=0 controllerNumber=1 scan=17410	39.5909
8	Q.EPTLKTVL.N	EPTLKTVL		0.175	40.2857	48.75	0.1286	40	7.8117	25.5714	450.773	2	900.538	900.54	0	-1.8	32	Non	225.61	30.74	30.74	2.87	3	>sp|Q96BD8|SKA1_HUMAN Spindle and kinetochore-associated protein 1 OS=Homo sapiens OX=9606 GN=SKA1 PE=1 SV=1	10608	rowlf_20220719_op_hs_mhc_nalm-6_classi_20perc_repl1.ScanId;v=1;d1=22342.22342.2	controllerType=0 controllerNumber=1 scan=22342	50.6073
8	K.IGNIKKTL.S	IGNIKKTL		0.05	44	42.5714	0.3235	29.4333	7.4737	11.3816	443.789	2	886.572	886.572	0	-0.4	17	Non	585.34	66.64	66.64	5.54	3	>sp|Q96BD8|SKA1_HUMAN Spindle and kinetochore-associated protein 1 OS=Homo sapiens OX=9606 GN=SKA1 PE=1 SV=1	10608	rowlf_20220719_op_hs_mhc_nalm-6_classi_20perc_repl1.ScanId;v=1;d1=7598.7598.2	controllerType=0 controllerNumber=1 scan=7598	17.5202
8	V.DLVVKKEL.R	DLVVKKEL		0.15	55.3571	22.6613	0.0712	31.1739	11.9958	29	472.294	2	943.581	943.582	0	-1	271	Non	531.81	96.1	96.1	2.54	1	>sp|Q96FZ2|HMCES_HUMAN Abasic site processing protein HMCES OS=Homo sapiens OX=9606 GN=HMCES PE=1 SV=1	10810	rowlf_20220719_op_hs_mhc_nalm-6_classi_20perc_repl1.ScanId;v=1;d1=13787.13787.2	controllerType=0 controllerNumber=1 scan=13787	31.5964
8	K.VVKLHTKL.G	VVKLHTKL		0.5375	36.3889	20.5632	0.1729	6.4403	5.4232	7.6639	313.211	3	937.619	937.619	0	-0.4	409	Non	270.84	0.05	0.05	2.83	4	>sp|Q96KR1|ZFR_HUMAN Zinc finger RNA-binding protein OS=Homo sapiens OX=9606 GN=ZFR PE=1 SV=2	16892	rowlf_20220719_op_hs_mhc_nalm-6_classi_20perc_repl1.ScanId;v=1;d1=6470.6470.3	controllerType=0 controllerNumber=1 scan=6470	14.9366
8	E.TAVVKHVL.S	TAVVKHVL		1.3	27.15	23.5714	0.1171	15.6494	5.2457	7.1692	433.777	2	866.548	866.546	0	2	854	Non	458.96	194.4	194.4	3.17	1	>sp|Q96L73|NSD1_HUMAN Histone-lysine N-methyltransferase, H3 lysine-36 specific OS=Homo sapiens OX=9606 GN=NSD1 PE=1 SV=1	11022	rowlf_20220719_op_hs_mhc_nalm-6_classi_20perc_repl1.ScanId;v=1;d1=7895.7895.2	controllerType=0 controllerNumber=1 scan=7895	18.2234
8	Q.TSKLKYVL.Q	TSKLKYVL		0.15	27.825	38.9	0.0592	16.1185	10.0099	6.8659	317.868	3	951.588	951.587	0	1	345	Non	266.37	45.92	45.92	3.17	2	>sp|Q96MU7|YTDC1_HUMAN YTH domain-containing protein 1 OS=Homo sapiens OX=9606 GN=YTHDC1 PE=1 SV=3	11092	rowlf_20220719_op_hs_mhc_nalm-6_classi_20perc_repl1.ScanId;v=1;d1=14688.14688.3	controllerType=0 controllerNumber=1 scan=14688	33.5903
8	H.ERLLKHKL.K	ERLLKHKL		-0.95	52.7778	46.8	0.536	35.2	11.7647	2.3247	346.226	3	1036.66	1036.66	0	1.7	561	Non	346.66	100.76	100.76	2.07	1	>sp|Q96PP9|GBP4_HUMAN Guanylate-binding protein 4 OS=Homo sapiens OX=9606 GN=GBP4 PE=1 SV=2	11187	rowlf_20220719_op_hs_mhc_nalm-6_classi_20perc_repl1.ScanId;v=1;d1=2990.2990.2	controllerType=0 controllerNumber=1 scan=2990	7.0377
8	K.EQRATLTY.N	EQRATLTY		-1.075	3.2688	47.2	14.2572	0.2858	15.9533	5.6679	491.254	2	981.501	981.5	0	1.1	300	Non	419.41	82.08	82.08	3.86	3	>sp|Q96QD9|UIF_HUMAN UAP56-interacting factor OS=Homo sapiens OX=9606 GN=FYTTD1 PE=1 SV=3	11227	rowlf_20220719_op_hs_mhc_nalm-6_classi_20perc_repl1.ScanId;v=1;d1=10497.10497.2	controllerType=0 controllerNumber=1 scan=10497	24.0907
8	K.VLRSKSLL.N	VLRSKSLL		0.7	36.8889	16.306	0.1479	8.4549	7.625	16.0357	305.871	3	915.599	915.599	0	0.1	743	Non	240.06	55.31	55.31	3.17	4	>sp|Q96ST3|SIN3A_HUMAN Paired amphipathic helix protein Sin3a OS=Homo sapiens OX=9606 GN=SIN3A PE=1 SV=2	11320	rowlf_20220719_op_hs_mhc_nalm-6_classi_20perc_repl1.ScanId;v=1;d1=10527.10527.3	controllerType=0 controllerNumber=1 scan=10527	24.1574
8	K.DLSSKTAL.S	DLSSKTAL		-0.0375	31.2593	23.4464	0.0989	24.3929	7.0408	33.6667	417.733	2	834.458	834.457	0	1.4	549	Non	328.12	16.8	16.8	1.32	2	>sp|Q96T23|RSF1_HUMAN Remodeling and spacing factor 1 OS=Homo sapiens OX=9606 GN=RSF1 PE=1 SV=2	11328	rowlf_20220719_op_hs_mhc_nalm-6_classi_20perc_repl1.ScanId;v=1;d1=11614.11614.2	controllerType=0 controllerNumber=1 scan=11614	26.6302
8	H.EPKLKVDL.T	EPKLKVDL		-0.575	56.0714	59.5455	0.0466	45	15.3925	29.5	471.287	2	941.567	941.567	0	-0.2	293	Non	369.25	41.07	41.07	1.47	2	>sp|Q99661|KIF2C_HUMAN Kinesin-like protein KIF2C OS=Homo sapiens OX=9606 GN=KIF2C PE=1 SV=2	11433	rowlf_20220719_op_hs_mhc_nalm-6_classi_20perc_repl1.ScanId;v=1;d1=17870.17870.2	controllerType=0 controllerNumber=1 scan=17870	40.6163
8	P.DIKSHYAF.R	DIKSHYAF		-0.45	18.8095	65	0.3222	7.8994	17.5135	21.0769	490.744	2	980.48	980.484	0	-3.3	105	Non	526.37	210.71	210.71	2.24	1	>sp|Q99828|CIB1_HUMAN Calcium and integrin-binding protein 1 OS=Homo sapiens OX=9606 GN=CIB1 PE=1 SV=4	11489	rowlf_20220719_op_hs_mhc_nalm-6_classi_20perc_repl1.ScanId;v=1;d1=14472.14472.2	controllerType=0 controllerNumber=1 scan=14472	33.127
8	K.DLRVKKNL.K	DLRVKKNL		-0.9375	63.6364	50.2941	0.0325	36.6429	20.68	35.6667	493.312	2	985.616	985.615	0	0.9	10	Non	418.9	74.43	74.43	1.84	1	>sp|Q9BWT1|CDCA7_HUMAN Cell division cycle-associated protein 7 OS=Homo sapiens OX=9606 GN=CDCA7 PE=1 SV=1	11835	rowlf_20220719_op_hs_mhc_nalm-6_classi_20perc_repl1.ScanId;v=1;d1=5618.5618.2	controllerType=0 controllerNumber=1 scan=5618	13.006
8	D.SPKFKTTV.G	SPKFKTTV		-0.575	32.6923	36.5833	0.048	36	6.881	18.7	454.266	2	907.524	907.525	0	-0.2	322	Non	549.96	209.37	209.37	2.89	2	>sp|Q9BXS5|AP1M1_HUMAN AP-1 complex subunit mu-1 OS=Homo sapiens OX=9606 GN=AP1M1 PE=1 SV=3	11905	rowlf_20220719_op_hs_mhc_nalm-6_classi_20perc_repl1.ScanId;v=1;d1=6672.6672.2	controllerType=0 controllerNumber=1 scan=6672	15.3858
8	D.KPLSKTAL.K	KPLSKTAL		-0.1875	33.6364	38.3	0.0861	31.6957	2.285	24.875	429.277	2	857.546	857.545	0	0.5	478	Non	376.01	91.97	91.97	1.94	2	>sp|Q9BY44|EIF2A_HUMAN Eukaryotic translation initiation factor 2A OS=Homo sapiens OX=9606 GN=EIF2A PE=1 SV=3	11934	rowlf_20220719_op_hs_mhc_nalm-6_classi_20perc_repl1.ScanId;v=1;d1=4558.4558.2	controllerType=0 controllerNumber=1 scan=4558	10.6114
8	A.DAREKISL.K	DAREKISL		-0.7625	17.1613	44.6667	0.0111	23.6721	6.0326	12.5455	466.264	2	931.52	931.521	0	-0.4	116	Non	482.73	53.53	53.53	3.48	4	>sp|Q9BY77|PDIP3_HUMAN Polymerase delta-interacting protein 3 OS=Homo sapiens OX=9606 GN=POLDIP3 PE=1 SV=2	11941	rowlf_20220719_op_hs_mhc_nalm-6_classi_20perc_repl1.ScanId;v=1;d1=11723.11723.2	controllerType=0 controllerNumber=1 scan=11723	26.8835
8	F.DARQKIGL.S	DARQKIGL		-0.7125	31.6667	64.4444	0.0708	42.6667	15.1121	24.75	450.767	2	900.526	900.526	0	0.2	55	Non	427.71	81.67	81.67	3.87	4	>sp|Q9BY77|PDIP3_HUMAN Polymerase delta-interacting protein 3 OS=Homo sapiens OX=9606 GN=POLDIP3 PE=1 SV=2	11941	rowlf_20220719_op_hs_mhc_nalm-6_classi_20perc_repl1.ScanId;v=1;d1=9956.9956.2	controllerType=0 controllerNumber=1 scan=9956	22.8428
8	P.VKPKPRAL.P	VKPKPRAL		-0.7125	46.4	42.4286	0.1854	14.1723	7.0013	2.4994	454.806	2	908.604	908.604	0	0.3	40	Non	328.17	0.4	0.4	2.85	4	>sp|Q9C0C2|TB182_HUMAN 182 kDa tankyrase-1-binding protein OS=Homo sapiens OX=9606 GN=TNKS1BP1 PE=1 SV=4	12094	rowlf_20220719_op_hs_mhc_nalm-6_classi_20perc_repl1.ScanId;v=1;d1=5080.5080.2	controllerType=0 controllerNumber=1 scan=5080	11.8178
8	V.PRPVLRAL.S	PRPVLRAL		0.175	64.5455	64.4444	1.6509	43.375	16.2209	7.5328	461.304	2	921.6	921.599	0	0.6	200	Non	187.74	23.98	23.98	2.66	6	>sp|Q9GZR7|DDX24_HUMAN ATP-dependent RNA helicase DDX24 OS=Homo sapiens OX=9606 GN=DDX24 PE=1 SV=1	17112	rowlf_20220719_op_hs_mhc_nalm-6_classi_20perc_repl1.ScanId;v=1;d1=18704.18704.2	controllerType=0 controllerNumber=1 scan=18704	42.4633
8	S.HLRYKGTL.S	HLRYKGTL		-0.8	39.5333	24.6957	0.059	7.2521	9.7328	17.3478	329.863	3	987.573	987.573	0	-0.2	399	Non	299.86	56.79	56.79	1.42	2	>sp|Q9H0W8|SMG9_HUMAN Nonsense-mediated mRNA decay factor SMG9 OS=Homo sapiens OX=9606 GN=SMG9 PE=1 SV=1	12236	rowlf_20220719_op_hs_mhc_nalm-6_classi_20perc_repl1.ScanId;v=1;d1=4972.4972.3	controllerType=0 controllerNumber=1 scan=4972	11.573
8	N.LPKGKSVL.S	LPKGKSVL		0.15	20.55	41.75	0.034	23.7213	4.2141	16.3929	421.279	2	841.552	841.551	0	1.3	992	Non	433.99	70.8	70.8	4.36	4	>sp|Q9H1A4|APC1_HUMAN Anaphase-promoting complex subunit 1 OS=Homo sapiens OX=9606 GN=ANAPC1 PE=1 SV=1	12255	rowlf_20220719_op_hs_mhc_nalm-6_classi_20perc_repl1.ScanId;v=1;d1=7083.7083.2	controllerType=0 controllerNumber=1 scan=7083	16.3455
8	N.DLIKRARL.A	DLIKRARL		-0.3125	47.6667	23.6607	0.0695	27.6571	10.6106	26.1429	328.882	3	984.632	984.631	0	1.1	299	Non	324.39	28.72	28.72	3.69	3	>sp|Q9H223|EHD4_HUMAN EH domain-containing protein 4 OS=Homo sapiens OX=9606 GN=EHD4 PE=1 SV=1	12288	rowlf_20220719_op_hs_mhc_nalm-6_classi_20perc_repl1.ScanId;v=1;d1=10917.10917.3	controllerType=0 controllerNumber=1 scan=10917	25.0547
8	L.KPYQKVGL.N	KPYQKVGL		-0.825	27.925	29.1538	0.1748	32.9	3.3702	14.9767	466.782	2	932.557	932.556	0	0.8	498	Non	513.84	122.69	122.69	2.3	1	>sp|Q9H4L7|SMRCD_HUMAN SWI/SNF-related matrix-associated actin-dependent regulator of chromatin subfamily A containing DEAD/H box 1 OS=Homo sapiens OX=9606 GN=SMARCAD1 PE=1 SV=2	12430	rowlf_20220719_op_hs_mhc_nalm-6_classi_20perc_repl1.ScanId;v=1;d1=6916.6916.2	controllerType=0 controllerNumber=1 scan=6916	15.9624
8	F.NLKQKVTF.H	NLKQKVTF		-0.5875	25	23.1607	0.0234	2.0057	5.9366	8.6438	489.292	2	977.577	977.578	0	-1.2	697	Non	452.17	34.27	34.27	3.58	6	>sp|Q9H583|HEAT1_HUMAN HEAT repeat-containing protein 1 OS=Homo sapiens OX=9606 GN=HEATR1 PE=1 SV=3	12446	rowlf_20220719_op_hs_mhc_nalm-6_classi_20perc_repl1.ScanId;v=1;d1=10119.10119.2	controllerType=0 controllerNumber=1 scan=10119	23.2111
8	C.AQTVSSVF.K	AQTVSSVF		0.9	23.9655	36	19.7512	0.588	9.4154	14.186	838.43	1	838.43	838.431	0	-0.8	1144	Non	373.77	95.9	95.9	4.2	6	>sp|Q9H583|HEAT1_HUMAN HEAT repeat-containing protein 1 OS=Homo sapiens OX=9606 GN=HEATR1 PE=1 SV=3	12446	rowlf_20220719_op_hs_mhc_nalm-6_classi_20perc_repl1.ScanId;v=1;d1=21371.21371.1	controllerType=0 controllerNumber=1 scan=21371	48.4005
8	R.ILKYHLLL.Q	ILKYHLLL		1.4125	32.9231	6.4083	0.2869	8.1546	5.7761	10.099	338.221	3	1012.65	1012.66	0	-5.4	240	Non	293.3	32.8	32.8	2.71	7	>sp|Q9H7P9|PKHG2_HUMAN Pleckstrin homology domain-containing family G member 2 OS=Homo sapiens OX=9606 GN=PLEKHG2 PE=1 SV=3	12531	rowlf_20220719_op_hs_mhc_nalm-6_classi_20perc_repl1.ScanId;v=1;d1=5399.5399.3	controllerType=0 controllerNumber=1 scan=5399	12.5195
8	C.APKSKPVL.E	APKSKPVL		-0.25	26.8293	38.5	0.0202	17.8935	2.7721	12.0455	420.271	2	839.536	839.535	0	0.8	434	Non	367.02	86.07	86.07	4.31	7	>sp|Q9H7P9|PKHG2_HUMAN Pleckstrin homology domain-containing family G member 2 OS=Homo sapiens OX=9606 GN=PLEKHG2 PE=1 SV=3	12531	rowlf_20220719_op_hs_mhc_nalm-6_classi_20perc_repl1.ScanId;v=1;d1=1695.1695.2	controllerType=0 controllerNumber=1 scan=1695	4.0116
8	M.HQKLGIAY.A	HQKLGIAY		-0.275	5.0309	35.8462	8.4852	0.0419	10.8317	4.8747	465.264	2	929.52	929.52	0	0.2	18	Non	488.23	116.62	116.62	2.16	2	>sp|Q9HB58|SP110_HUMAN Sp110 nuclear body protein OS=Homo sapiens OX=9606 GN=SP110 PE=1 SV=5	12660	rowlf_20220719_op_hs_mhc_nalm-6_classi_20perc_repl1.ScanId;v=1;d1=11282.11282.2	controllerType=0 controllerNumber=1 scan=11282	25.8852
8	N.SPLVRRTL.P	SPLVRRTL		-0.0375	16.2252	33.0625	0.0282	32.85	4.2948	8.5375	314.534	3	941.589	941.589	0	0	620	Non	134.86	60.45	60.45	2.75	15	>sp|Q9NR09|BIRC6_HUMAN Baculoviral IAP repeat-containing protein 6 OS=Homo sapiens OX=9606 GN=BIRC6 PE=1 SV=3	12967	rowlf_20220719_op_hs_mhc_nalm-6_classi_20perc_repl1.ScanId;v=1;d1=8954.8954.3	controllerType=0 controllerNumber=1 scan=8954	20.6197
8	K.EPIEKKVV.S	EPIEKKVV		-0.4375	69.1176	54.4118	0.3417	51.3158	13.7925	28.4	471.286	2	941.565	941.567	0	-1.8	100	Non	532.93	206.26	206.26	3.59	3	>sp|Q9NR30|DDX21_HUMAN Nucleolar RNA helicase 2 OS=Homo sapiens OX=9606 GN=DDX21 PE=1 SV=5	12977	rowlf_20220719_op_hs_mhc_nalm-6_classi_20perc_repl1.ScanId;v=1;d1=5854.5854.2	controllerType=0 controllerNumber=1 scan=5854	13.5529
8	A.DILPKKIL.A	DILPKKIL		0.4625	47	27.0312	0.0757	40.5	11.416	30.75	470.316	2	939.625	939.624	0	1.3	92	Non	453.18	0.25	0.25	1.41	1	>sp|Q9NRG0|CHRC1_HUMAN Chromatin accessibility complex protein 1 OS=Homo sapiens OX=9606 GN=CHRAC1 PE=1 SV=1	13016	rowlf_20220719_op_hs_mhc_nalm-6_classi_20perc_repl1.ScanId;v=1;d1=25092.25092.2	controllerType=0 controllerNumber=1 scan=25092	56.7812
8	S.EIKVKSIL.N	EIKVKSIL		0.6125	41.6154	49.75	0.0234	23.918	16.9302	26.1429	465.305	2	929.603	929.603	0	0.3	261	Non	379.01	79.18	79.18	2	2	>sp|Q9NRY5|F1142_HUMAN Protein FAM114A2 OS=Homo sapiens OX=9606 GN=FAM114A2 PE=1 SV=4	17284	rowlf_20220719_op_hs_mhc_nalm-6_classi_20perc_repl1.ScanId;v=1;d1=18983.18983.2	controllerType=0 controllerNumber=1 scan=18983	43.0639
8	E.ELKIKRSL.F	ELKIKRSL		-0.5625	45.6364	23.3393	0.008	11.7934	11.5336	14.2093	329.55	3	986.636	986.636	0	0.5	132	Non	304.24	35.42	35.42	1.45	3	>sp|Q9NVA2|SEP11_HUMAN Septin-11 OS=Homo sapiens OX=9606 GN=SEPTIN11 PE=1 SV=3	13184	rowlf_20220719_op_hs_mhc_nalm-6_classi_20perc_repl1.ScanId;v=1;d1=8343.8343.3	controllerType=0 controllerNumber=1 scan=8343	19.2709
8	C.HQIKSLQY.S	HQIKSLQY		-0.9875	2.4804	22.3871	11.3519	0.0778	4.5127	2.8067	508.781	2	1016.55	1016.55	0	1.8	230	Non	499.94	139.82	139.82	2.05	1	>sp|Q9NW82|WDR70_HUMAN WD repeat-containing protein 70 OS=Homo sapiens OX=9606 GN=WDR70 PE=1 SV=1	22189	rowlf_20220719_op_hs_mhc_nalm-6_classi_20perc_repl1.ScanId;v=1;d1=8195.8195.2	controllerType=0 controllerNumber=1 scan=8195	18.9275
8	S.ELNGHHTL.G	ELNGHHTL		-0.8625	16.1523	10.6568	0.1443	11.3375	2.6614	7.709	307.491	3	920.459	920.458	0	0.8	312	Non	257.38	102.9	102.9	1.36	1	>sp|Q9NZ09-2|UBAP1_HUMAN Isoform 2 of Ubiquitin-associated protein 1 OS=Homo sapiens OX=9606 GN=UBAP1	36510	rowlf_20220719_op_hs_mhc_nalm-6_classi_20perc_repl1.ScanId;v=1;d1=3394.3394.3	controllerType=0 controllerNumber=1 scan=3394	7.9971
8	I.DAKIKNII.S	DAKIKNII		0.0625	58.5714	70	0.3499	59.6429	22.1351	31.25	457.788	2	914.568	914.567	0	1.7	181	Non	431.48	62.09	62.09	2.49	1	>sp|Q9NZ63|TLS1_HUMAN Telomere length and silencing protein 1 homolog OS=Homo sapiens OX=9606 GN=C9orf78 PE=1 SV=1	22225	rowlf_20220719_op_hs_mhc_nalm-6_classi_20perc_repl1.ScanId;v=1;d1=15354.15354.3	controllerType=0 controllerNumber=1 scan=15354	35.0368
8	A.LPGKKTAL.Q	LPGKKTAL		-0.1375	30.3103	26.4324	0.0508	30.8	3.337	22.7273	414.271	2	827.535	827.535	0	0.6	411	Non	359.81	98.11	98.11	2.01	1	>sp|Q9P209|CEP72_HUMAN Centrosomal protein of 72 kDa OS=Homo sapiens OX=9606 GN=CEP72 PE=1 SV=2	13533	rowlf_20220719_op_hs_mhc_nalm-6_classi_20perc_repl1.ScanId;v=1;d1=4741.4741.2	controllerType=0 controllerNumber=1 scan=4741	11.0536
8	A.EAKEKIYL.K	EAKEKIYL		-0.75	20.3875	33.375	0.0207	22.2222	5.3006	8.2065	497.284	2	993.561	993.562	0	-0.4	462	Non	601.45	115.81	115.81	6.39	2	>sp|Q9P2J5|SYLC_HUMAN Leucine--tRNA ligase, cytoplasmic OS=Homo sapiens OX=9606 GN=LARS1 PE=1 SV=2	13579	rowlf_20220719_op_hs_mhc_nalm-6_classi_20perc_repl1.ScanId;v=1;d1=11353.11353.2	controllerType=0 controllerNumber=1 scan=11353	26.0492
8	L.RQFVTQLY.A	RQFVTQLY		-0.3375	3.1927	20.4943	35.5	0.1069	11.0924	2.1066	527.787	2	1054.57	1054.57	0	-1.2	843	Non	431.83	119.22	119.22	4.29	6	>sp|Q9UGL1|KDM5B_HUMAN Lysine-specific demethylase 5B OS=Homo sapiens OX=9606 GN=KDM5B PE=1 SV=3	13761	rowlf_20220719_op_hs_mhc_nalm-6_classi_20perc_repl1.ScanId;v=1;d1=21836.21836.2	controllerType=0 controllerNumber=1 scan=21836	49.4538
8	N.TDRNIDKY.N	TDRNIDKY		-2.05	0.2084	71.25	30.8039	17.1124	15.4766	30	512.756	2	1024.51	1024.51	0	0	347	Non	490.73	117.49	117.49	4.24	11	>sp|Q9UK61|TASOR_HUMAN Protein TASOR OS=Homo sapiens OX=9606 GN=TASOR PE=1 SV=3	13967	rowlf_20220719_op_hs_mhc_nalm-6_classi_20perc_repl1.ScanId;v=1;d1=3589.3589.2	controllerType=0 controllerNumber=1 scan=3589	8.4503
8	H.RPSVRSVL.Q	RPSVRSVL		0	19.8	43.1429	0.1584	24.6429	3.1084	7.0902	457.282	2	913.557	913.558	0	-0.5	684	Non	257.24	30.46	30.46	2.75	4	>sp|Q9ULJ6|ZMIZ1_HUMAN Zinc finger MIZ domain-containing protein 1 OS=Homo sapiens OX=9606 GN=ZMIZ1 PE=1 SV=3	14093	rowlf_20220719_op_hs_mhc_nalm-6_classi_20perc_repl1.ScanId;v=1;d1=10144.10144.2	controllerType=0 controllerNumber=1 scan=10144	23.2677
8	M.SQNFHTSY.A	SQNFHTSY		-1.375	2.027	31.7	14.8436	0.0835	6.7918	2.4818	492.215	2	983.423	983.422	0	1.4	647	Non	460.55	155.05	155.05	4.47	17	>sp|Q9UPN3|MACF1_HUMAN Microtubule-actin cross-linking factor 1, isoforms 1/2/3/4/5 OS=Homo sapiens OX=9606 GN=MACF1 PE=1 SV=4	14258	rowlf_20220719_op_hs_mhc_nalm-6_classi_20perc_repl1.ScanId;v=1;d1=7905.7905.2	controllerType=0 controllerNumber=1 scan=7905	18.2442
8	W.TQKVTAGY.T	TQKVTAGY		-0.5625	2.2453	43	30.5882	0.2044	20.88	12.0455	434.232	2	867.457	867.457	0	-0.4	204	Non	581.13	244.98	244.98	5.83	17	>sp|Q9UPN3|MACF1_HUMAN Microtubule-actin cross-linking factor 1, isoforms 1/2/3/4/5 OS=Homo sapiens OX=9606 GN=MACF1 PE=1 SV=4	14258	rowlf_20220719_op_hs_mhc_nalm-6_classi_20perc_repl1.ScanId;v=1;d1=4656.4656.2	controllerType=0 controllerNumber=1 scan=4656	10.8496
8	C.DVLHKKAL.R	DVLHKKAL		-0.1125	54.0278	46.8	0.0869	40.8	14.9297	26.4286	308.527	3	923.568	923.567	0	0.7	215	Non	374.18	96.29	96.29	2.1	1	>sp|Q9Y272|RASD1_HUMAN Dexamethasone-induced Ras-related protein 1 OS=Homo sapiens OX=9606 GN=RASD1 PE=1 SV=1	14383	rowlf_20220719_op_hs_mhc_nalm-6_classi_20perc_repl1.ScanId;v=1;d1=5127.5127.3	controllerType=0 controllerNumber=1 scan=5127	11.9164
8	Y.VLKKAQVL.S	VLKKAQVL		0.8125	38.125	9.6241	0.0717	3.3195	4.6442	9.3933	449.808	2	898.61	898.608	0	1.2	422	Non	393.56	127.38	127.38	4.38	2	>sp|Q9Y2K6|UBP20_HUMAN Ubiquitin carboxyl-terminal hydrolase 20 OS=Homo sapiens OX=9606 GN=USP20 PE=1 SV=2	14447	rowlf_20220719_op_hs_mhc_nalm-6_classi_20perc_repl1.ScanId;v=1;d1=6905.6905.2	controllerType=0 controllerNumber=1 scan=6905	15.9391
8	S.LPSLKKTL.A	LPSLKKTL		0.0625	14.2864	27.3125	0.0399	33	3.0761	17.8261	300.536	3	899.592	899.592	0	-0.1	414	Non	162.81	44.01	44.01	2.72	3	>sp|Q9Y2K7|KDM2A_HUMAN Lysine-specific demethylase 2A OS=Homo sapiens OX=9606 GN=KDM2A PE=1 SV=3	14448	rowlf_20220719_op_hs_mhc_nalm-6_classi_20perc_repl1.ScanId;v=1;d1=14711.14711.2	controllerType=0 controllerNumber=1 scan=14711	33.6457
8	Y.AQRASVAF.H	AQRASVAF		0.45	25.5319	32.9444	6.9556	0.1129	10.7459	8.65	425.233	2	849.458	849.458	0	0.7	827	Non	391.65	97.66	97.66	2.5	3	>sp|Q9Y2L1|RRP44_HUMAN Exosome complex exonuclease RRP44 OS=Homo sapiens OX=9606 GN=DIS3 PE=1 SV=2	14450	rowlf_20220719_op_hs_mhc_nalm-6_classi_20perc_repl1.ScanId;v=1;d1=10677.10677.2	controllerType=0 controllerNumber=1 scan=10677	24.5042
8	E.DLRSKAKI.A	DLRSKAKI		-0.8125	65.2941	48.25	0.4517	48.4	20.46	51.6667	310.864	3	930.576	930.573	0	3.2	67	Non	406.65	95.72	95.72	2.01	1	>sp|Q9Y2U5|M3K2_HUMAN Mitogen-activated protein kinase kinase kinase 2 OS=Homo sapiens OX=9606 GN=MAP3K2 PE=1 SV=2	14473	rowlf_20220719_op_hs_mhc_nalm-6_classi_20perc_repl1.ScanId;v=1;d1=5791.5791.3	controllerType=0 controllerNumber=1 scan=5791	13.3999
8	R.AQRKFRPY.-	AQRKFRPY		-1.8375	15.8362	59.0909	13.2887	0.5836	26.2917	7.9303	355.871	3	1065.6	1065.6	0	1.9	273	Non	267.38	121.03	121.03	2.05	1	>sp|Q9Y3A4|RRP7A_HUMAN Ribosomal RNA-processing protein 7 homolog A OS=Homo sapiens OX=9606 GN=RRP7A PE=1 SV=2	14525	rowlf_20220719_op_hs_mhc_nalm-6_classi_20perc_repl1.ScanId;v=1;d1=3379.3379.3	controllerType=0 controllerNumber=1 scan=3379	7.9607
8	C.VIKHAGVY.S	VIKHAGVY		0.7375	6.4496	55.4545	23.2783	1.0911	31.0833	11.8421	443.762	2	886.517	886.514	0	2.4	83	Non	463.36	131.61	131.61	2.06	1	>sp|Q9Y3S2|ZN330_HUMAN Zinc finger protein 330 OS=Homo sapiens OX=9606 GN=ZNF330 PE=1 SV=1	14571	rowlf_20220719_op_hs_mhc_nalm-6_classi_20perc_repl1.ScanId;v=1;d1=4188.4188.2	controllerType=0 controllerNumber=1 scan=4188	9.7832
8	S.DAYTKKEL.I	DAYTKKEL		-1.4	21.2466	33.0625	0.0524	32.1	7.3408	7.7295	484.259	2	967.511	967.51	0	2	1943	Non	313.33	73.94	73.94	2.87	4	>sp|Q9Y490|TLN1_HUMAN Talin-1 OS=Homo sapiens OX=9606 GN=TLN1 PE=1 SV=3	14592	rowlf_20220719_op_hs_mhc_nalm-6_classi_20perc_repl1.ScanId;v=1;d1=4918.4918.2	controllerType=0 controllerNumber=1 scan=4918	11.4536
8	H.YQAIVTAY.E	YQAIVTAY		0.6875	2.5986	17.1056	19.3184	0.0608	5.6776	2.69	928.475	1	928.475	928.477	0	-2.7	2981	Non	332.19	52.81	52.81	3.28	13	>sp|Q9Y4A5-2|TRRAP_HUMAN Isoform 2 of Transformation/transcription domain-associated protein OS=Homo sapiens OX=9606 GN=TRRAP	37658	rowlf_20220719_op_hs_mhc_nalm-6_classi_20perc_repl1.ScanId;v=1;d1=23185.23185.1	controllerType=0 controllerNumber=1 scan=23185	52.4888
8	A.DAKHKYLI.A	DAKHKYLI		-0.7125	40.6429	65	0.4062	65.7143	21.8605	21.5385	329.859	3	987.562	987.562	0	0	106	Non	228.18	66.68	66.68	1.46	3	>sp|Q9Y4H2|IRS2_HUMAN Insulin receptor substrate 2 OS=Homo sapiens OX=9606 GN=IRS2 PE=1 SV=2	14621	rowlf_20220719_op_hs_mhc_nalm-6_classi_20perc_repl1.ScanId;v=1;d1=8554.8554.3	controllerType=0 controllerNumber=1 scan=8554	19.7361
8	E.ANRLKTVL.S	ANRLKTVL		0.125	52.3611	64.4444	0.2884	21.0349	13.6855	12.3939	305.531	3	914.579	914.578	0	0.7	313	Non	263.71	24.2	24.2	3.19	2	>sp|Q9Y4L1|HYOU1_HUMAN Hypoxia up-regulated protein 1 OS=Homo sapiens OX=9606 GN=HYOU1 PE=1 SV=1	14628	rowlf_20220719_op_hs_mhc_nalm-6_classi_20perc_repl1.ScanId;v=1;d1=9606.9606.3	controllerType=0 controllerNumber=1 scan=9606	22.0776
8	T.HSKVLYVY.D	HSKVLYVY		0.2125	2.933	45.2	13.456	1.5106	24.4074	2.4484	504.779	2	1008.55	1008.55	0	0.4	316	Non	415.24	195.27	195.27	2.05	1	>sp|Q9Y5J1|UTP18_HUMAN U3 small nucleolar RNA-associated protein 18 homolog OS=Homo sapiens OX=9606 GN=UTP18 PE=1 SV=3	17582	rowlf_20220719_op_hs_mhc_nalm-6_classi_20perc_repl1.ScanId;v=1;d1=14785.14785.2	controllerType=0 controllerNumber=1 scan=14785	33.813
8	V.QKEGKISY.A	QKEGKISY		-1.6	11.1737	61.1111	19.3433	0.5267	14.9844	9.9531	476.758	2	952.509	952.51	0	-0.8	367	Non	446.5	139.37	139.37	2.44	4	>sp|Q9Y5P8|P2R3B_HUMAN Serine/threonine-protein phosphatase 2A regulatory subunit B'' subunit beta OS=Homo sapiens OX=9606 GN=PPP2R3B PE=1 SV=2	14701	rowlf_20220719_op_hs_mhc_nalm-6_classi_20perc_repl1.ScanId;v=1;d1=4976.4976.2	controllerType=0 controllerNumber=1 scan=4976	11.5831
8	E.IQKELLDY.K	IQKELLDY		-0.45	6.8004	46.2	29.3393	0.3777	25.1667	9.48	511.282	2	1021.56	1021.56	0	0.3	25	Non	537.64	23.38	23.38	2.01	3	>sp|Q9Y617|SERC_HUMAN Phosphoserine aminotransferase OS=Homo sapiens OX=9606 GN=PSAT1 PE=1 SV=2	14756	rowlf_20220719_op_hs_mhc_nalm-6_classi_20perc_repl1.ScanId;v=1;d1=20017.20017.2	controllerType=0 controllerNumber=1 scan=20017	45.4078
9	N.KDLNSQLEY.L	KDLNSQLEY		-1.37778	0.7787	35.6923	33.359	3.1014	9.4925	7.3383	555.277	2	1109.55	1109.55	0	-0.7	1924	Non	158.88	14.99	14.99	2.25	37	>sp|A6NHR9|SMHD1_HUMAN Structural maintenance of chromosomes flexible hinge domain-containing protein 1 OS=Homo sapiens OX=9606 GN=SMCHD1 PE=1 SV=2	104	rowlf_20220719_op_hs_mhc_nalm-6_classi_20perc_repl1.ScanId;v=1;d1=13820.13820.2	controllerType=0 controllerNumber=1 scan=13820	31.6763
9	H.EPRQTTSNL.G	EPRQTTSNL		-1.66667	17.5242	29	0.2773	11.8375	2.9868	7.0752	523.268	2	1045.53	1045.53	0	0.8	173	Non	401.7	156.36	156.36	2.1	1	>sp|O00487|PSDE_HUMAN 26S proteasome non-ATPase regulatory subunit 14 OS=Homo sapiens OX=9606 GN=PSMD14 PE=1 SV=1	300	rowlf_20220719_op_hs_mhc_nalm-6_classi_20perc_repl1.ScanId;v=1;d1=3829.3829.2	controllerType=0 controllerNumber=1 scan=3829	8.9822
9	Q.EVKVQTAAL.R	EVKVQTAAL		0.466667	13.4298	14.3484	0.05	5.3382	7.7263	6.2676	479.783	2	958.558	958.557	0	1.1	297	Non	388.77	76.34	76.34	2.19	2	>sp|O00505|IMA4_HUMAN Importin subunit alpha-4 OS=Homo sapiens OX=9606 GN=KPNA3 PE=1 SV=2	304	rowlf_20220719_op_hs_mhc_nalm-6_classi_20perc_repl1.ScanId;v=1;d1=14750.14750.2	controllerType=0 controllerNumber=1 scan=14750	33.7318
9	D.KVIQAQTAF.S	KVIQAQTAF		0.388889	7.0357	6.4124	6.1858	0.0208	2.8921	3.335	503.29	2	1005.57	1005.57	0	-0.3	14	Non	296.93	134.53	134.53	4.15	4	>sp|O00560|SDCB1_HUMAN Syntenin-1 OS=Homo sapiens OX=9606 GN=SDCBP PE=1 SV=1	316	rowlf_20220719_op_hs_mhc_nalm-6_classi_20perc_repl1.ScanId;v=1;d1=14834.14834.2	controllerType=0 controllerNumber=1 scan=14834	33.9117
9	E.NQRLAYVTY.Q	NQRLAYVTY		-0.555556	2.4792	20.8391	6.396	0.0144	8.2709	2.2749	564.295	2	1127.58	1127.58	0	-0.7	293	Non	412.57	156.61	156.61	3.27	1	>sp|O00716|E2F3_HUMAN Transcription factor E2F3 OS=Homo sapiens OX=9606 GN=E2F3 PE=1 SV=1	338	rowlf_20220719_op_hs_mhc_nalm-6_classi_20perc_repl1.ScanId;v=1;d1=18764.18764.2	controllerType=0 controllerNumber=1 scan=18764	42.5898
9	A.EIRRFIKSY.K	EIRRFIKSY		-0.744444	3.4425	33.0625	3.0089	0.9682	28.5	2.614	404.568	3	1211.69	1211.69	0	-0.7	1130	Non	123.54	20.74	20.74	2.51	13	>sp|O14646|CHD1_HUMAN Chromodomain-helicase-DNA-binding protein 1 OS=Homo sapiens OX=9606 GN=CHD1 PE=1 SV=2	401	rowlf_20220719_op_hs_mhc_nalm-6_classi_20perc_repl1.ScanId;v=1;d1=11415.11415.3	controllerType=0 controllerNumber=1 scan=11415	26.1784
9	I.GQKKQVNIY.R	GQKKQVNIY		-1.25556	2.0936	22.1129	14.6317	0.0053	12.6798	2.206	539.307	2	1077.61	1077.61	0	0.9	902	Non	458.05	88.32	88.32	4.36	13	>sp|O14646|CHD1_HUMAN Chromodomain-helicase-DNA-binding protein 1 OS=Homo sapiens OX=9606 GN=CHD1 PE=1 SV=2	401	rowlf_20220719_op_hs_mhc_nalm-6_classi_20perc_repl1.ScanId;v=1;d1=4530.4530.2	controllerType=0 controllerNumber=1 scan=4530	10.549
9	S.ILFGHENRV.S	ILFGHENRV		0.0222222	13.1694	0.0479	4.4486	6.145	2.201	3.1613	362.201	3	1084.59	1084.59	0	-1.5	362	Non	402.98	158.5	158.5	4.7	5	>sp|O14775|GNB5_HUMAN Guanine nucleotide-binding protein subunit beta-5 OS=Homo sapiens OX=9606 GN=GNB5 PE=1 SV=2	438	rowlf_20220719_op_hs_mhc_nalm-6_classi_20perc_repl1.ScanId;v=1;d1=13826.13826.3	controllerType=0 controllerNumber=1 scan=13826	31.691
9	K.GQRKEVEVF.K	GQRKEVEVF		-0.9	10.5784	12.9535	5.0506	0.0054	8.0535	4.9374	546.295	2	1091.58	1091.58	0	-0.7	129	Non	544.85	146.01	146.01	3.22	1	>sp|O14908|GIPC1_HUMAN PDZ domain-containing protein GIPC1 OS=Homo sapiens OX=9606 GN=GIPC1 PE=1 SV=2	481	rowlf_20220719_op_hs_mhc_nalm-6_classi_20perc_repl1.ScanId;v=1;d1=9996.9996.2	controllerType=0 controllerNumber=1 scan=9996	22.9303
9	D.NPRVKAAAL.A	NPRVKAAAL		-0.0111111	12.0101	32.8333	0.0083	17.2249	2.382	5.1512	470.29	2	939.572	939.573	0	-1.4	114	Non	404.38	124.37	124.37	2.25	1	>sp|O15269|SPTC1_HUMAN Serine palmitoyltransferase 1 OS=Homo sapiens OX=9606 GN=SPTLC1 PE=1 SV=1	608	rowlf_20220719_op_hs_mhc_nalm-6_classi_20perc_repl1.ScanId;v=1;d1=5929.5929.2	controllerType=0 controllerNumber=1 scan=5929	13.7062
9	D.LQRVYSIDY.G	LQRVYSIDY		-0.266667	4.7846	45.4	19.4925	0.1045	22.973	6.9469	578.802	2	1156.6	1156.6	0	-2.7	39	Non	372.97	100.96	100.96	2.52	2	>sp|O15381|NVL_HUMAN Nuclear valosin-containing protein-like OS=Homo sapiens OX=9606 GN=NVL PE=1 SV=1	635	rowlf_20220719_op_hs_mhc_nalm-6_classi_20perc_repl1.ScanId;v=1;d1=21384.21384.2	controllerType=0 controllerNumber=1 scan=21384	48.4313
9	R.ETIASVRSL.L	ETIASVRSL		0.444444	7.6379	7.5073	2.5129	5.7493	4.3696	1.1927	488.277	2	975.546	975.547	0	-1.1	78	Non	288.09	94.77	94.77	2.07	1	>sp|O15514|RPB4_HUMAN DNA-directed RNA polymerase II subunit RPB4 OS=Homo sapiens OX=9606 GN=POLR2D PE=1 SV=1	672	rowlf_20220719_op_hs_mhc_nalm-6_classi_20perc_repl1.ScanId;v=1;d1=18175.18175.2	controllerType=0 controllerNumber=1 scan=18175	41.2829
9	A.EPRPGAGSL.Q	EPRPGAGSL		-0.8	11.7658	20.6897	0.3276	10.4807	2.1986	9.4333	442.235	2	883.463	883.463	0	0.1	57	Non	322.24	108.95	108.95	2.2	1	>sp|O15530|PDPK1_HUMAN 3-phosphoinositide-dependent protein kinase 1 OS=Homo sapiens OX=9606 GN=PDPK1 PE=1 SV=1	683	rowlf_20220719_op_hs_mhc_nalm-6_classi_20perc_repl1.ScanId;v=1;d1=8035.8035.2	controllerType=0 controllerNumber=1 scan=8035	18.5518
9	L.GQHVATQHF.P	GQHVATQHF		-0.633333	5.9615	11.0813	9.2872	0.0078	3.115	3.265	342.17	3	1024.5	1024.5	0	0.1	448	Non	432.24	211.7	211.7	2.56	1	>sp|O43292|GPAA1_HUMAN Glycosylphosphatidylinositol anchor attachment 1 protein OS=Homo sapiens OX=9606 GN=GPAA1 PE=1 SV=3	745	rowlf_20220719_op_hs_mhc_nalm-6_classi_20perc_repl1.ScanId;v=1;d1=3832.3832.3	controllerType=0 controllerNumber=1 scan=3832	8.988
9	Q.RIHTGERPY.K	RIHTGERPY		-1.68889	3.5737	24.5652	26.5488	0.1854	14.1094	5.8727	376.868	3	1128.59	1128.59	0	-0.4	489	Non	163.9	163.9	163.9	2.87	5	>sp|O43309|ZSC12_HUMAN Zinc finger and SCAN domain-containing protein 12 OS=Homo sapiens OX=9606 GN=ZSCAN12 PE=1 SV=2	756	rowlf_20220719_op_hs_mhc_nalm-6_classi_20perc_repl1.ScanId;v=1;d1=1141.1141.3	controllerType=0 controllerNumber=1 scan=1141	2.7386
9	K.IIHTGEKPY.K	IIHTGEKPY		-0.622222	3.3291	27.9688	26.5488	0.3134	19.2963	9.2067	529.288	2	1057.57	1057.57	0	0	322	Non	668.96	668.96	668.96	9.35	5	>sp|O43309|ZSC12_HUMAN Zinc finger and SCAN domain-containing protein 12 OS=Homo sapiens OX=9606 GN=ZSCAN12 PE=1 SV=2	756	rowlf_20220719_op_hs_mhc_nalm-6_classi_20perc_repl1.ScanId;v=1;d1=6507.6507.2	controllerType=0 controllerNumber=1 scan=6507	15.0169
9	E.TPRLPQRNL.S	TPRLPQRNL		-1.36667	10.277	30.0909	0.3072	13.7088	2.2651	4.8392	365.552	3	1094.64	1094.64	0	-0.8	331	Non	206.19	132.05	132.05	3.39	7	>sp|O43516|WIPF1_HUMAN WAS/WASL-interacting protein family member 1 OS=Homo sapiens OX=9606 GN=WIPF1 PE=1 SV=3	838	rowlf_20220719_op_hs_mhc_nalm-6_classi_20perc_repl1.ScanId;v=1;d1=10955.10955.3	controllerType=0 controllerNumber=1 scan=10955	25.1417
9	T.VLTEHVAAA.E	VLTEHVAAA		1.13333	18.219	0.2068	2.756	7.1101	9.1741	9.4133	455.753	2	910.499	910.499	0	0.2	52	Non	410.74	158.39	158.39	2.22	1	>sp|O43598|DNPH1_HUMAN 2'-deoxynucleoside 5'-phosphate N-hydrolase 1 OS=Homo sapiens OX=9606 GN=DNPH1 PE=1 SV=1	867	rowlf_20220719_op_hs_mhc_nalm-6_classi_20perc_repl1.ScanId;v=1;d1=9645.9645.2	controllerType=0 controllerNumber=1 scan=9645	22.1607
9	A.VQGPVGTDF.K	VQGPVGTDF		0.122222	7.0246	10.2684	14.2778	0.0692	2.5344	4.526	919.454	1	919.454	919.452	0	1.7	296	Non	483.7	152.33	152.33	5.01	4	>sp|O43670|ZN207_HUMAN BUB3-interacting and GLEBS motif-containing protein ZNF207 OS=Homo sapiens OX=9606 GN=ZNF207 PE=1 SV=1	884	rowlf_20220719_op_hs_mhc_nalm-6_classi_20perc_repl1.ScanId;v=1;d1=21963.21963.1	controllerType=0 controllerNumber=1 scan=21963	49.738
9	L.GQKPGGSDF.L	GQKPGGSDF		-1.3	8.4808	15.5507	8.5006	0.0099	3.5228	3.9914	446.71	2	892.413	892.416	0	-3.2	45	Non	347.36	101.31	101.31	4.27	6	>sp|O43768|ENSA_HUMAN Alpha-endosulfine OS=Homo sapiens OX=9606 GN=ENSA PE=1 SV=1	919	rowlf_20220719_op_hs_mhc_nalm-6_classi_20perc_repl1.ScanId;v=1;d1=3667.3667.2	controllerType=0 controllerNumber=1 scan=3667	8.6157
9	L.ETEKDFSRY.G	ETEKDFSRY		-2.1	0.0172	37.8182	30.6471	4.5733	8.6599	5.3338	392.184	3	1174.54	1174.54	0	-0.8	887	Non	216.67	158.46	158.46	1.45	3	>sp|O60306|AQR_HUMAN RNA helicase aquarius OS=Homo sapiens OX=9606 GN=AQR PE=1 SV=4	1002	rowlf_20220719_op_hs_mhc_nalm-6_classi_20perc_repl1.ScanId;v=1;d1=7589.7589.3	controllerType=0 controllerNumber=1 scan=7589	17.4975
9	G.ALLSGLREA.G	ALLSGLREA		0.644444	20.725	0.1419	9.7422	7.4955	11.3445	16.1071	465.274	2	929.54	929.542	0	-1	814	Non	297.03	53.01	53.01	3.64	4	>sp|O60341|KDM1A_HUMAN Lysine-specific histone demethylase 1A OS=Homo sapiens OX=9606 GN=KDM1A PE=1 SV=2	1014	rowlf_20220719_op_hs_mhc_nalm-6_classi_20perc_repl1.ScanId;v=1;d1=20913.20913.2	controllerType=0 controllerNumber=1 scan=20913	47.3984
9	S.YLHNQGIGV.S	YLHNQGIGV		0.0222222	9.3764	0.0895	3.6	6.9212	2.2549	5.1542	500.764	2	1000.52	1000.52	0	-0.8	141	Non	388.63	145.8	145.8	4.35	2	>sp|O60566|BUB1B_HUMAN Mitotic checkpoint serine/threonine-protein kinase BUB1 beta OS=Homo sapiens OX=9606 GN=BUB1B PE=1 SV=3	1062	rowlf_20220719_op_hs_mhc_nalm-6_classi_20perc_repl1.ScanId;v=1;d1=14191.14191.2	controllerType=0 controllerNumber=1 scan=14191	32.5219
9	E.DLKTKVLVL.C	DLKTKVLVL		0.866667	9.3807	4.2597	0.0021	3.9512	3.0248	2.1499	514.839	2	1028.67	1028.67	0	0.1	445	Non	270.72	76.92	76.92	3.91	3	>sp|O60645|EXOC3_HUMAN Exocyst complex component 3 OS=Homo sapiens OX=9606 GN=EXOC3 PE=1 SV=3	1074	rowlf_20220719_op_hs_mhc_nalm-6_classi_20perc_repl1.ScanId;v=1;d1=25791.25791.2	controllerType=0 controllerNumber=1 scan=25791	58.4064
9	D.LQLATTQKF.R	LQLATTQKF		-0.0111111	5.9392	6.5801	8.5662	0.029	2.094	3.4078	525.303	2	1049.6	1049.6	0	-0.6	96	Non	239.84	26.19	26.19	2.94	2	>sp|O60684|IMA7_HUMAN Importin subunit alpha-7 OS=Homo sapiens OX=9606 GN=KPNA6 PE=1 SV=1	1089	rowlf_20220719_op_hs_mhc_nalm-6_classi_20perc_repl1.ScanId;v=1;d1=20209.20209.2	controllerType=0 controllerNumber=1 scan=20209	45.8317
9	S.GPSVLRSTL.H	GPSVLRSTL		0.333333	15.0452	23.9821	0.6233	20.9417	2.5478	13.38	465.274	2	929.541	929.542	0	-0.6	1455	Non	359.94	86.29	86.29	2.53	4	>sp|O75376|NCOR1_HUMAN Nuclear receptor corepressor 1 OS=Homo sapiens OX=9606 GN=NCOR1 PE=1 SV=2	1291	rowlf_20220719_op_hs_mhc_nalm-6_classi_20perc_repl1.ScanId;v=1;d1=17920.17920.2	controllerType=0 controllerNumber=1 scan=17920	40.7255
9	E.EVLQRGEAL.S	EVLQRGEAL		-0.2	15.0621	8.8196	0.0666	9.5156	5.1085	7.5943	507.783	2	1014.56	1014.56	0	0.9	155	Non	471.32	117.04	117.04	3.51	1	>sp|O75396|SC22B_HUMAN Vesicle-trafficking protein SEC22b OS=Homo sapiens OX=9606 GN=SEC22B PE=1 SV=5	1300	rowlf_20220719_op_hs_mhc_nalm-6_classi_20perc_repl1.ScanId;v=1;d1=13276.13276.2	controllerType=0 controllerNumber=1 scan=13276	30.4048
9	C.LQKGESVKF.Q	LQKGESVKF		-0.577778	7.2206	11.4826	4.3145	0.0079	2.9464	2.8764	345.866	3	1035.58	1035.58	0	0.5	646	Non	179.83	45.33	45.33	2.71	7	>sp|O75534|CSDE1_HUMAN Cold shock domain-containing protein E1 OS=Homo sapiens OX=9606 GN=CSDE1 PE=1 SV=2	1348	rowlf_20220719_op_hs_mhc_nalm-6_classi_20perc_repl1.ScanId;v=1;d1=8658.8658.3	controllerType=0 controllerNumber=1 scan=8658	19.9681
9	D.SQIADVARF.C	SQIADVARF		0.311111	5.4107	3.6864	13.0563	0.0146	3.123	3.2972	503.769	2	1006.53	1006.53	0	-0.7	2002	Non	176.36	62.85	62.85	2.83	14	>sp|O75643|U520_HUMAN U5 small nuclear ribonucleoprotein 200 kDa helicase OS=Homo sapiens OX=9606 GN=SNRNP200 PE=1 SV=2	1380	rowlf_20220719_op_hs_mhc_nalm-6_classi_20perc_repl1.ScanId;v=1;d1=21897.21897.1	controllerType=0 controllerNumber=1 scan=21897	49.5935
9	D.DLKKITNSL.T	DLKKITNSL		-0.466667	11.2053	4.2537	0.0056	3.2894	3.6291	2.9276	516.303	2	1031.6	1031.61	0	-9.6	195	Non	437.74	120.26	120.26	1.89	1	>sp|O75822|EIF3J_HUMAN Eukaryotic translation initiation factor 3 subunit J OS=Homo sapiens OX=9606 GN=EIF3J PE=1 SV=2	1416	rowlf_20220719_op_hs_mhc_nalm-6_classi_20perc_repl1.ScanId;v=1;d1=18126.18126.2	controllerType=0 controllerNumber=1 scan=18126	41.1755
9	E.EIKKRFRQL.S	EIKKRFRQL		-1.41111	19.9444	17.6087	0.0082	7.3972	7.6551	2.5	406.589	3	1217.75	1217.75	0	3.9	72	Non	290.53	96.66	96.66	4.08	4	>sp|O75937|DNJC8_HUMAN DnaJ homolog subfamily C member 8 OS=Homo sapiens OX=9606 GN=DNAJC8 PE=1 SV=2	1460	rowlf_20220719_op_hs_mhc_nalm-6_classi_20perc_repl1.ScanId;v=1;d1=5790.5790.3	controllerType=0 controllerNumber=1 scan=5790	13.3972
9	D.RQKFSEQVF.K	RQKFSEQVF		-1.1	10.3625	16.7268	4.6103	0.0072	3.8445	2.3594	584.808	2	1168.61	1168.61	0	-1.7	124	Non	461.87	169.84	169.84	2.13	1	>sp|O75955|FLOT1_HUMAN Flotillin-1 OS=Homo sapiens OX=9606 GN=FLOT1 PE=1 SV=3	1465	rowlf_20220719_op_hs_mhc_nalm-6_classi_20perc_repl1.ScanId;v=1;d1=13717.13717.2	controllerType=0 controllerNumber=1 scan=13717	31.4341
9	E.EVRQGLKAY.S	EVRQGLKAY		-0.811111	2.0074	30.1364	5.3358	0.3896	16.907	2.1365	532.299	2	1063.59	1063.59	0	0.9	186	Non	288.98	52.83	52.83	1.37	4	>sp|O76003|GLRX3_HUMAN Glutaredoxin-3 OS=Homo sapiens OX=9606 GN=GLRX3 PE=1 SV=2	1472	rowlf_20220719_op_hs_mhc_nalm-6_classi_20perc_repl1.ScanId;v=1;d1=6315.6315.2	controllerType=0 controllerNumber=1 scan=6315	14.6014
9	E.LLRLKAKSL.L	LLRLKAKSL		0.433333	30.1724	9.0627	0.0067	2.5219	5.139	6.2207	347.91	3	1041.71	1041.71	0	0.6	25	Non	363.25	78.58	78.58	2.6	4	>sp|O76003|GLRX3_HUMAN Glutaredoxin-3 OS=Homo sapiens OX=9606 GN=GLRX3 PE=1 SV=2	1472	rowlf_20220719_op_hs_mhc_nalm-6_classi_20perc_repl1.ScanId;v=1;d1=11265.11265.3	controllerType=0 controllerNumber=1 scan=11265	25.8519
9	K.DIKSKTYSL.V	DIKSKTYSL		-0.733333	8.3316	7.3074	0.0013	6.1757	3.6129	2.8065	527.793	2	1054.58	1054.58	0	1.6	443	Non	634.11	276.47	276.47	7.51	2	>sp|O76064|RNF8_HUMAN E3 ubiquitin-protein ligase RNF8 OS=Homo sapiens OX=9606 GN=RNF8 PE=1 SV=1	1489	rowlf_20220719_op_hs_mhc_nalm-6_classi_20perc_repl1.ScanId;v=1;d1=12155.12155.2	controllerType=0 controllerNumber=1 scan=12155	27.8611
9	E.GLIHPTGSF.P	GLIHPTGSF		0.444444	8.9916	4.2884	7.1765	0.0762	3.7555	8.337	464.748	2	928.489	928.489	0	0	252	Non	542.21	235.96	235.96	5.21	5	>sp|O94759|TRPM2_HUMAN Transient receptor potential cation channel subfamily M member 2 OS=Homo sapiens OX=9606 GN=TRPM2 PE=1 SV=2	1507	rowlf_20220719_op_hs_mhc_nalm-6_classi_20perc_repl1.ScanId;v=1;d1=20671.20671.2	controllerType=0 controllerNumber=1 scan=20671	46.8638
9	A.NVKLRANAL.I	NVKLRANAL		-9.86865e-17	17.7742	15.3965	0.0036	5.2148	4.913	3.563	499.808	2	998.609	998.611	0	-1.7	362	Non	518.25	106.57	106.57	3.7	3	>sp|O94826|TOM70_HUMAN Mitochondrial import receptor subunit TOM70 OS=Homo sapiens OX=9606 GN=TOMM70 PE=1 SV=1	1533	rowlf_20220719_op_hs_mhc_nalm-6_classi_20perc_repl1.ScanId;v=1;d1=10318.10318.2	controllerType=0 controllerNumber=1 scan=10318	23.6679
9	H.GQRTFGENY.V	GQRTFGENY		-1.66667	2.694	25.85	29.8036	0.0112	15.785	4.1048	536.246	2	1071.49	1071.49	0	-0.1	61	Non	385.27	128.25	128.25	2.22	1	>sp|O94903|PLPHP_HUMAN Pyridoxal phosphate homeostasis protein OS=Homo sapiens OX=9606 GN=PLPBP PE=1 SV=1	15180	rowlf_20220719_op_hs_mhc_nalm-6_classi_20perc_repl1.ScanId;v=1;d1=9596.9596.2	controllerType=0 controllerNumber=1 scan=9596	22.0566
9	Q.VQGRPGAPF.-	VQGRPGAPF		-0.355556	8.9988	14.6258	11.1914	0.1125	6.4916	13.94	464.754	2	928.5	928.5	0	0.3	1088	Non	441.01	184.22	184.22	5.87	3	>sp|O94953|KDM4B_HUMAN Lysine-specific demethylase 4B OS=Homo sapiens OX=9606 GN=KDM4B PE=1 SV=4	1573	rowlf_20220719_op_hs_mhc_nalm-6_classi_20perc_repl1.ScanId;v=1;d1=12291.12291.2	controllerType=0 controllerNumber=1 scan=12291	28.1704
9	K.FVYKEEHPF.E	FVYKEEHPF		-0.8	4.8455	3.795	2.5394	0.2051	3.1695	2.9126	399.197	3	1195.58	1195.58	0	-1	3	Non	332.32	152.37	152.37	2.18	1	>sp|O95166|GBRAP_HUMAN Gamma-aminobutyric acid receptor-associated protein OS=Homo sapiens OX=9606 GN=GABARAP PE=1 SV=1	1614	rowlf_20220719_op_hs_mhc_nalm-6_classi_20perc_repl1.ScanId;v=1;d1=16789.16789.3	controllerType=0 controllerNumber=1 scan=16789	38.2397
9	D.ELRIKENEL.R	ELRIKENEL		-1.14444	19.9111	9.0937	0.0069	6.3459	5.8052	8.85	381.884	3	1143.64	1143.64	0	0	687	Non	274.62	81.5	81.5	3.65	8	>sp|O95347|SMC2_HUMAN Structural maintenance of chromosomes protein 2 OS=Homo sapiens OX=9606 GN=SMC2 PE=1 SV=2	1673	rowlf_20220719_op_hs_mhc_nalm-6_classi_20perc_repl1.ScanId;v=1;d1=14972.14972.3	controllerType=0 controllerNumber=1 scan=14972	34.2054
9	T.VIKAKYAEV.A	VIKAKYAEV		0.433333	28.5143	3.8412	0.1261	7.8998	6.6201	8.6937	340.875	3	1020.61	1020.61	0	0	888	Non	276.51	86.95	86.95	3.8	8	>sp|O95347|SMC2_HUMAN Structural maintenance of chromosomes protein 2 OS=Homo sapiens OX=9606 GN=SMC2 PE=1 SV=2	1673	rowlf_20220719_op_hs_mhc_nalm-6_classi_20perc_repl1.ScanId;v=1;d1=8812.8812.3	controllerType=0 controllerNumber=1 scan=8812	20.3073
9	L.LQIGVKSEF.R	LQIGVKSEF		0.355556	9.3089	7.3058	7.4134	0.0119	2.6819	2.8813	510.79	2	1020.57	1020.57	0	-0.3	761	Non	404.21	83.4	83.4	2.19	1	>sp|O95782|AP2A1_HUMAN AP-2 complex subunit alpha-1 OS=Homo sapiens OX=9606 GN=AP2A1 PE=1 SV=3	1780	rowlf_20220719_op_hs_mhc_nalm-6_classi_20perc_repl1.ScanId;v=1;d1=23877.23877.2	controllerType=0 controllerNumber=1 scan=23877	54.0289
9	S.NAAERRGPL.-	NAAERRGPL		-1.17778	21.0274	37.4545	0.315	18.4539	7.9921	6.1667	328.518	3	983.538	983.538	0	0.5	246	Non	191.61	120.43	120.43	2.49	3	>sp|P01903|DRA_HUMAN HLA class II histocompatibility antigen, DR alpha chain OS=Homo sapiens OX=9606 GN=HLA-DRA PE=1 SV=2	2032	rowlf_20220719_op_hs_mhc_nalm-6_classi_20perc_repl1.ScanId;v=1;d1=2548.2548.3	controllerType=0 controllerNumber=1 scan=2548	5.9746
9	K.DLKEKKEVV.E	DLKEKKEVV		-1.11111	24	7.4611	0.0167	15.6693	8.7692	11.4342	363.216	3	1087.63	1087.64	0	-1	16	Non	143.12	60.62	60.62	2.74	1	>sp|P06454|PTMA_HUMAN Prothymosin alpha OS=Homo sapiens OX=9606 GN=PTMA PE=1 SV=2	2272	rowlf_20220719_op_hs_mhc_nalm-6_classi_20perc_repl1.ScanId;v=1;d1=3981.3981.3	controllerType=0 controllerNumber=1 scan=3981	9.2966
9	T.QIKQKVDSL.L	QIKQKVDSL		-0.733333	11.9763	4.1034	0.0067	2.1262	3.6239	4.948	353.545	3	1058.62	1058.62	0	1	202	Non	64.03	21.67	21.67	2.51	3	>sp|P07910|HNRPC_HUMAN Heterogeneous nuclear ribonucleoproteins C1/C2 OS=Homo sapiens OX=9606 GN=HNRNPC PE=1 SV=4	2353	rowlf_20220719_op_hs_mhc_nalm-6_classi_20perc_repl1.ScanId;v=1;d1=6423.6423.3	controllerType=0 controllerNumber=1 scan=6423	14.8307
9	K.YIDQEELNK.T	YIDQEELNK		-1.6	1.27	11.7579	35.2812	15.012	5.9485	25.1429	576.283	2	1151.56	1151.56	0	0.4	276	Non	162.37	83.87	83.87	2.88	26	>sp|P08238|HS90B_HUMAN Heat shock protein HSP 90-beta OS=Homo sapiens OX=9606 GN=HSP90AB1 PE=1 SV=4	2388	rowlf_20220719_op_hs_mhc_nalm-6_classi_20perc_repl1.ScanId;v=1;d1=10060.10060.2	controllerType=0 controllerNumber=1 scan=10060	23.0745
9	R.ELRRQVDQL.T	ELRRQVDQL		-1.24444	14.5437	6.3609	0.1051	5.9279	8.6822	13.66	578.825	2	1156.64	1156.64	0	-0.3	156	Non	235.55	16.61	16.61	2.69	15	>sp|P08670|VIME_HUMAN Vimentin OS=Homo sapiens OX=9606 GN=VIM PE=1 SV=4	2424	rowlf_20220719_op_hs_mhc_nalm-6_classi_20perc_repl1.ScanId;v=1;d1=9642.9642.2	controllerType=0 controllerNumber=1 scan=9642	22.1534
9	Y.DIRQKALKL.T	DIRQKALKL		-0.6	14.0485	15.3789	0.0094	9.4451	5.9284	5.5683	362.233	3	1084.68	1084.68	0	0.9	943	Non	345.51	147.21	147.21	4.34	5	>sp|P09884|DPOLA_HUMAN DNA polymerase alpha catalytic subunit OS=Homo sapiens OX=9606 GN=POLA1 PE=1 SV=2	2504	rowlf_20220719_op_hs_mhc_nalm-6_classi_20perc_repl1.ScanId;v=1;d1=12742.12742.3	controllerType=0 controllerNumber=1 scan=12742	29.1922
9	R.TPAIKRSIL.E	TPAIKRSIL		0.344444	6.9879	34.8571	0.0369	22.9306	2.1171	6.7654	333.55	3	998.634	998.636	0	-1.5	452	Non	187.07	19.49	19.49	2.73	9	>sp|P10242|MYB_HUMAN Transcriptional activator Myb OS=Homo sapiens OX=9606 GN=MYB PE=1 SV=2	2611	rowlf_20220719_op_hs_mhc_nalm-6_classi_20perc_repl1.ScanId;v=1;d1=13608.13608.3	controllerType=0 controllerNumber=1 scan=13608	31.1809
9	A.APGSARRPL.L	APGSARRPL		-0.666667	28.9714	36.75	1.7711	23.9836	5.9903	14.6977	462.773	2	924.538	924.537	0	0.5	3	Non	354.32	129.62	129.62	2.58	3	>sp|P11279|LAMP1_HUMAN Lysosome-associated membrane glycoprotein 1 OS=Homo sapiens OX=9606 GN=LAMP1 PE=1 SV=3	2690	rowlf_20220719_op_hs_mhc_nalm-6_classi_20perc_repl1.ScanId;v=1;d1=2431.2431.3	controllerType=0 controllerNumber=1 scan=2431	5.705
9	E.ALKDLINEA.C	ALKDLINEA		0.144444	15.0113	0.1739	2.7154	2.8132	7.9367	4.9492	493.779	2	986.551	986.552	0	-0.4	18	Non	336.61	57.77	57.77	3.62	8	>sp|P12004|PCNA_HUMAN Proliferating cell nuclear antigen OS=Homo sapiens OX=9606 GN=PCNA PE=1 SV=1	2744	rowlf_20220719_op_hs_mhc_nalm-6_classi_20perc_repl1.ScanId;v=1;d1=23795.23795.2	controllerType=0 controllerNumber=1 scan=23795	53.8426
9	E.ELKQRNGAL.D	ELKQRNGAL		-1.1	23.4138	13.6471	0.0125	5.7366	7.9731	10.8614	514.796	2	1028.58	1028.58	0	-0.8	1580	Non	227.81	16.54	16.54	2.85	14	>sp|P12270|TPR_HUMAN Nucleoprotein TPR OS=Homo sapiens OX=9606 GN=TPR PE=1 SV=3	2760	rowlf_20220719_op_hs_mhc_nalm-6_classi_20perc_repl1.ScanId;v=1;d1=2067.2067.2	controllerType=0 controllerNumber=1 scan=2067	4.8575
9	I.LQNHTEIVF.A	LQNHTEIVF		0.1	5.5283	10.8872	9.6242	0.0543	2.1101	3.9346	550.79	2	1100.57	1100.57	0	-1.2	672	Non	365.4	114.57	114.57	2.04	3	>sp|P13637|AT1A3_HUMAN Sodium/potassium-transporting ATPase subunit alpha-3 OS=Homo sapiens OX=9606 GN=ATP1A3 PE=1 SV=3	2821	rowlf_20220719_op_hs_mhc_nalm-6_classi_20perc_repl1.ScanId;v=1;d1=22439.22439.2	controllerType=0 controllerNumber=1 scan=22439	50.828
9	N.ILTDITKGV.Q	ILTDITKGV		0.866667	19.9889	0.0626	11.5481	14.8062	3.3026	5.7103	480.292	2	959.576	959.577	0	-1.3	661	Non	61.26	4.34	4.34	2.48	13	>sp|P13639|EF2_HUMAN Elongation factor 2 OS=Homo sapiens OX=9606 GN=EEF2 PE=1 SV=4	2822	rowlf_20220719_op_hs_mhc_nalm-6_classi_20perc_repl1.ScanId;v=1;d1=22943.22943.1	controllerType=0 controllerNumber=1 scan=22943	51.9674
9	A.SARAGETRF.T	SARAGETRF		-0.888889	9.4727	28.6071	5.4749	0.5746	3.9003	3.6611	332.173	3	994.505	994.506	0	-1.1	48	Non	172.6	60.1	60.1	2.78	13	>sp|P13639|EF2_HUMAN Elongation factor 2 OS=Homo sapiens OX=9606 GN=EEF2 PE=1 SV=4	2822	rowlf_20220719_op_hs_mhc_nalm-6_classi_20perc_repl1.ScanId;v=1;d1=70.70.3	controllerType=0 controllerNumber=1 scan=70	0.1698
9	Q.ELKQRARYL.A	ELKQRARYL		-1.31111	21.2329	12.6765	0.0124	6.6107	5.7403	2.8564	392.898	3	1176.68	1176.68	0	-3.5	627	Non	413.27	156.58	156.58	4.27	13	>sp|P13639|EF2_HUMAN Elongation factor 2 OS=Homo sapiens OX=9606 GN=EEF2 PE=1 SV=4	2822	rowlf_20220719_op_hs_mhc_nalm-6_classi_20perc_repl1.ScanId;v=1;d1=5885.5885.3	controllerType=0 controllerNumber=1 scan=5885	13.6198
9	R.GLIDGVVEA.D	GLIDGVVEA		1.18889	9.7133	0.0155	8.9344	4.0337	3.8948	5.241	872.468	1	872.468	872.472	0	-4.6	108	Non	406.87	24.17	24.17	1.64	6	>sp|P14866|HNRPL_HUMAN Heterogeneous nuclear ribonucleoprotein L OS=Homo sapiens OX=9606 GN=HNRNPL PE=1 SV=2	2902	rowlf_20220719_op_hs_mhc_nalm-6_classi_20perc_repl1.ScanId;v=1;d1=28679.28679.1	controllerType=0 controllerNumber=1 scan=28679	65.1531
9	Y.YEIGERVDY.K	YEIGERVDY		-1.03333	2.2662	26.5676	24.01	1.1619	10.0495	4.9007	572.27	2	1143.53	1143.53	0	0.3	54	Non	389.18	129.83	129.83	2.22	1	>sp|P15529|MCP_HUMAN Membrane cofactor protein OS=Homo sapiens OX=9606 GN=CD46 PE=1 SV=3	2947	rowlf_20220719_op_hs_mhc_nalm-6_classi_20perc_repl1.ScanId;v=1;d1=18945.18945.2	controllerType=0 controllerNumber=1 scan=18945	42.9794
9	T.HGLLRPTAA.S	HGLLRPTAA		0.0888889	35.1	14.9355	0.2739	21.5814	8.5263	14.4884	468.275	2	935.543	935.542	0	0.4	36	Non	291.05	40.3	40.3	2.91	5	>sp|P15814|IGLL1_HUMAN Immunoglobulin lambda-like polypeptide 1 OS=Homo sapiens OX=9606 GN=IGLL1 PE=1 SV=1	2959	rowlf_20220719_op_hs_mhc_nalm-6_classi_20perc_repl1.ScanId;v=1;d1=7520.7520.2	controllerType=0 controllerNumber=1 scan=7520	17.3465
9	G.LQFPVGRVH.R	LQFPVGRVH		0.2	7.6228	14.1323	22.9444	0.2205	13.3396	2.7511	351.539	3	1052.6	1052.6	0	1.8	24	Non	247.38	164.19	164.19	4.27	7	>sp|P16104|H2AX_HUMAN Histone H2AX OS=Homo sapiens OX=9606 GN=H2AX PE=1 SV=2	3015	rowlf_20220719_op_hs_mhc_nalm-6_classi_20perc_repl1.ScanId;v=1;d1=18920.18920.3	controllerType=0 controllerNumber=1 scan=18920	42.9243
9	L.AALKKALAA.A	AALKKALAA		0.977778	17.0403	6.7419	0.5367	10.1277	7.9399	11.4737	428.784	2	856.562	856.562	0	0.2	60	Non	237.13	12.2	12.2	2.91	14	>sp|P16403|H12_HUMAN Histone H1.2 OS=Homo sapiens OX=9606 GN=H1-2 PE=1 SV=2	3058	rowlf_20220719_op_hs_mhc_nalm-6_classi_20perc_repl1.ScanId;v=1;d1=4988.4988.1	controllerType=0 controllerNumber=1 scan=4988	11.6074
9	S.ELITKAVAA.S	ELITKAVAA		1.08889	17.5484	3.1092	0.2713	13.3842	11.7269	15.9412	458.279	2	915.551	915.551	0	-0.4	42	Non	320.66	84.71	84.71	4.27	14	>sp|P16403|H12_HUMAN Histone H1.2 OS=Homo sapiens OX=9606 GN=H1-2 PE=1 SV=2	3058	rowlf_20220719_op_hs_mhc_nalm-6_classi_20perc_repl1.ScanId;v=1;d1=15020.15020.2	controllerType=0 controllerNumber=1 scan=15020	34.3022
9	G.SPRVKVKNL.I	SPRVKVKNL		-0.666667	15.0621	22.629	0.0131	16.1422	2.7217	2.9348	347.557	3	1040.66	1040.66	0	-1	773	Non	211.57	102.85	102.85	3.03	11	>sp|P22102|PUR2_HUMAN Trifunctional purine biosynthetic protein adenosine-3 OS=Homo sapiens OX=9606 GN=GART PE=1 SV=1	3375	rowlf_20220719_op_hs_mhc_nalm-6_classi_20perc_repl1.ScanId;v=1;d1=4464.4464.3	controllerType=0 controllerNumber=1 scan=4464	10.3998
9	L.AQYREVAAF.A	AQYREVAAF		-0.0444444	7.0286	3.7688	4.253	0.0034	3.6085	3.1696	527.77	2	1054.53	1054.53	0	0.4	438	Non	264.32	100.18	100.18	3.59	7	>sp|P25705|ATPA_HUMAN ATP synthase subunit alpha, mitochondrial OS=Homo sapiens OX=9606 GN=ATP5F1A PE=1 SV=1	3552	rowlf_20220719_op_hs_mhc_nalm-6_classi_20perc_repl1.ScanId;v=1;d1=17285.17285.2	controllerType=0 controllerNumber=1 scan=17285	39.3007
9	K.DLRIKTSDV.T	DLRIKTSDV		-0.488889	41.0769	22.6452	0.1113	29.9333	23.0312	36	523.798	2	1046.59	1046.58	0	4.3	82	Non	155.29	34.29	34.29	2.07	3	>sp|P26196|DDX6_HUMAN Probable ATP-dependent RNA helicase DDX6 OS=Homo sapiens OX=9606 GN=DDX6 PE=1 SV=2	3574	rowlf_20220719_op_hs_mhc_nalm-6_classi_20perc_repl1.ScanId;v=1;d1=13523.13523.1	controllerType=0 controllerNumber=1 scan=13523	30.9896
9	L.ETKLRKEEL.S	ETKLRKEEL		-1.76667	9.0675	26.4865	0.0297	17.645	7.8481	5.4925	382.557	3	1145.65	1145.65	0	2.1	65	Non	222.81	79.46	79.46	2.89	18	>sp|P26358|DNMT1_HUMAN DNA (cytosine-5)-methyltransferase 1 OS=Homo sapiens OX=9606 GN=DNMT1 PE=1 SV=2	3576	rowlf_20220719_op_hs_mhc_nalm-6_classi_20perc_repl1.ScanId;v=1;d1=4208.4208.3	controllerType=0 controllerNumber=1 scan=4208	9.8283
9	K.KIIKEKQAF.E	KIIKEKQAF		-0.566667	11.5184	9.219	2.5616	0.087	4.7067	5.8598	368.896	3	1104.67	1104.68	0	-4	208	Non	127.57	21.04	21.04	1.75	12	>sp|P26639|SYTC_HUMAN Threonine--tRNA ligase 1, cytoplasmic OS=Homo sapiens OX=9606 GN=TARS1 PE=1 SV=3	3593	rowlf_20220719_op_hs_mhc_nalm-6_classi_20perc_repl1.ScanId;v=1;d1=4715.4715.3	controllerType=0 controllerNumber=1 scan=4715	10.9895
9	G.LQHLSSGHF.L	LQHLSSGHF		-0.166667	8.4595	23.5	11.2852	0.0412	7.8291	10.4059	513.263	2	1025.52	1025.52	0	1.9	31	Non	363.89	135.18	135.18	1.84	2	>sp|P27144|KAD4_HUMAN Adenylate kinase 4, mitochondrial OS=Homo sapiens OX=9606 GN=AK4 PE=1 SV=1	3609	rowlf_20220719_op_hs_mhc_nalm-6_classi_20perc_repl1.ScanId;v=1;d1=9572.9572.2	controllerType=0 controllerNumber=1 scan=9572	22.0056
9	P.DAKIRIFDL.G	DAKIRIFDL		0.222222	29.5152	24.0652	0.0218	30.36	13.1195	11.3421	545.818	2	1090.63	1090.63	0	2.3	28	Non	562.63	185.32	185.32	3.61	1	>sp|P27635|RL10_HUMAN 60S ribosomal protein L10 OS=Homo sapiens OX=9606 GN=RPL10 PE=1 SV=5	3623	rowlf_20220719_op_hs_mhc_nalm-6_classi_20perc_repl1.ScanId;v=1;d1=32067.32067.2	controllerType=0 controllerNumber=1 scan=32067	72.9539
9	A.RPEEGRPVV.S	RPEEGRPVV		-1.24444	15.0339	16.694	2.004	21.0465	1.0281	10.901	346.862	3	1038.57	1038.57	0	1.8	670	Non	219.3	102.75	102.75	2.9	10	>sp|P27816|MAP4_HUMAN Microtubule-associated protein 4 OS=Homo sapiens OX=9606 GN=MAP4 PE=1 SV=3	3634	rowlf_20220719_op_hs_mhc_nalm-6_classi_20perc_repl1.ScanId;v=1;d1=4693.4693.3	controllerType=0 controllerNumber=1 scan=4693	10.9324
9	L.LAAARLAAA.S	LAAARLAAA		1.54444	29.3636	10.5819	1.9282	15.9522	19.8519	12.6667	414.259	2	827.511	827.51	0	1.1	16	Non	423.13	36.18	36.18	2.53	4	>sp|P30101|PDIA3_HUMAN Protein disulfide-isomerase A3 OS=Homo sapiens OX=9606 GN=PDIA3 PE=1 SV=4	3758	rowlf_20220719_op_hs_mhc_nalm-6_classi_20perc_repl1.ScanId;v=1;d1=11881.11881.2	controllerType=0 controllerNumber=1 scan=11881	27.2362
9	I.GQTGTKSVF.S	GQTGTKSVF		-0.377778	14.6553	15.2907	18.8894	0.0801	6.54	5.3817	462.743	2	924.479	924.479	0	0.8	325	Non	439.92	155.22	155.22	2.83	3	>sp|P30260|CDC27_HUMAN Cell division cycle protein 27 homolog OS=Homo sapiens OX=9606 GN=CDC27 PE=1 SV=2	3762	rowlf_20220719_op_hs_mhc_nalm-6_classi_20perc_repl1.ScanId;v=1;d1=7981.7981.2	controllerType=0 controllerNumber=1 scan=7981	18.4276
9	T.ELKEKLRSI.N	ELKEKLRSI		-0.888889	20.2	3.3734	0.0093	4.7543	4.7414	2.3359	372.564	3	1115.68	1115.68	0	-0.3	223	Non	271.18	69.79	69.79	2.02	1	>sp|P30533|AMRP_HUMAN Alpha-2-macroglobulin receptor-associated protein OS=Homo sapiens OX=9606 GN=LRPAP1 PE=1 SV=1	3782	rowlf_20220719_op_hs_mhc_nalm-6_classi_20perc_repl1.ScanId;v=1;d1=9470.9470.3	controllerType=0 controllerNumber=1 scan=9470	21.7795
9	Y.NGATRKLAL.Q	NGATRKLAL		-0.2	15.5706	26.4324	0.0373	26.325	2.7676	3.7877	472.288	2	943.568	943.568	0	0	120	Non	360.08	116.72	116.72	4.24	5	>sp|P31689|DNJA1_HUMAN DnaJ homolog subfamily A member 1 OS=Homo sapiens OX=9606 GN=DNAJA1 PE=1 SV=2	3843	rowlf_20220719_op_hs_mhc_nalm-6_classi_20perc_repl1.ScanId;v=1;d1=7882.7882.2	controllerType=0 controllerNumber=1 scan=7882	18.1919
9	S.AQKGLQVDL.Q	AQKGLQVDL		-0.133333	22.7015	4.4098	3.1095	0.3772	6.1518	3.9395	486.281	2	971.555	971.552	0	2.9	121	Non	335.57	30.18	30.18	2.98	4	>sp|P33991|MCM4_HUMAN DNA replication licensing factor MCM4 OS=Homo sapiens OX=9606 GN=MCM4 PE=1 SV=5	3920	rowlf_20220719_op_hs_mhc_nalm-6_classi_20perc_repl1.ScanId;v=1;d1=19269.19269.2	controllerType=0 controllerNumber=1 scan=19269	43.7109
9	G.IRSSYIRVL.G	IRSSYIRVL		0.566667	16.8808	18.3846	2.3489	14.8646	2.2639	0.0073	369.561	3	1106.67	1106.67	0	0.7	289	Non	38.9	38.9	38.9	2.45	9	>sp|P33992|MCM5_HUMAN DNA replication licensing factor MCM5 OS=Homo sapiens OX=9606 GN=MCM5 PE=1 SV=5	3921	rowlf_20220719_op_hs_mhc_nalm-6_classi_20perc_repl1.ScanId;v=1;d1=19125.19125.1	controllerType=0 controllerNumber=1 scan=19125	43.3831
9	S.VLAAANSVF.G	VLAAANSVF		1.78889	6.0388	5.3942	8.6658	0.0847	2.8555	9.0733	891.496	1	891.496	891.493	0	3	484	Non	425.06	125.6	125.6	4.97	9	>sp|P33992|MCM5_HUMAN DNA replication licensing factor MCM5 OS=Homo sapiens OX=9606 GN=MCM5 PE=1 SV=5	3921	rowlf_20220719_op_hs_mhc_nalm-6_classi_20perc_repl1.ScanId;v=1;d1=27340.27340.1	controllerType=0 controllerNumber=1 scan=27340	62.0194
9	N.IPRSITVLV.E	IPRSITVLV		1.51111	12.7987	13.6218	1.0571	16.8626	2.3403	4.5024	499.325	2	997.642	997.64	0	2	249	Non	319.87	2.89	2.89	3.32	10	>sp|P33993|MCM7_HUMAN DNA replication licensing factor MCM7 OS=Homo sapiens OX=9606 GN=MCM7 PE=1 SV=4	3922	rowlf_20220719_op_hs_mhc_nalm-6_classi_20perc_repl1.ScanId;v=1;d1=29382.29382.2	controllerType=0 controllerNumber=1 scan=29382	66.7552
9	R.TQRPADVIF.A	TQRPADVIF		-0.0555556	7.354	12.4355	5.9794	0.015	2.7604	2.6716	523.785	2	1046.56	1046.56	0	0.7	654	Non	335.87	85	85	4.23	10	>sp|P33993|MCM7_HUMAN DNA replication licensing factor MCM7 OS=Homo sapiens OX=9606 GN=MCM7 PE=1 SV=4	3922	rowlf_20220719_op_hs_mhc_nalm-6_classi_20perc_repl1.ScanId;v=1;d1=22037.22037.2	controllerType=0 controllerNumber=1 scan=22037	49.9066
9	L.DIKSKIRAL.L	DIKSKIRAL		-0.222222	12.8591	12.0381	0.0029	5.513	5.3854	2.563	348.557	3	1043.66	1043.66	0	-0.1	255	Non	147.69	45.18	45.18	1.31	3	>sp|P34932|HSP74_HUMAN Heat shock 70 kDa protein 4 OS=Homo sapiens OX=9606 GN=HSPA4 PE=1 SV=4	3936	rowlf_20220719_op_hs_mhc_nalm-6_classi_20perc_repl1.ScanId;v=1;d1=14128.14128.3	controllerType=0 controllerNumber=1 scan=14128	32.3815
9	E.DTVSRLEVF.A	DTVSRLEVF		0.222222	2.9187	24.587	1.8349	3.7606	7.0237	4.6087	533.284	2	1065.56	1065.56	0	3.7	55	Non	454.68	158.89	158.89	2.18	1	>sp|P35250|RFC2_HUMAN Replication factor C subunit 2 OS=Homo sapiens OX=9606 GN=RFC2 PE=1 SV=3	3969	rowlf_20220719_op_hs_mhc_nalm-6_classi_20perc_repl1.ScanId;v=1;d1=27737.27737.2	controllerType=0 controllerNumber=1 scan=27737	62.9629
9	T.LTDRELEEY.R	LTDRELEEY		-1.43333	0.0024	16.9126	17.9885	2.9945	2.2608	2.892	584.28	2	1167.55	1167.55	0	0.6	567	Non	495.55	124.39	124.39	3.05	1	>sp|P35611|ADDA_HUMAN Alpha-adducin OS=Homo sapiens OX=9606 GN=ADD1 PE=1 SV=2	4014	rowlf_20220719_op_hs_mhc_nalm-6_classi_20perc_repl1.ScanId;v=1;d1=16231.16231.2	controllerType=0 controllerNumber=1 scan=16231	36.9692
9	E.DLRKLGSSL.A	DLRKLGSSL		-0.277778	15.9096	11.7662	0.0509	3.7884	6.1713	9.9844	494.793	2	988.578	988.579	0	-0.4	346	Non	573.26	13.63	13.63	2.05	1	>sp|P37173|TGFR2_HUMAN TGF-beta receptor type-2 OS=Homo sapiens OX=9606 GN=TGFBR2 PE=1 SV=2	4084	rowlf_20220719_op_hs_mhc_nalm-6_classi_20perc_repl1.ScanId;v=1;d1=17815.17815.2	controllerType=0 controllerNumber=1 scan=17815	40.491
9	K.KLVKEVIAV.S	KLVKEVIAV		1.26667	24.8077	0.0207	5.0536	2.9702	3.8599	7.4211	499.834	2	998.66	998.661	0	-1.2	56	Non	407.4	120.54	120.54	3.34	1	>sp|P38117|ETFB_HUMAN Electron transfer flavoprotein subunit beta OS=Homo sapiens OX=9606 GN=ETFB PE=1 SV=3	4095	rowlf_20220719_op_hs_mhc_nalm-6_classi_20perc_repl1.ScanId;v=1;d1=16807.16807.2	controllerType=0 controllerNumber=1 scan=16807	38.2797
9	D.IQVRETQAL.I	IQVRETQAL		-0.155556	16.4437	3.0975	2.0193	0.3371	3.3581	6.5559	529.304	2	1057.6	1057.6	0	1.4	102	Non	486.4	99.74	99.74	4.59	3	>sp|P38919|IF4A3_HUMAN Eukaryotic initiation factor 4A-III OS=Homo sapiens OX=9606 GN=EIF4A3 PE=1 SV=4	4107	rowlf_20220719_op_hs_mhc_nalm-6_classi_20perc_repl1.ScanId;v=1;d1=14035.14035.2	controllerType=0 controllerNumber=1 scan=14035	32.1764
9	N.DLNKRVQDL.S	DLNKRVQDL		-1.17778	11.9474	8.4251	0.0132	13.1909	5.7097	8.5	550.807	2	1100.61	1100.61	0	1	480	Non	587.9	169.79	169.79	5.53	4	>sp|P40222|TXLNA_HUMAN Alpha-taxilin OS=Homo sapiens OX=9606 GN=TXLNA PE=1 SV=3	4132	rowlf_20220719_op_hs_mhc_nalm-6_classi_20perc_repl1.ScanId;v=1;d1=11599.11599.2	controllerType=0 controllerNumber=1 scan=11599	26.5961
9	L.LLSAEPVPA.A	LLSAEPVPA		0.877778	19.9	0.9593	18.4426	12.7671	25.4167	34	896.51	1	896.51	896.509	0	0.8	20	Non	569.41	70.26	70.26	5.04	2	>sp|P40259|CD79B_HUMAN B-cell antigen receptor complex-associated protein beta chain OS=Homo sapiens OX=9606 GN=CD79B PE=1 SV=1	4136	rowlf_20220719_op_hs_mhc_nalm-6_classi_20perc_repl1.ScanId;v=1;d1=22019.22019.1	controllerType=0 controllerNumber=1 scan=22019	49.8679
9	D.EALVRTVAL.S	EALVRTVAL		1.21111	11.6342	10.9964	0.0065	12.7394	2.1689	3.4839	486.297	2	971.587	971.588	0	-1.2	343	Non	553.64	207.9	207.9	4.06	2	>sp|P41226|UBA7_HUMAN Ubiquitin-like modifier-activating enzyme 7 OS=Homo sapiens OX=9606 GN=UBA7 PE=1 SV=2	4184	rowlf_20220719_op_hs_mhc_nalm-6_classi_20perc_repl1.ScanId;v=1;d1=24044.24044.2	controllerType=0 controllerNumber=1 scan=24044	54.3946
9	E.ELNVRKVTL.S	ELNVRKVTL		-0.0111111	13.6612	4.631	0.0035	7.3857	2.9912	4.0281	357.889	3	1071.65	1071.65	0	-0.7	873	Non	341.5	147.06	147.06	4.46	6	>sp|P41252|SYIC_HUMAN Isoleucine--tRNA ligase, cytoplasmic OS=Homo sapiens OX=9606 GN=IARS1 PE=1 SV=2	4194	rowlf_20220719_op_hs_mhc_nalm-6_classi_20perc_repl1.ScanId;v=1;d1=17676.17676.3	controllerType=0 controllerNumber=1 scan=17676	40.1859
9	A.LQIATHTAF.V	LQIATHTAF		0.733333	7.8416	9.1073	4.8645	0.0067	2.9144	4.8617	501.274	2	1001.54	1001.54	0	-1.7	580	Non	129.76	7.93	7.93	2.51	3	>sp|P42166|LAP2A_HUMAN Lamina-associated polypeptide 2, isoform alpha OS=Homo sapiens OX=9606 GN=TMPO PE=1 SV=2	4215	rowlf_20220719_op_hs_mhc_nalm-6_classi_20perc_repl1.ScanId;v=1;d1=22621.22621.4	controllerType=0 controllerNumber=1 scan=22621	51.2432
9	C.LISSAHSTF.Q	LISSAHSTF		0.733333	4.3233	10.962	5.1855	0.1286	2.1608	4.4412	481.75	2	962.494	962.494	0	-0.5	746	Non	194.51	5.57	5.57	2.52	3	>sp|P42694|HELZ_HUMAN Probable helicase with zinc finger domain OS=Homo sapiens OX=9606 GN=HELZ PE=1 SV=2	4242	rowlf_20220719_op_hs_mhc_nalm-6_classi_20perc_repl1.ScanId;v=1;d1=13239.13239.2	controllerType=0 controllerNumber=1 scan=13239	30.3204
9	N.DLKAKSASI.R	DLKAKSASI		-0.111111	23.7069	11.1791	0.0125	8.7998	9.5603	14.0698	466.774	2	932.542	932.541	0	0.5	2542	Non	546.82	95.29	95.29	4.48	24	>sp|P46939|UTRN_HUMAN Utrophin OS=Homo sapiens OX=9606 GN=UTRN PE=1 SV=2	4369	rowlf_20220719_op_hs_mhc_nalm-6_classi_20perc_repl1.ScanId;v=1;d1=6848.6848.2	controllerType=0 controllerNumber=1 scan=6848	15.8043
9	L.LKPNTSVQF.L	LKPNTSVQF		-0.355556	17.25	30.6818	14.2058	3.013	3.6615	1.1488	517.286	2	1033.57	1033.57	0	-2.2	192	Non	205.04	2.93	2.93	2.51	28	>sp|P49327|FAS_HUMAN Fatty acid synthase OS=Homo sapiens OX=9606 GN=FASN PE=1 SV=3	4500	rowlf_20220719_op_hs_mhc_nalm-6_classi_20perc_repl1.ScanId;v=1;d1=22576.22576.2	controllerType=0 controllerNumber=1 scan=22576	51.14
9	E.RIKLEAERF.E	RIKLEAERF		-0.777778	10.4175	15.8899	4.5206	0.2466	9.1542	10.5842	387.896	3	1161.67	1161.67	0	0.7	121	Non	461.3	117.42	117.42	3.37	2	>sp|P49591|SYSC_HUMAN Serine--tRNA ligase, cytoplasmic OS=Homo sapiens OX=9606 GN=SARS1 PE=1 SV=3	4523	rowlf_20220719_op_hs_mhc_nalm-6_classi_20perc_repl1.ScanId;v=1;d1=13036.13036.3	controllerType=0 controllerNumber=1 scan=13036	29.8399
9	E.EPKLKYERL.S	EPKLKYERL		-1.62222	18.419	25.275	0.0127	19.1754	6.2775	11.6974	392.564	3	1175.68	1175.68	0	-0.2	27	Non	483.98	211.32	211.32	3.81	2	>sp|P49754|VPS41_HUMAN Vacuolar protein sorting-associated protein 41 homolog OS=Homo sapiens OX=9606 GN=VPS41 PE=1 SV=3	4550	rowlf_20220719_op_hs_mhc_nalm-6_classi_20perc_repl1.ScanId;v=1;d1=10760.10760.3	controllerType=0 controllerNumber=1 scan=10760	24.6978
9	Q.GQNTNNSQF.V	GQNTNNSQF		-1.84444	6.3453	10.4382	11.4333	0.0296	2.7526	4.1354	505.22	2	1009.43	1009.43	0	-0.7	3164	Non	127.12	19.31	19.31	2.08	12	>sp|P49792|RBP2_HUMAN E3 SUMO-protein ligase RanBP2 OS=Homo sapiens OX=9606 GN=RANBP2 PE=1 SV=2	4569	rowlf_20220719_op_hs_mhc_nalm-6_classi_20perc_repl1.ScanId;v=1;d1=3937.3937.2	controllerType=0 controllerNumber=1 scan=3937	9.1987
9	F.IQRDDTERF.Y	IQRDDTERF		-1.82222	5.2327	8.6328	9.4332	0.0151	2.1246	2.8276	393.863	3	1179.58	1179.58	0	-0.1	142	Non	169.65	103.52	103.52	1.31	3	>sp|P49902|5NTC_HUMAN Cytosolic purine 5'-nucleotidase OS=Homo sapiens OX=9606 GN=NT5C2 PE=1 SV=1	4586	rowlf_20220719_op_hs_mhc_nalm-6_classi_20perc_repl1.ScanId;v=1;d1=6428.6428.3	controllerType=0 controllerNumber=1 scan=6428	14.8424
9	R.EIKERIERV.K	EIKERIERV		-1.13333	12.6779	4.1997	0.1104	16.0616	8.9413	6.4765	391.231	3	1171.68	1171.68	0	0.6	246	Non	381.76	78.85	78.85	4.44	2	>sp|P50502|F10A1_HUMAN Hsc70-interacting protein OS=Homo sapiens OX=9606 GN=ST13 PE=1 SV=2	4626	rowlf_20220719_op_hs_mhc_nalm-6_classi_20perc_repl1.ScanId;v=1;d1=7112.7112.3	controllerType=0 controllerNumber=1 scan=7112	16.4193
9	G.DVKSKTEAL.K	DVKSKTEAL		-0.722222	9.1422	12.6934	0.0044	6.0612	4.6652	3.8957	495.777	2	990.547	990.547	0	0.8	34	Non	551.33	164.32	164.32	4.85	2	>sp|P53618|COPB_HUMAN Coatomer subunit beta OS=Homo sapiens OX=9606 GN=COPB1 PE=1 SV=3	4833	rowlf_20220719_op_hs_mhc_nalm-6_classi_20perc_repl1.ScanId;v=1;d1=5165.5165.2	controllerType=0 controllerNumber=1 scan=5165	12.0041
9	A.GLKNGVPAV.G	GLKNGVPAV		0.466667	27.75	0.0813	2.0683	2.7158	3.969	7.3797	427.759	2	854.51	854.509	0	1	991	Non	303.11	94.01	94.01	4.23	7	>sp|P53621|COPA_HUMAN Coatomer subunit alpha OS=Homo sapiens OX=9606 GN=COPA PE=1 SV=2	4834	rowlf_20220719_op_hs_mhc_nalm-6_classi_20perc_repl1.ScanId;v=1;d1=13512.13512.2	controllerType=0 controllerNumber=1 scan=13512	30.9635
9	G.SPGGPRAAV.Q	SPGGPRAAV		-0.166667	22.6119	17.5031	1.5379	26.525	2.8499	11.3421	406.224	2	811.442	811.442	0	-0.5	779	Non	371.08	89.63	89.63	1.77	2	>sp|P53814|SMTN_HUMAN Smoothelin OS=Homo sapiens OX=9606 GN=SMTN PE=1 SV=7	4853	rowlf_20220719_op_hs_mhc_nalm-6_classi_20perc_repl1.ScanId;v=1;d1=4493.4493.2	controllerType=0 controllerNumber=1 scan=4493	10.4662
9	D.ELKRIAREL.A	ELKRIAREL		-0.666667	22.0746	10.1591	0.0467	5.1436	9.301	3.6827	376.568	3	1127.69	1127.69	0	0.4	53	Non	322.47	40.37	40.37	2.06	1	>sp|P56385|ATP5I_HUMAN ATP synthase subunit e, mitochondrial OS=Homo sapiens OX=9606 GN=ATP5ME PE=1 SV=2	15600	rowlf_20220719_op_hs_mhc_nalm-6_classi_20perc_repl1.ScanId;v=1;d1=9591.9591.3	controllerType=0 controllerNumber=1 scan=9591	22.0459
9	Q.GLAKAVASV.A	GLAKAVASV		1.38889	19.3111	0.0498	8.4808	4.6571	4.7986	7.2256	408.253	2	815.5	815.499	0	1.3	541	Non	430.86	126.64	126.64	2.91	2	>sp|P57678|GEMI4_HUMAN Gem-associated protein 4 OS=Homo sapiens OX=9606 GN=GEMIN4 PE=1 SV=2	5057	rowlf_20220719_op_hs_mhc_nalm-6_classi_20perc_repl1.ScanId;v=1;d1=13520.13520.2	controllerType=0 controllerNumber=1 scan=13520	30.983
9	R.IIKVGGERF.E	IIKVGGERF		0.366667	9.0014	18.3231	4.6945	0.2947	5.7187	8.1467	509.806	2	1018.61	1018.6	0	1	251	Non	412.72	100.03	100.03	3.18	2	>sp|P61160|ARP2_HUMAN Actin-related protein 2 OS=Homo sapiens OX=9606 GN=ACTR2 PE=1 SV=1	5170	rowlf_20220719_op_hs_mhc_nalm-6_classi_20perc_repl1.ScanId;v=1;d1=15867.15867.2	controllerType=0 controllerNumber=1 scan=15867	36.1388
9	V.KQYADVEGF.-	KQYADVEGF		-0.811111	6.5928	2.9193	19.2488	0.0253	3.9022	3.5278	528.753	2	1056.5	1056.5	0	-0.2	456	Non	345.45	140.35	140.35	4.78	10	>sp|P61978-2|HNRPK_HUMAN Isoform 2 of Heterogeneous nuclear ribonucleoprotein K OS=Homo sapiens OX=9606 GN=HNRNPK	5220	rowlf_20220719_op_hs_mhc_nalm-6_classi_20perc_repl1.ScanId;v=1;d1=17285.17285.2	controllerType=0 controllerNumber=1 scan=17285	39.3007
9	T.RIIDVVYNA.S	RIIDVVYNA		0.711111	17.0484	0.1791	14.8416	8.5862	9.75	5.3862	531.801	2	1062.6	1062.59	0	1.2	77	Non	148.33	73.72	73.72	1.35	2	>sp|P62241|RS8_HUMAN 40S ribosomal protein S8 OS=Homo sapiens OX=9606 GN=RPS8 PE=1 SV=2	5232	rowlf_20220719_op_hs_mhc_nalm-6_classi_20perc_repl1.ScanId;v=1;d1=23461.23461.2	controllerType=0 controllerNumber=1 scan=23461	53.0948
9	S.ALDSTNVEA.A	ALDSTNVEA		-0.0444444	2.1774	0.5033	14.2016	13.6372	2.7343	16.5714	919.437	1	919.437	919.437	0	-0.2	155	Non	437.87	111.88	111.88	4.46	3	>sp|P62491|RB11A_HUMAN Ras-related protein Rab-11A OS=Homo sapiens OX=9606 GN=RAB11A PE=1 SV=3	5260	rowlf_20220719_op_hs_mhc_nalm-6_classi_20perc_repl1.ScanId;v=1;d1=11155.11155.1	controllerType=0 controllerNumber=1 scan=11155	25.596
9	K.FEDENFILK.H	FEDENFILK		-0.444444	1.827	11.1161	16.982	19.5439	4.4329	11.0395	577.79	2	1154.57	1154.57	0	0.2	83	Non	520.96	149.18	149.18	5.37	4	>sp|P62937|PPIA_HUMAN Peptidyl-prolyl cis-trans isomerase A OS=Homo sapiens OX=9606 GN=PPIA PE=1 SV=2	5297	rowlf_20220719_op_hs_mhc_nalm-6_classi_20perc_repl1.ScanId;v=1;d1=26501.26501.2	controllerType=0 controllerNumber=1 scan=26501	60.0909
9	D.APRAVFPSI.V	APRAVFPSI		0.733333	23.7931	19.1792	0.5043	14.5231	4.4585	7.3421	479.279	2	957.552	957.552	0	0.2	26	Non	397.33	68.07	68.07	4.21	28	>sp|P63261|ACTG_HUMAN Actin, cytoplasmic 2 OS=Homo sapiens OX=9606 GN=ACTG1 PE=1 SV=1	5330	rowlf_20220719_op_hs_mhc_nalm-6_classi_20perc_repl1.ScanId;v=1;d1=26268.26268.2	controllerType=0 controllerNumber=1 scan=26268	59.5326
9	R.YRPGTVALR.E	YRPGTVALR		-0.355556	16.6358	24.413	33.9487	38.25	9.9167	1.0894	516.801	2	1032.59	1032.59	0	-1.1	42	Non	429.48	115.66	115.66	4.26	6	>sp|P68431|H31_HUMAN Histone H3.1 OS=Homo sapiens OX=9606 GN=H3C12 PE=1 SV=2	5350	rowlf_20220719_op_hs_mhc_nalm-6_classi_20perc_repl1.ScanId;v=1;d1=9399.9399.2	controllerType=0 controllerNumber=1 scan=9399	21.615
9	T.DLKQKVENL.F	DLKQKVENL		-1.11111	12.4899	4.6471	0.0044	6.9982	4.8192	4.3509	543.811	2	1086.62	1086.62	0	0.2	732	Non	499.69	133.53	133.53	4.45	11	>sp|P78347|GTF2I_HUMAN General transcription factor II-I OS=Homo sapiens OX=9606 GN=GTF2I PE=1 SV=2	5371	rowlf_20220719_op_hs_mhc_nalm-6_classi_20perc_repl1.ScanId;v=1;d1=15679.15679.2	controllerType=0 controllerNumber=1 scan=15679	35.7496
9	S.AQHYTETAL.D	AQHYTETAL		-0.611111	16.8874	3.7632	3.4527	0.203	4.373	6.1033	517.252	2	1033.5	1033.49	0	2.6	115	Non	471.87	166.44	166.44	2.24	1	>sp|P78362|SRPK2_HUMAN SRSF protein kinase 2 OS=Homo sapiens OX=9606 GN=SRPK2 PE=1 SV=3	5377	rowlf_20220719_op_hs_mhc_nalm-6_classi_20perc_repl1.ScanId;v=1;d1=10424.10424.2	controllerType=0 controllerNumber=1 scan=10424	23.9213
9	L.DLHLKGQAV.T	DLHLKGQAV		-0.1	19.4333	7.6981	0.0251	12.2569	7.1671	13.28	490.78	2	980.553	980.552	0	0.2	1685	Non	477.92	124.54	124.54	4.71	20	>sp|P78527|PRKDC_HUMAN DNA-dependent protein kinase catalytic subunit OS=Homo sapiens OX=9606 GN=PRKDC PE=1 SV=3	5406	rowlf_20220719_op_hs_mhc_nalm-6_classi_20perc_repl1.ScanId;v=1;d1=11165.11165.2	controllerType=0 controllerNumber=1 scan=11165	25.6186
9	D.AQVVLYRSY.R	AQVVLYRSY		0.288889	3.1467	16.3224	21.8611	0.0155	10.9043	2.1003	549.8	2	1098.59	1098.59	0	-0.9	2767	Non	421.43	159.92	159.92	5.45	20	>sp|P78527|PRKDC_HUMAN DNA-dependent protein kinase catalytic subunit OS=Homo sapiens OX=9606 GN=PRKDC PE=1 SV=3	5406	rowlf_20220719_op_hs_mhc_nalm-6_classi_20perc_repl1.ScanId;v=1;d1=18725.18725.2	controllerType=0 controllerNumber=1 scan=18725	42.5089
9	M.VLSSRLAFA.G	VLSSRLAFA		1.34444	21.1507	0.7568	5.946	18.6312	14.7656	13.26	482.284	2	963.561	963.562	0	-1.2	21	Non	403.34	153.78	153.78	2.99	1	>sp|P79483|DRB3_HUMAN HLA class II histocompatibility antigen, DR beta 3 chain OS=Homo sapiens OX=9606 GN=HLA-DRB3 PE=1 SV=1	5421	rowlf_20220719_op_hs_mhc_nalm-6_classi_20perc_repl1.ScanId;v=1;d1=22960.22960.2	controllerType=0 controllerNumber=1 scan=22960	52.0019
9	A.APRAALTRL.N	APRAALTRL		0.188889	10.7556	21.3026	0.7935	11.0592	2.2572	6.9413	323.538	3	968.599	968.6	0	-0.9	566	Non	299.79	146	146	2.93	1	>sp|P83436|COG7_HUMAN Conserved oligomeric Golgi complex subunit 7 OS=Homo sapiens OX=9606 GN=COG7 PE=1 SV=1	5455	rowlf_20220719_op_hs_mhc_nalm-6_classi_20perc_repl1.ScanId;v=1;d1=10755.10755.3	controllerType=0 controllerNumber=1 scan=10755	24.6883
9	T.TLKNREASL.G	TLKNREASL		-0.833333	18.4667	2.6577	0.0092	2.3329	2.9479	5.497	344.534	3	1031.59	1031.58	0	2.2	1050	Non	275.29	77.05	77.05	3.13	27	>sp|Q01082|SPTB2_HUMAN Spectrin beta chain, non-erythrocytic 1 OS=Homo sapiens OX=9606 GN=SPTBN1 PE=1 SV=2	5543	rowlf_20220719_op_hs_mhc_nalm-6_classi_20perc_repl1.ScanId;v=1;d1=4845.4845.3	controllerType=0 controllerNumber=1 scan=4845	11.2951
9	N.RQNLLSQSH.A	RQNLLSQSH		-1.35556	8.177	19.8868	18.4681	0.2716	14.8984	6.5587	541.791	2	1082.57	1082.57	0	4.3	1161	Non	480.3	102.62	102.62	4.19	27	>sp|Q01082|SPTB2_HUMAN Spectrin beta chain, non-erythrocytic 1 OS=Homo sapiens OX=9606 GN=SPTBN1 PE=1 SV=2	5543	rowlf_20220719_op_hs_mhc_nalm-6_classi_20perc_repl1.ScanId;v=1;d1=4267.4267.2	controllerType=0 controllerNumber=1 scan=4267	9.9603
9	Y.LTRVEVTEF.E	LTRVEVTEF		0.233333	2.9259	21.1842	4.3912	0.2831	6.9222	2.9123	547.298	2	1093.59	1093.59	0	-0.9	120	Non	497.84	93.91	93.91	4.56	4	>sp|Q01105|SET_HUMAN Protein SET OS=Homo sapiens OX=9606 GN=SET PE=1 SV=3	5548	rowlf_20220719_op_hs_mhc_nalm-6_classi_20perc_repl1.ScanId;v=1;d1=22901.22901.2	controllerType=0 controllerNumber=1 scan=22901	51.877
9	L.GQVAAGGAF.T	GQVAAGGAF		0.855556	18.1905	18.8077	26.5122	0.0667	10.066	15.0588	777.39	1	777.39	777.389	0	1.2	498	Non	474.26	65.29	65.29	2.17	1	>sp|Q02447|SP3_HUMAN Transcription factor Sp3 OS=Homo sapiens OX=9606 GN=SP3 PE=1 SV=3	5629	rowlf_20220719_op_hs_mhc_nalm-6_classi_20perc_repl1.ScanId;v=1;d1=13542.13542.1	controllerType=0 controllerNumber=1 scan=13542	31.0385
9	I.DPYLKPYAV.D	DPYLKPYAV		-0.377778	18.8857	6.6404	0.0154	21.186	2.8738	5.3278	533.284	2	1065.56	1065.56	0	-0.1	35	Non	89.23	18	18	2.41	6	>sp|Q04446|GLGB_HUMAN 1,4-alpha-glucan-branching enzyme OS=Homo sapiens OX=9606 GN=GBE1 PE=1 SV=3	5722	rowlf_20220719_op_hs_mhc_nalm-6_classi_20perc_repl1.ScanId;v=1;d1=23533.23533.1	controllerType=0 controllerNumber=1 scan=23533	53.2613
9	D.FPRNLAKSV.T	FPRNLAKSV		-0.188889	24.3462	29.5769	0.2971	22.6389	3.3618	4.8322	344.538	3	1031.6	1031.6	0	0.5	688	Non	148.67	104.56	104.56	2.9	4	>sp|Q06210|GFPT1_HUMAN Glutamine--fructose-6-phosphate aminotransferase [isomerizing] 1 OS=Homo sapiens OX=9606 GN=GFPT1 PE=1 SV=3	5786	rowlf_20220719_op_hs_mhc_nalm-6_classi_20perc_repl1.ScanId;v=1;d1=12684.12684.3	controllerType=0 controllerNumber=1 scan=12684	29.0494
9	A.VSVAERVAF.E	VSVAERVAF		1.13333	6.4893	24.9783	9.0839	0.6955	6.0196	4.2078	489.272	2	977.537	977.542	0	-4.5	451	Non	85	2.58	2.58	1.6	4	>sp|Q08211|DHX9_HUMAN ATP-dependent RNA helicase A OS=Homo sapiens OX=9606 GN=DHX9 PE=1 SV=4	5862	rowlf_20220719_op_hs_mhc_nalm-6_classi_20perc_repl1.ScanId;v=1;d1=21361.21361.1	controllerType=0 controllerNumber=1 scan=21361	48.3757
9	S.RPSAAGINL.M	RPSAAGINL		0.122222	9.5734	15.1366	2.9982	12.8299	0.9658	4.3816	449.759	2	898.511	898.51	0	0.5	1140	Non	331.24	69.26	69.26	3.65	4	>sp|Q08211|DHX9_HUMAN ATP-dependent RNA helicase A OS=Homo sapiens OX=9606 GN=DHX9 PE=1 SV=4	5862	rowlf_20220719_op_hs_mhc_nalm-6_classi_20perc_repl1.ScanId;v=1;d1=16092.16092.2	controllerType=0 controllerNumber=1 scan=16092	36.6558
9	I.APRTVVSGL.V	APRTVVSGL		0.666667	13.7769	22.4032	0.6152	13.852	2.8601	7.6148	450.27	2	899.532	899.531	0	1.4	185	Non	325.78	63.6	63.6	1.68	1	>sp|Q12904|AIMP1_HUMAN Aminoacyl tRNA synthase complex-interacting multifunctional protein 1 OS=Homo sapiens OX=9606 GN=AIMP1 PE=1 SV=2	6027	rowlf_20220719_op_hs_mhc_nalm-6_classi_20perc_repl1.ScanId;v=1;d1=15793.15793.2	controllerType=0 controllerNumber=1 scan=15793	35.9861
9	L.KILPTLEAV.A	KILPTLEAV		0.933333	24.2308	0.0513	9.6126	5.0604	3.9275	8.8375	492.312	2	983.616	983.614	0	2.3	127	Non	312.75	135.88	135.88	4.29	3	>sp|Q12905|ILF2_HUMAN Interleukin enhancer-binding factor 2 OS=Homo sapiens OX=9606 GN=ILF2 PE=1 SV=2	6028	rowlf_20220719_op_hs_mhc_nalm-6_classi_20perc_repl1.ScanId;v=1;d1=27819.27819.2	controllerType=0 controllerNumber=1 scan=27819	63.1631
9	T.SPAHDNIAF.Q	SPAHDNIAF		-0.188889	4.3879	25.7	3.7942	5.0249	0.7702	7.4699	486.233	2	971.46	971.458	0	1.6	140	Non	317.57	94.38	94.38	2.08	2	>sp|Q12912|IRAG2_HUMAN Inositol 1,4,5-triphosphate receptor associated 2 OS=Homo sapiens OX=9606 GN=IRAG2 PE=1 SV=3	6032	rowlf_20220719_op_hs_mhc_nalm-6_classi_20perc_repl1.ScanId;v=1;d1=15209.15209.2	controllerType=0 controllerNumber=1 scan=15209	34.7252
9	V.ETDIVVDHY.K	ETDIVVDHY		-0.311111	0.0047	22.8065	16.6257	6.0705	2.122	2.5044	545.757	2	1090.51	1090.51	0	2.1	551	Non	452.25	210.51	210.51	3.37	4	>sp|Q12931|TRAP1_HUMAN Heat shock protein 75 kDa, mitochondrial OS=Homo sapiens OX=9606 GN=TRAP1 PE=1 SV=3	6037	rowlf_20220719_op_hs_mhc_nalm-6_classi_20perc_repl1.ScanId;v=1;d1=17343.17343.2	controllerType=0 controllerNumber=1 scan=17343	39.4364
9	I.GQGASGTVF.T	GQGASGTVF		0.288889	8.9605	17.1677	20.1071	0.0312	8.8644	9.2733	823.394	1	823.394	823.394	0	-0.2	256	Non	421.9	127.84	127.84	2.78	2	>sp|Q13177|PAK2_HUMAN Serine/threonine-protein kinase PAK 2 OS=Homo sapiens OX=9606 GN=PAK2 PE=1 SV=3	6117	rowlf_20220719_op_hs_mhc_nalm-6_classi_20perc_repl1.ScanId;v=1;d1=13752.13752.1	controllerType=0 controllerNumber=1 scan=13752	31.5147
9	A.AQKVGAVAA.A	AQKVGAVAA		0.866667	29.4242	8.75	3.5793	1.5305	16.3023	16.5714	407.743	2	814.479	814.478	0	0.5	633	Non	322.8	29.18	29.18	1.54	3	>sp|Q13310|PABP4_HUMAN Polyadenylate-binding protein 4 OS=Homo sapiens OX=9606 GN=PABPC4 PE=1 SV=1	6162	rowlf_20220719_op_hs_mhc_nalm-6_classi_20perc_repl1.ScanId;v=1;d1=3836.3836.3	controllerType=0 controllerNumber=1 scan=3836	8.9948
9	A.VTEKDLLLY.D	VTEKDLLLY		0.3	0.0035	18.4923	29.4643	2.3211	4.5562	2.1046	547.31	2	1093.61	1093.61	0	-1.6	352	Non	483.2	102.81	102.81	3.65	1	>sp|Q13425|SNTB2_HUMAN Beta-2-syntrophin OS=Homo sapiens OX=9606 GN=SNTB2 PE=1 SV=1	6207	rowlf_20220719_op_hs_mhc_nalm-6_classi_20perc_repl1.ScanId;v=1;d1=27493.27493.2	controllerType=0 controllerNumber=1 scan=27493	62.3948
9	M.GQIGVRTPL.G	GQIGVRTPL		0.155556	28.5714	2.3529	5.8591	0.4833	7.8275	4.708	470.781	2	940.555	940.557	0	-2.4	211	Non	399.15	61.06	61.06	4.22	4	>sp|Q13435|SF3B2_HUMAN Splicing factor 3B subunit 2 OS=Homo sapiens OX=9606 GN=SF3B2 PE=1 SV=2	6213	rowlf_20220719_op_hs_mhc_nalm-6_classi_20perc_repl1.ScanId;v=1;d1=18631.18631.2	controllerType=0 controllerNumber=1 scan=18631	42.2996
9	F.NVRIATTAL.A	NVRIATTAL		0.744444	18.419	11.6352	0.2304	2.8049	5.4762	5.3967	479.787	2	958.567	958.568	0	-1	16	Non	319.58	92.27	92.27	1.6	1	>sp|Q13571|LAPM5_HUMAN Lysosomal-associated transmembrane protein 5 OS=Homo sapiens OX=9606 GN=LAPTM5 PE=1 SV=1	6274	rowlf_20220719_op_hs_mhc_nalm-6_classi_20perc_repl1.ScanId;v=1;d1=18602.18602.2	controllerType=0 controllerNumber=1 scan=18602	42.239
9	T.VVRKEVIRF.E	VVRKEVIRF		0.388889	7.9706	11.393	2.6885	0.2889	6.3473	2.6502	382.577	3	1145.72	1145.72	0	0.6	473	Non	452.57	262.42	262.42	5.18	3	>sp|Q13596-3|SNX1_HUMAN Isoform 3 of Sorting nexin-1 OS=Homo sapiens OX=9606 GN=SNX1	39201	rowlf_20220719_op_hs_mhc_nalm-6_classi_20perc_repl1.ScanId;v=1;d1=11291.11291.3	controllerType=0 controllerNumber=1 scan=11291	25.9034
9	L.DVHKKYNAL.V	DVHKKYNAL		-1.05556	8.0714	12.1163	0.0039	7.2728	4.2379	4.3373	363.202	3	1087.59	1087.59	0	1.1	372	Non	188.53	124.03	124.03	1.34	2	>sp|Q13616|CUL1_HUMAN Cullin-1 OS=Homo sapiens OX=9606 GN=CUL1 PE=1 SV=2	6292	rowlf_20220719_op_hs_mhc_nalm-6_classi_20perc_repl1.ScanId;v=1;d1=3334.3334.3	controllerType=0 controllerNumber=1 scan=3334	7.8503
9	S.ELRRTLQSL.A	ELRRTLQSL		-0.677778	15.0565	4.4318	0.023	2.2612	7.1487	6.054	558.332	2	1115.66	1115.65	0	2.3	623	Non	307.65	43.26	43.26	1.34	3	>sp|Q13619|CUL4A_HUMAN Cullin-4A OS=Homo sapiens OX=9606 GN=CUL4A PE=1 SV=3	6295	rowlf_20220719_op_hs_mhc_nalm-6_classi_20perc_repl1.ScanId;v=1;d1=14762.14762.2	controllerType=0 controllerNumber=1 scan=14762	33.7591
9	D.DLKKRLERI.K	DLKKRLERI		-1.3	22.8209	11.9519	0.0485	16.7725	18.3594	15.4412	390.915	3	1170.73	1170.73	0	-0.8	2019	Non	273.43	31.38	31.38	1.61	6	>sp|Q14008|CKAP5_HUMAN Cytoskeleton-associated protein 5 OS=Homo sapiens OX=9606 GN=CKAP5 PE=1 SV=3	6405	rowlf_20220719_op_hs_mhc_nalm-6_classi_20perc_repl1.ScanId;v=1;d1=9545.9545.3	controllerType=0 controllerNumber=1 scan=9545	21.9437
9	N.VLQYVVPEV.K	VLQYVVPEV		1.18889	14.466	0.0506	6.3042	11.708	2.364	5.2799	523.302	2	1045.6	1045.59	0	3.8	379	Non	270.76	79.23	79.23	1.35	4	>sp|Q14152|EIF3A_HUMAN Eukaryotic translation initiation factor 3 subunit A OS=Homo sapiens OX=9606 GN=EIF3A PE=1 SV=1	6439	rowlf_20220719_op_hs_mhc_nalm-6_classi_20perc_repl1.ScanId;v=1;d1=33964.33964.2	controllerType=0 controllerNumber=1 scan=33964	77.3434
9	T.GQFLAPNSH.Q	GQFLAPNSH		-0.511111	10.5031	12.6808	31.5833	0.3662	20.22	10.802	485.74	2	970.474	970.474	0	-0.6	402	Non	395.94	156.37	156.37	2.06	2	>sp|Q14188|TFDP2_HUMAN Transcription factor Dp-2 OS=Homo sapiens OX=9606 GN=TFDP2 PE=1 SV=2	6458	rowlf_20220719_op_hs_mhc_nalm-6_classi_20perc_repl1.ScanId;v=1;d1=10959.10959.2	controllerType=0 controllerNumber=1 scan=10959	25.151
9	R.DLRIKSQEL.E	DLRIKSQEL		-0.844444	14.1748	9.8073	0.0021	5.9451	4.0752	4.831	367.88	3	1101.63	1101.63	0	-0.2	3221	Non	232.58	31.7	31.7	3.02	32	>sp|Q14204|DYHC1_HUMAN Cytoplasmic dynein 1 heavy chain 1 OS=Homo sapiens OX=9606 GN=DYNC1H1 PE=1 SV=5	6468	rowlf_20220719_op_hs_mhc_nalm-6_classi_20perc_repl1.ScanId;v=1;d1=15670.15670.3	controllerType=0 controllerNumber=1 scan=15670	35.7311
9	T.NPRFGGKEL.R	NPRFGGKEL		-1.24444	10.1446	33.75	0.315	14.9877	2.5393	8.0598	339.854	3	1017.55	1017.55	0	-1.4	307	Non	165.6	96.63	96.63	2.75	9	>sp|Q14566|MCM6_HUMAN DNA replication licensing factor MCM6 OS=Homo sapiens OX=9606 GN=MCM6 PE=1 SV=1	6536	rowlf_20220719_op_hs_mhc_nalm-6_classi_20perc_repl1.ScanId;v=1;d1=9696.9696.3	controllerType=0 controllerNumber=1 scan=9696	22.2678
9	L.PRGSIPRSL.E	PRGSIPRSL		-0.655556	49.875	59.0909	12.3522	36.5	10.8185	0.7544	491.789	2	982.571	982.579	0	-8	216	Non	271.02	40.27	40.27	2.8	9	>sp|Q14566|MCM6_HUMAN DNA replication licensing factor MCM6 OS=Homo sapiens OX=9606 GN=MCM6 PE=1 SV=1	6536	rowlf_20220719_op_hs_mhc_nalm-6_classi_20perc_repl1.ScanId;v=1;d1=16250.16250.2	controllerType=0 controllerNumber=1 scan=16250	37.014
9	F.SINAQRNAL.A	SINAQRNAL		-0.433333	13.2273	6.263	0.3928	2.9887	3.6341	5.8173	493.774	2	986.54	986.538	0	2.5	574	Non	275.88	61.33	61.33	3.18	9	>sp|Q14669|TRIPC_HUMAN E3 ubiquitin-protein ligase TRIP12 OS=Homo sapiens OX=9606 GN=TRIP12 PE=1 SV=1	6557	rowlf_20220719_op_hs_mhc_nalm-6_classi_20perc_repl1.ScanId;v=1;d1=7998.7998.2	controllerType=0 controllerNumber=1 scan=7998	18.4676
9	G.SPRLPVGGF.R	SPRLPVGGF		0.166667	8.0725	34	1.1235	5.9162	2.8651	8.1739	465.263	2	929.519	929.52	0	-1.5	1921	Non	437.6	219.5	219.5	5.39	9	>sp|Q14669|TRIPC_HUMAN E3 ubiquitin-protein ligase TRIP12 OS=Homo sapiens OX=9606 GN=TRIP12 PE=1 SV=1	6557	rowlf_20220719_op_hs_mhc_nalm-6_classi_20perc_repl1.ScanId;v=1;d1=25429.25429.2	controllerType=0 controllerNumber=1 scan=25429	57.5709
9	D.VTDRDIDRY.T	VTDRDIDRY		-1.42222	0.0035	19.7358	28.381	5.4671	2.4717	2.9627	384.86	3	1152.57	1152.56	0	1	2064	Non	195.49	75.81	75.81	1.33	3	>sp|Q14674|ESPL1_HUMAN Separin OS=Homo sapiens OX=9606 GN=ESPL1 PE=1 SV=3	6559	rowlf_20220719_op_hs_mhc_nalm-6_classi_20perc_repl1.ScanId;v=1;d1=7948.7948.3	controllerType=0 controllerNumber=1 scan=7948	18.3473
9	R.SPRIATTTA.S	SPRIATTTA		-0.1	20.8	34	1.0083	18.305	8.8057	14.3954	459.257	2	917.507	917.505	0	1.9	2087	Non	386.23	81.29	81.29	4.72	7	>sp|Q14980|NUMA1_HUMAN Nuclear mitotic apparatus protein 1 OS=Homo sapiens OX=9606 GN=NUMA1 PE=1 SV=2	6652	rowlf_20220719_op_hs_mhc_nalm-6_classi_20perc_repl1.ScanId;v=1;d1=5686.5686.2	controllerType=0 controllerNumber=1 scan=5686	13.1524
9	E.DLKRQNAVL.Q	DLKRQNAVL		-0.588889	22.8209	12.8964	0.0292	8.0912	8.2893	14.6512	528.812	2	1056.62	1056.62	0	-0.4	56	Non	411.84	123.76	123.76	2.23	1	>sp|Q15276|RABE1_HUMAN Rab GTPase-binding effector protein 1 OS=Homo sapiens OX=9606 GN=RABEP1 PE=1 SV=2	6754	rowlf_20220719_op_hs_mhc_nalm-6_classi_20perc_repl1.ScanId;v=1;d1=9778.9778.2	controllerType=0 controllerNumber=1 scan=9778	22.4518
9	T.LQRATGISF.A	LQRATGISF		0.333333	7.6379	11.7629	2.8212	0.0047	3.9228	2.6826	496.779	2	992.551	992.552	0	-0.9	8	Non	476.02	152.06	152.06	4.7	7	>sp|Q15393|SF3B3_HUMAN Splicing factor 3B subunit 3 OS=Homo sapiens OX=9606 GN=SF3B3 PE=1 SV=4	6783	rowlf_20220719_op_hs_mhc_nalm-6_classi_20perc_repl1.ScanId;v=1;d1=19149.19149.2	controllerType=0 controllerNumber=1 scan=19149	43.4365
9	R.GPRSSLRVL.R	GPRSSLRVL		-0.0888889	29.2424	30.0455	0.7701	9.9492	4.6202	5.7214	328.87	3	984.595	984.595	0	0.1	430	Non	360.72	169.53	169.53	5.04	7	>sp|Q15393|SF3B3_HUMAN Splicing factor 3B subunit 3 OS=Homo sapiens OX=9606 GN=SF3B3 PE=1 SV=4	6783	rowlf_20220719_op_hs_mhc_nalm-6_classi_20perc_repl1.ScanId;v=1;d1=11666.11666.3	controllerType=0 controllerNumber=1 scan=11666	26.7503
9	N.TLVYHVVGV.D	TLVYHVVGV		1.66667	21.9589	0.1399	4.8057	13.6539	6.1825	4.8215	493.787	2	986.566	986.567	0	-1.1	165	Non	436.39	118.77	118.77	5.16	7	>sp|Q15393|SF3B3_HUMAN Splicing factor 3B subunit 3 OS=Homo sapiens OX=9606 GN=SF3B3 PE=1 SV=4	6783	rowlf_20220719_op_hs_mhc_nalm-6_classi_20perc_repl1.ScanId;v=1;d1=24926.24926.2	controllerType=0 controllerNumber=1 scan=24926	56.3797
9	E.EIRKVVQSL.E	EIRKVVQSL		0.0555556	14.4709	6.4767	0.0213	2.6275	5.9478	2.5354	536.333	2	1071.66	1071.65	0	6.3	23	Non	490.27	162.34	162.34	2.6	2	>sp|Q15631|TSN_HUMAN Translin OS=Homo sapiens OX=9606 GN=TSN PE=1 SV=1	6834	rowlf_20220719_op_hs_mhc_nalm-6_classi_20perc_repl1.ScanId;v=1;d1=13867.13867.2	controllerType=0 controllerNumber=1 scan=13867	31.7827
9	K.EPQAKNISV.A	EPQAKNISV		-0.7	21.2466	18.2692	0.1959	31.2174	2.6887	11.6579	493.268	2	985.529	985.531	0	-2	492	Non	219.03	95.24	95.24	2.87	14	>sp|Q16531|DDB1_HUMAN DNA damage-binding protein 1 OS=Homo sapiens OX=9606 GN=DDB1 PE=1 SV=1	6953	rowlf_20220719_op_hs_mhc_nalm-6_classi_20perc_repl1.ScanId;v=1;d1=9549.9549.2	controllerType=0 controllerNumber=1 scan=9549	21.9536
9	E.AGRLLLENY.E	AGRLLLENY		-1.23358e-16	4.7855	42.7143	20.756	1.312	32.3636	9.6875	524.794	2	1048.58	1048.58	0	1.4	133	Non	328.05	59.08	59.08	2.39	2	>sp|Q16763|UBE2S_HUMAN Ubiquitin-conjugating enzyme E2 S OS=Homo sapiens OX=9606 GN=UBE2S PE=1 SV=2	7032	rowlf_20220719_op_hs_mhc_nalm-6_classi_20perc_repl1.ScanId;v=1;d1=23568.23568.2	controllerType=0 controllerNumber=1 scan=23568	53.3413
9	P.VQIFERSVY.S	VQIFERSVY		0.233333	2.1932	21.6184	22.746	0.0077	9.75	3.5846	570.804	2	1140.6	1140.6	0	-2.7	137	Non	415.8	159.8	159.8	2.25	1	>sp|Q16854|DGUOK_HUMAN Deoxyguanosine kinase, mitochondrial OS=Homo sapiens OX=9606 GN=DGUOK PE=1 SV=2	7062	rowlf_20220719_op_hs_mhc_nalm-6_classi_20perc_repl1.ScanId;v=1;d1=24069.24069.2	controllerType=0 controllerNumber=1 scan=24069	54.4558
9	R.DVVKTYKSF.E	DVVKTYKSF		-0.322222	7.2921	31.2	1.5978	2.8142	9.3035	7.2594	362.864	3	1086.58	1086.58	0	-4.5	81	Non	215.81	143.57	143.57	2.84	3	>sp|Q16877|F264_HUMAN 6-phosphofructo-2-kinase/fructose-2,6-bisphosphatase 4 OS=Homo sapiens OX=9606 GN=PFKFB4 PE=1 SV=6	7066	rowlf_20220719_op_hs_mhc_nalm-6_classi_20perc_repl1.ScanId;v=1;d1=13677.13677.3	controllerType=0 controllerNumber=1 scan=13677	31.3384
9	E.YIRVKARSV.P	YIRVKARSV		-0.0333333	28.7143	10.0036	0.0258	7.4691	6.4832	3.979	364.561	3	1091.67	1091.67	0	-0.4	14	Non	326.46	87.16	87.16	2.17	2	>sp|Q2TAL8|QRIC1_HUMAN Transcriptional regulator QRICH1 OS=Homo sapiens OX=9606 GN=QRICH1 PE=1 SV=1	7136	rowlf_20220719_op_hs_mhc_nalm-6_classi_20perc_repl1.ScanId;v=1;d1=4928.4928.3	controllerType=0 controllerNumber=1 scan=4928	11.4748
9	S.GLGPPGRSV.S	GLGPPGRSV		-0.188889	14.2282	0.411	8.6708	3.8788	2.823	4.1644	420.24	2	839.472	839.473	0	-1.6	481	Non	297.42	23.28	23.28	3.05	5	>sp|Q68D10|SPT2_HUMAN Protein SPT2 homolog OS=Homo sapiens OX=9606 GN=SPTY2D1 PE=1 SV=3	7750	rowlf_20220719_op_hs_mhc_nalm-6_classi_20perc_repl1.ScanId;v=1;d1=10556.10556.2	controllerType=0 controllerNumber=1 scan=10556	24.2288
9	A.SPKSPGLKA.M	SPKSPGLKA		-0.822222	11.9184	25.275	1.787	13.4558	6.8021	9.3467	442.763	2	884.519	884.52	0	-0.5	105	Non	155.11	58.48	58.48	2.69	2	>sp|Q6JBY9|CPZIP_HUMAN CapZ-interacting protein OS=Homo sapiens OX=9606 GN=RCSD1 PE=1 SV=1	7866	rowlf_20220719_op_hs_mhc_nalm-6_classi_20perc_repl1.ScanId;v=1;d1=1856.1856.2	controllerType=0 controllerNumber=1 scan=1856	4.3838
9	S.DIIYKKIAL.T	DIIYKKIAL		0.722222	19.5667	7.5	0.0111	12.7616	5.9701	7.8689	538.84	2	1076.67	1076.67	0	1.6	2770	Non	488.61	54.14	54.14	4.45	5	>sp|Q6KC79|NIPBL_HUMAN Nipped-B-like protein OS=Homo sapiens OX=9606 GN=NIPBL PE=1 SV=2	7871	rowlf_20220719_op_hs_mhc_nalm-6_classi_20perc_repl1.ScanId;v=1;d1=25097.25097.2	controllerType=0 controllerNumber=1 scan=25097	56.7947
9	S.RQKNAYTDY.S	RQKNAYTDY		-2.26667	2.8372	27.2188	25.8778	0.0164	8.7955	2.886	579.779	2	1158.55	1158.55	0	-3.2	386	Non	425.95	135.46	135.46	4.06	2	>sp|Q6NXT6|TAPT1_HUMAN Transmembrane anterior posterior transformation protein 1 homolog OS=Homo sapiens OX=9606 GN=TAPT1 PE=1 SV=1	7925	rowlf_20220719_op_hs_mhc_nalm-6_classi_20perc_repl1.ScanId;v=1;d1=4045.4045.2	controllerType=0 controllerNumber=1 scan=4045	9.4396
9	T.ALSQDIPEI.A	ALSQDIPEI		0.188889	10.5418	0.0337	10.1224	4.5666	2.3943	3.9623	493.263	2	985.519	985.52	0	-1.5	739	Non	393.78	129.91	129.91	2.07	1	>sp|Q6P2E9|EDC4_HUMAN Enhancer of mRNA-decapping protein 4 OS=Homo sapiens OX=9606 GN=EDC4 PE=1 SV=1	7957	rowlf_20220719_op_hs_mhc_nalm-6_classi_20perc_repl1.ScanId;v=1;d1=30745.30745.2	controllerType=0 controllerNumber=1 scan=30745	69.9421
9	L.LTDLVDDNY.F	LTDLVDDNY		-0.466667	0.0092	27.0312	32.8837	8.111	4.0698	6.9553	534.25	2	1067.49	1067.49	0	2.8	246	Non	167.92	104.86	104.86	2.78	5	>sp|Q6P2Q9|PRP8_HUMAN Pre-mRNA-processing-splicing factor 8 OS=Homo sapiens OX=9606 GN=PRPF8 PE=1 SV=2	7961	rowlf_20220719_op_hs_mhc_nalm-6_classi_20perc_repl1.ScanId;v=1;d1=23721.23721.2	controllerType=0 controllerNumber=1 scan=23721	53.678
9	Q.SLKVKSARL.R	SLKVKSARL		-0.0333333	16.7881	2.9092	0.0134	2.4685	3.0023	4.2121	334.554	3	1001.65	1001.65	0	0.2	425	Non	384.93	59.64	59.64	4.31	5	>sp|Q6ZMZ3|SYNE3_HUMAN Nesprin-3 OS=Homo sapiens OX=9606 GN=SYNE3 PE=1 SV=2	8219	rowlf_20220719_op_hs_mhc_nalm-6_classi_20perc_repl1.ScanId;v=1;d1=5225.5225.3	controllerType=0 controllerNumber=1 scan=5225	12.1425
9	L.AQRLLEVTA.S	AQRLLEVTA		0.355556	27.975	9.2689	5.2311	1.83	20.52	23.7	500.792	2	1000.58	1000.58	0	-1.3	459	Non	407.28	164.01	164.01	4.7	5	>sp|Q6ZMZ3|SYNE3_HUMAN Nesprin-3 OS=Homo sapiens OX=9606 GN=SYNE3 PE=1 SV=2	8219	rowlf_20220719_op_hs_mhc_nalm-6_classi_20perc_repl1.ScanId;v=1;d1=18185.18185.2	controllerType=0 controllerNumber=1 scan=18185	41.3087
9	L.ELRKKVEVL.E	ELRKKVEVL		-0.366667	15.1525	4.8875	0.0029	2.8555	5.2274	4.1499	371.905	3	1113.7	1113.7	0	0.6	335	Non	252.87	58.37	58.37	1.32	2	>sp|Q70SY1|CR3L2_HUMAN Cyclic AMP-responsive element-binding protein 3-like protein 2 OS=Homo sapiens OX=9606 GN=CREB3L2 PE=1 SV=3	8327	rowlf_20220719_op_hs_mhc_nalm-6_classi_20perc_repl1.ScanId;v=1;d1=8699.8699.3	controllerType=0 controllerNumber=1 scan=8699	20.0594
9	E.AVAPPSTSA.A	AVAPPSTSA		0.455556	3.8535	1.0134	6.4835	2.1916	2.5551	4.7612	800.417	1	800.417	800.415	0	2.5	403	Non	467.21	108.11	108.11	4.93	3	>sp|Q86TM6|SYVN1_HUMAN E3 ubiquitin-protein ligase synoviolin OS=Homo sapiens OX=9606 GN=SYVN1 PE=1 SV=2	8648	rowlf_20220719_op_hs_mhc_nalm-6_classi_20perc_repl1.ScanId;v=1;d1=7894.7894.1	controllerType=0 controllerNumber=1 scan=7894	18.2218
9	I.AQRIQNGSY.K	AQRIQNGSY		-1.24444	2.4752	36.5833	18.7574	0.0093	12.6461	3.5901	518.764	2	1036.52	1036.52	0	2.7	234	Non	430.9	194.68	194.68	2.68	3	>sp|Q86U86|PB1_HUMAN Protein polybromo-1 OS=Homo sapiens OX=9606 GN=PBRM1 PE=1 SV=1	8661	rowlf_20220719_op_hs_mhc_nalm-6_classi_20perc_repl1.ScanId;v=1;d1=4159.4159.2	controllerType=0 controllerNumber=1 scan=4159	9.7152
9	C.STELNHLGY.Q	STELNHLGY		-0.644444	0.0101	31	24.33	2.2471	2.9752	2.9893	517.252	2	1033.5	1033.49	0	2.5	298	Non	362.06	174.03	174.03	2.06	1	>sp|Q8IXI1|MIRO2_HUMAN Mitochondrial Rho GTPase 2 OS=Homo sapiens OX=9606 GN=RHOT2 PE=1 SV=2	9051	rowlf_20220719_op_hs_mhc_nalm-6_classi_20perc_repl1.ScanId;v=1;d1=16406.16406.2	controllerType=0 controllerNumber=1 scan=16406	37.3718
9	E.ELKGKKVEL.D	ELKGKKVEL		-0.811111	13.8306	4.3065	0.0057	3.832	2.9066	2.1964	348.553	3	1043.64	1043.65	0	-2	906	Non	233.8	74.59	74.59	3.58	4	>sp|Q8IY18|SMC5_HUMAN Structural maintenance of chromosomes protein 5 OS=Homo sapiens OX=9606 GN=SMC5 PE=1 SV=2	9074	rowlf_20220719_op_hs_mhc_nalm-6_classi_20perc_repl1.ScanId;v=1;d1=5568.5568.3	controllerType=0 controllerNumber=1 scan=5568	12.897
9	R.LIRETEATF.R	LIRETEATF		4.93432e-17	10.11	9.0808	2.2456	0.0692	5.025	7.7746	540.29	2	1079.57	1079.57	0	0.6	77	Non	410.54	124.34	124.34	2.26	1	>sp|Q8N158|GPC2_HUMAN Glypican-2 OS=Homo sapiens OX=9606 GN=GPC2 PE=1 SV=1	9221	rowlf_20220719_op_hs_mhc_nalm-6_classi_20perc_repl1.ScanId;v=1;d1=17159.17159.2	controllerType=0 controllerNumber=1 scan=17159	39.0218
9	Q.FQKQLLEDY.G	FQKQLLEDY		-0.977778	2.124	14.1387	13.3081	0.0197	8.8704	2.5132	592.303	2	1183.6	1183.6	0	-0.9	440	Non	132.81	0.43	0.43	2.25	5	>sp|Q8N1F7|NUP93_HUMAN Nuclear pore complex protein Nup93 OS=Homo sapiens OX=9606 GN=NUP93 PE=1 SV=2	9233	rowlf_20220719_op_hs_mhc_nalm-6_classi_20perc_repl1.ScanId;v=1;d1=21831.21831.1	controllerType=0 controllerNumber=1 scan=21831	49.4407
9	A.DLKIKRSKL.H	DLKIKRSKL		-0.933333	24.4038	22.8387	0.0061	10.8733	10.3795	10.1584	367.576	3	1100.71	1100.71	0	-0.9	28	Non	371.49	10.99	10.99	3.55	6	>sp|Q8N3C0|ASCC3_HUMAN Activating signal cointegrator 1 complex subunit 3 OS=Homo sapiens OX=9606 GN=ASCC3 PE=1 SV=3	9291	rowlf_20220719_op_hs_mhc_nalm-6_classi_20perc_repl1.ScanId;v=1;d1=5281.5281.3	controllerType=0 controllerNumber=1 scan=5281	12.2571
9	E.DVISSIRNF.L	DVISSIRNF		0.322222	5.0239	14.971	4.021	2.0903	5.7381	1.8909	525.782	2	1050.56	1050.56	0	-2	23	Non	345.42	143.92	143.92	2.92	1	>sp|Q8N4H5|TOM5_HUMAN Mitochondrial import receptor subunit TOM5 homolog OS=Homo sapiens OX=9606 GN=TOMM5 PE=1 SV=1	16492	rowlf_20220719_op_hs_mhc_nalm-6_classi_20perc_repl1.ScanId;v=1;d1=30609.30609.2	controllerType=0 controllerNumber=1 scan=30609	69.6384
9	G.EQSRVPSAF.A	EQSRVPSAF		-0.655556	4.0316	16.071	2.4956	0.2046	2.4307	3.7981	510.759	2	1020.51	1020.51	0	-1.2	72	Non	334.59	75.91	75.91	1.42	1	>sp|Q8N7B6|PACRL_HUMAN PACRG-like protein OS=Homo sapiens OX=9606 GN=PACRGL PE=1 SV=2	9428	rowlf_20220719_op_hs_mhc_nalm-6_classi_20perc_repl1.ScanId;v=1;d1=9917.9917.2	controllerType=0 controllerNumber=1 scan=9917	22.7536
9	E.KIRDLEKSF.T	KIRDLEKSF		-1	17.9113	11.2919	3.1432	0.1471	5.8821	2.9498	379.221	3	1135.65	1135.65	0	-0.1	65	Non	333.17	75.5	75.5	1.62	1	>sp|Q8NBZ7|UXS1_HUMAN UDP-glucuronic acid decarboxylase 1 OS=Homo sapiens OX=9606 GN=UXS1 PE=1 SV=1	9549	rowlf_20220719_op_hs_mhc_nalm-6_classi_20perc_repl1.ScanId;v=1;d1=11449.11449.3	controllerType=0 controllerNumber=1 scan=11449	26.2527
9	S.EIRGKVLAL.S	EIRGKVLAL		0.644444	12.1745	4.8582	0.0072	3.0155	4.8226	2.1224	499.82	2	998.633	998.636	0	-2.5	944	Non	428.37	78.09	78.09	2.66	2	>sp|Q8TB72|PUM2_HUMAN Pumilio homolog 2 OS=Homo sapiens OX=9606 GN=PUM2 PE=1 SV=2	9803	rowlf_20220719_op_hs_mhc_nalm-6_classi_20perc_repl1.ScanId;v=1;d1=17628.17628.2	controllerType=0 controllerNumber=1 scan=17628	40.0834
9	L.KARIQEAVY.K	KARIQEAVY		-0.488889	3.3684	49.5	12.2522	0.2684	13.3899	2.8632	539.307	2	1077.61	1077.61	0	0.8	219	Non	440.29	143.69	143.69	4.72	14	>sp|Q8TEM1|PO210_HUMAN Nuclear pore membrane glycoprotein 210 OS=Homo sapiens OX=9606 GN=NUP210 PE=1 SV=3	9974	rowlf_20220719_op_hs_mhc_nalm-6_classi_20perc_repl1.ScanId;v=1;d1=7511.7511.2	controllerType=0 controllerNumber=1 scan=7511	17.3259
9	E.GQNHSRIVF.N	GQNHSRIVF		-0.488889	9.0747	10.8361	8.4275	0.022	2.5149	2.7133	353.19	3	1057.56	1057.55	0	2.9	330	Non	308.98	174.65	174.65	4.03	7	>sp|Q8TEQ6|GEMI5_HUMAN Gem-associated protein 5 OS=Homo sapiens OX=9606 GN=GEMIN5 PE=1 SV=3	9976	rowlf_20220719_op_hs_mhc_nalm-6_classi_20perc_repl1.ScanId;v=1;d1=10448.10448.3	controllerType=0 controllerNumber=1 scan=10448	23.9766
9	G.KVISSSSSF.A	KVISSSSSF		0.4	4.99	5.4598	6.477	0.0175	2.322	2.1983	471.25	2	941.494	941.494	0	-0.2	244	Non	389.44	150.22	150.22	2.06	1	>sp|Q8TF20|ZN721_HUMAN Zinc finger protein 721 OS=Homo sapiens OX=9606 GN=ZNF721 PE=1 SV=2	21252	rowlf_20220719_op_hs_mhc_nalm-6_classi_20perc_repl1.ScanId;v=1;d1=9802.9802.2	controllerType=0 controllerNumber=1 scan=9802	22.5049
9	A.APRPPVSAA.S	APRPPVSAA		-0.0555556	8.561	10.7221	0.6899	7.8785	2.9508	4.6277	433.249	2	865.49	865.489	0	1.7	122	Non	321.17	140.78	140.78	2.06	1	>sp|Q8TF74|WIPF2_HUMAN WAS/WASL-interacting protein family member 2 OS=Homo sapiens OX=9606 GN=WIPF2 PE=1 SV=1	10007	rowlf_20220719_op_hs_mhc_nalm-6_classi_20perc_repl1.ScanId;v=1;d1=7895.7895.2	controllerType=0 controllerNumber=1 scan=7895	18.2234
9	A.DVKNKVTAV.A	DVKNKVTAV		-0.122222	12.3658	5.6416	0.013	11.0606	6.9794	3.6969	487.288	2	973.569	973.568	0	1.4	309	Non	526.45	167.14	167.14	3.24	2	>sp|Q8WUF8|F172A_HUMAN Cotranscriptional regulator FAM172A OS=Homo sapiens OX=9606 GN=FAM172A PE=1 SV=1	16718	rowlf_20220719_op_hs_mhc_nalm-6_classi_20perc_repl1.ScanId;v=1;d1=5823.5823.2	controllerType=0 controllerNumber=1 scan=5823	13.4772
9	V.RPQSGANGL.P	RPQSGANGL		-1.01111	12.8221	19.7453	2.756	16.4597	1.3046	12.7576	450.239	2	899.47	899.469	0	1	31	Non	296.82	116.27	116.27	1.82	1	>sp|Q8WVX3|CD003_HUMAN Uncharacterized protein C4orf3 OS=Homo sapiens OX=9606 GN=C4orf3 PE=1 SV=2	10103	rowlf_20220719_op_hs_mhc_nalm-6_classi_20perc_repl1.ScanId;v=1;d1=201.201.2	controllerType=0 controllerNumber=1 scan=201	0.4959
9	D.EGGSKVTGY.L	EGGSKVTGY		-0.8	1.4837	45.4	9.4986	5.9127	16.3605	7.5697	449.22	2	897.432	897.431	0	1.3	30986	Non	161.49	17.53	17.53	2.1	56	>sp|Q8WZ42|TITIN_HUMAN Titin OS=Homo sapiens OX=9606 GN=TTN PE=1 SV=4	10228	rowlf_20220719_op_hs_mhc_nalm-6_classi_20perc_repl1.ScanId;v=1;d1=3487.3487.2	controllerType=0 controllerNumber=1 scan=3487	8.2164
9	Q.EIKTKIKEL.N	EIKTKIKEL		-0.733333	15.3955	10.8052	0.0038	6.0696	4.8988	2.4036	367.9	3	1101.69	1101.69	0	-1.4	786	Non	442.18	30.6	30.6	4.26	3	>sp|Q92598-4|HS105_HUMAN Isoform 4 of Heat shock protein 105 kDa OS=Homo sapiens OX=9606 GN=HSPH1	33317	rowlf_20220719_op_hs_mhc_nalm-6_classi_20perc_repl1.ScanId;v=1;d1=8836.8836.3	controllerType=0 controllerNumber=1 scan=8836	20.3579
9	L.LSEDKDTLY.I	LSEDKDTLY		-1.06667	0.0061	19.8019	22.0397	2.4033	2.3744	2.5387	542.264	2	1083.52	1083.52	0	-0.4	55	Non	401.38	83.78	83.78	2.05	1	>sp|Q92854|SEM4D_HUMAN Semaphorin-4D OS=Homo sapiens OX=9606 GN=SEMA4D PE=1 SV=1	10389	rowlf_20220719_op_hs_mhc_nalm-6_classi_20perc_repl1.ScanId;v=1;d1=13633.13633.2	controllerType=0 controllerNumber=1 scan=13633	31.239
9	T.RQKLIAQDY.K	RQKLIAQDY		-1.12222	3.2669	23.9643	17.7269	0.0087	8.9332	2.5238	567.817	2	1134.63	1134.63	0	-0.3	358	Non	525.6	191.53	191.53	5.53	3	>sp|Q92896|GSLG1_HUMAN Golgi apparatus protein 1 OS=Homo sapiens OX=9606 GN=GLG1 PE=1 SV=2	10405	rowlf_20220719_op_hs_mhc_nalm-6_classi_20perc_repl1.ScanId;v=1;d1=9265.9265.2	controllerType=0 controllerNumber=1 scan=9265	21.3121
9	N.SLLENIAKA.T	SLLENIAKA		0.444444	15.9548	0.0358	4.4947	8.9694	4.8407	9.7969	479.78	2	958.554	958.557	0	-3.3	1377	Non	336.31	58.98	58.98	3.17	7	>sp|Q93074|MED12_HUMAN Mediator of RNA polymerase II transcription subunit 12 OS=Homo sapiens OX=9606 GN=MED12 PE=1 SV=4	10460	rowlf_20220719_op_hs_mhc_nalm-6_classi_20perc_repl1.ScanId;v=1;d1=24853.24853.2	controllerType=0 controllerNumber=1 scan=24853	56.2144
9	R.ELRAHKAVL.A	ELRAHKAVL		0.0333333	23.6207	13.6022	0.0284	4.6138	10.9769	6.8464	346.214	3	1036.63	1036.63	0	-0.3	58	Non	270.53	151.52	151.52	1.99	1	>sp|Q96C00|ZBTB9_HUMAN Zinc finger and BTB domain-containing protein 9 OS=Homo sapiens OX=9606 GN=ZBTB9 PE=1 SV=1	10637	rowlf_20220719_op_hs_mhc_nalm-6_classi_20perc_repl1.ScanId;v=1;d1=4985.4985.3	controllerType=0 controllerNumber=1 scan=4985	11.6038
9	W.TVVRTYAPY.V	TVVRTYAPY		0.0111111	2.2568	36.5	31.75	1.0161	26.2083	7.5615	535.287	2	1069.57	1069.57	0	-0.2	7	Non	339.92	118.3	118.3	2.18	1	>sp|Q96EX1|SIM12_HUMAN Small integral membrane protein 12 OS=Homo sapiens OX=9606 GN=SMIM12 PE=1 SV=3	33738	rowlf_20220719_op_hs_mhc_nalm-6_classi_20perc_repl1.ScanId;v=1;d1=15743.15743.2	controllerType=0 controllerNumber=1 scan=15743	35.8788
9	S.DLRSKLTSL.G	DLRSKLTSL		-0.311111	11.1421	4.0974	0.0017	3.1275	3.0064	3.0945	516.806	2	1032.6	1032.6	0	-0.4	148	Non	415.06	87.47	87.47	3.1	1	>sp|Q96GE6|CALL4_HUMAN Calmodulin-like protein 4 OS=Homo sapiens OX=9606 GN=CALML4 PE=2 SV=3	21484	rowlf_20220719_op_hs_mhc_nalm-6_classi_20perc_repl1.ScanId;v=1;d1=22677.22677.2	controllerType=0 controllerNumber=1 scan=22677	51.3697
9	T.AQHLTVSGF.S	AQHLTVSGF		0.444444	6.3225	7.8311	9.0068	0.0095	4.9927	4.4813	480.252	2	959.496	959.495	0	1.4	869	Non	466.41	133.92	133.92	4.73	2	>sp|Q96GX5|GWL_HUMAN Serine/threonine-protein kinase greatwall OS=Homo sapiens OX=9606 GN=MASTL PE=1 SV=1	10855	rowlf_20220719_op_hs_mhc_nalm-6_classi_20perc_repl1.ScanId;v=1;d1=18918.18918.2	controllerType=0 controllerNumber=1 scan=18918	42.9212
9	R.VQRITQETF.G	VQRITQETF		-0.544444	6.932	13.7479	3.2392	0.007	3.7742	3.7926	561.304	2	1121.6	1121.59	0	5.7	248	Non	413.56	156.72	156.72	4.22	3	>sp|Q96H22|CENPN_HUMAN Centromere protein N OS=Homo sapiens OX=9606 GN=CENPN PE=1 SV=2	10861	rowlf_20220719_op_hs_mhc_nalm-6_classi_20perc_repl1.ScanId;v=1;d1=14950.14950.2	controllerType=0 controllerNumber=1 scan=14950	34.1544
9	S.ATEYKNEEY.Q	ATEYKNEEY		-2.15556	0.0173	32.7778	22.2778	2.2362	3.5121	3.5549	573.75	2	1146.49	1146.49	0	-1.3	92	Non	573.82	296.91	296.91	5.79	2	>sp|Q96MU7|YTDC1_HUMAN YTH domain-containing protein 1 OS=Homo sapiens OX=9606 GN=YTHDC1 PE=1 SV=3	11092	rowlf_20220719_op_hs_mhc_nalm-6_classi_20perc_repl1.ScanId;v=1;d1=5611.5611.2	controllerType=0 controllerNumber=1 scan=5611	12.9917
9	A.RVSLVRKEL.R	RVSLVRKEL		-0.133333	23.0172	7.6357	1.8638	4.4488	3.8423	2.0859	367.236	3	1099.69	1099.69	0	-1.2	271	Non	345.26	148.2	148.2	2.29	1	>sp|Q96P16|RPR1A_HUMAN Regulation of nuclear pre-mRNA domain-containing protein 1A OS=Homo sapiens OX=9606 GN=RPRD1A PE=1 SV=1	11146	rowlf_20220719_op_hs_mhc_nalm-6_classi_20perc_repl1.ScanId;v=1;d1=8270.8270.3	controllerType=0 controllerNumber=1 scan=8270	19.1005
9	A.DISKRIQSL.E	DISKRIQSL		-0.466667	7.4063	4.871	0.0048	7.4032	2.4986	3.0811	530.313	2	1059.62	1059.62	0	3	776	Non	484.57	97.91	97.91	2.09	3	>sp|Q96PC5|MIA2_HUMAN Melanoma inhibitory activity protein 2 OS=Homo sapiens OX=9606 GN=MIA2 PE=1 SV=4	11164	rowlf_20220719_op_hs_mhc_nalm-6_classi_20perc_repl1.ScanId;v=1;d1=15898.15898.2	controllerType=0 controllerNumber=1 scan=15898	36.2103
9	D.SQRVLYIRY.R	SQRVLYIRY		-0.377778	2.1661	25.3	12.2565	0.0556	14.5703	2.7851	399.896	3	1197.67	1197.67	0	0.7	49	Non	367.82	231.17	231.17	3.15	1	>sp|Q96Q05|TPPC9_HUMAN Trafficking protein particle complex subunit 9 OS=Homo sapiens OX=9606 GN=TRAPPC9 PE=1 SV=2	11208	rowlf_20220719_op_hs_mhc_nalm-6_classi_20perc_repl1.ScanId;v=1;d1=18593.18593.3	controllerType=0 controllerNumber=1 scan=18593	42.2204
9	G.AQKGGAAGF.F	AQKGGAAGF		-0.0444444	9.4095	9.0431	8.6646	0.0091	4.9174	4.2828	403.712	2	806.416	806.415	0	0.7	2986	Non	310.91	132.47	132.47	3.96	15	>sp|Q96RL7|VP13A_HUMAN Intermembrane lipid transfer protein VPS13A OS=Homo sapiens OX=9606 GN=VPS13A PE=1 SV=2	11266	rowlf_20220719_op_hs_mhc_nalm-6_classi_20perc_repl1.ScanId;v=1;d1=1490.1490.2	controllerType=0 controllerNumber=1 scan=1490	3.5384
9	L.DIHLHTEAL.L	DIHLHTEAL		-0.0222222	13.7521	9.4373	0.0231	8.7336	4.3022	9.0867	524.774	2	1048.54	1048.54	0	-1	995	Non	483.61	172.28	172.28	4.69	15	>sp|Q96RL7|VP13A_HUMAN Intermembrane lipid transfer protein VPS13A OS=Homo sapiens OX=9606 GN=VPS13A PE=1 SV=2	11266	rowlf_20220719_op_hs_mhc_nalm-6_classi_20perc_repl1.ScanId;v=1;d1=18060.18060.2	controllerType=0 controllerNumber=1 scan=18060	41.0236
9	E.ELKKKVSDL.I	ELKKKVSDL		-0.855556	18.9524	9.1692	0.0049	5.7631	6.4544	5.9151	353.886	3	1059.64	1059.64	0	1.3	652	Non	203.51	61.86	61.86	2.8	7	>sp|Q96SN8|CK5P2_HUMAN CDK5 regulatory subunit-associated protein 2 OS=Homo sapiens OX=9606 GN=CDK5RAP2 PE=1 SV=5	11315	rowlf_20220719_op_hs_mhc_nalm-6_classi_20perc_repl1.ScanId;v=1;d1=4364.4364.3	controllerType=0 controllerNumber=1 scan=4364	10.1786
9	K.ALRPGDPGF.C	ALRPGDPGF		-0.4	8.9438	2.5322	4.0649	0.0743	3.6228	5.4746	465.245	2	929.484	929.484	0	-0.4	740	Non	490.32	242.29	242.29	3.32	1	>sp|Q96ST2|IWS1_HUMAN Protein IWS1 homolog OS=Homo sapiens OX=9606 GN=IWS1 PE=1 SV=2	11319	rowlf_20220719_op_hs_mhc_nalm-6_classi_20perc_repl1.ScanId;v=1;d1=15835.15835.2	controllerType=0 controllerNumber=1 scan=15835	36.0709
9	S.KLISQQKAF.F	KLISQQKAF		-0.3	10.5132	3.9941	2.9203	0.0388	3.7973	3.9642	531.818	2	1062.63	1062.63	0	-1.7	166	Non	258.17	99.25	99.25	3.68	8	>sp|Q99832|TCPH_HUMAN T-complex protein 1 subunit eta OS=Homo sapiens OX=9606 GN=CCT7 PE=1 SV=2	11491	rowlf_20220719_op_hs_mhc_nalm-6_classi_20perc_repl1.ScanId;v=1;d1=9761.9761.2	controllerType=0 controllerNumber=1 scan=9761	22.4152
9	F.ILRGGAEQF.M	ILRGGAEQF		0.0666667	7.5018	4.3601	3.5535	0.036	3.0461	3.3806	495.772	2	990.536	990.537	0	-0.7	373	Non	440.81	116.4	116.4	4.66	8	>sp|Q99832|TCPH_HUMAN T-complex protein 1 subunit eta OS=Homo sapiens OX=9606 GN=CCT7 PE=1 SV=2	11491	rowlf_20220719_op_hs_mhc_nalm-6_classi_20perc_repl1.ScanId;v=1;d1=13642.13642.2	controllerType=0 controllerNumber=1 scan=13642	31.2558
9	L.KLLDVVHPA.A	KLLDVVHPA		0.622222	19.4444	0.0224	7.8335	7.2957	5.4433	7.8648	496.3	2	991.594	991.593	0	0.2	67	Non	498.28	241.13	241.13	4.93	8	>sp|Q99832|TCPH_HUMAN T-complex protein 1 subunit eta OS=Homo sapiens OX=9606 GN=CCT7 PE=1 SV=2	11491	rowlf_20220719_op_hs_mhc_nalm-6_classi_20perc_repl1.ScanId;v=1;d1=17787.17787.2	controllerType=0 controllerNumber=1 scan=17787	40.429
9	D.SQLVAGVAF.K	SQLVAGVAF		1.54444	8.7476	7.9954	6.6694	0.0343	3.0357	7.3609	891.491	1	891.491	891.493	0	-2.2	208	Non	607.39	121.69	121.69	7.36	8	>sp|Q99832|TCPH_HUMAN T-complex protein 1 subunit eta OS=Homo sapiens OX=9606 GN=CCT7 PE=1 SV=2	11491	rowlf_20220719_op_hs_mhc_nalm-6_classi_20perc_repl1.ScanId;v=1;d1=31951.31951.1	controllerType=0 controllerNumber=1 scan=31951	72.6796
9	A.EIKVKLIEA.K	EIKVKLIEA		0.444444	29	7.7996	0.1438	16.3412	18.7344	14.2791	521.828	2	1042.65	1042.65	0	-1.7	494	Non	399	111.93	111.93	2.16	1	>sp|Q9BPX3|CND3_HUMAN Condensin complex subunit 3 OS=Homo sapiens OX=9606 GN=NCAPG PE=1 SV=1	11542	rowlf_20220719_op_hs_mhc_nalm-6_classi_20perc_repl1.ScanId;v=1;d1=20645.20645.2	controllerType=0 controllerNumber=1 scan=20645	46.8051
9	T.GQKQYNVDY.K	GQKQYNVDY		-1.85556	3.465	25.075	24.03	0.0145	12.9888	4.2819	557.761	2	1114.52	1114.52	0	-0.6	135	Non	355.85	131.12	131.12	2.51	2	>sp|Q9BT78|CSN4_HUMAN COP9 signalosome complex subunit 4 OS=Homo sapiens OX=9606 GN=COPS4 PE=1 SV=1	11686	rowlf_20220719_op_hs_mhc_nalm-6_classi_20perc_repl1.ScanId;v=1;d1=9706.9706.2	controllerType=0 controllerNumber=1 scan=9706	22.2889
9	E.FLKNELDNV.R	FLKNELDNV		-0.366667	21.8082	0.0598	3.7688	9.1368	4.8935	8.75	546.29	2	1091.57	1091.57	0	-0.9	78	Non	372.12	152.19	152.19	2.05	1	>sp|Q9BWF2|TRAIP_HUMAN E3 ubiquitin-protein ligase TRAIP OS=Homo sapiens OX=9606 GN=TRAIP PE=1 SV=1	11822	rowlf_20220719_op_hs_mhc_nalm-6_classi_20perc_repl1.ScanId;v=1;d1=20845.20845.2	controllerType=0 controllerNumber=1 scan=20845	47.2374
9	Y.KLHGVNINV.E	KLHGVNINV		0.244444	23	0.0305	12.7942	5.2391	2.5967	3.8302	497.295	2	993.584	993.584	0	-0.4	59	Non	205.79	39.68	39.68	2.59	4	>sp|Q9BWF3|RBM4_HUMAN RNA-binding protein 4 OS=Homo sapiens OX=9606 GN=RBM4 PE=1 SV=1	11823	rowlf_20220719_op_hs_mhc_nalm-6_classi_20perc_repl1.ScanId;v=1;d1=14984.14984.2	controllerType=0 controllerNumber=1 scan=14984	34.2286
9	D.LTEQYNEQY.G	LTEQYNEQY		-1.88889	0.0065	26.9459	30.1765	2.5525	4.7326	2.8174	594.263	2	1187.52	1187.52	0	-1.7	186	Non	468.56	191.87	191.87	4.3	4	>sp|Q9BWF3|RBM4_HUMAN RNA-binding protein 4 OS=Homo sapiens OX=9606 GN=RBM4 PE=1 SV=1	11823	rowlf_20220719_op_hs_mhc_nalm-6_classi_20perc_repl1.ScanId;v=1;d1=13645.13645.2	controllerType=0 controllerNumber=1 scan=13645	31.2639
9	E.ENKIKVVAL.K	ENKIKVVAL		0.411111	13.5537	15.1762	0.006	10.3346	7.1303	3.4935	507.321	2	1013.63	1013.64	0	-0.5	407	Non	449.44	156.3	156.3	3.69	1	>sp|Q9BZZ5|API5_HUMAN Apoptosis inhibitor 5 OS=Homo sapiens OX=9606 GN=API5 PE=1 SV=3	12071	rowlf_20220719_op_hs_mhc_nalm-6_classi_20perc_repl1.ScanId;v=1;d1=17155.17155.2	controllerType=0 controllerNumber=1 scan=17155	39.0124
9	A.AIRKELNEF.K	AIRKELNEF		-0.666667	9.8829	9.9981	2.2234	0.0832	6.1518	6.6648	373.877	3	1119.62	1119.62	0	-0.4	552	Non	232.5	29.26	29.26	1.33	2	>sp|Q9C0D0|PHAR1_HUMAN Phosphatase and actin regulator 1 OS=Homo sapiens OX=9606 GN=PHACTR1 PE=1 SV=3	12099	rowlf_20220719_op_hs_mhc_nalm-6_classi_20perc_repl1.ScanId;v=1;d1=12382.12382.3	controllerType=0 controllerNumber=1 scan=12382	28.3791
9	N.SLLDDLHSA.I	SLLDDLHSA		0.155556	7.1008	0.0107	4.8833	5.2778	3.8566	6.8017	485.746	2	970.485	970.484	0	0.7	626	Non	147.2	10.29	10.29	2.51	6	>sp|Q9C0D3|ZY11B_HUMAN Protein zyg-11 homolog B OS=Homo sapiens OX=9606 GN=ZYG11B PE=1 SV=2	17100	rowlf_20220719_op_hs_mhc_nalm-6_classi_20perc_repl1.ScanId;v=1;d1=26392.26392.2	controllerType=0 controllerNumber=1 scan=26392	59.8275
9	F.PQKIAGELY.G	PQKIAGELY		-0.455556	2.2128	55.9091	41.3	0.4193	26.1667	11.4342	509.781	2	1018.56	1018.56	0	-1.2	146	Non	442.34	129.05	129.05	2.99	1	>sp|Q9GZM5|YIPF3_HUMAN Protein YIPF3 OS=Homo sapiens OX=9606 GN=YIPF3 PE=1 SV=1	12121	rowlf_20220719_op_hs_mhc_nalm-6_classi_20perc_repl1.ScanId;v=1;d1=15425.15425.2	controllerType=0 controllerNumber=1 scan=15425	35.1998
9	G.DLLRKVGAL.E	DLLRKVGAL		0.566667	27.175	7.2091	0.0137	14.2215	7.8813	14.6512	492.814	2	984.621	984.62	0	1.1	258	Non	527.24	43.1	43.1	2.87	1	>sp|Q9GZM8|NDEL1_HUMAN Nuclear distribution protein nudE-like 1 OS=Homo sapiens OX=9606 GN=NDEL1 PE=1 SV=1	12123	rowlf_20220719_op_hs_mhc_nalm-6_classi_20perc_repl1.ScanId;v=1;d1=22829.22829.2	controllerType=0 controllerNumber=1 scan=22829	51.7187
9	A.KPRSLQTGF.A	KPRSLQTGF		-0.977778	5.5502	31.5	1.126	3.3024	2.0094	5.2246	517.291	2	1033.58	1033.58	0	-3.8	114	Non	389.73	119.43	119.43	3.65	3	>sp|Q9H0Z9|RBM38_HUMAN RNA-binding protein 38 OS=Homo sapiens OX=9606 GN=RBM38 PE=1 SV=2	12241	rowlf_20220719_op_hs_mhc_nalm-6_classi_20perc_repl1.ScanId;v=1;d1=8241.8241.2	controllerType=0 controllerNumber=1 scan=8241	19.0402
9	L.DIKVKEQSL.E	DIKVKEQSL		-0.733333	15.9944	14.8032	0.0025	9.2903	4.9301	9.8359	530.306	2	1059.6	1059.6	0	0.4	164	Non	244.32	29.77	29.77	2.9	2	>sp|Q9H2P9|DPH5_HUMAN Diphthine methyl ester synthase OS=Homo sapiens OX=9606 GN=DPH5 PE=1 SV=2	17142	rowlf_20220719_op_hs_mhc_nalm-6_classi_20perc_repl1.ScanId;v=1;d1=11435.11435.2	controllerType=0 controllerNumber=1 scan=11435	26.2224
9	V.TRVKAVRIL.A	TRVKAVRIL		0.544444	26.3902	32.7778	6.2321	18.4539	5.4732	0.0726	352.574	3	1055.71	1055.7	0	1.1	39	Non	402.08	117.05	117.05	3.18	2	>sp|Q9H3M7|TXNIP_HUMAN Thioredoxin-interacting protein OS=Homo sapiens OX=9606 GN=TXNIP PE=1 SV=1	12372	rowlf_20220719_op_hs_mhc_nalm-6_classi_20perc_repl1.ScanId;v=1;d1=9976.9976.3	controllerType=0 controllerNumber=1 scan=9976	22.889
9	L.DIRKKRLQL.K	DIRKKRLQL		-1.3	13.2686	21.0789	0.0052	9.4861	7.5158	4.552	390.588	3	1169.75	1169.75	0	1.3	156	Non	303.29	28.95	28.95	1.34	2	>sp|Q9H3R5|CENPH_HUMAN Centromere protein H OS=Homo sapiens OX=9606 GN=CENPH PE=1 SV=1	12382	rowlf_20220719_op_hs_mhc_nalm-6_classi_20perc_repl1.ScanId;v=1;d1=6500.6500.3	controllerType=0 controllerNumber=1 scan=6500	15.0013
9	F.ILAIERESF.V	ILAIERESF		0.566667	7.5827	6.2091	2.4624	0.2762	4.2035	9.2867	539.301	2	1077.59	1077.59	0	0.4	1169	Non	409.85	102.01	102.01	2.27	2	>sp|Q9H4A3|WNK1_HUMAN Serine/threonine-protein kinase WNK1 OS=Homo sapiens OX=9606 GN=WNK1 PE=1 SV=2	12408	rowlf_20220719_op_hs_mhc_nalm-6_classi_20perc_repl1.ScanId;v=1;d1=25564.25564.2	controllerType=0 controllerNumber=1 scan=25564	57.8781
9	D.IQAVTGETF.R	IQAVTGETF		0.5	4.8126	7.7309	9.7259	0.0145	2.1166	4.6974	965.494	1	965.494	965.494	0	0	155	Non	534.42	159.53	159.53	3.93	1	>sp|Q9H7Z3|NRDE2_HUMAN Nuclear exosome regulator NRDE2 OS=Homo sapiens OX=9606 GN=NRDE2 PE=1 SV=3	12537	rowlf_20220719_op_hs_mhc_nalm-6_classi_20perc_repl1.ScanId;v=1;d1=21935.21935.1	controllerType=0 controllerNumber=1 scan=21935	49.6739
9	S.APASAAAAL.T	APASAAAAL		1.35556	9.5612	14.9032	2.0502	13.5251	1.0485	11.2237	742.409	1	742.409	742.409	0	-0.1	582	Non	496.57	9.46	9.46	1.58	1	>sp|Q9HA90|EFCC1_HUMAN EF-hand and coiled-coil domain-containing protein 1 OS=Homo sapiens OX=9606 GN=EFCC1 PE=2 SV=2	22009	rowlf_20220719_op_hs_mhc_nalm-6_classi_20perc_repl1.ScanId;v=1;d1=16282.16282.1	controllerType=0 controllerNumber=1 scan=16282	37.0916
9	E.ELLKRSEKL.K	ELLKRSEKL		-0.966667	13.9959	2.9473	0.0245	11.343	3.6516	7.5697	372.565	3	1115.68	1115.68	0	1.2	1036	Non	390.48	92.62	92.62	2.02	1	>sp|Q9HAW4|CLSPN_HUMAN Claspin OS=Homo sapiens OX=9606 GN=CLSPN PE=1 SV=3	12646	rowlf_20220719_op_hs_mhc_nalm-6_classi_20perc_repl1.ScanId;v=1;d1=7496.7496.3	controllerType=0 controllerNumber=1 scan=7496	17.2879
9	I.TIKKRFKVL.M	TIKKRFKVL		-0.177778	30.5862	16.3771	0.0061	4.6842	5.8731	3.1912	378.257	3	1132.76	1132.76	0	-0.2	47	Non	9.7	9.7	9.7	1.59	3	>sp|Q9NPE3|NOP10_HUMAN H/ACA ribonucleoprotein complex subunit 3 OS=Homo sapiens OX=9606 GN=NOP10 PE=1 SV=1	12855	rowlf_20220719_op_hs_mhc_nalm-6_classi_20perc_repl1.ScanId;v=1;d1=7116.7116.1	controllerType=0 controllerNumber=1 scan=7116	16.4287
9	E.DLKVKLTEV.K	DLKVKLTEV		0.0555556	14.8835	2.4795	0.011	12.9963	5.2287	6.6844	522.818	2	1044.63	1044.63	0	-0.2	232	Non	559.42	141.41	141.41	4.04	1	>sp|Q9NQZ2|SAS10_HUMAN Something about silencing protein 10 OS=Homo sapiens OX=9606 GN=UTP3 PE=1 SV=1	12961	rowlf_20220719_op_hs_mhc_nalm-6_classi_20perc_repl1.ScanId;v=1;d1=21837.21837.2	controllerType=0 controllerNumber=1 scan=21837	49.4565
9	L.VVATDISTH.S	VVATDISTH		0.644444	5.6834	16.7541	35.9688	1.8342	19.1852	11.0789	471.747	2	942.486	942.489	0	-2.7	1832	Non	225.16	24.18	24.18	2.83	15	>sp|Q9NR09|BIRC6_HUMAN Baculoviral IAP repeat-containing protein 6 OS=Homo sapiens OX=9606 GN=BIRC6 PE=1 SV=3	12967	rowlf_20220719_op_hs_mhc_nalm-6_classi_20perc_repl1.ScanId;v=1;d1=23089.23089.2	controllerType=0 controllerNumber=1 scan=23089	52.2818
9	L.RQYLEEVGY.T	RQYLEEVGY		-1.11111	2.228	8.7038	30.2745	0.0096	5.6269	2.0853	578.784	2	1156.56	1156.56	0	-1.5	179	Non	364.26	158.22	158.22	2.18	1	>sp|Q9NRL3|STRN4_HUMAN Striatin-4 OS=Homo sapiens OX=9606 GN=STRN4 PE=1 SV=2	13029	rowlf_20220719_op_hs_mhc_nalm-6_classi_20perc_repl1.ScanId;v=1;d1=19546.19546.2	controllerType=0 controllerNumber=1 scan=19546	44.3626
9	R.ELGKRVQAL.Q	ELGKRVQAL		-0.244444	10.5438	3.1044	0.0056	7.1238	4.6007	4.9882	507.308	2	1013.61	1013.61	0	-1.8	252	Non	591.1	154.41	154.41	6.34	1	>sp|Q9NS37|ZHANG_HUMAN CREB/ATF bZIP transcription factor OS=Homo sapiens OX=9606 GN=CREBZF PE=1 SV=2	13068	rowlf_20220719_op_hs_mhc_nalm-6_classi_20perc_repl1.ScanId;v=1;d1=9330.9330.2	controllerType=0 controllerNumber=1 scan=9330	21.4606
9	C.QTCLLDLEY.G	QTCLLDLEY		0.155556	0.1957	26.9189	36.5	2.1233	15.3364	4.3271	549.265	2	1097.52	1097.52	0	4	82	Non	207.15	26.27	26.27	2.13	2	>sp|Q9NW64|RBM22_HUMAN Pre-mRNA-splicing factor RBM22 OS=Homo sapiens OX=9606 GN=RBM22 PE=1 SV=1	13225	rowlf_20220719_op_hs_mhc_nalm-6_classi_20perc_repl1.ScanId;v=1;d1=83.83.2	controllerType=0 controllerNumber=1 scan=83	0.2031
9	Q.LLQESLAQA.R	LLQESLAQA		0.411111	13.4298	0.0995	9.6925	8.4846	14.1953	24.375	486.772	2	972.537	972.536	0	1.2	99	Non	260.88	57.87	57.87	1.37	3	>sp|Q9NX09|DDIT4_HUMAN DNA damage-inducible transcript 4 protein OS=Homo sapiens OX=9606 GN=DDIT4 PE=1 SV=1	13274	rowlf_20220719_op_hs_mhc_nalm-6_classi_20perc_repl1.ScanId;v=1;d1=20886.20886.2	controllerType=0 controllerNumber=1 scan=20886	47.3345
9	Q.EVTGPHEAF.S	EVTGPHEAF		-0.455556	4.1296	17.1925	5.1424	1.862	2.4113	4.5047	493.732	2	986.457	986.458	0	-1.2	47	Non	401.37	118.7	118.7	2.06	1	>sp|Q9NX65|ZSC32_HUMAN Zinc finger and SCAN domain-containing protein 32 OS=Homo sapiens OX=9606 GN=ZSCAN32 PE=1 SV=3	13288	rowlf_20220719_op_hs_mhc_nalm-6_classi_20perc_repl1.ScanId;v=1;d1=12400.12400.2	controllerType=0 controllerNumber=1 scan=12400	28.4206
9	R.NTEEEGLKY.K	NTEEEGLKY		-1.83333	0.0034	23.1786	17.8	3.9102	3.1546	2.3392	541.754	2	1082.5	1082.5	0	0	428	Non	165.65	46.43	46.43	2.6	2	>sp|Q9NYF8-3|BCLF1_HUMAN Isoform 3 of Bcl-2-associated transcription factor 1 OS=Homo sapiens OX=9606 GN=BCLAF1	36471	rowlf_20220719_op_hs_mhc_nalm-6_classi_20perc_repl1.ScanId;v=1;d1=10722.10722.1	controllerType=0 controllerNumber=1 scan=10722	24.6087
9	R.DLKSRNVVI.A	DLKSRNVVI		0.0555556	26.6098	12.9197	0.0186	11.6185	8.9413	7.709	522.313	2	1043.62	1043.62	0	-2	133	Non	354.52	68.41	68.41	2.02	2	>sp|Q9NYL2|M3K20_HUMAN Mitogen-activated protein kinase kinase kinase 20 OS=Homo sapiens OX=9606 GN=MAP3K20 PE=1 SV=3	13362	rowlf_20220719_op_hs_mhc_nalm-6_classi_20perc_repl1.ScanId;v=1;d1=14108.14108.2	controllerType=0 controllerNumber=1 scan=14108	32.3396
9	T.ELRPRGRSL.V	ELRPRGRSL		-1.35556	10.835	11.6086	0.0085	2.2329	2.9642	2.0955	361.885	3	1083.64	1083.64	0	1.6	97	Non	283.63	102.15	102.15	2.15	2	>sp|Q9NZJ5|E2AK3_HUMAN Eukaryotic translation initiation factor 2-alpha kinase 3 OS=Homo sapiens OX=9606 GN=EIF2AK3 PE=1 SV=3	13432	rowlf_20220719_op_hs_mhc_nalm-6_classi_20perc_repl1.ScanId;v=1;d1=4028.4028.3	controllerType=0 controllerNumber=1 scan=4028	9.4021
9	R.SVYYEKVGF.R	SVYYEKVGF		0	8.7404	7.2986	7.5145	0.5031	4.8866	3.537	546.273	2	1091.54	1091.54	0	-1.2	11	Non	337.94	69.74	69.74	1.32	1	>sp|Q9P0N9|TBCD7_HUMAN TBC1 domain family member 7 OS=Homo sapiens OX=9606 GN=TBC1D7 PE=1 SV=1	13500	rowlf_20220719_op_hs_mhc_nalm-6_classi_20perc_repl1.ScanId;v=1;d1=22854.22854.2	controllerType=0 controllerNumber=1 scan=22854	51.7747
9	T.DVNPYYDSF.V	DVNPYYDSF		-0.944444	2.9275	22.9839	1.8145	3.1581	2.4271	5.2111	560.239	2	1119.47	1119.46	0	6	209	Non	244.81	109.44	109.44	2.73	2	>sp|Q9P2J5|SYLC_HUMAN Leucine--tRNA ligase, cytoplasmic OS=Homo sapiens OX=9606 GN=LARS1 PE=1 SV=2	13579	rowlf_20220719_op_hs_mhc_nalm-6_classi_20perc_repl1.ScanId;v=1;d1=28264.28264.2	controllerType=0 controllerNumber=1 scan=28264	64.1861
9	M.AQRGIGVAA.S	AQRGIGVAA		0.588889	27.975	6.4295	5.3203	1.0234	14.7656	11	421.745	2	842.484	842.484	0	-0.6	758	Non	376.25	47.18	47.18	1.88	2	>sp|Q9UBB9|TFP11_HUMAN Tuftelin-interacting protein 11 OS=Homo sapiens OX=9606 GN=TFIP11 PE=1 SV=1	13617	rowlf_20220719_op_hs_mhc_nalm-6_classi_20perc_repl1.ScanId;v=1;d1=6951.6951.2	controllerType=0 controllerNumber=1 scan=6951	16.0397
9	T.GQQLPTGGF.S	GQQLPTGGF		-0.433333	8.1631	14.0516	20.4107	0.1385	6.9943	13.7	452.73	2	904.452	904.452	0	-0.5	598	Non	335.76	52.28	52.28	3.04	5	>sp|Q9UBL0|ARP21_HUMAN cAMP-regulated phosphoprotein 21 OS=Homo sapiens OX=9606 GN=ARPP21 PE=1 SV=2	17401	rowlf_20220719_op_hs_mhc_nalm-6_classi_20perc_repl1.ScanId;v=1;d1=22190.22190.2	controllerType=0 controllerNumber=1 scan=22190	50.2629
9	W.DLITRQKQL.F	DLITRQKQL		-0.833333	18.9333	6.5742	0.0152	9.4208	4.3496	3.2917	372.225	3	1114.66	1114.66	0	2.4	212	Non	271	12.39	12.39	2.9	9	>sp|Q9UBU8|MO4L1_HUMAN Mortality factor 4-like protein 1 OS=Homo sapiens OX=9606 GN=MORF4L1 PE=1 SV=2	13688	rowlf_20220719_op_hs_mhc_nalm-6_classi_20perc_repl1.ScanId;v=1;d1=12583.12583.3	controllerType=0 controllerNumber=1 scan=12583	28.83
9	A.RIKLGDYHF.Y	RIKLGDYHF		-0.633333	11.8289	10.9181	3.5406	0.2096	6.7963	7.9795	383.545	3	1148.62	1148.62	0	0	630	Non	387.22	209.16	209.16	2.09	2	>sp|Q9UBV2|SE1L1_HUMAN Protein sel-1 homolog 1 OS=Homo sapiens OX=9606 GN=SEL1L PE=1 SV=3	13691	rowlf_20220719_op_hs_mhc_nalm-6_classi_20perc_repl1.ScanId;v=1;d1=20111.20111.3	controllerType=0 controllerNumber=1 scan=20111	45.6189
9	P.DLKGKPVAV.T	DLKGKPVAV		0.0777778	15.9944	2.2052	0.0113	7.9276	3.8607	4.0281	463.788	2	926.568	926.567	0	0.9	438	Non	518.63	199.51	199.51	3.29	1	>sp|Q9UBZ9|REV1_HUMAN DNA repair protein REV1 OS=Homo sapiens OX=9606 GN=REV1 PE=1 SV=1	13710	rowlf_20220719_op_hs_mhc_nalm-6_classi_20perc_repl1.ScanId;v=1;d1=8919.8919.2	controllerType=0 controllerNumber=1 scan=8919	20.5453
9	Q.ELLRKERSL.N	ELLRKERSL		-1.03333	24.5	4.941	0.0112	9.2438	5.3878	9.2	381.899	3	1143.68	1143.68	0	-2.1	901	Non	256.13	61.01	61.01	1.44	2	>sp|Q9UDT6|CLIP2_HUMAN CAP-Gly domain-containing linker protein 2 OS=Homo sapiens OX=9606 GN=CLIP2 PE=1 SV=1	13714	rowlf_20220719_op_hs_mhc_nalm-6_classi_20perc_repl1.ScanId;v=1;d1=6971.6971.3	controllerType=0 controllerNumber=1 scan=6971	16.0824
9	G.SIREAGGAF.G	SIREAGGAF		0.144444	7.9395	15.4626	2.6299	0.1282	4.2641	5.2754	454.236	2	907.464	907.463	0	0.8	39	Non	422.37	145.75	145.75	2.83	1	>sp|Q9UII2|ATIF1_HUMAN ATPase inhibitor, mitochondrial OS=Homo sapiens OX=9606 GN=ATP5IF1 PE=1 SV=1	13882	rowlf_20220719_op_hs_mhc_nalm-6_classi_20perc_repl1.ScanId;v=1;d1=10990.10990.2	controllerType=0 controllerNumber=1 scan=10990	25.2218
9	V.KMSTYLVAF.I	KMSTYLVAF		0.866667	12.1342	3.4059	3.4951	0.1432	3.7239	5.3997	530.278	2	1059.55	1059.55	0	-5.4	353	Non	264.73	68.68	68.68	2.87	3	>sp|Q9UIQ6|LCAP_HUMAN Leucyl-cystinyl aminopeptidase OS=Homo sapiens OX=9606 GN=LNPEP PE=1 SV=3	13892	rowlf_20220719_op_hs_mhc_nalm-6_classi_20perc_repl1.ScanId;v=1;d1=19815.19815.2	controllerType=0 controllerNumber=1 scan=19815	44.9665
9	R.LQREEEEAF.A	LQREEEEAF		-1.51111	9.3822	12.334	4.6366	0.0183	4.3856	8.8563	575.772	2	1150.54	1150.54	0	-0.2	61	Non	488.44	143.06	143.06	3.16	1	>sp|Q9UJ41|RABX5_HUMAN Rab5 GDP/GTP exchange factor OS=Homo sapiens OX=9606 GN=RABGEF1 PE=1 SV=3	13904	rowlf_20220719_op_hs_mhc_nalm-6_classi_20perc_repl1.ScanId;v=1;d1=11294.11294.2	controllerType=0 controllerNumber=1 scan=11294	25.9115
9	G.IVTEVAVGV.K	IVTEVAVGV		2.05556	16.3709	0.4024	18.7872	19.0439	4.8861	6.4484	886.526	1	886.526	886.524	0	1.3	4	Non	459.99	80.79	80.79	3.3	1	>sp|Q9UKA9|PTBP2_HUMAN Polypyrimidine tract-binding protein 2 OS=Homo sapiens OX=9606 GN=PTBP2 PE=1 SV=1	13978	rowlf_20220719_op_hs_mhc_nalm-6_classi_20perc_repl1.ScanId;v=1;d1=26059.26059.1	controllerType=0 controllerNumber=1 scan=26059	59.0505
9	E.FLRVRKEVL.Q	FLRVRKEVL		0.266667	26.3415	4.4889	0.0064	3.2946	3.7305	3.0014	387.248	3	1159.73	1159.73	0	-0.4	392	Non	158.42	1.63	1.63	2.66	5	>sp|Q9UKK3|PARP4_HUMAN Protein mono-ADP-ribosyltransferase PARP4 OS=Homo sapiens OX=9606 GN=PARP4 PE=1 SV=3	13997	rowlf_20220719_op_hs_mhc_nalm-6_classi_20perc_repl1.ScanId;v=1;d1=13718.13718.3	controllerType=0 controllerNumber=1 scan=13718	31.4368
9	T.KILEDVVGV.P	KILEDVVGV		1.06667	19.3111	0.0096	20.0655	9.3639	3.4174	6.7011	486.291	2	971.575	971.577	0	-2.6	465	Non	378.61	116.32	116.32	2.12	2	>sp|Q9ULW0|TPX2_HUMAN Targeting protein for Xklp2 OS=Homo sapiens OX=9606 GN=TPX2 PE=1 SV=2	14144	rowlf_20220719_op_hs_mhc_nalm-6_classi_20perc_repl1.ScanId;v=1;d1=25518.25518.2	controllerType=0 controllerNumber=1 scan=25518	57.7733
9	L.ALAPGLPTA.R	ALAPGLPTA		0.966667	8.0288	0.0144	6.3348	2.5644	2.7244	6.9441	810.475	1	810.475	810.472	0	3.5	21	Non	443.25	123.7	123.7	2.93	1	>sp|Q9UMX5|NENF_HUMAN Neudesin OS=Homo sapiens OX=9606 GN=NENF PE=1 SV=1	14192	rowlf_20220719_op_hs_mhc_nalm-6_classi_20perc_repl1.ScanId;v=1;d1=25063.25063.1	controllerType=0 controllerNumber=1 scan=25063	56.7145
9	M.DLRTRYTAL.V	DLRTRYTAL		-0.644444	19.7444	13.409	0.0022	7.2696	6.3752	7.7869	554.807	2	1108.61	1108.61	0	-4	1387	Non	306.49	37.6	37.6	2.69	17	>sp|Q9UPN3|MACF1_HUMAN Microtubule-actin cross-linking factor 1, isoforms 1/2/3/4/5 OS=Homo sapiens OX=9606 GN=MACF1 PE=1 SV=4	14258	rowlf_20220719_op_hs_mhc_nalm-6_classi_20perc_repl1.ScanId;v=1;d1=16815.16815.2	controllerType=0 controllerNumber=1 scan=16815	38.2948
9	C.TVGDLLPEV.I	TVGDLLPEV		0.7	7.6904	0.0617	12.7899	16.5213	2.4706	2.4512	942.513	1	942.513	942.514	0	-1.6	1222	Non	421.08	19.59	19.59	2	2	>sp|Q9Y238|DLEC1_HUMAN Deleted in lung and esophageal cancer protein 1 OS=Homo sapiens OX=9606 GN=DLEC1 PE=1 SV=2	14357	rowlf_20220719_op_hs_mhc_nalm-6_classi_20perc_repl1.ScanId;v=1;d1=33043.33043.1	controllerType=0 controllerNumber=1 scan=33043	75.249
9	L.RIKETKEVY.E	RIKETKEVY		-1.4	2.0465	16.4973	6.9134	0.01	8.9231	2.0981	389.224	3	1165.66	1165.66	0	0.8	123	Non	41.58	10.2	10.2	1.83	4	>sp|Q9Y265|RUVB1_HUMAN RuvB-like 1 OS=Homo sapiens OX=9606 GN=RUVBL1 PE=1 SV=1	14379	rowlf_20220719_op_hs_mhc_nalm-6_classi_20perc_repl1.ScanId;v=1;d1=1137.1137.1	controllerType=0 controllerNumber=1 scan=1137	2.7293
9	A.RPQGGQDIL.S	RPQGGQDIL		-1.01111	17.3387	25.975	3.9034	17.0178	1.7924	11.6579	492.267	2	983.526	983.527	0	-0.6	249	Non	294.14	66.46	66.46	3.33	4	>sp|Q9Y265|RUVB1_HUMAN RuvB-like 1 OS=Homo sapiens OX=9606 GN=RUVBL1 PE=1 SV=1	14379	rowlf_20220719_op_hs_mhc_nalm-6_classi_20perc_repl1.ScanId;v=1;d1=10582.10582.2	controllerType=0 controllerNumber=1 scan=10582	24.2887
9	A.RIKAQDEAF.A	RIKAQDEAF		-0.888889	11.8237	13.7143	2.8681	0.0756	9.2214	9.5469	539.288	2	1077.57	1077.57	0	0.9	122	Non	517.72	143.65	143.65	2.25	1	>sp|Q9Y3B7|RM11_HUMAN 39S ribosomal protein L11, mitochondrial OS=Homo sapiens OX=9606 GN=MRPL11 PE=1 SV=1	14532	rowlf_20220719_op_hs_mhc_nalm-6_classi_20perc_repl1.ScanId;v=1;d1=7155.7155.2	controllerType=0 controllerNumber=1 scan=7155	16.5212
9	I.EAKVRYVKL.A	EAKVRYVKL		-0.344444	16.5894	30.9091	0.0106	17.6923	5.8478	3.7049	369.229	3	1105.67	1105.67	0	-0.8	293	Non	382.93	187.29	187.29	4.66	4	>sp|Q9Y490|TLN1_HUMAN Talin-1 OS=Homo sapiens OX=9606 GN=TLN1 PE=1 SV=3	14592	rowlf_20220719_op_hs_mhc_nalm-6_classi_20perc_repl1.ScanId;v=1;d1=9635.9635.3	controllerType=0 controllerNumber=1 scan=9635	22.1372
9	E.NIKTKVAVL.E	NIKTKVAVL		0.722222	21.2329	6.8733	0.0035	3.4357	4.0688	2.8714	493.323	2	985.639	985.64	0	-1.4	216	Non	236.12	61.54	61.54	1.56	1	>sp|Q9Y4D1|DAAM1_HUMAN Disheveled-associated activator of morphogenesis 1 OS=Homo sapiens OX=9606 GN=DAAM1 PE=1 SV=2	14607	rowlf_20220719_op_hs_mhc_nalm-6_classi_20perc_repl1.ScanId;v=1;d1=13587.13587.2	controllerType=0 controllerNumber=1 scan=13587	31.1378
9	V.KLKGVGDSF.K	KLKGVGDSF		-0.233333	7.0413	4.3436	3.4217	0.0155	3.508	4.4361	475.769	2	950.53	950.531	0	-0.2	520	Non	598.81	186.39	186.39	5.9	2	>sp|Q9Y4L1|HYOU1_HUMAN Hypoxia up-regulated protein 1 OS=Homo sapiens OX=9606 GN=HYOU1 PE=1 SV=1	14628	rowlf_20220719_op_hs_mhc_nalm-6_classi_20perc_repl1.ScanId;v=1;d1=9896.9896.2	controllerType=0 controllerNumber=1 scan=9896	22.7072
9	N.VPKVVGSAV.G	VPKVVGSAV		1.32222	19.8222	27.3438	0.4782	17.8639	2.7335	11.6842	428.27	2	855.532	855.53	0	2.6	203	Non	254.71	49.32	49.32	3.49	4	>sp|Q9Y5A9|YTHD2_HUMAN YTH domain-containing family protein 2 OS=Homo sapiens OX=9606 GN=YTHDF2 PE=1 SV=2	14668	rowlf_20220719_op_hs_mhc_nalm-6_classi_20perc_repl1.ScanId;v=1;d1=13361.13361.2	controllerType=0 controllerNumber=1 scan=13361	30.6035
9	R.YLNKEIEEA.P	YLNKEIEEA		-1.01111	5.2214	0.0552	3.5093	6.5657	4.128	8.4293	554.781	2	1108.56	1108.55	0	3.1	611	Non	365.59	156.37	156.37	2.28	2	>sp|Q9Y5B0|CTDP1_HUMAN RNA polymerase II subunit A C-terminal domain phosphatase OS=Homo sapiens OX=9606 GN=CTDP1 PE=1 SV=3	14669	rowlf_20220719_op_hs_mhc_nalm-6_classi_20perc_repl1.ScanId;v=1;d1=12559.12559.2	controllerType=0 controllerNumber=1 scan=12559	28.7759
9	S.KLAESVEKA.I	KLAESVEKA		-0.444444	10.3198	0.0625	16.8952	6.837	6.2076	9.7969	487.78	2	974.552	974.552	0	0.3	216	Non	518.85	111.58	111.58	4.88	5	>sp|Q9Y5B9|SP16H_HUMAN FACT complex subunit SPT16 OS=Homo sapiens OX=9606 GN=SUPT16H PE=1 SV=1	14672	rowlf_20220719_op_hs_mhc_nalm-6_classi_20perc_repl1.ScanId;v=1;d1=3620.3620.2	controllerType=0 controllerNumber=1 scan=3620	8.5096
9	D.RSKLRSVSV.D	RSKLRSVSV		-0.344444	12.1007	11.0697	0.1132	5.8919	4.159	2.4687	344.55	3	1031.63	1031.63	0	1.9	15	Non	125.33	20.06	20.06	2.48	3	>sp|Q9Y5X3|SNX5_HUMAN Sorting nexin-5 OS=Homo sapiens OX=9606 GN=SNX5 PE=1 SV=1	14732	rowlf_20220719_op_hs_mhc_nalm-6_classi_20perc_repl1.ScanId;v=1;d1=3426.3426.3	controllerType=0 controllerNumber=1 scan=3426	8.0729
9	Q.KQKALNAGY.I	KQKALNAGY		-1.01111	3.1969	17.8758	27.9851	0.0091	12.7584	4.1559	496.78	2	992.552	992.552	0	-0.2	538	Non	361.33	125.37	125.37	4.25	6	>sp|Q9Y678|COPG1_HUMAN Coatomer subunit gamma-1 OS=Homo sapiens OX=9606 GN=COPG1 PE=1 SV=1	14774	rowlf_20220719_op_hs_mhc_nalm-6_classi_20perc_repl1.ScanId;v=1;d1=2569.2569.2	controllerType=0 controllerNumber=1 scan=2569	6.0245
9	S.GLTSAIQAV.E	GLTSAIQAV		1.18889	25.4468	0.0964	15.224	8.5856	5.5433	10.1683	859.488	1	859.488	859.488	0	-0.5	503	Non	473.66	41.41	41.41	2.73	3	>sp|Q9Y692|GMEB1_HUMAN Glucocorticoid modulatory element-binding protein 1 OS=Homo sapiens OX=9606 GN=GMEB1 PE=1 SV=2	14778	rowlf_20220719_op_hs_mhc_nalm-6_classi_20perc_repl1.ScanId;v=1;d1=26060.26060.1	controllerType=0 controllerNumber=1 scan=26060	59.0532
9	V.DLKRKPADL.Q	DLKRKPADL		-1.27778	29.8788	16.6885	0.0076	15.7371	8.2659	15	352.545	3	1055.62	1055.62	0	-0.4	58	Non	354.26	96.78	96.78	1.83	2	>sp|Q9Y696|CLIC4_HUMAN Chloride intracellular channel protein 4 OS=Homo sapiens OX=9606 GN=CLIC4 PE=1 SV=4	14780	rowlf_20220719_op_hs_mhc_nalm-6_classi_20perc_repl1.ScanId;v=1;d1=5318.5318.3	controllerType=0 controllerNumber=1 scan=5318	12.3415
9	S.LQKIVEISY.Y	LQKIVEISY		0.444444	2.1631	17.5404	8.9363	0.006	7.8117	2.4121	546.819	2	1092.63	1092.63	0	0.3	1113	Non	339.4	76.43	76.43	2.09	3	>sp|Q9Y6D5|BIG2_HUMAN Brefeldin A-inhibited guanine nucleotide-exchange protein 2 OS=Homo sapiens OX=9606 GN=ARFGEF2 PE=1 SV=3	14795	rowlf_20220719_op_hs_mhc_nalm-6_classi_20perc_repl1.ScanId;v=1;d1=24677.24677.2	controllerType=0 controllerNumber=1 scan=24677	55.8094
10	E.EVNTEKLTAF.V	EVNTEKLTAF		-0.32	5.3979	28.25	1.9463	3.0122	9.4627	12.7576	576.3	2	1151.59	1151.59	0	-0.9	632	Non	546.71	222.05	222.05	5.01	5	>sp|A2A3N6|PIPSL_HUMAN Putative PIP5K1A and PSMD4-like protein OS=Homo sapiens OX=9606 GN=PIPSL PE=5 SV=1	17804	rowlf_20220719_op_hs_mhc_nalm-6_classi_20perc_repl1.ScanId;v=1;d1=21809.21809.2	controllerType=0 controllerNumber=1 scan=21809	49.3887
10	G.SVIDGRFEGF.I	SVIDGRFEGF		0.12	3.3161	7.2713	7.2741	0.7324	5.1835	3.8735	563.781	2	1126.55	1126.55	0	1.1	118	Non	411.97	178.16	178.16	2.63	2	>sp|O14672|ADA10_HUMAN Disintegrin and metalloproteinase domain-containing protein 10 OS=Homo sapiens OX=9606 GN=ADAM10 PE=1 SV=1	411	rowlf_20220719_op_hs_mhc_nalm-6_classi_20perc_repl1.ScanId;v=1;d1=29175.29175.2	controllerType=0 controllerNumber=1 scan=29175	66.2704
10	E.EILEKSFSEF.G	EILEKSFSEF		-0.21	3.7261	18.9846	1.2612	4.1844	9.4552	17.7391	614.808	2	1228.61	1228.61	0	-1.5	355	Non	547.88	257.24	257.24	3.65	2	>sp|O43390|HNRPR_HUMAN Heterogeneous nuclear ribonucleoprotein R OS=Homo sapiens OX=9606 GN=HNRNPR PE=1 SV=1	772	rowlf_20220719_op_hs_mhc_nalm-6_classi_20perc_repl1.ScanId;v=1;d1=29002.29002.2	controllerType=0 controllerNumber=1 scan=29002	65.8673
10	A.ALAEAGVAVF.A	ALAEAGVAVF		1.83	6.801	2.2882	11.8568	0.1355	7.5174	16.3214	947.519	1	947.519	947.52	0	-0.1	189	Non	424.74	107.01	107.01	4.33	5	>sp|O43865|SAHH2_HUMAN S-adenosylhomocysteine hydrolase-like protein 1 OS=Homo sapiens OX=9606 GN=AHCYL1 PE=1 SV=2	945	rowlf_20220719_op_hs_mhc_nalm-6_classi_20perc_repl1.ScanId;v=1;d1=32077.32077.1	controllerType=0 controllerNumber=1 scan=32077	72.9794
10	V.VPNQKRLTLL.A	VPNQKRLTLL		-0.21	16.053	31.4	0.1793	27.2571	3.5181	12.1364	394.584	3	1181.74	1181.74	0	1.9	617	Non	235.86	112.06	112.06	2.5	2	>sp|O60488|ACSL4_HUMAN Long-chain-fatty-acid--CoA ligase 4 OS=Homo sapiens OX=9606 GN=ACSL4 PE=1 SV=2	1039	rowlf_20220719_op_hs_mhc_nalm-6_classi_20perc_repl1.ScanId;v=1;d1=17705.17705.3	controllerType=0 controllerNumber=1 scan=17705	40.2516
10	R.RQVEDLQATF.S	RQVEDLQATF		-0.66	4.194	5.3815	16.3742	0.0166	4.5582	6.3639	603.807	2	1206.61	1206.61	0	-4.1	364	Non	358.59	160.19	160.19	1.84	1	>sp|O60664|PLIN3_HUMAN Perilipin-3 OS=Homo sapiens OX=9606 GN=PLIN3 PE=1 SV=3	1079	rowlf_20220719_op_hs_mhc_nalm-6_classi_20perc_repl1.ScanId;v=1;d1=20534.20534.2	controllerType=0 controllerNumber=1 scan=20534	46.5479
10	Q.AQGPGLKEAF.T	AQGPGLKEAF		-0.31	10.1324	15.0705	14.5617	0.1175	10.5182	13.6	509.273	2	1017.54	1017.54	0	2.6	1333	Non	310.64	145.28	145.28	1.34	3	>sp|O75369|FLNB_HUMAN Filamin-B OS=Homo sapiens OX=9606 GN=FLNB PE=1 SV=2	1290	rowlf_20220719_op_hs_mhc_nalm-6_classi_20perc_repl1.ScanId;v=1;d1=16721.16721.2	controllerType=0 controllerNumber=1 scan=16721	38.0913
10	L.RQITDKAREF.G	RQITDKAREF		-1.5	12.057	13.0084	7.7039	0.0658	8.9352	3.8475	421.899	3	1263.68	1263.68	0	2.9	517	Non	596.74	329.95	329.95	5.29	5	>sp|O75533|SF3B1_HUMAN Splicing factor 3B subunit 1 OS=Homo sapiens OX=9606 GN=SF3B1 PE=1 SV=3	1347	rowlf_20220719_op_hs_mhc_nalm-6_classi_20perc_repl1.ScanId;v=1;d1=6324.6324.3	controllerType=0 controllerNumber=1 scan=6324	14.6239
10	S.ILKSPGSVVF.R	ILKSPGSVVF		1.2	6.7439	4.5917	2.4255	0.0232	4.4006	3.6827	523.816	2	1046.63	1046.62	0	0.7	21	Non	479.56	97.9	97.9	4.74	3	>sp|O75787|RENR_HUMAN Renin receptor OS=Homo sapiens OX=9606 GN=ATP6AP2 PE=1 SV=2	1405	rowlf_20220719_op_hs_mhc_nalm-6_classi_20perc_repl1.ScanId;v=1;d1=25576.25576.2	controllerType=0 controllerNumber=1 scan=25576	57.9077
10	A.YSDRVAVDYY.G	YSDRVAVDYY		-0.6	0.0057	39	33.6154	3.4381	3.7401	4.6785	625.789	2	1250.57	1250.57	0	1.3	775	Non	257.85	149.34	149.34	2.02	2	>sp|O95980|RECK_HUMAN Reversion-inducing cysteine-rich protein with Kazal motifs OS=Homo sapiens OX=9606 GN=RECK PE=1 SV=1	1838	rowlf_20220719_op_hs_mhc_nalm-6_classi_20perc_repl1.ScanId;v=1;d1=19284.19284.2	controllerType=0 controllerNumber=1 scan=19284	43.7491
10	A.APRTVALTAL.L	APRTVALTAL		0.97	25.7234	33.75	1.4214	22.0972	8.7652	5.7306	506.812	2	1012.62	1012.62	0	0.8	9	Non	428.14	45.83	45.83	4.27	3	>sp|P04440|DPB1_HUMAN HLA class II histocompatibility antigen, DP beta 1 chain OS=Homo sapiens OX=9606 GN=HLA-DPB1 PE=1 SV=1	2161	rowlf_20220719_op_hs_mhc_nalm-6_classi_20perc_repl1.ScanId;v=1;d1=23325.23325.2	controllerType=0 controllerNumber=1 scan=23325	52.7888
10	K.VQFQGKKTKF.A	VQFQGKKTKF		-1	12.0839	12.3066	4.0058	0.0576	6.8902	4.9787	404.237	3	1210.7	1210.69	0	0.7	355	Non	316.47	138.69	138.69	1.89	1	>sp|P05455|LA_HUMAN Lupus La protein OS=Homo sapiens OX=9606 GN=SSB PE=1 SV=2	2238	rowlf_20220719_op_hs_mhc_nalm-6_classi_20perc_repl1.ScanId;v=1;d1=6256.6256.3	controllerType=0 controllerNumber=1 scan=6256	14.4636
10	S.GQLVFKSDAY.Y	GQLVFKSDAY		-0.08	3.1079	34.9286	35.7812	0.2775	34.5	25.8571	564.288	2	1127.57	1127.57	0	-3.3	300	Non	388.96	166.58	166.58	4.27	5	>sp|P09874|PARP1_HUMAN Poly [ADP-ribose] polymerase 1 OS=Homo sapiens OX=9606 GN=PARP1 PE=1 SV=4	2503	rowlf_20220719_op_hs_mhc_nalm-6_classi_20perc_repl1.ScanId;v=1;d1=19857.19857.2	controllerType=0 controllerNumber=1 scan=19857	45.056
10	K.RANPQVGVAF.P	RANPQVGVAF		0.13	5.3196	17.9379	6.8449	0.3049	3.6253	2.0043	529.791	2	1058.57	1058.57	0	-0.2	400	Non	408.75	122.32	122.32	2.14	1	>sp|P13010|XRCC5_HUMAN X-ray repair cross-complementing protein 5 OS=Homo sapiens OX=9606 GN=XRCC5 PE=1 SV=3	2791	rowlf_20220719_op_hs_mhc_nalm-6_classi_20perc_repl1.ScanId;v=1;d1=18733.18733.2	controllerType=0 controllerNumber=1 scan=18733	42.5226
10	A.ASKERSGVSL.A	ASKERSGVSL		-0.49	5.322	14.3871	0.5335	2.766	7.1079	8.0924	517.288	2	1033.57	1033.56	0	5.8	50	Non	620.37	182.56	182.56	5.2	14	>sp|P16403|H12_HUMAN Histone H1.2 OS=Homo sapiens OX=9606 GN=H1-2 PE=1 SV=2	3058	rowlf_20220719_op_hs_mhc_nalm-6_classi_20perc_repl1.ScanId;v=1;d1=4421.4421.2	controllerType=0 controllerNumber=1 scan=4421	10.3055
10	K.IQNGAQGIRF.I	IQNGAQGIRF		-0.22	6.4791	15.5771	25.0222	0.1457	8.6781	10.7426	552.301	2	1103.6	1103.6	0	-0.4	36	Non	484.49	125.15	125.15	2.71	2	>sp|P31943|HNRH1_HUMAN Heterogeneous nuclear ribonucleoprotein H OS=Homo sapiens OX=9606 GN=HNRNPH1 PE=1 SV=4	3852	rowlf_20220719_op_hs_mhc_nalm-6_classi_20perc_repl1.ScanId;v=1;d1=18273.18273.2	controllerType=0 controllerNumber=1 scan=18273	41.5048
10	I.FIYHGEVPQA.S	FIYHGEVPQA		-0.02	25.6596	0.3429	22.5952	13.926	20.38	12.6364	580.789	2	1160.57	1160.57	0	-2.8	254	Non	385.5	240.48	240.48	2.72	4	>sp|P33076|C2TA_HUMAN MHC class II transactivator OS=Homo sapiens OX=9606 GN=CIITA PE=1 SV=3	3901	rowlf_20220719_op_hs_mhc_nalm-6_classi_20perc_repl1.ScanId;v=1;d1=19744.19744.2	controllerType=0 controllerNumber=1 scan=19744	44.8047
10	T.RPRPSGEEVL.Q	RPRPSGEEVL		-1.24	13.5207	19.6321	1.3357	8.8354	2.3624	3.4452	380.544	3	1139.62	1139.62	0	0.8	112	Non	200.21	50.97	50.97	2.69	9	>sp|P33992|MCM5_HUMAN DNA replication licensing factor MCM5 OS=Homo sapiens OX=9606 GN=MCM5 PE=1 SV=5	3921	rowlf_20220719_op_hs_mhc_nalm-6_classi_20perc_repl1.ScanId;v=1;d1=7188.7188.3	controllerType=0 controllerNumber=1 scan=7188	16.6011
10	I.VINPKDNNQF.A	VINPKDNNQF		-1.15	4.7346	14	5.0782	0.7835	5.2762	8.3804	594.805	2	1188.6	1188.6	0	1.1	149	Non	352.16	142.93	142.93	2.49	4	>sp|P35606|COPB2_HUMAN Coatomer subunit beta' OS=Homo sapiens OX=9606 GN=COPB2 PE=1 SV=2	4011	rowlf_20220719_op_hs_mhc_nalm-6_classi_20perc_repl1.ScanId;v=1;d1=11591.11591.2	controllerType=0 controllerNumber=1 scan=11591	26.5764
10	G.KLKGEATVSF.D	KLKGEATVSF		-0.06	11.7316	3.5821	2.8724	0.0192	6.8101	6.1948	360.541	3	1079.61	1079.61	0	0	332	Non	122.78	43.13	43.13	2.52	5	>sp|P35637|FUS_HUMAN RNA-binding protein FUS OS=Homo sapiens OX=9606 GN=FUS PE=1 SV=1	4020	rowlf_20220719_op_hs_mhc_nalm-6_classi_20perc_repl1.ScanId;v=1;d1=12350.12350.2	controllerType=0 controllerNumber=1 scan=12350	28.3041
10	L.LLLSAEPVPA.A	LLLSAEPVPA		1.17	49.125	1.9135	45.2	29.1333	58.75	75	505.298	2	1009.59	1009.59	0	-3.1	19	Non	404.4	176.85	176.85	4.27	2	>sp|P40259|CD79B_HUMAN B-cell antigen receptor complex-associated protein beta chain OS=Homo sapiens OX=9606 GN=CD79B PE=1 SV=1	4136	rowlf_20220719_op_hs_mhc_nalm-6_classi_20perc_repl1.ScanId;v=1;d1=31304.31304.2	controllerType=0 controllerNumber=1 scan=31304	71.2117
10	E.GPPYQRRGSL.Q	GPPYQRRGSL		-1.48	45.4545	51.7647	0.8792	35.4667	13.4403	27.8333	377.54	3	1130.61	1130.61	0	-0.1	359	Non	153.8	42.38	42.38	2.66	7	>sp|P41161|ETV5_HUMAN ETS translocation variant 5 OS=Homo sapiens OX=9606 GN=ETV5 PE=1 SV=1	4168	rowlf_20220719_op_hs_mhc_nalm-6_classi_20perc_repl1.ScanId;v=1;d1=5846.5846.3	controllerType=0 controllerNumber=1 scan=5846	13.5351
10	L.EIFDGNVAHI.S	EIFDGNVAHI		0.37	8.9605	3.625	7.5743	16.3839	1.3336	18.95	557.779	2	1114.55	1114.55	0	-2.4	1655	Non	239.5	96.9	96.9	2.99	24	>sp|P46939|UTRN_HUMAN Utrophin OS=Homo sapiens OX=9606 GN=UTRN PE=1 SV=2	4369	rowlf_20220719_op_hs_mhc_nalm-6_classi_20perc_repl1.ScanId;v=1;d1=26816.26816.2	controllerType=0 controllerNumber=1 scan=26816	60.8243
10	N.IIAEVAKNEF.M	IIAEVAKNEF		0.52	7.4754	13.3333	15.4062	1.2814	7.3605	16.6786	567.314	2	1133.62	1133.62	0	0.7	71	Non	446.18	161.55	161.55	2.25	1	>sp|P52306|GDS1_HUMAN Rap1 GTPase-GDP dissociation stimulator 1 OS=Homo sapiens OX=9606 GN=RAP1GDS1 PE=1 SV=3	4767	rowlf_20220719_op_hs_mhc_nalm-6_classi_20perc_repl1.ScanId;v=1;d1=21748.21748.2	controllerType=0 controllerNumber=1 scan=21748	49.2515
10	V.SLADLQNDEV.A	SLADLQNDEV		-0.47	4.8986	0.2232	27.2537	17.7396	11.1471	11.5789	552.263	2	1103.52	1103.52	0	-1.7	70	Non	467.91	192.15	192.15	2.03	1	>sp|P61247|RS3A_HUMAN 40S ribosomal protein S3a OS=Homo sapiens OX=9606 GN=RPS3A PE=1 SV=2	5180	rowlf_20220719_op_hs_mhc_nalm-6_classi_20perc_repl1.ScanId;v=1;d1=23109.23109.2	controllerType=0 controllerNumber=1 scan=23109	52.3287
10	K.RLQEDPPVGV.S	RLQEDPPVGV		-0.64	8.3529	0.1064	19.0249	7.4433	4.7551	11.8553	555.3	2	1109.59	1109.59	0	-1.8	15	Non	279.28	139.09	139.09	2.02	1	>sp|P63146|UBE2B_HUMAN Ubiquitin-conjugating enzyme E2 B OS=Homo sapiens OX=9606 GN=UBE2B PE=1 SV=1	5316	rowlf_20220719_op_hs_mhc_nalm-6_classi_20perc_repl1.ScanId;v=1;d1=16220.16220.2	controllerType=0 controllerNumber=1 scan=16220	36.9466
10	L.EVIQHRFESL.E	EVIQHRFESL		-0.37	21.2055	15.6035	0.5922	15.004	20.68	15	419.891	3	1257.66	1257.66	0	0.4	885	Non	242.59	60.26	60.26	3.13	27	>sp|Q01082|SPTB2_HUMAN Spectrin beta chain, non-erythrocytic 1 OS=Homo sapiens OX=9606 GN=SPTBN1 PE=1 SV=2	5543	rowlf_20220719_op_hs_mhc_nalm-6_classi_20perc_repl1.ScanId;v=1;d1=17169.17169.3	controllerType=0 controllerNumber=1 scan=17169	39.0429
10	D.IVDGNHRLTL.G	IVDGNHRLTL		0.05	2.6252	2.4513	3.2325	11.0882	0.3351	7.5451	379.884	3	1137.64	1137.64	0	0.1	138	Non	319.63	101.3	101.3	4.18	27	>sp|Q01082|SPTB2_HUMAN Spectrin beta chain, non-erythrocytic 1 OS=Homo sapiens OX=9606 GN=SPTBN1 PE=1 SV=2	5543	rowlf_20220719_op_hs_mhc_nalm-6_classi_20perc_repl1.ScanId;v=1;d1=14970.14970.3	controllerType=0 controllerNumber=1 scan=14970	34.201
10	H.VQRGGTPSAF.D	VQRGGTPSAF		-0.31	13.4215	16.0546	7.4353	0.0129	8.1622	2.5562	510.269	2	1019.53	1019.53	0	4.6	300	Non	463.56	158.45	158.45	4.27	2	>sp|Q01813-2|PFKAP_HUMAN Isoform 2 of ATP-dependent 6-phosphofructokinase, platelet type OS=Homo sapiens OX=9606 GN=PFKP	27277	rowlf_20220719_op_hs_mhc_nalm-6_classi_20perc_repl1.ScanId;v=1;d1=9036.9036.2	controllerType=0 controllerNumber=1 scan=9036	20.8009
10	A.APTPRIKAEL.T	APTPRIKAEL		-0.39	19.6444	19.8491	0.5709	24.4286	3.3737	13.8	365.887	3	1095.65	1095.65	0	-3.6	564	Non	269.82	91.57	91.57	3.42	5	>sp|Q04727|TLE4_HUMAN Transducin-like enhancer protein 4 OS=Homo sapiens OX=9606 GN=TLE4 PE=1 SV=3	5733	rowlf_20220719_op_hs_mhc_nalm-6_classi_20perc_repl1.ScanId;v=1;d1=14401.14401.3	controllerType=0 controllerNumber=1 scan=14401	32.9697
10	I.STDKAEYTFY.E	STDKAEYTFY		-1.11	0.0042	23.2679	33.0256	2.0153	4.8675	5.274	612.775	2	1224.54	1224.54	0	0.4	332	Non	448.28	218.42	218.42	3.34	1	>sp|Q06330|SUH_HUMAN Recombining binding protein suppressor of hairless OS=Homo sapiens OX=9606 GN=RBPJ PE=1 SV=3	5790	rowlf_20220719_op_hs_mhc_nalm-6_classi_20perc_repl1.ScanId;v=1;d1=18795.18795.2	controllerType=0 controllerNumber=1 scan=18795	42.6532
10	F.NTDHQTQLLY.Q	NTDHQTQLLY		-1.23	0.0012	23.1607	23.6348	2.7538	3.8269	3.8432	616.799	2	1232.59	1232.59	0	0.7	196	Non	381.45	162.67	162.67	2.99	1	>sp|Q06609|RAD51_HUMAN DNA repair protein RAD51 homolog 1 OS=Homo sapiens OX=9606 GN=RAD51 PE=1 SV=1	5807	rowlf_20220719_op_hs_mhc_nalm-6_classi_20perc_repl1.ScanId;v=1;d1=16217.16217.2	controllerType=0 controllerNumber=1 scan=16217	36.9394
10	G.VLKADEGISF.R	VLKADEGISF		0.5	6.2546	4.5508	4.3804	0.058	5.1963	5.4626	539.793	2	1078.58	1078.58	0	0	118	Non	255.76	56.68	56.68	3.16	5	>sp|Q06830|PRDX1_HUMAN Peroxiredoxin-1 OS=Homo sapiens OX=9606 GN=PRDX1 PE=1 SV=1	5814	rowlf_20220719_op_hs_mhc_nalm-6_classi_20perc_repl1.ScanId;v=1;d1=23642.23642.2	controllerType=0 controllerNumber=1 scan=23642	53.5026
10	R.FLAEDALNTV.-	FLAEDALNTV		0.7	6.8519	0.0376	15.6354	13.8091	5.0152	7.0977	546.782	2	1092.56	1092.56	0	0.2	904	Non	256.94	91.89	91.89	1.3	1	>sp|Q08345|DDR1_HUMAN Epithelial discoidin domain-containing receptor 1 OS=Homo sapiens OX=9606 GN=DDR1 PE=1 SV=1	5866	rowlf_20220719_op_hs_mhc_nalm-6_classi_20perc_repl1.ScanId;v=1;d1=32411.32411.2	controllerType=0 controllerNumber=1 scan=32411	73.7704
10	E.FTDEEGYGRY.L	FTDEEGYGRY		-1.63	0.0019	10.7684	25.3	4.2503	2.166	3.8191	618.762	2	1236.52	1236.52	0	-0.2	130	Non	630.96	287.3	287.3	7.41	2	>sp|Q12874|SF3A3_HUMAN Splicing factor 3A subunit 3 OS=Homo sapiens OX=9606 GN=SF3A3 PE=1 SV=1	6016	rowlf_20220719_op_hs_mhc_nalm-6_classi_20perc_repl1.ScanId;v=1;d1=13555.13555.2	controllerType=0 controllerNumber=1 scan=13555	31.0663
10	T.RQPLALNVAY.R	RQPLALNVAY		0.1	2.7873	20.5287	16.9281	0.0822	10.2079	7.3872	572.827	2	1144.65	1144.65	0	-0.2	259	Non	435.92	232.03	232.03	5.02	3	>sp|Q12905|ILF2_HUMAN Interleukin enhancer-binding factor 2 OS=Homo sapiens OX=9606 GN=ILF2 PE=1 SV=2	6028	rowlf_20220719_op_hs_mhc_nalm-6_classi_20perc_repl1.ScanId;v=1;d1=25290.25290.2	controllerType=0 controllerNumber=1 scan=25290	57.2484
10	E.IQKGQALITF.E	IQKGQALITF		0.54	15.226	14.129	7.5716	0.0288	11.1807	6.8771	559.832	2	1118.66	1118.66	0	0.5	100	Non	240.74	43.2	43.2	1.44	3	>sp|Q13287|NMI_HUMAN N-myc-interactor OS=Homo sapiens OX=9606 GN=NMI PE=1 SV=2	6156	rowlf_20220719_op_hs_mhc_nalm-6_classi_20perc_repl1.ScanId;v=1;d1=26454.26454.2	controllerType=0 controllerNumber=1 scan=26454	59.9782
10	E.DPVKPPGSSL.Q	DPVKPPGSSL		-0.62	12.8523	16.6011	0.5068	6.2009	3.2394	7.5902	498.772	2	996.537	996.536	0	1.2	123	Non	423.04	241.98	241.98	3.22	1	>sp|Q13480|GAB1_HUMAN GRB2-associated-binding protein 1 OS=Homo sapiens OX=9606 GN=GAB1 PE=1 SV=2	6232	rowlf_20220719_op_hs_mhc_nalm-6_classi_20perc_repl1.ScanId;v=1;d1=14190.14190.2	controllerType=0 controllerNumber=1 scan=14190	32.5192
10	G.EVLDKRYNVY.G	EVLDKRYNVY		-0.93	0.2961	32.1667	6.8886	2.7449	11.4286	7.8402	433.562	3	1298.67	1298.67	0	-0.8	681	Non	306.37	163.13	163.13	2.5	2	>sp|Q13523|PRP4B_HUMAN Serine/threonine-protein kinase PRP4 homolog OS=Homo sapiens OX=9606 GN=PRPF4B PE=1 SV=3	6255	rowlf_20220719_op_hs_mhc_nalm-6_classi_20perc_repl1.ScanId;v=1;d1=15412.15412.3	controllerType=0 controllerNumber=1 scan=15412	35.1708
10	N.LTDPDGALAK.R	LTDPDGALAK		-0.24	0.5219	25.4	53.7778	25.9184	9.5575	16.4286	500.769	2	1000.53	1000.53	0	-1.1	166	Non	464.97	97.68	97.68	2.06	2	>sp|Q13561|DCTN2_HUMAN Dynactin subunit 2 OS=Homo sapiens OX=9606 GN=DCTN2 PE=1 SV=4	6268	rowlf_20220719_op_hs_mhc_nalm-6_classi_20perc_repl1.ScanId;v=1;d1=10940.10940.2	controllerType=0 controllerNumber=1 scan=10940	25.1069
10	E.APRKGSFSAL.V	APRKGSFSAL		-0.18	15.2938	29.8846	0.6286	10.9381	5.3677	2.2339	517.293	2	1033.58	1033.58	0	-1.2	5	Non	451.01	85.47	85.47	2.29	3	>sp|Q13619|CUL4A_HUMAN Cullin-4A OS=Homo sapiens OX=9606 GN=CUL4A PE=1 SV=3	6295	rowlf_20220719_op_hs_mhc_nalm-6_classi_20perc_repl1.ScanId;v=1;d1=8830.8830.2	controllerType=0 controllerNumber=1 scan=8830	20.3455
10	V.GVIDGHIYAV.G	GVIDGHIYAV		1.04	10.9185	0.2339	16.4012	10.1064	9.7586	13.94	522.281	2	1043.55	1043.55	0	2.1	419	Non	444.5	219.8	219.8	4.67	5	>sp|Q14145|KEAP1_HUMAN Kelch-like ECH-associated protein 1 OS=Homo sapiens OX=9606 GN=KEAP1 PE=1 SV=2	6435	rowlf_20220719_op_hs_mhc_nalm-6_classi_20perc_repl1.ScanId;v=1;d1=25059.25059.2	controllerType=0 controllerNumber=1 scan=25059	56.7039
10	E.LPRGSIPRSL.E	LPRGSIPRSL		-0.21	25.3404	34.0714	0.9224	15.251	5.8254	2.2826	365.892	3	1095.66	1095.66	0	-0.4	215	Non	285.64	112.22	112.22	4.35	9	>sp|Q14566|MCM6_HUMAN DNA replication licensing factor MCM6 OS=Homo sapiens OX=9606 GN=MCM6 PE=1 SV=1	6536	rowlf_20220719_op_hs_mhc_nalm-6_classi_20perc_repl1.ScanId;v=1;d1=16379.16379.3	controllerType=0 controllerNumber=1 scan=16379	37.3129
[truncated: 1,695 more rows]

## Sheet: Nalm6_35perc_repl1
Length	Peptide < ProteinMetrics Confidential >	Peptide	Modification Type(s)	Gravy Score	A 01:01	A02:01	B08:01	B15:01	C04:01	C07:01	Observed m/z	z	Observed (M+H)	Calc. mass (M+H)	Off-by-x error	Mass error (ppm)	Starting position	Cleavage	Score	Delta	Delta Mod	|Log Prob|	# of unique peptides	Protein Name	Protein DB number	Comment	Scan #	Scan Time
[truncated: 3,191 more rows]

[truncated: 17 more sheets: Nalm6_50perc_repl1, Nalm6_combined_repl1, Nalm6_5perc_repl2, Nalm6_20perc_repl2, Nalm6_35perc_repl2, Nalm6_50perc_repl2, Nalm6_combined_repl2, Nalm6_5perc_repl3, Nalm6_20perc_repl3, Nalm6_35perc_repl3, Nalm6_50perc_repl3, Nalm6_cmbined_repl3, Nalm6_5perc_repl4, Nalm6_20perc_repl4, Nalm6_35perc_repl4, Nalm6_50perc_repl4, Nalm6_combined_repl4]
