# Supplementary material for: Identification of MHC Ligands Through Allele-Guided Isolation Combined With Machine Learning for Improved MHC Assignment Using ARDisplay-I
Source: Mol Cell Proteomics. 2026 Mar 27;25(5):101560. doi: 10.1016/j.mcpro.2026.101560 (PMC13156753; doi:10.1016/j.mcpro.2026.101560)
Supplement: Supplementary Data 3 — Unique HLA ligand identifications for the cell lines LP-1, Nalm-6, and JJN3. These spreadsheets contain all HLA ligand identification from four replicates and different ACN concentrations from cell line JJN3. [file mmc11.xlsx]

## Sheet: Legend
Column name	Explanation
Length	number of amino acids in MHC ligand
Peptide < ProteinMetrics Confidential >	amino acid sequence of MHC ligand with points before and after the respective sequence. Flanking amino acids indicate the amino acids before and after the MHC ligand in the surce protein
Peptide	amino acid sequence of MHC ligand without flanking amino acids = acutal MHC ligand sequence
Modification Type(s)	indicates modified amino acid and respective mass shift
Gravy Score	GRAVY score as calculated with the GRAVY calculator indicating the hydrophobicity of a peptide
A 03:01	Name of first HLA-A allele
A 33:01	Name of second HLA-A allele
B 07:02	Name of first HLA-B allele
B 14:02	Name of second HLA-B allele
C07:02	Name of first HLA-C allele
C08:02	Name of second HLA-C allele
Observed m/z	m/z as dected by mass spectrometer
z	charge of the peptide
Observed (M+H)	observed mass of the peptides
Calc. mass (M+H)	calculated mass of the peptides
Off-by-x error	post search correction to identify a better PSM (not enabled in our search)
Mass error (ppm)	mass deviation between observed and calculated mass in ppm
Starting position	starting position of the peptide sequence within the source protein
Cleavage	cleaving specificity if digested samples are analyzed (not enabled in our search)
Score	Byonic score indicating the quality of the peptide-spectrum-match
Delta	difference in Byonic score between the highest scoring PSM and the second best PSM
Delta Mod	difference in Byonic score between the highest scoring PSM and the second best PSM for a modified peptide that carries the modification in a different position
|Log Prob|	negative decadic logarithm of the p -values for the respective PSMs
# of unique peptides	number of peptides identified from the same source protein independent of the logprob cutoff
Protein Name	name of the protein as indicated in the search database
Protein DB number	number of the protein in the searched database
Comment	name of RAW file as well as Scan IDs of the identified peptide
Scan #	number of peptide scan for which the PSM was identified
Scan Time	retention time of the indicated peptide

## Sheet: JJN3_5perc_repl1
Length	Peptide < ProteinMetrics Confidential >	Peptide	Modification Type(s)	Gravy Score	A 03:01	A 33:01	B 07:02	B 14:02	C07:02	C08:02	Observed m/z	z	Observed (M+H)	Calc. mass (M+H)	Off-by-x error	Mass error (ppm)	Starting position	Cleavage	Score	Delta	Delta Mod	|Log Prob|	# of unique peptides	Protein Name	Protein DB number	Comment	Scan #	Scan Time
9	T.ATPET[+79,966]SVKK.P	ATPETSVKK	T[+80]	-1.01111	0.3493	6.2707	25.6667	33.2308	6.2373	6.1101	520.755	2	1040.5	1040.5	0	0.5	102	Non	394.33	58.73	0.8	3.98	1	>sp|Q9H1R3|MYLK2_HUMAN Myosin light chain kinase 2, skeletal/cardiac muscle OS=Homo sapiens OX=9606 GN=MYLK2 PE=1 SV=3	12276	elmo_20221104_op_makl_mhc_proj6_jjn3_class_i_5perc_rep1_rerun.ScanId;v=1;d1=3238.3238.2	controllerType=0 controllerNumber=1 scan=3238	7.5957
9	K.ESYSIYVYK.V	ESYSIYVYK		-0.466667	0.4975	0.2213	23.6286	19.844	5.1867	22.8095	576.282	2	1151.56	1151.56	0	-4.5	36	Non	324.62	166.73	166.73	3.67	1	>sp|P06899|H2B1J_HUMAN Histone H2B type 1-J OS=Homo sapiens OX=9606 GN=H2BC11 PE=1 SV=3	2296	elmo_20221104_op_makl_mhc_proj6_jjn3_class_i_5perc_rep1_rerun.ScanId;v=1;d1=19477.19477.2	controllerType=0 controllerNumber=1 scan=19477	47.7536
9	K.ESYSVYVYK.V	ESYSVYVYK		-0.5	0.4943	0.2399	24.871	20.678	5.9684	22.0476	569.277	2	1137.55	1137.55	0	0.6	36	Non	366.16	241.47	241.47	4.78	4	>sp|O60814|H2B1K_HUMAN Histone H2B type 1-K OS=Homo sapiens OX=9606 GN=H2BC12 PE=1 SV=3	1143	elmo_20221104_op_makl_mhc_proj6_jjn3_class_i_5perc_rep1_rerun.ScanId;v=1;d1=16680.16680.2	controllerType=0 controllerNumber=1 scan=16680	40.8991
9	T.STTPPTSAK.K	STTPPTSAK		-1	0.0242	1.1938	4.7287	12.0613	2.8049	5.3723	445.235	2	889.463	889.462	0	0.2	47	Non	291.82	55.24	55.24	1.35	1	>sp|Q13620|CUL4B_HUMAN Cullin-4B OS=Homo sapiens OX=9606 GN=CUL4B PE=1 SV=4	6296	elmo_20221104_op_makl_mhc_proj6_jjn3_class_i_5perc_rep1_rerun.ScanId;v=1;d1=3218.3218.2	controllerType=0 controllerNumber=1 scan=3218	7.5458
9	R.AGLQFPVGR.V	AGLQFPVGR		0.244444	3.0469	1.7159	35.2222	29.5641	13.4138	32.8	472.768	2	944.529	944.531	0	-1.8	22	Non	186.62	22.43	22.43	1.43	5	>sp|P04908|H2A1B_HUMAN Histone H2A type 1-B/E OS=Homo sapiens OX=9606 GN=H2AC8 PE=1 SV=2	2180	elmo_20221104_op_makl_mhc_proj6_jjn3_class_i_5perc_rep1_rerun.ScanId;v=1;d1=20969.20969.1	controllerType=0 controllerNumber=1 scan=20969	51.4079
9	A.APAAGSAPA.A	APAAGSAPA		0.511111	29.2667	46.5	0.2556	9.8538	31	12.9638	712.36	1	712.36	712.362	0	-2.9	81	Non	522.56	26.03	26.03	3.93	2	>sp|P05387|RLA2_HUMAN 60S acidic ribosomal protein P2 OS=Homo sapiens OX=9606 GN=RPLP2 PE=1 SV=1	2230	elmo_20221104_op_makl_mhc_proj6_jjn3_class_i_5perc_rep1_rerun.ScanId;v=1;d1=3966.3966.1	controllerType=0 controllerNumber=1 scan=3966	9.403
9	G.APAGARGGP.A	APAGARGGP		-0.388889	51	79	1.054	35.7619	75	45	377.204	2	753.401	753.4	0	0.9	16	Non	250.33	45.85	45.85	2.7	2	>sp|P78316|NOP14_HUMAN Nucleolar protein 14 OS=Homo sapiens OX=9606 GN=NOP14 PE=1 SV=3	5357	elmo_20221104_op_makl_mhc_proj6_jjn3_class_i_5perc_rep1_rerun.ScanId;v=1;d1=2786.2786.2	controllerType=0 controllerNumber=1 scan=2786	6.4932
12	K.ASGPPVSELITK.A	ASGPPVSELITK		0.0833333	0.4654	15.7158	15.075	67	15.4182	31.5	599.837	2	1198.67	1198.67	0	-1.2	35	Non	511.74	230.06	230.06	6.23	4	>sp|P10412|H14_HUMAN Histone H1.4 OS=Homo sapiens OX=9606 GN=H1-4 PE=1 SV=2	2622	elmo_20221104_op_makl_mhc_proj6_jjn3_class_i_5perc_rep1_rerun.ScanId;v=1;d1=20559.20559.2	controllerType=0 controllerNumber=1 scan=20559	50.4085
9	A.ATTTTVTTK.S	ATTTTVTTK		-0.233333	0.0604	5.5993	18.6	26.6852	8.7705	20.1071	462.255	2	923.503	923.504	0	-1.3	157	Non	325.26	87.28	87.28	3.67	1	>sp|Q86Z02|HIPK1_HUMAN Homeodomain-interacting protein kinase 1 OS=Homo sapiens OX=9606 GN=HIPK1 PE=1 SV=1	8877	elmo_20221104_op_makl_mhc_proj6_jjn3_class_i_5perc_rep1_rerun.ScanId;v=1;d1=3183.3183.2	controllerType=0 controllerNumber=1 scan=3183	7.4612
12	R.DNIQGITKPAIR.R	DNIQGITKPAIR		-0.525	38.1667	1.4405	73.75	55	80	90	442.589	3	1325.75	1325.75	0	-1.2	25	Non	469.09	332.85	332.85	6.27	8	>sp|P62805|H4_HUMAN Histone H4 OS=Homo sapiens OX=9606 GN=H4-16 PE=1 SV=2	5273	elmo_20221104_op_makl_mhc_proj6_jjn3_class_i_5perc_rep1_rerun.ScanId;v=1;d1=14122.14122.3	controllerType=0 controllerNumber=1 scan=14122	34.6036
11	D.IKVTDPQLLEL.G	IKVTDPQLLEL		0.309091	15.637	34.6667	10.8436	9.1667	6.2615	0.3669	634.876	2	1268.75	1268.75	0	-0.3	108	Non	374.92	164.15	164.15	4.42	2	>sp|Q9NP55|BPIA1_HUMAN BPI fold-containing family A member 1 OS=Homo sapiens OX=9606 GN=BPIFA1 PE=1 SV=1	12806	elmo_20221104_op_makl_mhc_proj6_jjn3_class_i_5perc_rep1_rerun.ScanId;v=1;d1=31749.31749.2	controllerType=0 controllerNumber=1 scan=31749	78.0037
11	S.RPSGAATTTAA.G	RPSGAATTTAA		-0.2	28.375	68.125	0.3585	21.9307	46	23.1765	502.262	2	1003.52	1003.52	0	-0.5	416	Non	323.26	103.74	103.74	1.68	2	>sp|Q86TM6|SYVN1_HUMAN E3 ubiquitin-protein ligase synoviolin OS=Homo sapiens OX=9606 GN=SYVN1 PE=1 SV=2	8648	elmo_20221104_op_makl_mhc_proj6_jjn3_class_i_5perc_rep1_rerun.ScanId;v=1;d1=3245.3245.2	controllerType=0 controllerNumber=1 scan=3245	7.6156
9	S.SVSS[+79,966]PVKSK.G	SVSSPVKSK	S[+80]	-0.466667	0.0094	2.2642	7.2301	18.6301	3.6169	11.4551	499.75	2	998.492	998.492	0	0.1	53	Non	488.24	126.36	68.38	5.52	2	>sp|Q8IWI9|MGAP_HUMAN MAX gene-associated protein OS=Homo sapiens OX=9606 GN=MGA PE=1 SV=4	8996	elmo_20221104_op_makl_mhc_proj6_jjn3_class_i_5perc_rep1_rerun.ScanId;v=1;d1=3098.3098.2	controllerType=0 controllerNumber=1 scan=3098	7.2565
9	D.AVM[+15,995]GNPKVK.A	AVMGNPKVK	M[+16]	-0.133333	0.1228	6.7685	11.6715	29.7692	6.873	17.913	480.27	2	959.533	959.534	0	-1.1	54	Non	487.42	196.12	196.12	5.97	1	>sp|P02042|HBD_HUMAN Hemoglobin subunit delta OS=Homo sapiens OX=9606 GN=HBD PE=1 SV=2	2038	elmo_20221104_op_makl_mhc_proj6_jjn3_class_i_5perc_rep1_rerun.ScanId;v=1;d1=2775.2775.2	controllerType=0 controllerNumber=1 scan=2775	6.4678
9	G.ATYGKPVHH.G	ATYGKPVHH		-0.922222	0.0426	1.6938	7.7589	7.0879	1.0885	10.9116	337.176	3	1009.51	1009.52	0	-7.1	79	Non	71.52	61.33	61.33	1.34	4	>sp|P61313|RL15_HUMAN 60S ribosomal protein L15 OS=Homo sapiens OX=9606 GN=RPL15 PE=1 SV=2	5186	elmo_20221104_op_makl_mhc_proj6_jjn3_class_i_5perc_rep1_rerun.ScanId;v=1;d1=2414.2414.3	controllerType=0 controllerNumber=1 scan=2414	5.6619
9	A.RPSGPSKAL.K	RPSGPSKAL		-0.888889	8.6651	17.8	0.0018	0.4784	2.9656	0.7065	456.766	2	912.525	912.526	0	-1.6	218	Non	365.07	104.8	104.8	4.55	1	>sp|P48444|COPD_HUMAN Coatomer subunit delta OS=Homo sapiens OX=9606 GN=ARCN1 PE=1 SV=1	4436	elmo_20221104_op_makl_mhc_proj6_jjn3_class_i_5perc_rep1_rerun.ScanId;v=1;d1=3724.3724.2	controllerType=0 controllerNumber=1 scan=3724	8.8001
9	F.SVNGKVLSK.G	SVNGKVLSK		-0.122222	0.0043	1.3559	7.3407	9.4735	1.1133	10.3976	466.282	2	931.557	931.557	0	-0.4	130	Non	657.71	276.7	276.7	8.87	3	>sp|Q15155|NOMO1_HUMAN Nodal modulator 1 OS=Homo sapiens OX=9606 GN=NOMO1 PE=1 SV=5	6740	elmo_20221104_op_makl_mhc_proj6_jjn3_class_i_5perc_rep1_rerun.ScanId;v=1;d1=3631.3631.2	controllerType=0 controllerNumber=1 scan=3631	8.5664
9	W.VPAGDHSEL.S	VPAGDHSEL		-0.355556	30.7857	30.8636	0.0392	1.0225	5.4281	0.7494	462.723	2	924.439	924.442	0	-2.9	12	Non	406.76	105.23	105.23	3.7	1	>sp|Q9UGN4-3|CLM8_HUMAN Isoform 3 of CMRF35-like molecule 8 OS=Homo sapiens OX=9606 GN=CD300A	36883	elmo_20221104_op_makl_mhc_proj6_jjn3_class_i_5perc_rep1_rerun.ScanId;v=1;d1=4359.4359.2	controllerType=0 controllerNumber=1 scan=4359	10.3925
11	V.AASKERSGVSL.A	AASKERSGVSL		-0.281818	34.25	52.8947	1.4966	10.249	29.1429	1.1625	552.802	2	1104.6	1104.6	0	-3.4	49	Non	614.83	237.22	237.22	6.69	4	>sp|P10412|H14_HUMAN Histone H1.4 OS=Homo sapiens OX=9606 GN=H1-4 PE=1 SV=2	2622	elmo_20221104_op_makl_mhc_proj6_jjn3_class_i_5perc_rep1_rerun.ScanId;v=1;d1=4931.4931.2	controllerType=0 controllerNumber=1 scan=4931	11.7982
9	D.APAGRKVGL.I	APAGRKVGL		0.0888889	17.7053	18.7607	0.0104	0.4016	9.325	2.4153	434.771	2	868.534	868.536	0	-2.3	229	Non	270.93	63.29	63.29	4.04	4	>sp|P62917|RL8_HUMAN 60S ribosomal protein L8 OS=Homo sapiens OX=9606 GN=RPL8 PE=1 SV=2	5296	elmo_20221104_op_makl_mhc_proj6_jjn3_class_i_5perc_rep1_rerun.ScanId;v=1;d1=4786.4786.2	controllerType=0 controllerNumber=1 scan=4786	11.4409
9	K.DREDKRSAL.S	DREDKRSAL		-2.06667	39	16.9803	4.4547	0.0095	1.9376	7.1765	363.859	3	1089.56	1089.56	0	-2.1	487	Non	353.47	137.87	137.87	3.8	1	>sp|Q9UIG0|BAZ1B_HUMAN Tyrosine-protein kinase BAZ1B OS=Homo sapiens OX=9606 GN=BAZ1B PE=1 SV=2	13878	elmo_20221104_op_makl_mhc_proj6_jjn3_class_i_5perc_rep1_rerun.ScanId;v=1;d1=2862.2862.3	controllerType=0 controllerNumber=1 scan=2862	6.6859
9	S.NAAERRGPL.-	NAAERRGPL		-1.17778	50	12.8564	0.6911	0.2218	6.6336	2.4848	492.272	2	983.536	983.538	0	-2	246	Non	284.18	98.1	98.1	3.73	1	>sp|P01903|DRA_HUMAN HLA class II histocompatibility antigen, DR alpha chain OS=Homo sapiens OX=9606 GN=HLA-DRA PE=1 SV=2	2032	elmo_20221104_op_makl_mhc_proj6_jjn3_class_i_5perc_rep1_rerun.ScanId;v=1;d1=3897.3897.2	controllerType=0 controllerNumber=1 scan=3897	9.2296
9	V.VPRGSGNTV.A	VPRGSGNTV		-0.388889	15.2444	21.2424	0.0153	1.4182	8.887	3.8113	443.74	2	886.473	886.474	0	-1.6	279	Non	352.15	114.69	114.69	3.67	1	>sp|Q9NWZ5|UCKL1_HUMAN Uridine-cytidine kinase-like 1 OS=Homo sapiens OX=9606 GN=UCKL1 PE=1 SV=2	13268	elmo_20221104_op_makl_mhc_proj6_jjn3_class_i_5perc_rep1_rerun.ScanId;v=1;d1=3536.3536.2	controllerType=0 controllerNumber=1 scan=3536	8.335
9	I.AAAKPTPPK.S	AAAKPTPPK		-0.877778	0.0489	4.6694	3.4753	17.6931	3.3946	5.5799	440.765	2	880.524	880.525	0	-1.7	2158	Non	405.58	138.01	138.01	5.47	8	>sp|P18583|SON_HUMAN Protein SON OS=Homo sapiens OX=9606 GN=SON PE=1 SV=4	3172	elmo_20221104_op_makl_mhc_proj6_jjn3_class_i_5perc_rep1_rerun.ScanId;v=1;d1=2995.2995.2	controllerType=0 controllerNumber=1 scan=2995	7.004
10	G.APAGARGGPA.K	APAGARGGPA		-0.17	51.5	77	0.5601	28.2683	70	41.5	412.721	2	824.436	824.437	0	-1.9	16	Non	325.52	83.9	83.9	3.2	2	>sp|P78316|NOP14_HUMAN Nucleolar protein 14 OS=Homo sapiens OX=9606 GN=NOP14 PE=1 SV=3	5357	elmo_20221104_op_makl_mhc_proj6_jjn3_class_i_5perc_rep1_rerun.ScanId;v=1;d1=2886.2886.2	controllerType=0 controllerNumber=1 scan=2886	6.7461
9	G.APRGDKEEL.T	APRGDKEEL		-1.7	25.8077	36	0.0103	2.2681	12.434	3.733	338.845	3	1014.52	1014.52	0	-1	214	Non	146.36	52.07	52.07	1.58	2	>sp|P24001|IL32_HUMAN Interleukin-32 OS=Homo sapiens OX=9606 GN=IL32 PE=1 SV=3	3488	elmo_20221104_op_makl_mhc_proj6_jjn3_class_i_5perc_rep1_rerun.ScanId;v=1;d1=3556.3556.3	controllerType=0 controllerNumber=1 scan=3556	8.3754
10	A.ATAPAPTAHK.A	ATAPAPTAHK		-0.45	0.019	4.6267	14.8089	39.7692	6.8648	10.9237	482.763	2	964.519	964.521	0	-2.1	134	Non	593.37	179.35	179.35	6.48	2	>sp|Q92522|H1X_HUMAN Histone H1.10 OS=Homo sapiens OX=9606 GN=H1-10 PE=1 SV=1	10255	elmo_20221104_op_makl_mhc_proj6_jjn3_class_i_5perc_rep1_rerun.ScanId;v=1;d1=3081.3081.2	controllerType=0 controllerNumber=1 scan=3081	7.2152
10	G.ATATSSPPPK.A	ATATSSPPPK		-0.81	0.1177	12.651	30.6667	68.5	14.6377	37.6667	478.755	2	956.504	956.505	0	-1.2	11	Non	407.95	85.38	85.38	4.28	1	>sp|Q96QD9|UIF_HUMAN UAP56-interacting factor OS=Homo sapiens OX=9606 GN=FYTTD1 PE=1 SV=3	11227	elmo_20221104_op_makl_mhc_proj6_jjn3_class_i_5perc_rep1_rerun.ScanId;v=1;d1=2935.2935.2	controllerType=0 controllerNumber=1 scan=2935	6.8545
9	L.ATEQPLTAK.K	ATEQPLTAK		-0.722222	0.1653	4.7622	10.9956	17.6138	6.8713	5.7288	479.764	2	958.52	958.52	0	-0.2	278	Non	370.62	173.51	173.51	4.23	1	>sp|Q9H173|SIL1_HUMAN Nucleotide exchange factor SIL1 OS=Homo sapiens OX=9606 GN=SIL1 PE=1 SV=1	12253	elmo_20221104_op_makl_mhc_proj6_jjn3_class_i_5perc_rep1_rerun.ScanId;v=1;d1=4953.4953.2	controllerType=0 controllerNumber=1 scan=4953	11.8516
9	E.ATQTPVSNK.K	ATQTPVSNK		-0.966667	0.0082	3.5218	15.625	29.3333	4.824	13.9911	473.254	2	945.5	945.5	0	-0.1	346	Non	385.08	136.02	136.02	3.65	1	>sp|Q9BXS6|NUSAP_HUMAN Nucleolar and spindle-associated protein 1 OS=Homo sapiens OX=9606 GN=NUSAP1 PE=1 SV=1	11906	elmo_20221104_op_makl_mhc_proj6_jjn3_class_i_5perc_rep1_rerun.ScanId;v=1;d1=3162.3162.2	controllerType=0 controllerNumber=1 scan=3162	7.4092
9	K.AVTKYTSAK.-	AVTKYTSAK		-0.388889	0.1276	8.9094	12.2953	35.8571	8.1028	25	323.518	3	968.54	968.541	0	-1.4	118	Non	314.11	111.44	111.44	4.92	4	>sp|O60814|H2B1K_HUMAN Histone H2B type 1-K OS=Homo sapiens OX=9606 GN=H2BC12 PE=1 SV=3	1143	elmo_20221104_op_makl_mhc_proj6_jjn3_class_i_5perc_rep1_rerun.ScanId;v=1;d1=3146.3146.3	controllerType=0 controllerNumber=1 scan=3146	7.3687
9	K.AVTKYTSSK.-	AVTKYTSSK		-0.677778	0.0666	8.844	11.6483	34.3478	6.7427	23.1176	492.771	2	984.535	984.536	0	-1	118	Non	259	50.29	50.29	4.19	3	>sp|P58876|H2B1D_HUMAN Histone H2B type 1-D OS=Homo sapiens OX=9606 GN=H2BC5 PE=1 SV=2	5090	elmo_20221104_op_makl_mhc_proj6_jjn3_class_i_5perc_rep1_rerun.ScanId;v=1;d1=2607.2607.2	controllerType=0 controllerNumber=1 scan=2607	6.081
9	E.DLREQTHTR.H	DLREQTHTR		-2.25556	4.8687	0.0096	10.7577	8.9813	8.4389	34.4	385.867	3	1155.59	1155.59	0	-0.8	309	Non	452.36	156.44	156.44	4.5	1	>sp|Q9P0V9|SEP10_HUMAN Septin-10 OS=Homo sapiens OX=9606 GN=SEPTIN10 PE=1 SV=2	17371	elmo_20221104_op_makl_mhc_proj6_jjn3_class_i_5perc_rep1_rerun.ScanId;v=1;d1=3266.3266.3	controllerType=0 controllerNumber=1 scan=3266	7.6673
10	S.DSQDIQGRNR.D	DSQDIQGRNR		-2.32	16.9914	0.3315	51.6667	53.4615	42	33.6	396.861	3	1188.57	1188.57	0	-1.4	490	Non	341.96	181.01	181.01	3.87	2	>sp|O14545|TRAD1_HUMAN TRAF-type zinc finger domain-containing protein 1 OS=Homo sapiens OX=9606 GN=TRAFD1 PE=1 SV=1	15025	elmo_20221104_op_makl_mhc_proj6_jjn3_class_i_5perc_rep1_rerun.ScanId;v=1;d1=2661.2661.3	controllerType=0 controllerNumber=1 scan=2661	6.2038
8	L.DTERPVNR.F	DTERPVNR		-2.2	24.4333	0.5695	54.5833	38.75	50	51.25	493.754	2	986.5	986.501	0	-1.3	391	Non	295.42	92.99	92.99	1.81	1	>sp|Q8IWU5|SULF2_HUMAN Extracellular sulfatase Sulf-2 OS=Homo sapiens OX=9606 GN=SULF2 PE=1 SV=1	9013	elmo_20221104_op_makl_mhc_proj6_jjn3_class_i_5perc_rep1_rerun.ScanId;v=1;d1=2607.2607.2	controllerType=0 controllerNumber=1 scan=2607	6.081
10	E.DTRDKGLVNR.G	DTRDKGLVNR		-1.65	7.486	0.0268	28.4444	32.9286	28.125	41	391.882	3	1173.63	1173.63	0	-1.8	1030	Non	344.49	177.24	177.24	4.08	4	>sp|P49750|YLPM1_HUMAN YLP motif-containing protein 1 OS=Homo sapiens OX=9606 GN=YLPM1 PE=1 SV=4	4548	elmo_20221104_op_makl_mhc_proj6_jjn3_class_i_5perc_rep1_rerun.ScanId;v=1;d1=3469.3469.3	controllerType=0 controllerNumber=1 scan=3469	8.1653
9	K.DTTLPASAR.K	DTTLPASAR		-0.488889	9.0054	0.0546	18.84	25.7966	38	42.5	466.245	2	931.483	931.484	0	-1.5	59	Non	294.78	100.48	100.48	3.46	1	>sp|O75330|HMMR_HUMAN Hyaluronan mediated motility receptor OS=Homo sapiens OX=9606 GN=HMMR PE=1 SV=2	1271	elmo_20221104_op_makl_mhc_proj6_jjn3_class_i_5perc_rep1_rerun.ScanId;v=1;d1=6915.6915.2	controllerType=0 controllerNumber=1 scan=6915	16.7571
9	S.DVQPSGAQR.A	DVQPSGAQR		-1.31111	5.299	0.0101	15.8	25.0678	15.8182	29.625	479.241	2	957.475	957.475	0	0.1	18	Non	383.13	133.87	133.87	3.9	1	>sp|O95707|RPP29_HUMAN Ribonuclease P protein subunit p29 OS=Homo sapiens OX=9606 GN=POP4 PE=1 SV=2	1762	elmo_20221104_op_makl_mhc_proj6_jjn3_class_i_5perc_rep1_rerun.ScanId;v=1;d1=3262.3262.2	controllerType=0 controllerNumber=1 scan=3262	7.6564
9	M.DVYTPKSSR.H	DVYTPKSSR		-1.43333	2.4192	0.0052	11.9215	12.1656	9.6343	32.6	351.517	3	1052.54	1052.54	0	-1.9	142	Non	162.09	66.49	66.49	1.96	2	>sp|P67870|CSK2B_HUMAN Casein kinase II subunit beta OS=Homo sapiens OX=9606 GN=CSNK2B PE=1 SV=1	5338	elmo_20221104_op_makl_mhc_proj6_jjn3_class_i_5perc_rep1_rerun.ScanId;v=1;d1=3953.3953.1	controllerType=0 controllerNumber=1 scan=3953	9.3707
9	Y.DYNPNKTNR.P	DYNPNKTNR		-2.88889	12.047	0.0146	41	11.1954	2.7199	38.3333	561.269	2	1121.53	1121.53	0	-2.5	279	Non	489.44	203.47	203.47	5.81	1	>sp|O75530|EED_HUMAN Polycomb protein EED OS=Homo sapiens OX=9606 GN=EED PE=1 SV=2	1345	elmo_20221104_op_makl_mhc_proj6_jjn3_class_i_5perc_rep1_rerun.ScanId;v=1;d1=3070.3070.2	controllerType=0 controllerNumber=1 scan=3070	7.1862
9	E.EVKSITKER.K	EVKSITKER		-1.34444	5.2587	0.0085	20.0392	21.1881	11.5852	46.5	363.88	3	1089.62	1089.63	0	-1.3	1194	Non	400.6	198.99	198.99	4.72	2	>sp|Q02224|CENPE_HUMAN Centromere-associated protein E OS=Homo sapiens OX=9606 GN=CENPE PE=1 SV=2	5617	elmo_20221104_op_makl_mhc_proj6_jjn3_class_i_5perc_rep1_rerun.ScanId;v=1;d1=2944.2944.3	controllerType=0 controllerNumber=1 scan=2944	6.8763
9	E.EVNDRPVRR.S	EVNDRPVRR		-1.91111	2.2514	0.006	15.9833	13.7362	2.8916	18.2051	380.879	3	1140.62	1140.62	0	-1.4	1004	Non	490.19	217.13	217.13	6.13	2	>sp|Q9Y520|PRC2C_HUMAN Protein PRRC2C OS=Homo sapiens OX=9606 GN=PRRC2C PE=1 SV=4	14647	elmo_20221104_op_makl_mhc_proj6_jjn3_class_i_5perc_rep1_rerun.ScanId;v=1;d1=2777.2777.3	controllerType=0 controllerNumber=1 scan=2777	6.4717
9	M.INKDVTHPR.M	INKDVTHPR		-1.35556	6.985	0.1043	28.5	12.2413	9.0107	36	360.537	3	1079.6	1079.6	0	0	220	Non	407.27	265.11	265.11	5.26	2	>sp|P49368|TCPG_HUMAN T-complex protein 1 subunit gamma OS=Homo sapiens OX=9606 GN=CCT3 PE=1 SV=4	4506	elmo_20221104_op_makl_mhc_proj6_jjn3_class_i_5perc_rep1_rerun.ScanId;v=1;d1=3231.3231.3	controllerType=0 controllerNumber=1 scan=3231	7.5786
9	L.KAFQATQQK.-	KAFQATQQK		-1.4	0.0732	6.2267	8.5362	20.4237	2.3461	11.2275	525.29	2	1049.57	1049.57	0	-0.4	358	Non	617.68	309.05	309.05	8.82	2	>sp|Q8WTS6|SETD7_HUMAN Histone-lysine N-methyltransferase SETD7 OS=Homo sapiens OX=9606 GN=SETD7 PE=1 SV=1	10016	elmo_20221104_op_makl_mhc_proj6_jjn3_class_i_5perc_rep1_rerun.ScanId;v=1;d1=2544.2544.2	controllerType=0 controllerNumber=1 scan=2544	5.9428
9	Q.KCSEPQSSK.-	KCSEPQSSK		-1.81111	0.5752	12.6658	13.8057	41.4167	20.5833	18.5897	497.24	2	993.472	993.467	0	4.8	226	Non	437.45	190.77	190.77	4.13	2	>sp|P24001|IL32_HUMAN Interleukin-32 OS=Homo sapiens OX=9606 GN=IL32 PE=1 SV=3	3488	elmo_20221104_op_makl_mhc_proj6_jjn3_class_i_5perc_rep1_rerun.ScanId;v=1;d1=3042.3042.2	controllerType=0 controllerNumber=1 scan=3042	7.1164
9	A.KPAPPTKAT.S	KPAPPTKAT		-1.15556	13.0783	19.4045	0.0491	4.2017	18.7188	5.1786	455.771	2	910.534	910.536	0	-2.2	1083	Non	530.17	253.46	253.46	6.82	3	>sp|Q14008|CKAP5_HUMAN Cytoskeleton-associated protein 5 OS=Homo sapiens OX=9606 GN=CKAP5 PE=1 SV=3	6405	elmo_20221104_op_makl_mhc_proj6_jjn3_class_i_5perc_rep1_rerun.ScanId;v=1;d1=2975.2975.2	controllerType=0 controllerNumber=1 scan=2975	6.955
10	R.KVSPASGVSK.K	KVSPASGVSK		-0.2	0.014	8.3955	12.3071	49.5	10.6742	17.8261	480.279	2	959.55	959.552	0	-2.4	394	Non	519.38	162.21	162.21	5.89	1	>sp|Q9UNY4|TTF2_HUMAN Transcription termination factor 2 OS=Homo sapiens OX=9606 GN=TTF2 PE=1 SV=2	14242	elmo_20221104_op_makl_mhc_proj6_jjn3_class_i_5perc_rep1_rerun.ScanId;v=1;d1=3102.3102.2	controllerType=0 controllerNumber=1 scan=3102	7.2658
9	R.LLLPGELAK.H	LLLPGELAK		0.844444	0.1332	7.3912	17.5294	33.9615	10.6292	25.3846	477.305	2	953.602	953.603	0	-0.5	101	Non	355.88	68.85	68.85	3.95	4	>sp|O60814|H2B1K_HUMAN Histone H2B type 1-K OS=Homo sapiens OX=9606 GN=H2BC12 PE=1 SV=3	1143	elmo_20221104_op_makl_mhc_proj6_jjn3_class_i_5perc_rep1_rerun.ScanId;v=1;d1=25270.25270.2	controllerType=0 controllerNumber=1 scan=25270	61.9019
10	T.RVKLPSGSKK.V	RVKLPSGSKK		-1.18	0.0177	7.1745	11.0843	53.6538	16.6818	39.5	367.235	3	1099.69	1099.69	0	-3	147	Non	413.02	270.88	270.88	6.08	4	>sp|P62917|RL8_HUMAN 60S ribosomal protein L8 OS=Homo sapiens OX=9606 GN=RPL8 PE=1 SV=2	5296	elmo_20221104_op_makl_mhc_proj6_jjn3_class_i_5perc_rep1_rerun.ScanId;v=1;d1=2672.2672.3	controllerType=0 controllerNumber=1 scan=2672	6.2319
9	T.RVTYPAKAK.G	RVTYPAKAK		-0.9	0.0835	8.6057	8.5429	44.4	14.029	30.1667	345.21	3	1033.62	1033.62	0	0.6	395	Non	472.63	324.4	324.4	6.3	3	>sp|P04844|RPN2_HUMAN Dolichyl-diphosphooligosaccharide--protein glycosyltransferase subunit 2 OS=Homo sapiens OX=9606 GN=RPN2 PE=1 SV=3	2178	elmo_20221104_op_makl_mhc_proj6_jjn3_class_i_5perc_rep1_rerun.ScanId;v=1;d1=2964.2964.3	controllerType=0 controllerNumber=1 scan=2964	6.9262
9	V.SPGRPGKSV.L	SPGRPGKSV		-1.08889	15.3704	34.3333	0.0505	2.3519	18.25	4.7738	442.751	2	884.494	884.495	0	-0.5	678	Non	296.03	63.85	63.85	1.89	1	>sp|Q92918|M4K1_HUMAN Mitogen-activated protein kinase kinase kinase kinase 1 OS=Homo sapiens OX=9606 GN=MAP4K1 PE=1 SV=1	10416	elmo_20221104_op_makl_mhc_proj6_jjn3_class_i_5perc_rep1_rerun.ScanId;v=1;d1=2813.2813.2	controllerType=0 controllerNumber=1 scan=2813	6.558
11	S.SPRGGTPGSGA.A	SPRGGTPGSGA		-0.890909	23.8286	46.3333	0.1942	15.809	55	29.75	472.233	2	943.458	943.459	0	-1	233	Non	328.53	6.12	6.12	2.48	63	>sp|O14497|ARI1A_HUMAN AT-rich interactive domain-containing protein 1A OS=Homo sapiens OX=9606 GN=ARID1A PE=1 SV=3	356	elmo_20221104_op_makl_mhc_proj6_jjn3_class_i_5perc_rep1_rerun.ScanId;v=1;d1=2509.2509.2	controllerType=0 controllerNumber=1 scan=2509	5.8705
12	S.SPRGGTPGSGAA.A	SPRGGTPGSGAA		-0.666667	39.3333	58.5714	0.1796	23.2692	54	38.6667	507.751	2	1014.5	1014.5	0	-0.8	233	Non	425.29	72.37	72.37	3.93	63	>sp|O14497|ARI1A_HUMAN AT-rich interactive domain-containing protein 1A OS=Homo sapiens OX=9606 GN=ARID1A PE=1 SV=3	356	elmo_20221104_op_makl_mhc_proj6_jjn3_class_i_5perc_rep1_rerun.ScanId;v=1;d1=3126.3126.2	controllerType=0 controllerNumber=1 scan=3126	7.3212
13	S.SPRGGTPGSGAAA.A	SPRGGTPGSGAAA		-0.476923	43	59.2857	0.2773	22.908	60	32	543.269	2	1085.53	1085.53	0	-2.4	233	Non	476.17	77.54	77.54	5.01	63	>sp|O14497|ARI1A_HUMAN AT-rich interactive domain-containing protein 1A OS=Homo sapiens OX=9606 GN=ARID1A PE=1 SV=3	356	elmo_20221104_op_makl_mhc_proj6_jjn3_class_i_5perc_rep1_rerun.ScanId;v=1;d1=3319.3319.2	controllerType=0 controllerNumber=1 scan=3319	7.8054
9	D.TSGPVTTSK.S	TSGPVTTSK		-0.6	0.2596	3.2274	11.375	19.8652	5.8132	9.6448	439.234	2	877.461	877.462	0	-2.3	1215	Non	403.93	114.82	114.82	5.27	1	>sp|P42858|HD_HUMAN Huntingtin OS=Homo sapiens OX=9606 GN=HTT PE=1 SV=2	4256	elmo_20221104_op_makl_mhc_proj6_jjn3_class_i_5perc_rep1_rerun.ScanId;v=1;d1=3038.3038.2	controllerType=0 controllerNumber=1 scan=3038	7.1056

## Sheet: JJN3_20perc_repl1
Length	Peptide < ProteinMetrics Confidential >	Peptide	Modification Type(s)	Gravy Score	A 03:01	A 33:01	B 07:02	B 14:02	C07:02	C08:02	Observed m/z	z	Observed (M+H)	Calc. mass (M+H)	Off-by-x error	Mass error (ppm)	Starting position	Cleavage	Score	Delta	Delta Mod	|Log Prob|	# of unique peptides	Protein Name	Protein DB number	Comment	Scan #	Scan Time
9	E.DFHKRT[+79,966]PNR.Y	DFHKRTPNR	T[+80]	-2.51111	7.9553	0.0114	42	15.2135	14.6957	56.6667	417.531	3	1250.58	1250.58	0	-1.4	333	Non	135.2	74.22	74.22	1.45	10	>sp|Q9ULW0|TPX2_HUMAN Targeting protein for Xklp2 OS=Homo sapiens OX=9606 GN=TPX2 PE=1 SV=2	14144	elmo_20221104_op_makl_mhc_proj6_jjn3_class_i_20perc_rep1.ScanId;v=1;d1=2778.2778.3	controllerType=0 controllerNumber=1 scan=2778	5.6402
11	L.DAVPRT[+79,966]PSRER.S	DAVPRTPSRER	T[+80]	-1.74545	9.4805	0.2445	11.3663	31.2414	29.8571	52.5	455.22	3	1363.65	1363.65	0	-0.8	1408	Non	483.27	195.94	130.6	3.2	12	>sp|Q9UQ35|SRRM2_HUMAN Serine/arginine repetitive matrix protein 2 OS=Homo sapiens OX=9606 GN=SRRM2 PE=1 SV=2	14307	elmo_20221104_op_makl_mhc_proj6_jjn3_class_i_20perc_rep1.ScanId;v=1;d1=4971.4971.2	controllerType=0 controllerNumber=1 scan=4971	8.6103
9	N.FKS[+79,966]PVKTIR.-	FKSPVKTIR	S[+80]	-0.433333	11.5545	1.804	24.871	8.9984	5.7356	31.8333	385.882	3	1155.63	1155.63	0	2.8	207	Non	145.06	0.73	0.73	1.32	11	>sp|P67870|CSK2B_HUMAN Casein kinase II subunit beta OS=Homo sapiens OX=9606 GN=CSNK2B PE=1 SV=1	5338	elmo_20221104_op_makl_mhc_proj6_jjn3_class_i_20perc_rep1.ScanId;v=1;d1=9790.9790.3	controllerType=0 controllerNumber=1 scan=9790	15.5204
9	A.SPKS[+79,966]PGLKA.M	SPKSPGLKA	S[+80]	-0.822222	11.7046	16.25	0.0789	2.1852	14.9855	7.7104	482.746	2	964.485	964.486	0	-1.7	105	Non	455.57	190.97	190.97	2.38	2	>sp|Q6JBY9|CPZIP_HUMAN CapZ-interacting protein OS=Homo sapiens OX=9606 GN=RCSD1 PE=1 SV=1	7866	elmo_20221104_op_makl_mhc_proj6_jjn3_class_i_20perc_rep1.ScanId;v=1;d1=6627.6627.2	controllerType=0 controllerNumber=1 scan=6627	10.7546
9	K.RLKS[+79,966]PFRKK.K	RLKSPFRKK	S[+80]	-1.83333	0.0067	2.4452	13.327	36.35	4.1243	15.4348	413.908	3	1239.71	1239.71	0	-0.3	206	Non	272.92	73.84	73.84	1.58	1	>sp|Q92963|RIT1_HUMAN GTP-binding protein Rit1 OS=Homo sapiens OX=9606 GN=RIT1 PE=1 SV=1	10431	elmo_20221104_op_makl_mhc_proj6_jjn3_class_i_20perc_rep1.ScanId;v=1;d1=1337.1337.3	controllerType=0 controllerNumber=1 scan=1337	2.3452
9	S.ATQS[+79,966]PISKK.R	ATQSPISKK	S[+80]	-0.988889	0.0065	2.8871	14.5924	28.5122	4.6531	13.2679	520.263	2	1039.52	1039.52	0	0.4	1160	Non	357.38	159.21	10.62	2.21	2	>sp|Q9BQG0|MBB1A_HUMAN Myb-binding protein 1A OS=Homo sapiens OX=9606 GN=MYBBP1A PE=1 SV=2	11581	elmo_20221104_op_makl_mhc_proj6_jjn3_class_i_20perc_rep1.ScanId;v=1;d1=1707.1707.2	controllerType=0 controllerNumber=1 scan=1707	3.0576
10	R.LPKS[+79,966]PPYTAF.L	LPKSPPYTAF	S[+80]	-0.31	18.9024	11.9692	0.0554	3.9408	4.0017	4.0606	600.788	2	1200.57	1200.57	0	-1.5	90	Non	428.14	238.52	112.75	3.13	3	>sp|P23588|IF4B_HUMAN Eukaryotic translation initiation factor 4B OS=Homo sapiens OX=9606 GN=EIF4B PE=1 SV=2	3470	elmo_20221104_op_makl_mhc_proj6_jjn3_class_i_20perc_rep1.ScanId;v=1;d1=33031.33031.2	controllerType=0 controllerNumber=1 scan=33031	64.2194
10	S.NFKS[+79,966]PVKTIR.-	NFKSPVKTIR	S[+80]	-0.74	8.9908	0.0516	42	33.2308	14.6522	53.75	423.894	3	1269.67	1269.67	0	-2.5	206	Non	396.3	244.23	175.35	4.05	11	>sp|P67870|CSK2B_HUMAN Casein kinase II subunit beta OS=Homo sapiens OX=9606 GN=CSNK2B PE=1 SV=1	5338	elmo_20221104_op_makl_mhc_proj6_jjn3_class_i_20perc_rep1.ScanId;v=1;d1=12169.12169.3	controllerType=0 controllerNumber=1 scan=12169	19.3996
10	A.RVAS[+79,966]PTSGVK.R	RVASPTSGVK	S[+80]	-0.25	0.0112	9.4049	10.7555	48.4286	12.0472	19.8065	541.272	2	1081.54	1081.54	0	-2.4	1097	Non	545.12	238.29	6.1	2.38	5	>sp|Q9Y4H2|IRS2_HUMAN Insulin receptor substrate 2 OS=Homo sapiens OX=9606 GN=IRS2 PE=1 SV=2	14621	elmo_20221104_op_makl_mhc_proj6_jjn3_class_i_20perc_rep1.ScanId;v=1;d1=5139.5139.2	controllerType=0 controllerNumber=1 scan=5139	8.8214
11	F.RPRPVS[+79,966]PSSLL.D	RPRPVSPSSLL	S[+80]	-0.4	10.169	21.4697	0.003	3.2693	7.4783	3.6258	644.84	2	1288.67	1288.68	0	-3.9	430	Non	204.6	115.52	3.13	1.72	18	>sp|A0A0B4J2F2|SIK1B_HUMAN Putative serine/threonine-protein kinase SIK1B OS=Homo sapiens OX=9606 GN=SIK1B PE=5 SV=1	3	elmo_20221104_op_makl_mhc_proj6_jjn3_class_i_20perc_rep1.ScanId;v=1;d1=28627.28627.2	controllerType=0 controllerNumber=1 scan=28627	53.5888
11	K.RPRS[+79,966]PGSNSKV.P	RPRSPGSNSKV	S[+80]	-1.65455	8.8569	30.5	0.0306	13.2487	22.25	7.8123	422.209	3	1264.61	1264.62	0	-2.1	671	Non	77.79	22.94	22.94	1.32	17	>sp|P78347|GTF2I_HUMAN General transcription factor II-I OS=Homo sapiens OX=9606 GN=GTF2I PE=1 SV=2	5371	elmo_20221104_op_makl_mhc_proj6_jjn3_class_i_20perc_rep1.ScanId;v=1;d1=1919.1919.3	controllerType=0 controllerNumber=1 scan=1919	3.5528
11	R.KPRS[+79,966]PPRALVL.P	KPRSPPRALVL	S[+80]	-0.445455	13.7478	27.6667	0.0059	2.6799	6.0145	4.0987	438.586	3	1313.74	1313.75	0	-1	249	Non	52.56	52.56	52.56	1.36	8	>sp|Q86TG7|PEG10_HUMAN Retrotransposon-derived protein PEG10 OS=Homo sapiens OX=9606 GN=PEG10 PE=1 SV=2	8639	elmo_20221104_op_makl_mhc_proj6_jjn3_class_i_20perc_rep1.ScanId;v=1;d1=20873.20873.3	controllerType=0 controllerNumber=1 scan=20873	36.537
11	G.RPAS[+79,966]EARAPGL.A	RPASEARAPGL	S[+80]	-0.7	28.6875	56.0714	0.0565	7.5586	31.6	9.9552	602.796	2	1204.58	1204.58	0	0.6	1342	Non	378.37	68.99	68.99	1.41	6	>sp|Q86UL8|MAGI2_HUMAN Membrane-associated guanylate kinase, WW and PDZ domain-containing protein 2 OS=Homo sapiens OX=9606 GN=MAGI2 PE=1 SV=3	8678	elmo_20221104_op_makl_mhc_proj6_jjn3_class_i_20perc_rep1.ScanId;v=1;d1=10384.10384.2	controllerType=0 controllerNumber=1 scan=10384	16.4049
12	P.ETPAIS[+79,966]PSKRAR.P	ETPAISPSKRAR	S[+80]	-1.15	18.2561	0.7786	29.8235	69.5	41	70	464.904	3	1392.7	1392.7	0	-2.2	94	Non	484.72	361.24	106.45	3.94	4	>sp|P33316|DUT_HUMAN Deoxyuridine 5'-triphosphate nucleotidohydrolase, mitochondrial OS=Homo sapiens OX=9606 GN=DUT PE=1 SV=4	3909	elmo_20221104_op_makl_mhc_proj6_jjn3_class_i_20perc_rep1.ScanId;v=1;d1=6374.6374.3	controllerType=0 controllerNumber=1 scan=6374	10.4238
12	D.RPRS[+79,966]PTGPSNSF.L	RPRSPTGPSNSF	S[+80]	-1.5	15.2296	25.5263	0.0135	10.035	11.5037	7.754	691.813	2	1382.62	1382.62	0	-1.6	219	Non	443.16	224.67	50.87	2.37	2	>sp|Q96I25|SPF45_HUMAN Splicing factor 45 OS=Homo sapiens OX=9606 GN=RBM17 PE=1 SV=1	10897	elmo_20221104_op_makl_mhc_proj6_jjn3_class_i_20perc_rep1.ScanId;v=1;d1=10868.10868.2	controllerType=0 controllerNumber=1 scan=10868	17.2546
9	S.SPRS[+79,966]PSGLR.P	SPRSPSGLR	S[+80]	-1.24444	4.8193	0.9267	1.3838	24.8636	19.6786	31	518.75	2	1036.49	1036.49	0	-1.7	1449	Non	392.93	24.28	24.28	2.29	13	>sp|P49815|TSC2_HUMAN Tuberin OS=Homo sapiens OX=9606 GN=TSC2 PE=1 SV=2	4575	elmo_20221104_op_makl_mhc_proj6_jjn3_class_i_20perc_rep1.ScanId;v=1;d1=6656.6656.2	controllerType=0 controllerNumber=1 scan=6656	10.7944
9	A.RLPSS[+79,966]TLKR.P	RLPSSTLKR	S[+80]	-1.02222	0.1488	1.8902	18.48	17.2857	3.136	11.6766	379.876	3	1137.61	1137.61	0	-1.5	801	Non	170.88	46.47	0.85	1.32	6	>sp|Q86Y91|KI18B_HUMAN Kinesin-like protein KIF18B OS=Homo sapiens OX=9606 GN=KIF18B PE=1 SV=4	8841	elmo_20221104_op_makl_mhc_proj6_jjn3_class_i_20perc_rep1.ScanId;v=1;d1=8650.8650.3	controllerType=0 controllerNumber=1 scan=8650	13.7766
10	R.MPRQPS[+79,966]ATRL.P	MPRQPSATRL	S[+80]	-0.97	14.7072	5.975	0.0065	1.1394	2.1659	3.9492	618.798	2	1236.59	1236.59	0	-2.7	134	Non	303.41	107.93	16.53	1.94	3	>sp|Q6NZ67|MZT2B_HUMAN Mitotic-spindle organizing protein 2B OS=Homo sapiens OX=9606 GN=MZT2B PE=1 SV=1	16089	elmo_20221104_op_makl_mhc_proj6_jjn3_class_i_20perc_rep1.ScanId;v=1;d1=16586.16586.2	controllerType=0 controllerNumber=1 scan=16586	27.9249
9	S.SPGS[+79,966]PRPAL.P	SPGSPRPAL	S[+80]	-0.633333	12.0094	13.5483	0.0023	0.2723	3.513	1.2884	481.228	2	961.449	961.45	0	-1	391	Non	341.34	86.14	86.14	1.74	4	>sp|Q9H211|CDT1_HUMAN DNA replication factor Cdt1 OS=Homo sapiens OX=9606 GN=CDT1 PE=1 SV=3	12285	elmo_20221104_op_makl_mhc_proj6_jjn3_class_i_20perc_rep1.ScanId;v=1;d1=16451.16451.2	controllerType=0 controllerNumber=1 scan=16451	27.6132
10	F.RPRPVS[+79,966]PSSL.L	RPRPVSPSSL	S[+80]	-0.82	9.5741	15.8684	0.0011	0.9269	1.2482	2.648	588.299	2	1175.59	1175.59	0	-2	430	Non	356.83	109.58	46.85	2.84	18	>sp|A0A0B4J2F2|SIK1B_HUMAN Putative serine/threonine-protein kinase SIK1B OS=Homo sapiens OX=9606 GN=SIK1B PE=5 SV=1	3	elmo_20221104_op_makl_mhc_proj6_jjn3_class_i_20perc_rep1.ScanId;v=1;d1=15977.15977.2	controllerType=0 controllerNumber=1 scan=15977	26.5895
10	G.SPRS[+79,966]PSTTYL.H	SPRSPSTTYL	S[+80]	-0.9	9.8437	13.1793	0.0022	0.6878	0.571	2.3487	594.766	2	1188.53	1188.53	0	-4	772	Non	351.52	155.44	44.3	2.82	8	>sp|Q13111|CAF1A_HUMAN Chromatin assembly factor 1 subunit A OS=Homo sapiens OX=9606 GN=CHAF1A PE=1 SV=3	6091	elmo_20221104_op_makl_mhc_proj6_jjn3_class_i_20perc_rep1.ScanId;v=1;d1=20616.20616.2	controllerType=0 controllerNumber=1 scan=20616	36.0036
10	G.RPRPHS[+79,966]APSL.G	RPRPHSAPSL	S[+80]	-1.3	10.1568	18.6923	0.0014	0.8094	1.2423	3.0643	599.3	2	1197.59	1197.59	0	3.8	108	Non	385.85	149.22	58.84	1.59	2	>sp|Q5JXC2|MIIP_HUMAN Migration and invasion-inhibitory protein OS=Homo sapiens OX=9606 GN=MIIP PE=1 SV=3	7447	elmo_20221104_op_makl_mhc_proj6_jjn3_class_i_20perc_rep1.ScanId;v=1;d1=7217.7217.2	controllerType=0 controllerNumber=1 scan=7217	11.5976
9	N.KPRS[+79,966]PVVEL.S	KPRSPVVEL	S[+80]	-0.411111	6.26	8.1003	0.0009	0.2143	1.0266	1.0532	552.793	2	1104.58	1104.58	0	-2.4	667	Non	173.34	24.42	24.42	1.32	2	>sp|P25098|ARBK1_HUMAN Beta-adrenergic receptor kinase 1 OS=Homo sapiens OX=9606 GN=GRK2 PE=1 SV=2	3533	elmo_20221104_op_makl_mhc_proj6_jjn3_class_i_20perc_rep1.ScanId;v=1;d1=19547.19547.2	controllerType=0 controllerNumber=1 scan=19547	33.8502
9	M.SPFKRQLS[+79,966]L.R	SPFKRQLSL	S[+80]	-0.522222	7.1949	5.6477	0.005	0.0057	0.83	1.102	578.3	2	1155.59	1155.59	0	1.2	288	Non	411.56	154.63	154.63	3.12	4	>sp|P49757|NUMB_HUMAN Protein numb homolog OS=Homo sapiens OX=9606 GN=NUMB PE=1 SV=2	4553	elmo_20221104_op_makl_mhc_proj6_jjn3_class_i_20perc_rep1.ScanId;v=1;d1=25167.25167.2	controllerType=0 controllerNumber=1 scan=25167	45.6802
9	R.KPRS[+79,966]PPRAL.V	KPRSPPRAL	S[+80]	-1.43333	6.5245	11.2293	0.0006	0.2171	1.2732	1.2717	367.869	3	1101.59	1101.59	0	-1.2	249	Non	229.71	123.53	123.53	2.69	8	>sp|Q86TG7|PEG10_HUMAN Retrotransposon-derived protein PEG10 OS=Homo sapiens OX=9606 GN=PEG10 PE=1 SV=2	8639	elmo_20221104_op_makl_mhc_proj6_jjn3_class_i_20perc_rep1.ScanId;v=1;d1=6212.6212.3	controllerType=0 controllerNumber=1 scan=6212	10.2177
9	A.GTM[+15,995]TGM[+15,995]LYK.C	GTMTGMLYK	M[+16]*2	0.0222222	0.0127	4.3459	30.6667	40	4.6754	20.9286	517.238	2	1033.47	1033.47	0	-0.9	161	Non	261.6	145.33	145.33	2.81	7	>sp|O14925|TIM23_HUMAN Mitochondrial import inner membrane translocase subunit Tim23 OS=Homo sapiens OX=9606 GN=TIMM23 PE=1 SV=1	487	elmo_20221104_op_makl_mhc_proj6_jjn3_class_i_20perc_rep1.ScanId;v=1;d1=8363.8363.2	controllerType=0 controllerNumber=1 scan=8363	13.3028
9	R.RPKTFGM[+15,995]DM[+15,995].K	RPKTFGMDM	M[+16]*2	-0.888889	15.3852	22.2364	0.034	2.0926	6.9479	8.8536	557.754	2	1114.5	1114.5	0	-0.7	42	Non	345.61	142.46	142.46	3.02	4	>sp|Q08116|RGS1_HUMAN Regulator of G-protein signaling 1 OS=Homo sapiens OX=9606 GN=RGS1 PE=1 SV=3	5855	elmo_20221104_op_makl_mhc_proj6_jjn3_class_i_20perc_rep1.ScanId;v=1;d1=4654.4654.2	controllerType=0 controllerNumber=1 scan=4654	8.217
9	E.EM[+15,995]REM[+15,995]LTHR.N	EMREMLTHR	M[+16]*2	-1.36667	3.273	0.0094	21.8511	21.7822	11.3111	51.25	412.195	3	1234.57	1234.57	0	3.3	143	Non	203.23	86.95	86.95	1.32	5	>sp|Q16665|HIF1A_HUMAN Hypoxia-inducible factor 1-alpha OS=Homo sapiens OX=9606 GN=HIF1A PE=1 SV=1	7012	elmo_20221104_op_makl_mhc_proj6_jjn3_class_i_20perc_rep1.ScanId;v=1;d1=3211.3211.2	controllerType=0 controllerNumber=1 scan=3211	6.2644
10	R.RIYNM[+15,995]EM[+15,995]ARK.I	RIYNMEMARK	M[+16]*2	-1.11	0.0406	12.0891	38.6667	79.1667	14.6812	56.6667	448.557	3	1343.66	1343.66	0	-0.2	62	Non	512.39	283.26	283.26	3.45	4	>sp|P82921|RT21_HUMAN 28S ribosomal protein S21, mitochondrial OS=Homo sapiens OX=9606 GN=MRPS21 PE=1 SV=3	15675	elmo_20221104_op_makl_mhc_proj6_jjn3_class_i_20perc_rep1.ScanId;v=1;d1=3827.3827.3	controllerType=0 controllerNumber=1 scan=3827	7.1863
10	C.KM[+15,995]YEEHLKRM[+15,995].N	KMYEEHLKRM	M[+16]*2	-1.62	1.9675	11.1561	12.6693	17.7725	4.2894	9.8103	466.228	3	1396.67	1396.67	0	-1.2	34	Non	439.39	247.63	247.63	2.37	2	>sp|P84090|ERH_HUMAN Enhancer of rudimentary homolog OS=Homo sapiens OX=9606 GN=ERH PE=1 SV=1	5464	elmo_20221104_op_makl_mhc_proj6_jjn3_class_i_20perc_rep1.ScanId;v=1;d1=3959.3959.3	controllerType=0 controllerNumber=1 scan=3959	7.3529
10	D.KM[+15,995]M[+15,995]DVTVTIK.S	KMMDVTVTIK	M[+16]*2	0.4	0.0139	6.474	22.55	45.8889	8.5103	23.8235	599.313	2	1197.62	1197.62	0	-1.8	676	Non	558.92	248.64	248.64	3.51	23	>sp|Q15155|NOMO1_HUMAN Nodal modulator 1 OS=Homo sapiens OX=9606 GN=NOMO1 PE=1 SV=5	6740	elmo_20221104_op_makl_mhc_proj6_jjn3_class_i_20perc_rep1.ScanId;v=1;d1=12411.12411.2	controllerType=0 controllerNumber=1 scan=12411	19.8007
11	G.RPRHQGVM[+15,995]VGM[+15,995].G	RPRHQGVMVGM	M[+16]*2	-0.536364	17.8105	31.35	0.0341	13.6608	15.4	16.6071	433.884	3	1299.64	1299.64	0	-2	37	Non	92.05	32.55	32.55	1.32	17	>sp|P60709|ACTB_HUMAN Actin, cytoplasmic 1 OS=Homo sapiens OX=9606 GN=ACTB PE=1 SV=1	5143	elmo_20221104_op_makl_mhc_proj6_jjn3_class_i_20perc_rep1.ScanId;v=1;d1=3917.3917.3	controllerType=0 controllerNumber=1 scan=3917	7.3008
11	V.DALRVEDM[+15,995]M[+15,995]KR.S	DALRVEDMMKR	M[+16]*2	-0.890909	10.6812	0.6651	41	35.8095	50	75	465.897	3	1395.68	1395.67	0	3.3	758	Non	401.11	208.7	208.7	2.55	9	>sp|Q15477|SKIV2_HUMAN Helicase SKI2W OS=Homo sapiens OX=9606 GN=SKIV2L PE=1 SV=3	6806	elmo_20221104_op_makl_mhc_proj6_jjn3_class_i_20perc_rep1.ScanId;v=1;d1=6958.6958.3	controllerType=0 controllerNumber=1 scan=6958	11.2068
11	A.APRQPGLM[+15,995]AQM[+15,995].A	APRQPGLMAQM	M[+16]*2	-0.354545	12.8401	31.05	0.0108	6.8929	15.0364	8.1151	616.297	2	1231.59	1231.59	0	-4.1	49	Non	372.93	253.67	253.67	2.98	4	>sp|Q5T1J5|CHCH9_HUMAN Putative coiled-coil-helix-coiled-coil-helix domain-containing protein CHCHD2P9, mitochondrial OS=Homo sapiens OX=9606 GN=CHCHD2P9 PE=5 SV=1	19953	elmo_20221104_op_makl_mhc_proj6_jjn3_class_i_20perc_rep1.ScanId;v=1;d1=9472.9472.2	controllerType=0 controllerNumber=1 scan=9472	15.0223
9	M.SPMAERSM[+15,995]M[+15,995].S	SPMAERSMM	M[+16]*2	-0.411111	23.8857	25.5	0.0167	0.8955	7.7844	6.0778	536.216	2	1071.42	1071.43	0	-1.9	1026	Non	314.97	195.73	195.73	3.14	11	>sp|P18583|SON_HUMAN Protein SON OS=Homo sapiens OX=9606 GN=SON PE=1 SV=4	3172	elmo_20221104_op_makl_mhc_proj6_jjn3_class_i_20perc_rep1.ScanId;v=1;d1=4416.4416.2	controllerType=0 controllerNumber=1 scan=4416	7.9193
9	M.RQIPYTM[+15,995]M[+15,995]K.F	RQIPYTMMK	M[+16]*2	-0.8	0.0265	4.502	14.758	10.3774	1.4022	16.2857	600.299	2	1199.59	1199.59	0	-0.9	226	Non	430.81	227.84	227.84	3.16	5	>sp|Q00325|MPCP_HUMAN Phosphate carrier protein, mitochondrial OS=Homo sapiens OX=9606 GN=SLC25A3 PE=1 SV=2	5508	elmo_20221104_op_makl_mhc_proj6_jjn3_class_i_20perc_rep1.ScanId;v=1;d1=7970.7970.2	controllerType=0 controllerNumber=1 scan=7970	12.6319
9	S.TRNDYVM[+15,995]M[+15,995]Y.S	TRNDYVMMY	M[+16]*2	-0.755556	3.4731	3.5898	20.0392	1.219	0.0045	10.4096	612.754	2	1224.5	1224.5	0	-0.9	55	Non	332.18	212.71	212.71	2.27	3	>sp|Q96QU8|XPO6_HUMAN Exportin-6 OS=Homo sapiens OX=9606 GN=XPO6 PE=1 SV=1	11245	elmo_20221104_op_makl_mhc_proj6_jjn3_class_i_20perc_rep1.ScanId;v=1;d1=14626.14626.2	controllerType=0 controllerNumber=1 scan=14626	23.9067
9	N.STM[+15,995]GYM[+15,995]MAK.K	STMGYMMAK	M[+16]*2	0.0444444	0.0243	1.0163	13.4834	16.359	1.8335	17.5	526.216	2	1051.42	1051.43	0	-1.9	615	Non	177.02	72.01	19.18	1.32	15	>sp|P08238|HS90B_HUMAN Heat shock protein HSP 90-beta OS=Homo sapiens OX=9606 GN=HSP90AB1 PE=1 SV=4	2388	elmo_20221104_op_makl_mhc_proj6_jjn3_class_i_20perc_rep1.ScanId;v=1;d1=7176.7176.2	controllerType=0 controllerNumber=1 scan=7176	11.53
9	N.STMGYM[+15,995]M[+15,995]AK.K	STMGYMMAK	M[+16]*2	0.0444444	0.0243	1.0163	13.4834	16.359	1.8335	17.5	526.216	2	1051.42	1051.43	0	-1.3	615	Non	217.08	68.54	68.54	1.74	15	>sp|P08238|HS90B_HUMAN Heat shock protein HSP 90-beta OS=Homo sapiens OX=9606 GN=HSP90AB1 PE=1 SV=4	2388	elmo_20221104_op_makl_mhc_proj6_jjn3_class_i_20perc_rep1.ScanId;v=1;d1=6774.6774.2	controllerType=0 controllerNumber=1 scan=6774	10.954
9	Y.M[+15,995]TM[+15,995]DRPLSH.C	MTMDRPLSH	M[+16]*2	-0.744444	0.189	0.8247	4.5565	1.7229	0.789	6.5989	560.249	2	1119.49	1119.49	0	-2.2	543	Non	273.09	129.92	129.92	2.03	5	>sp|Q9Y4H2|IRS2_HUMAN Insulin receptor substrate 2 OS=Homo sapiens OX=9606 GN=IRS2 PE=1 SV=2	14621	elmo_20221104_op_makl_mhc_proj6_jjn3_class_i_20perc_rep1.ScanId;v=1;d1=4287.4287.2	controllerType=0 controllerNumber=1 scan=4287	7.7602
8	A.DGYKHM[+15,995]SL.A	DGYKHMSL	M[+16]	-0.925	48	13.2724	5.3523	0.0856	4.9531	4.8665	483.72	2	966.433	966.435	0	-1.7	182	Non	453.73	225.74	225.74	3.08	3	>sp|P06280|AGAL_HUMAN Alpha-galactosidase A OS=Homo sapiens OX=9606 GN=GLA PE=1 SV=1	2264	elmo_20221104_op_makl_mhc_proj6_jjn3_class_i_20perc_rep1.ScanId;v=1;d1=5769.5769.2	controllerType=0 controllerNumber=1 scan=5769	9.6194
8	V.DRHVGM[+15,995]AV.A	DRHVGMAV	M[+16]	0.0625	47	45.5	26.4348	0.2345	14.7101	37.6667	450.72	2	900.433	900.436	0	-2.6	71	Non	365.41	141.37	141.37	2.03	2	>sp|P25788|PSA3_HUMAN Proteasome subunit alpha type-3 OS=Homo sapiens OX=9606 GN=PSMA3 PE=1 SV=2	3557	elmo_20221104_op_makl_mhc_proj6_jjn3_class_i_20perc_rep1.ScanId;v=1;d1=4364.4364.2	controllerType=0 controllerNumber=1 scan=4364	7.856
8	Y.DGYRHEM[+15,995]L.P	DGYRHEML	M[+16]	-1.3375	68.75	25.5789	13.5829	0.9057	14.3333	10.9398	518.728	2	1036.45	1036.45	0	-2.1	431	Non	498.17	227.9	227.9	2.38	2	>sp|P52209|6PGD_HUMAN 6-phosphogluconate dehydrogenase, decarboxylating OS=Homo sapiens OX=9606 GN=PGD PE=1 SV=3	4762	elmo_20221104_op_makl_mhc_proj6_jjn3_class_i_20perc_rep1.ScanId;v=1;d1=7759.7759.2	controllerType=0 controllerNumber=1 scan=7759	12.3254
8	A.PRPPPKPM[+15,995].-	PRPPPKPM	M[+16]	-1.8125	36.8571	44	0.2295	7.759	5.9023	22.0476	468.26	2	935.513	935.513	0	-0.4	108	Non	231.7	8.55	8.55	1.56	7	>sp|P62854|RS26_HUMAN 40S ribosomal protein S26 OS=Homo sapiens OX=9606 GN=RPS26 PE=1 SV=3	5283	elmo_20221104_op_makl_mhc_proj6_jjn3_class_i_20perc_rep1.ScanId;v=1;d1=4288.4288.2	controllerType=0 controllerNumber=1 scan=4288	7.7613
8	S.VEM[+15,995]HHEAL.S	VEMHHEAL	M[+16]	-0.2125	64.1667	35.6923	10.4097	1.6326	11.6222	5.1457	491.225	2	981.443	981.446	0	-2.8	292	Non	403.89	135.39	135.39	2.93	8	>sp|P68104|EF1A1_HUMAN Elongation factor 1-alpha 1 OS=Homo sapiens OX=9606 GN=EEF1A1 PE=1 SV=1	5342	elmo_20221104_op_makl_mhc_proj6_jjn3_class_i_20perc_rep1.ScanId;v=1;d1=4518.4518.2	controllerType=0 controllerNumber=1 scan=4518	8.0455
8	I.DKAM[+15,995]HGEL.Q	DKAMHGEL	M[+16]	-0.875	92.5	73.5714	23.7143	0.4127	24.4615	28.7778	458.713	2	916.419	916.419	0	-0.5	3066	Non	255.29	74.76	74.76	1.92	39	>sp|P78527|PRKDC_HUMAN DNA-dependent protein kinase catalytic subunit OS=Homo sapiens OX=9606 GN=PRKDC PE=1 SV=3	5406	elmo_20221104_op_makl_mhc_proj6_jjn3_class_i_20perc_rep1.ScanId;v=1;d1=1708.1708.2	controllerType=0 controllerNumber=1 scan=1708	3.0603
8	K.DLYVHTM[+15,995]R.T	DLYVHTMR	M[+16]	-0.4125	14.2044	0.2962	45.6667	23.8077	35.25	58.3333	525.756	2	1050.5	1050.5	0	1.2	211	Non	210.49	69.63	69.63	1.32	3	>sp|Q75QN2|INT8_HUMAN Integrator complex subunit 8 OS=Homo sapiens OX=9606 GN=INTS8 PE=1 SV=1	8350	elmo_20221104_op_makl_mhc_proj6_jjn3_class_i_20perc_rep1.ScanId;v=1;d1=10767.10767.2	controllerType=0 controllerNumber=1 scan=10767	17.0757
8	N.NGFM[+15,995]HHVL.E	NGFMHHVL	M[+16]	0.3	68.75	23.96	7.5134	0.3877	4.9793	4.47	485.732	2	970.456	970.456	0	-0.4	574	Non	303.13	158.42	158.42	1.92	4	>sp|Q8TCU6|PREX1_HUMAN Phosphatidylinositol 3,4,5-trisphosphate-dependent Rac exchanger 1 protein OS=Homo sapiens OX=9606 GN=PREX1 PE=1 SV=3	9871	elmo_20221104_op_makl_mhc_proj6_jjn3_class_i_20perc_rep1.ScanId;v=1;d1=12334.12334.2	controllerType=0 controllerNumber=1 scan=12334	19.6684
8	K.DRLKSLTM[+15,995].H	DRLKSLTM	M[+16]	-0.4875	46	29	11.9913	0.0343	2.3725	21.8636	490.266	2	979.525	979.524	0	1.3	209	Non	395.77	89.68	89.68	1.64	3	>sp|Q9C0D3|ZY11B_HUMAN Protein zyg-11 homolog B OS=Homo sapiens OX=9606 GN=ZYG11B PE=1 SV=2	17100	elmo_20221104_op_makl_mhc_proj6_jjn3_class_i_20perc_rep1.ScanId;v=1;d1=9785.9785.2	controllerType=0 controllerNumber=1 scan=9785	15.5115
8	R.DM[+15,995]YSHYVL.L	DMYSHYVL	M[+16]	-0.025	36.5714	8.802	14.8981	0.3043	4.8654	8.1774	522.227	2	1043.45	1043.45	0	-2.8	86	Non	240.49	122.51	122.51	1.49	3	>sp|Q9NPA3|M1IP1_HUMAN Mid1-interacting protein 1 OS=Homo sapiens OX=9606 GN=MID1IP1 PE=1 SV=1	17242	elmo_20221104_op_makl_mhc_proj6_jjn3_class_i_20perc_rep1.ScanId;v=1;d1=26521.26521.2	controllerType=0 controllerNumber=1 scan=26521	48.5823
9	A.AM[+15,995]LDTVVFK.-	AMLDTVVFK	M[+16]	1.17778	0.0141	2.9332	26.8696	25.2373	3.0104	19.9355	520.28	2	1039.55	1039.55	0	2.9	302	Non	293.19	131.04	131.04	2.06	3	>sp|O00487|PSDE_HUMAN 26S proteasome non-ATPase regulatory subunit 14 OS=Homo sapiens OX=9606 GN=PSMD14 PE=1 SV=1	300	elmo_20221104_op_makl_mhc_proj6_jjn3_class_i_20perc_rep1.ScanId;v=1;d1=27945.27945.2	controllerType=0 controllerNumber=1 scan=27945	51.9464
9	Q.DTM[+15,995]PPKGVR.H	DTMPPKGVR	M[+16]	-1.12222	5.2256	0.0138	16.25	15.1985	18.9375	29.375	508.764	2	1016.52	1016.52	0	1.9	368	Non	318.11	77.41	77.41	1.94	9	>sp|O00571|DDX3X_HUMAN ATP-dependent RNA helicase DDX3X OS=Homo sapiens OX=9606 GN=DDX3X PE=1 SV=3	320	elmo_20221104_op_makl_mhc_proj6_jjn3_class_i_20perc_rep1.ScanId;v=1;d1=4437.4437.2	controllerType=0 controllerNumber=1 scan=4437	7.9452
9	G.DINSRNM[+15,995]IR.T	DINSRNMIR	M[+16]	-1.04444	7.8489	0.0469	33.1818	28.4634	22.3125	40.6667	567.787	2	1134.57	1134.57	0	-1.7	564	Non	330.14	106.15	106.15	1.7	4	>sp|O14646|CHD1_HUMAN Chromodomain-helicase-DNA-binding protein 1 OS=Homo sapiens OX=9606 GN=CHD1 PE=1 SV=2	401	elmo_20221104_op_makl_mhc_proj6_jjn3_class_i_20perc_rep1.ScanId;v=1;d1=5348.5348.2	controllerType=0 controllerNumber=1 scan=5348	9.0827
9	A.GTMTGM[+15,995]LYK.C	GTMTGMLYK	M[+16]	0.0222222	0.0127	4.3459	30.6667	40	4.6754	20.9286	509.239	2	1017.47	1017.47	0	-3.9	161	Non	246.52	92.86	92.86	1.85	7	>sp|O14925|TIM23_HUMAN Mitochondrial import inner membrane translocase subunit Tim23 OS=Homo sapiens OX=9606 GN=TIMM23 PE=1 SV=1	487	elmo_20221104_op_makl_mhc_proj6_jjn3_class_i_20perc_rep1.ScanId;v=1;d1=15304.15304.2	controllerType=0 controllerNumber=1 scan=15304	25.2968
9	A.GTM[+15,995]TGMLYK.C	GTMTGMLYK	M[+16]	0.0222222	0.0127	4.3459	30.6667	40	4.6754	20.9286	509.24	2	1017.47	1017.47	0	-1.8	161	Non	261.56	86.76	86.76	2.42	7	>sp|O14925|TIM23_HUMAN Mitochondrial import inner membrane translocase subunit Tim23 OS=Homo sapiens OX=9606 GN=TIMM23 PE=1 SV=1	487	elmo_20221104_op_makl_mhc_proj6_jjn3_class_i_20perc_rep1.ScanId;v=1;d1=13885.13885.2	controllerType=0 controllerNumber=1 scan=13885	22.3803
9	M.M[+15,995]EFERQAEI.M	MEFERQAEI	M[+16]	-0.833333	22.9737	13.9414	5.9293	0.3269	4.9168	6.0061	584.764	2	1168.52	1168.53	0	-7.3	127	Non	409.17	123.22	123.22	2.05	2	>sp|O43633|CHM2A_HUMAN Charged multivesicular body protein 2a OS=Homo sapiens OX=9606 GN=CHMP2A PE=1 SV=1	878	elmo_20221104_op_makl_mhc_proj6_jjn3_class_i_20perc_rep1.ScanId;v=1;d1=18325.18325.2	controllerType=0 controllerNumber=1 scan=18325	31.3267
9	L.EVRKLM[+15,995]HVR.G	EVRKLMHVR	M[+16]	-0.611111	6.551	0.0191	15.025	12.8425	17.475	55	395.23	3	1183.68	1183.67	0	2.1	155	Non	426.83	247.33	247.33	3.12	6	>sp|O43674|NDUB5_HUMAN NADH dehydrogenase [ubiquinone] 1 beta subcomplex subunit 5, mitochondrial OS=Homo sapiens OX=9606 GN=NDUFB5 PE=1 SV=1	885	elmo_20221104_op_makl_mhc_proj6_jjn3_class_i_20perc_rep1.ScanId;v=1;d1=3646.3646.3	controllerType=0 controllerNumber=1 scan=3646	6.9053
9	V.GTYSKIM[+15,995]DH.K	GTYSKIMDH	M[+16]	-0.822222	0.2008	5.3904	23.1143	18.8844	5.24	25.5385	534.245	2	1067.48	1067.48	0	0.5	301	Non	435.18	249.31	249.31	2.36	1	>sp|O75116|ROCK2_HUMAN Rho-associated protein kinase 2 OS=Homo sapiens OX=9606 GN=ROCK2 PE=1 SV=4	1218	elmo_20221104_op_makl_mhc_proj6_jjn3_class_i_20perc_rep1.ScanId;v=1;d1=5000.5000.2	controllerType=0 controllerNumber=1 scan=5000	8.6453
9	K.KLTRPLVM[+15,995]K.T	KLTRPLVMK	M[+16]	-0.1	0.0064	7.885	25.5556	57.2222	8.1806	25	367.898	3	1101.68	1101.68	0	-1.5	110	Non	135.49	8.41	8.41	1.32	5	>sp|O75131|CPNE3_HUMAN Copine-3 OS=Homo sapiens OX=9606 GN=CPNE3 PE=1 SV=1	1224	elmo_20221104_op_makl_mhc_proj6_jjn3_class_i_20perc_rep1.ScanId;v=1;d1=5953.5953.3	controllerType=0 controllerNumber=1 scan=5953	9.8696
9	D.AVM[+15,995]GNPKVK.A	AVMGNPKVK	M[+16]	-0.133333	0.1228	6.7685	11.6715	29.7692	6.873	17.913	480.27	2	959.533	959.534	0	-1.5	54	Non	214.86	31.08	31.08	1.32	9	>sp|P02042|HBD_HUMAN Hemoglobin subunit delta OS=Homo sapiens OX=9606 GN=HBD PE=1 SV=2	2038	elmo_20221104_op_makl_mhc_proj6_jjn3_class_i_20perc_rep1.ScanId;v=1;d1=3222.3222.2	controllerType=0 controllerNumber=1 scan=3222	6.2804
9	V.ILGPM[+15,995]FSGK.S	ILGPMFSGK	M[+16]	0.655556	0.1119	7.8174	34.1	68.5	13.9195	36.5	483.26	2	965.513	965.513	0	0.4	24	Non	294	33.1	33.1	1.36	3	>sp|P04183|KITH_HUMAN Thymidine kinase, cytosolic OS=Homo sapiens OX=9606 GN=TK1 PE=1 SV=2	2141	elmo_20221104_op_makl_mhc_proj6_jjn3_class_i_20perc_rep1.ScanId;v=1;d1=21349.21349.2	controllerType=0 controllerNumber=1 scan=21349	37.5444
9	A.DM[+15,995]AAQITKR.K	DMAAQITKR	M[+16]	-0.677778	4.713	0.0188	29.6471	16.953	12.3396	48	525.273	2	1049.54	1049.54	0	-1.6	161	Non	625.4	224.95	224.95	5.6	5	>sp|P04439|HLAA_HUMAN HLA class I histocompatibility antigen, A alpha chain OS=Homo sapiens OX=9606 GN=HLA-A PE=1 SV=2	2160	elmo_20221104_op_makl_mhc_proj6_jjn3_class_i_20perc_rep1.ScanId;v=1;d1=4695.4695.2	controllerType=0 controllerNumber=1 scan=4695	8.2677
9	P.EVLPKPRM[+15,995]R.G	EVLPKPRMR	M[+16]	-1.07778	2.4755	0.0139	19.9016	15.206	4.023	29.375	571.328	2	1141.65	1141.65	0	-2	4	Non	257.03	55.3	55.3	1.82	7	>sp|P09669|COX6C_HUMAN Cytochrome c oxidase subunit 6C OS=Homo sapiens OX=9606 GN=COX6C PE=1 SV=2	2495	elmo_20221104_op_makl_mhc_proj6_jjn3_class_i_20perc_rep1.ScanId;v=1;d1=5481.5481.2	controllerType=0 controllerNumber=1 scan=5481	9.2494
9	M.RVM[+15,995]APRALL.L	RVMAPRALL	M[+16]	0.744444	2.3465	6.8518	0.175	2.3832	2.9075	2.0991	521.812	2	1042.62	1042.62	0	-2.2	2	Non	311.97	64.12	64.12	2.04	4	>sp|P10321|HLAC_HUMAN HLA class I histocompatibility antigen, C alpha chain OS=Homo sapiens OX=9606 GN=HLA-C PE=1 SV=3	2619	elmo_20221104_op_makl_mhc_proj6_jjn3_class_i_20perc_rep1.ScanId;v=1;d1=20258.20258.2	controllerType=0 controllerNumber=1 scan=20258	35.3212
9	Y.KIADM[+15,995]GHLK.Y	KIADMGHLK	M[+16]	-0.322222	0.0265	5.4793	17.8471	43.5	6.8127	18.1282	514.782	2	1028.56	1028.56	0	0.3	240	Non	279.42	40.7	40.7	1.75	8	>sp|P12004|PCNA_HUMAN Proliferating cell nuclear antigen OS=Homo sapiens OX=9606 GN=PCNA PE=1 SV=1	2744	elmo_20221104_op_makl_mhc_proj6_jjn3_class_i_20perc_rep1.ScanId;v=1;d1=4105.4105.2	controllerType=0 controllerNumber=1 scan=4105	7.5333
9	A.HLYIM[+15,995]GNEK.C	HLYIMGNEK	M[+16]	-0.622222	0.157	5.1185	16.9519	16.3632	12.9906	37.3333	560.774	2	1120.54	1120.55	0	-3.6	633	Non	532.91	268.25	268.25	3.23	17	>sp|P14210|HGF_HUMAN Hepatocyte growth factor OS=Homo sapiens OX=9606 GN=HGF PE=1 SV=2	2866	elmo_20221104_op_makl_mhc_proj6_jjn3_class_i_20perc_rep1.ScanId;v=1;d1=8502.8502.2	controllerType=0 controllerNumber=1 scan=8502	13.5528
9	W.KIRKTIM[+15,995]QL.C	KIRKTIMQL	M[+16]	-0.2	2.0074	9.0199	0.2367	2.8981	2.3071	5.7361	573.856	2	1146.7	1146.7	0	1.8	12	Non	307.43	108.9	108.9	1.89	1	>sp|P19388|RPAB1_HUMAN DNA-directed RNA polymerases I, II, and III subunit RPABC1 OS=Homo sapiens OX=9606 GN=POLR2E PE=1 SV=4	3206	elmo_20221104_op_makl_mhc_proj6_jjn3_class_i_20perc_rep1.ScanId;v=1;d1=8196.8196.2	controllerType=0 controllerNumber=1 scan=8196	12.9734
9	I.DRFLSSM[+15,995]SV.L	DRFLSSMSV	M[+16]	0.255556	25.4615	10.9569	13.9384	0.0125	2.4995	19.4516	529.253	2	1057.5	1057.5	0	1	240	Non	301.16	95.62	95.62	1.61	3	>sp|P20248|CCNA2_HUMAN Cyclin-A2 OS=Homo sapiens OX=9606 GN=CCNA2 PE=1 SV=2	3253	elmo_20221104_op_makl_mhc_proj6_jjn3_class_i_20perc_rep1.ScanId;v=1;d1=21678.21678.2	controllerType=0 controllerNumber=1 scan=21678	38.2841
9	C.VVM[+15,995]RDPASK.R	VVMRDPASK	M[+16]	-0.244444	0.1451	6.4499	12.8386	27.7917	9.0321	16.8036	509.77	2	1018.53	1018.53	0	-2.4	51	Non	111.09	16.31	16.31	1.32	7	>sp|P22626|ROA2_HUMAN Heterogeneous nuclear ribonucleoproteins A2/B1 OS=Homo sapiens OX=9606 GN=HNRNPA2B1 PE=1 SV=2	3402	elmo_20221104_op_makl_mhc_proj6_jjn3_class_i_20perc_rep1.ScanId;v=1;d1=3022.3022.2	controllerType=0 controllerNumber=1 scan=3022	6.0023
9	R.ILM[+15,995]GSTLRK.R	ILMGSTLRK	M[+16]	0.411111	0.009	5.8529	22.9	34.7391	5.1904	16.6429	345.538	3	1034.6	1034.6	0	-4.2	234	Non	158.67	21.66	21.66	1.32	11	>sp|P31321|KAP1_HUMAN cAMP-dependent protein kinase type I-beta regulatory subunit OS=Homo sapiens OX=9606 GN=PRKAR1B PE=1 SV=4	3826	elmo_20221104_op_makl_mhc_proj6_jjn3_class_i_20perc_rep1.ScanId;v=1;d1=8602.8602.3	controllerType=0 controllerNumber=1 scan=8602	13.7073
9	L.VLM[+15,995]HKPLRH.P	VLMHKPLRH	M[+16]	-0.3	0.1947	4.2276	23.2	16.8761	3.0861	23.3529	382.891	3	1146.66	1146.66	0	1.5	546	Non	355.51	68.07	68.07	2.3	9	>sp|P42345|MTOR_HUMAN Serine/threonine-protein kinase mTOR OS=Homo sapiens OX=9606 GN=MTOR PE=1 SV=1	4228	elmo_20221104_op_makl_mhc_proj6_jjn3_class_i_20perc_rep1.ScanId;v=1;d1=3192.3192.3	controllerType=0 controllerNumber=1 scan=3192	6.2357
9	D.DVNYKM[+15,995]HFR.M	DVNYKMHFR	M[+16]	-1.22222	4.9555	0.0057	35.3333	25.5254	14.058	38.6667	409.195	3	1225.57	1225.58	0	-5.6	14	Non	283.72	198.36	198.36	1.65	2	>sp|P48651|PTSS1_HUMAN Phosphatidylserine synthase 1 OS=Homo sapiens OX=9606 GN=PTDSS1 PE=1 SV=1	4458	elmo_20221104_op_makl_mhc_proj6_jjn3_class_i_20perc_rep1.ScanId;v=1;d1=9105.9105.3	controllerType=0 controllerNumber=1 scan=9105	14.4733
9	I.DTQKFSVM[+15,995]R.S	DTQKFSVMR	M[+16]	-0.888889	6.095	0.0098	33.1818	29.7179	23.8	41	376.521	3	1127.55	1127.55	0	-1.5	804	Non	189.14	72.71	72.71	1.49	9	>sp|P49736|MCM2_HUMAN DNA replication licensing factor MCM2 OS=Homo sapiens OX=9606 GN=MCM2 PE=1 SV=4	4544	elmo_20221104_op_makl_mhc_proj6_jjn3_class_i_20perc_rep1.ScanId;v=1;d1=9546.9546.3	controllerType=0 controllerNumber=1 scan=9546	15.1267
9	E.EDFKRM[+15,995]TAL.A	EDFKRMTAL	M[+16]	-0.644444	28.125	7.867	3.3819	0.1185	8.8219	8.5203	563.78	2	1126.55	1126.56	0	-2.4	197	Non	276.13	115.91	115.91	2.27	18	>sp|P50416|CPT1A_HUMAN Carnitine O-palmitoyltransferase 1, liver isoform OS=Homo sapiens OX=9606 GN=CPT1A PE=1 SV=2	4617	elmo_20221104_op_makl_mhc_proj6_jjn3_class_i_20perc_rep1.ScanId;v=1;d1=13894.13894.2	controllerType=0 controllerNumber=1 scan=13894	22.3963
9	E.AIRNAM[+15,995]GSL.A	AIRNAMGSL	M[+16]	0.511111	8.1833	26.5882	0.262	8.1689	13.7241	8.2057	474.75	2	948.492	948.493	0	-1.3	351	Non	328.65	73.1	73.1	2.35	6	>sp|P55036|PSMD4_HUMAN 26S proteasome non-ATPase regulatory subunit 4 OS=Homo sapiens OX=9606 GN=PSMD4 PE=1 SV=1	4920	elmo_20221104_op_makl_mhc_proj6_jjn3_class_i_20perc_rep1.ScanId;v=1;d1=9709.9709.2	controllerType=0 controllerNumber=1 scan=9709	15.3794
9	K.RITTPYM[+15,995]TK.Y	RITTPYMTK	M[+16]	-0.777778	0.0083	5.7149	10.5727	38.3125	4.5196	15.4783	563.798	2	1126.59	1126.59	0	-3.3	51	Non	404.28	192.94	192.94	2.35	2	>sp|P61218|RPAB2_HUMAN DNA-directed RNA polymerases I, II, and III subunit RPABC2 OS=Homo sapiens OX=9606 GN=POLR2F PE=1 SV=1	5175	elmo_20221104_op_makl_mhc_proj6_jjn3_class_i_20perc_rep1.ScanId;v=1;d1=8506.8506.2	controllerType=0 controllerNumber=1 scan=8506	13.5593
9	R.DIIQRM[+15,995]HLR.Q	DIIQRMHLR	M[+16]	-0.5	5.9961	0.0059	30.6	14.0357	13.6322	44	399.889	3	1197.65	1197.65	0	-0.9	381	Non	128.13	46.99	46.99	1.32	8	>sp|P63092|GNAS2_HUMAN Guanine nucleotide-binding protein G(s) subunit alpha isoforms short OS=Homo sapiens OX=9606 GN=GNAS PE=1 SV=1	5311	elmo_20221104_op_makl_mhc_proj6_jjn3_class_i_20perc_rep1.ScanId;v=1;d1=10524.10524.1	controllerType=0 controllerNumber=1 scan=10524	16.6336
9	S.AIM[+15,995]GNPKVK.A	AIMGNPKVK	M[+16]	-0.1	0.1568	9.607	13.7014	31.6207	10.4831	17.5435	487.279	2	973.55	973.55	0	-0.3	54	Non	331.41	107.35	107.35	2.03	2	>sp|P69891|HBG1_HUMAN Hemoglobin subunit gamma-1 OS=Homo sapiens OX=9606 GN=HBG1 PE=1 SV=2	5352	elmo_20221104_op_makl_mhc_proj6_jjn3_class_i_20perc_rep1.ScanId;v=1;d1=4215.4215.2	controllerType=0 controllerNumber=1 scan=4215	7.6721
9	N.DAAM[+15,995]FYTNR.V	DAAMFYTNR	M[+16]	-0.577778	11.414	0.0333	39.8571	16.6496	15.4545	45	552.741	2	1104.48	1104.48	0	-2.1	159	Non	321.63	134.24	134.24	2.04	2	>sp|Q01518|CAP1_HUMAN Adenylyl cyclase-associated protein 1 OS=Homo sapiens OX=9606 GN=CAP1 PE=1 SV=5	5567	elmo_20221104_op_makl_mhc_proj6_jjn3_class_i_20perc_rep1.ScanId;v=1;d1=16033.16033.2	controllerType=0 controllerNumber=1 scan=16033	26.7005
9	R.RPKTFGM[+15,995]DM.K	RPKTFGMDM	M[+16]	-0.888889	15.3852	22.2364	0.034	2.0926	6.9479	8.8536	549.757	2	1098.51	1098.51	0	-0.4	42	Non	364.89	188.08	71.21	2.92	4	>sp|Q08116|RGS1_HUMAN Regulator of G-protein signaling 1 OS=Homo sapiens OX=9606 GN=RGS1 PE=1 SV=3	5855	elmo_20221104_op_makl_mhc_proj6_jjn3_class_i_20perc_rep1.ScanId;v=1;d1=9608.9608.2	controllerType=0 controllerNumber=1 scan=9608	15.2165
9	R.RPKTFGMDM[+15,995].K	RPKTFGMDM	M[+16]	-0.888889	15.3852	22.2364	0.034	2.0926	6.9479	8.8536	549.756	2	1098.51	1098.51	0	-1.5	42	Non	440.8	222.52	106.62	3.29	4	>sp|Q08116|RGS1_HUMAN Regulator of G-protein signaling 1 OS=Homo sapiens OX=9606 GN=RGS1 PE=1 SV=3	5855	elmo_20221104_op_makl_mhc_proj6_jjn3_class_i_20perc_rep1.ScanId;v=1;d1=9944.9944.2	controllerType=0 controllerNumber=1 scan=9944	15.7698
9	L.KM[+15,995]PKIKMPK.I	KMPKIKMPK	M[+16]	-1.16667	0.1024	5.0251	18.5467	35.4286	6.092	17.3043	372.892	3	1116.66	1116.66	0	-0.9	3931	Non	333.48	130	130	3.12	15	>sp|Q09666|AHNK_HUMAN Neuroblast differentiation-associated protein AHNAK OS=Homo sapiens OX=9606 GN=AHNAK PE=1 SV=2	5910	elmo_20221104_op_makl_mhc_proj6_jjn3_class_i_20perc_rep1.ScanId;v=1;d1=5061.5061.3	controllerType=0 controllerNumber=1 scan=5061	8.7214
9	L.DM[+15,995]YLAPHVR.T	DMYLAPHVR	M[+16]	-0.266667	4.3554	0.0157	21.8298	4.8625	5.9952	32.6	559.277	2	1117.55	1117.55	0	1.4	355	Non	297.08	11.46	11.46	1.49	4	>sp|Q13098|CSN1_HUMAN COP9 signalosome complex subunit 1 OS=Homo sapiens OX=9606 GN=GPS1 PE=1 SV=4	6087	elmo_20221104_op_makl_mhc_proj6_jjn3_class_i_20perc_rep1.ScanId;v=1;d1=15798.15798.2	controllerType=0 controllerNumber=1 scan=15798	26.2476
9	P.DM[+15,995]LHRFYGK.N	DMLHRFYGK	M[+16]	-0.922222	3.5451	0.2932	57.5	17.0794	24.9231	55	394.861	3	1182.57	1182.57	0	-2.6	28	Non	144.91	110.33	110.33	1.48	4	>sp|Q13283|G3BP1_HUMAN Ras GTPase-activating protein-binding protein 1 OS=Homo sapiens OX=9606 GN=G3BP1 PE=1 SV=1	6153	elmo_20221104_op_makl_mhc_proj6_jjn3_class_i_20perc_rep1.ScanId;v=1;d1=12187.12187.3	controllerType=0 controllerNumber=1 scan=12187	19.4286
9	V.GTYSKIM[+15,995]NH.K	GTYSKIMNH	M[+16]	-0.822222	0.0448	2.0837	15.7917	13.4347	2.1605	23	533.752	2	1066.5	1066.5	0	-2.1	285	Non	691.77	250.88	250.88	6.37	1	>sp|Q13464|ROCK1_HUMAN Rho-associated protein kinase 1 OS=Homo sapiens OX=9606 GN=ROCK1 PE=1 SV=1	6224	elmo_20221104_op_makl_mhc_proj6_jjn3_class_i_20perc_rep1.ScanId;v=1;d1=4388.4388.2	controllerType=0 controllerNumber=1 scan=4388	7.8854
9	L.DIHNIHVM[+15,995]R.E	DIHNIHVMR	M[+16]	-0.311111	6.4594	0.0051	31.5385	20.8475	16.0455	50	575.794	2	1150.58	1150.58	0	2.4	310	Non	423.14	225.16	225.16	2.26	3	>sp|Q13496|MTM1_HUMAN Myotubularin OS=Homo sapiens OX=9606 GN=MTM1 PE=1 SV=2	6241	elmo_20221104_op_makl_mhc_proj6_jjn3_class_i_20perc_rep1.ScanId;v=1;d1=8923.8923.2	controllerType=0 controllerNumber=1 scan=8923	14.1988
9	I.DM[+15,995]GNSLIER.G	DMGNSLIER	M[+16]	-0.666667	6.8497	0.083	43	26.2593	22.125	53.75	525.747	2	1050.49	1050.49	0	-2.3	1611	Non	273.12	104.74	104.74	1.69	6	>sp|Q13813|SPTN1_HUMAN Spectrin alpha chain, non-erythrocytic 1 OS=Homo sapiens OX=9606 GN=SPTAN1 PE=1 SV=3	6332	elmo_20221104_op_makl_mhc_proj6_jjn3_class_i_20perc_rep1.ScanId;v=1;d1=13809.13809.2	controllerType=0 controllerNumber=1 scan=13809	22.2442
9	V.GPLGSTIPM[+15,995].A	GPLGSTIPM	M[+16]	0.522222	19.1231	28.7407	0.1135	3.6467	12.9906	7.5227	888.448	1	888.448	888.449	0	-2.2	81	Non	457.85	128.53	128.53	2.92	2	>sp|Q15038|DAZP2_HUMAN DAZ-associated protein 2 OS=Homo sapiens OX=9606 GN=DAZAP2 PE=1 SV=1	6696	elmo_20221104_op_makl_mhc_proj6_jjn3_class_i_20perc_rep1.ScanId;v=1;d1=26520.26520.1	controllerType=0 controllerNumber=1 scan=26520	48.5805
9	R.KM[+15,995]GFHVIYK.T	KMGFHVIYK	M[+16]	0.0777778	0.011	5.0528	42.25	47	4.9151	34.4	380.206	3	1138.6	1138.61	0	-3.5	620	Non	383.46	228.23	228.23	2.12	5	>sp|Q15047|SETB1_HUMAN Histone-lysine N-methyltransferase SETDB1 OS=Homo sapiens OX=9606 GN=SETDB1 PE=1 SV=1	6702	elmo_20221104_op_makl_mhc_proj6_jjn3_class_i_20perc_rep1.ScanId;v=1;d1=11761.11761.3	controllerType=0 controllerNumber=1 scan=11761	18.7701
9	E.EM[+15,995]REMLTHR.N	EMREMLTHR	M[+16]	-1.36667	3.273	0.0094	21.8511	21.7822	11.3111	51.25	406.861	3	1218.57	1218.57	0	-2.2	143	Non	262.62	179.58	147.46	2.84	5	>sp|Q16665|HIF1A_HUMAN Hypoxia-inducible factor 1-alpha OS=Homo sapiens OX=9606 GN=HIF1A PE=1 SV=1	7012	elmo_20221104_op_makl_mhc_proj6_jjn3_class_i_20perc_rep1.ScanId;v=1;d1=4564.4564.3	controllerType=0 controllerNumber=1 scan=4564	8.1023
9	A.APRQPGLM[+15,995]A.Q	APRQPGLMA	M[+16]	-0.255556	9.8248	21.3636	0.0338	3.106	20.0833	7.8333	478.752	2	956.496	956.498	0	-1.8	49	Non	172.94	57.2	57.2	1.32	4	>sp|Q5T1J5|CHCH9_HUMAN Putative coiled-coil-helix-coiled-coil-helix domain-containing protein CHCHD2P9, mitochondrial OS=Homo sapiens OX=9606 GN=CHCHD2P9 PE=5 SV=1	19953	elmo_20221104_op_makl_mhc_proj6_jjn3_class_i_20perc_rep1.ScanId;v=1;d1=10036.10036.2	controllerType=0 controllerNumber=1 scan=10036	15.9083
9	A.AVAIKAM[+15,995]AK.-	AVAIKAMAK	M[+16]	1.11111	0.0498	6.0904	9.9532	31.7241	6.8567	22	459.775	2	918.543	918.544	0	-0.6	146	Non	567.59	201.1	201.1	5.23	4	>sp|Q6IS14|IF5AL_HUMAN Eukaryotic translation initiation factor 5A-1-like OS=Homo sapiens OX=9606 GN=EIF5AL1 PE=2 SV=2	20169	elmo_20221104_op_makl_mhc_proj6_jjn3_class_i_20perc_rep1.ScanId;v=1;d1=4610.4610.2	controllerType=0 controllerNumber=1 scan=4610	8.1596
9	N.RM[+15,995]YLTPSEK.H	RMYLTPSEK	M[+16]	-1.17778	0.0076	5.3445	10.9119	22.1379	3.7582	24.6667	570.788	2	1140.57	1140.57	0	-2.3	252	Non	346.45	144.7	144.7	2.91	18	>sp|Q7L576|CYFP1_HUMAN Cytoplasmic FMR1-interacting protein 1 OS=Homo sapiens OX=9606 GN=CYFIP1 PE=1 SV=1	8396	elmo_20221104_op_makl_mhc_proj6_jjn3_class_i_20perc_rep1.ScanId;v=1;d1=7419.7419.2	controllerType=0 controllerNumber=1 scan=7419	11.8701
9	G.DVRM[+15,995]GGSFR.G	DVRMGGSFR	M[+16]	-0.577778	8.9229	0.0598	20.6275	45.5556	37.6667	60	520.749	2	1040.49	1040.49	0	-4	445	Non	285.95	114.25	114.25	1.3	4	>sp|Q7Z628|ARHG8_HUMAN Neuroepithelial cell-transforming gene 1 protein OS=Homo sapiens OX=9606 GN=NET1 PE=1 SV=1	8552	elmo_20221104_op_makl_mhc_proj6_jjn3_class_i_20perc_rep1.ScanId;v=1;d1=6111.6111.2	controllerType=0 controllerNumber=1 scan=6111	10.0846
9	W.DM[+15,995]FATPQYR.G	DMFATPQYR	M[+16]	-0.955556	2.7607	0.0074	31.0769	9.2557	5.908	33.8	572.759	2	1144.51	1144.51	0	1.5	267	Non	310.68	215.61	215.61	2.74	4	>sp|Q86V24|PAQR2_HUMAN Adiponectin receptor protein 2 OS=Homo sapiens OX=9606 GN=ADIPOR2 PE=1 SV=1	8715	elmo_20221104_op_makl_mhc_proj6_jjn3_class_i_20perc_rep1.ScanId;v=1;d1=19215.19215.2	controllerType=0 controllerNumber=1 scan=19215	33.2022
9	G.EAM[+15,995]APPSHR.K	EAMAPPSHR	M[+16]	-1.07778	3.1563	0.0195	12.2087	12.5481	12.7547	13.6607	337.827	3	1011.47	1011.47	0	-1.3	503	Non	239.39	119.64	119.64	1.56	5	>sp|Q8IZL8|PELP1_HUMAN Proline-, glutamic acid- and leucine-rich protein 1 OS=Homo sapiens OX=9606 GN=PELP1 PE=1 SV=2	9169	elmo_20221104_op_makl_mhc_proj6_jjn3_class_i_20perc_rep1.ScanId;v=1;d1=2767.2767.3	controllerType=0 controllerNumber=1 scan=2767	5.6144
9	E.DQM[+15,995]SRLAKL.T	DQMSRLAKL	M[+16]	-0.544444	26.4091	3.8816	4.2449	0.0068	3.3273	4.6693	539.288	2	1077.57	1077.57	0	-3.7	170	Non	388.14	134.93	134.93	2.08	4	>sp|Q8NEB9|PK3C3_HUMAN Phosphatidylinositol 3-kinase catalytic subunit type 3 OS=Homo sapiens OX=9606 GN=PIK3C3 PE=1 SV=1	9627	elmo_20221104_op_makl_mhc_proj6_jjn3_class_i_20perc_rep1.ScanId;v=1;d1=13168.13168.2	controllerType=0 controllerNumber=1 scan=13168	21.1243
9	Y.DIYLRM[+15,995]TGR.S	DIYLRMTGR	M[+16]	-0.522222	4.8972	0.0192	29.8235	14.2887	17.825	51.25	570.794	2	1140.58	1140.58	0	-2.2	365	Non	349.34	100.01	100.01	1.96	3	>sp|Q8WVX9|FACR1_HUMAN Fatty acyl-CoA reductase 1 OS=Homo sapiens OX=9606 GN=FAR1 PE=1 SV=1	10105	elmo_20221104_op_makl_mhc_proj6_jjn3_class_i_20perc_rep1.ScanId;v=1;d1=13639.13639.2	controllerType=0 controllerNumber=1 scan=13639	21.9419
9	T.KLGDIM[+15,995]GVK.K	KLGDIMGVK	M[+16]	0.255556	0.0662	18.0598	32.5833	64.6154	16.8864	44.5	488.777	2	976.547	976.55	0	-3.2	474	Non	323.96	139.61	139.61	2.16	2	>sp|Q92620|PRP16_HUMAN Pre-mRNA-splicing factor ATP-dependent RNA helicase PRP16 OS=Homo sapiens OX=9606 GN=DHX38 PE=1 SV=2	10305	elmo_20221104_op_makl_mhc_proj6_jjn3_class_i_20perc_rep1.ScanId;v=1;d1=12628.12628.3	controllerType=0 controllerNumber=1 scan=12628	20.1426
9	G.LYRKM[+15,995]EIYR.P	LYRKMEIYR	M[+16]	-0.977778	9.4957	0.1839	39.7143	48.5714	7.8555	65	429.9	3	1287.69	1287.69	0	-2.1	48	Non	215.54	73.67	73.67	1.74	5	>sp|Q92769|HDAC2_HUMAN Histone deacetylase 2 OS=Homo sapiens OX=9606 GN=HDAC2 PE=1 SV=2	10347	elmo_20221104_op_makl_mhc_proj6_jjn3_class_i_20perc_rep1.ScanId;v=1;d1=6688.6688.3	controllerType=0 controllerNumber=1 scan=6688	10.8356
9	E.VM[+15,995]GNPGTFK.R	VMGNPGTFK	M[+16]	-0.177778	0.0422	6.0052	24.6774	52.1154	7.7661	21.7273	483.739	2	966.471	966.471	0	-0.8	44	Non	271.82	115.57	115.57	1.56	3	>sp|Q96DB5|RMD1_HUMAN Regulator of microtubule dynamics protein 1 OS=Homo sapiens OX=9606 GN=RMDN1 PE=1 SV=1	16832	elmo_20221104_op_makl_mhc_proj6_jjn3_class_i_20perc_rep1.ScanId;v=1;d1=8439.8439.2	controllerType=0 controllerNumber=1 scan=8439	13.4422
9	H.DM[+15,995]RVHPYQR.I	DMRVHPYQR	M[+16]	-1.77778	7.5568	0.0082	23.0571	12.8528	11.2296	37	406.533	3	1217.58	1217.58	0	-0.6	322	Non	263.54	169.34	169.34	2.76	5	>sp|Q96PU8|QKI_HUMAN Protein quaking OS=Homo sapiens OX=9606 GN=QKI PE=1 SV=1	11195	elmo_20221104_op_makl_mhc_proj6_jjn3_class_i_20perc_rep1.ScanId;v=1;d1=4427.4427.3	controllerType=0 controllerNumber=1 scan=4427	7.9338
9	N.RINVPM[+15,995]VRK.R	RINVPMVRK	M[+16]	-0.355556	0.0058	5.3196	16.2788	53.0769	6.8681	22.7619	376.893	3	1128.66	1128.67	0	-2.3	723	Non	242.58	86.88	86.88	1.75	6	>sp|Q96QB1|RHG07_HUMAN Rho GTPase-activating protein 7 OS=Homo sapiens OX=9606 GN=DLC1 PE=1 SV=4	11224	elmo_20221104_op_makl_mhc_proj6_jjn3_class_i_20perc_rep1.ScanId;v=1;d1=10470.10470.3	controllerType=0 controllerNumber=1 scan=10470	16.5368
9	R.RM[+15,995]ISKQFHH.Q	RMISKQFHH	M[+16]	-1.1	0.2873	2.7544	22.525	16.1496	2.6199	27.4444	400.541	3	1199.61	1199.61	0	-1.7	708	Non	126.31	59.72	59.72	1.33	13	>sp|Q99613|EIF3C_HUMAN Eukaryotic translation initiation factor 3 subunit C OS=Homo sapiens OX=9606 GN=EIF3C PE=1 SV=1	11417	elmo_20221104_op_makl_mhc_proj6_jjn3_class_i_20perc_rep1.ScanId;v=1;d1=3314.3314.3	controllerType=0 controllerNumber=1 scan=3314	6.4172
9	M.DSM[+15,995]PEPASR.C	DSMPEPASR	M[+16]	-1.4	4.9901	0.0153	16.7212	9.7355	13.1264	23.8824	503.218	2	1005.43	1005.43	0	-2.6	2	Non	251.12	85.54	85.54	1.88	2	>sp|Q9BT09|CNPY3_HUMAN Protein canopy homolog 3 OS=Homo sapiens OX=9606 GN=CNPY3 PE=1 SV=1	11676	elmo_20221104_op_makl_mhc_proj6_jjn3_class_i_20perc_rep1.ScanId;v=1;d1=4022.4022.2	controllerType=0 controllerNumber=1 scan=4022	7.4306
9	D.ETM[+15,995]VIGNYR.T	ETMVIGNYR	M[+16]	-0.366667	5.0097	0.0102	30.4667	25.5254	21.15	34.8	549.765	2	1098.52	1098.52	0	-1.5	57	Non	348.6	168.37	168.37	3	6	>sp|Q9BVK6|TMED9_HUMAN Transmembrane emp24 domain-containing protein 9 OS=Homo sapiens OX=9606 GN=TMED9 PE=1 SV=2	11790	elmo_20221104_op_makl_mhc_proj6_jjn3_class_i_20perc_rep1.ScanId;v=1;d1=14530.14530.2	controllerType=0 controllerNumber=1 scan=14530	23.6925
9	Y.DM[+15,995]FNIYIKR.A	DMFNIYIKR	M[+16]	-0.333333	2.9305	0.0057	32.25	10.9261	8.0111	44.5	405.878	3	1215.62	1215.62	0	0.8	630	Non	353.28	219.39	219.39	2.84	7	>sp|Q9HCS7|SYF1_HUMAN Pre-mRNA-splicing factor SYF1 OS=Homo sapiens OX=9606 GN=XAB2 PE=1 SV=2	12772	elmo_20221104_op_makl_mhc_proj6_jjn3_class_i_20perc_rep1.ScanId;v=1;d1=25633.25633.3	controllerType=0 controllerNumber=1 scan=25633	46.7434
9	A.SLM[+15,995]HSFILK.A	SLMHSFILK	M[+16]	0.9	0.0111	2.4637	28.8889	24.2424	4	27.3333	364.535	3	1091.59	1091.59	0	-1.1	44	Non	339.53	116.19	116.19	2.83	2	>sp|Q9NP97|DLRB1_HUMAN Dynein light chain roadblock-type 1 OS=Homo sapiens OX=9606 GN=DYNLRB1 PE=1 SV=3	12833	elmo_20221104_op_makl_mhc_proj6_jjn3_class_i_20perc_rep1.ScanId;v=1;d1=21959.21959.3	controllerType=0 controllerNumber=1 scan=21959	38.848
9	R.DM[+15,995]VSSHVER.V	DMVSSHVER	M[+16]	-0.666667	6.564	0.0117	28.3889	9.6276	11.7481	32.2	359.165	3	1075.48	1075.48	0	-3.2	100	Non	259.01	136.3	136.3	1.99	3	>sp|Q9NX04|CA109_HUMAN Ribosome biogenesis protein C1orf109 OS=Homo sapiens OX=9606 GN=C1orf109 PE=1 SV=1	13272	elmo_20221104_op_makl_mhc_proj6_jjn3_class_i_20perc_rep1.ScanId;v=1;d1=4755.4755.3	controllerType=0 controllerNumber=1 scan=4755	8.3402
9	L.M[+15,995]ELERVKAL.G	MELERVKAL	M[+16]	0.0111111	30.2857	8.9144	2.9366	0.0489	2.3636	5.1158	552.808	2	1104.61	1104.61	0	0.8	241	Non	417.78	133.55	133.55	2.06	2	>sp|Q9NZS9|BFAR_HUMAN Bifunctional apoptosis regulator OS=Homo sapiens OX=9606 GN=BFAR PE=1 SV=1	13462	elmo_20221104_op_makl_mhc_proj6_jjn3_class_i_20perc_rep1.ScanId;v=1;d1=16801.16801.2	controllerType=0 controllerNumber=1 scan=16801	28.3824
9	S.DETIRVVSM[+15,995].D	DETIRVVSM	M[+16]	0.2	42	9.9159	5.9907	0.1505	8.5856	14.1059	533.265	2	1065.52	1065.52	0	-0.9	611	Non	360.22	204.97	204.97	2.36	2	>sp|Q9UGP4|LIMD1_HUMAN LIM domain-containing protein 1 OS=Homo sapiens OX=9606 GN=LIMD1 PE=1 SV=1	13769	elmo_20221104_op_makl_mhc_proj6_jjn3_class_i_20perc_rep1.ScanId;v=1;d1=18092.18092.2	controllerType=0 controllerNumber=1 scan=18092	30.8352
9	S.GPIYPGHGM[+15,995].M	GPIYPGHGM	M[+16]	-0.277778	19.8	22.1636	0.1019	2.5769	8.2417	3.9977	472.717	2	944.426	944.429	0	-3.7	11	Non	281.49	91.04	91.04	1.83	3	>sp|Q9UHA3|RLP24_HUMAN Probable ribosome biogenesis protein RLP24 OS=Homo sapiens OX=9606 GN=RSL24D1 PE=1 SV=1	17413	elmo_20221104_op_makl_mhc_proj6_jjn3_class_i_20perc_rep1.ScanId;v=1;d1=10381.10381.2	controllerType=0 controllerNumber=1 scan=10381	16.3999
10	P.DNSM[+15,995]GFGAER.K	DNSMGFGAER	M[+16]	-1.01	16.8879	0.165	45.3333	43	52	56.6667	550.227	2	1099.45	1099.45	0	-0.2	780	Non	242.56	121.29	121.29	2.29	17	>sp|O75534|CSDE1_HUMAN Cold shock domain-containing protein E1 OS=Homo sapiens OX=9606 GN=CSDE1 PE=1 SV=2	1348	elmo_20221104_op_makl_mhc_proj6_jjn3_class_i_20perc_rep1.ScanId;v=1;d1=8664.8664.2	controllerType=0 controllerNumber=1 scan=8664	13.7981
10	G.DLATIHGM[+15,995]NR.P	DLATIHGMNR	M[+16]	-0.38	7.9039	0.1514	49.3333	60.7692	51	75	572.282	2	1143.56	1143.56	0	-0.6	246	Non	504.43	252.55	252.55	3.26	13	>sp|P01137|TGFB1_HUMAN Transforming growth factor beta-1 proprotein OS=Homo sapiens OX=9606 GN=TGFB1 PE=1 SV=2	1941	elmo_20221104_op_makl_mhc_proj6_jjn3_class_i_20perc_rep1.ScanId;v=1;d1=8907.8907.2	controllerType=0 controllerNumber=1 scan=8907	14.1748
10	C.KIM[+15,995]KDILEKK.V	KIMKDILEKK	M[+16]	-0.79	0.068	7.3328	40.8333	76.6667	14.7391	45	421.256	3	1261.75	1261.75	0	-1.6	573	Non	413.97	173.18	173.18	3.17	8	>sp|P07900|HS90A_HUMAN Heat shock protein HSP 90-alpha OS=Homo sapiens OX=9606 GN=HSP90AA1 PE=1 SV=5	2351	elmo_20221104_op_makl_mhc_proj6_jjn3_class_i_20perc_rep1.ScanId;v=1;d1=4980.4980.3	controllerType=0 controllerNumber=1 scan=4980	8.6206
10	R.DTKVVSM[+15,995]VGR.V	DTKVVSMVGR	M[+16]	0.07	14.9613	0.0785	51.25	58.3333	54	75	554.293	2	1107.58	1107.58	0	-3.1	445	Non	390.41	150.91	150.91	2.33	4	>sp|P28340|DPOD1_HUMAN DNA polymerase delta catalytic subunit OS=Homo sapiens OX=9606 GN=POLD1 PE=1 SV=2	3670	elmo_20221104_op_makl_mhc_proj6_jjn3_class_i_20perc_rep1.ScanId;v=1;d1=7761.7761.2	controllerType=0 controllerNumber=1 scan=7761	12.3283
10	R.RILM[+15,995]GSTLRK.R	RILMGSTLRK	M[+16]	-0.08	0.0122	13.7138	30.8	68.5	10.3371	27.7778	397.572	3	1190.7	1190.7	0	-1.9	233	Non	372.04	231.32	231.32	3.17	11	>sp|P31321|KAP1_HUMAN cAMP-dependent protein kinase type I-beta regulatory subunit OS=Homo sapiens OX=9606 GN=PRKAR1B PE=1 SV=4	3826	elmo_20221104_op_makl_mhc_proj6_jjn3_class_i_20perc_rep1.ScanId;v=1;d1=6602.6602.3	controllerType=0 controllerNumber=1 scan=6602	10.7235
10	P.SIFGGTDM[+15,995]KK.A	SIFGGTDMKK	M[+16]	-0.44	0.0121	6.2622	31.1538	51.1538	11.9333	27.8889	550.277	2	1099.55	1099.55	0	0.8	342	Non	239.3	55.68	55.68	1.52	5	>sp|P33992|MCM5_HUMAN DNA replication licensing factor MCM5 OS=Homo sapiens OX=9606 GN=MCM5 PE=1 SV=5	3921	elmo_20221104_op_makl_mhc_proj6_jjn3_class_i_20perc_rep1.ScanId;v=1;d1=9837.9837.2	controllerType=0 controllerNumber=1 scan=9837	15.5976
10	E.KPRNVVFVDM[+15,995].G	KPRNVVFVDM	M[+16]	0.03	31.8182	47.4	0.2245	19.9504	11.7481	30	610.827	2	1220.65	1220.65	0	0.9	194	Non	383.52	240.28	240.28	2.17	2	>sp|P34932|HSP74_HUMAN Heat shock 70 kDa protein 4 OS=Homo sapiens OX=9606 GN=HSPA4 PE=1 SV=4	3936	elmo_20221104_op_makl_mhc_proj6_jjn3_class_i_20perc_rep1.ScanId;v=1;d1=16619.16619.2	controllerType=0 controllerNumber=1 scan=16619	27.9937
10	R.RIYNMEM[+15,995]ARK.I	RIYNMEMARK	M[+16]	-1.11	0.0406	12.0891	38.6667	79.1667	14.6812	56.6667	443.224	3	1327.66	1327.66	0	-2.5	62	Non	328.94	215.66	185.12	2.83	4	>sp|P82921|RT21_HUMAN 28S ribosomal protein S21, mitochondrial OS=Homo sapiens OX=9606 GN=MRPS21 PE=1 SV=3	15675	elmo_20221104_op_makl_mhc_proj6_jjn3_class_i_20perc_rep1.ScanId;v=1;d1=5831.5831.2	controllerType=0 controllerNumber=1 scan=5831	9.7026
10	R.RIYNM[+15,995]EMARK.I	RIYNMEMARK	M[+16]	-1.11	0.0406	12.0891	38.6667	79.1667	14.6812	56.6667	443.225	3	1327.66	1327.66	0	-1.3	62	Non	542.66	338.12	274.58	3.87	4	>sp|P82921|RT21_HUMAN 28S ribosomal protein S21, mitochondrial OS=Homo sapiens OX=9606 GN=MRPS21 PE=1 SV=3	15675	elmo_20221104_op_makl_mhc_proj6_jjn3_class_i_20perc_rep1.ScanId;v=1;d1=5024.5024.3	controllerType=0 controllerNumber=1 scan=5024	8.6747
10	C.KM[+15,995]YEEHLKRM.N	KMYEEHLKRM	M[+16]	-1.62	1.9675	11.1561	12.6693	17.7725	4.2894	9.8103	460.896	3	1380.67	1380.68	0	-1.5	34	Non	304.32	210.97	210.97	2.03	2	>sp|P84090|ERH_HUMAN Enhancer of rudimentary homolog OS=Homo sapiens OX=9606 GN=ERH PE=1 SV=1	5464	elmo_20221104_op_makl_mhc_proj6_jjn3_class_i_20perc_rep1.ScanId;v=1;d1=5042.5042.2	controllerType=0 controllerNumber=1 scan=5042	8.6976
10	R.ILM[+15,995]EHIHKLK.A	ILMEHIHKLK	M[+16]	0.08	0.2082	4.7484	34.6	25.5763	4.8676	14.4353	426.585	3	1277.74	1277.74	0	-0.5	137	Non	306.06	94.63	94.63	2.72	3	>sp|P84098|RL19_HUMAN 60S ribosomal protein L19 OS=Homo sapiens OX=9606 GN=RPL19 PE=1 SV=1	5466	elmo_20221104_op_makl_mhc_proj6_jjn3_class_i_20perc_rep1.ScanId;v=1;d1=8637.8637.3	controllerType=0 controllerNumber=1 scan=8637	13.7567
10	V.YPSRAVITTM[+15,995].K	YPSRAVITTM	M[+16]	0.28	25.0385	21.0909	0.0959	4.1981	7.0591	5.9056	577.796	2	1154.58	1154.59	0	-2.2	151	Non	404.74	237.26	237.26	2.33	1	>sp|Q06136|KDSR_HUMAN 3-ketodihydrosphingosine reductase OS=Homo sapiens OX=9606 GN=KDSR PE=1 SV=1	5781	elmo_20221104_op_makl_mhc_proj6_jjn3_class_i_20perc_rep1.ScanId;v=1;d1=16620.16620.2	controllerType=0 controllerNumber=1 scan=16620	27.9955
10	K.ATTHEIM[+15,995]GPK.K	ATTHEIMGPK	M[+16]	-0.58	0.4965	11.3584	53.75	85	27.3	53.75	550.774	2	1100.54	1100.54	0	-0.6	29	Non	522.23	313.25	313.25	3.56	8	>sp|Q13492|PICAL_HUMAN Phosphatidylinositol-binding clathrin assembly protein OS=Homo sapiens OX=9606 GN=PICALM PE=1 SV=2	6239	elmo_20221104_op_makl_mhc_proj6_jjn3_class_i_20perc_rep1.ScanId;v=1;d1=4495.4495.2	controllerType=0 controllerNumber=1 scan=4495	8.0173
10	V.ATGDM[+15,995]SGLLK.V	ATGDMSGLLK	M[+16]	0.16	0.3101	17.256	33.2727	66.5	13.3793	19.3548	504.755	2	1008.5	1008.5	0	-0.3	150	Non	334.28	123.14	123.14	1.91	5	>sp|Q13685|AAMP_HUMAN Angio-associated migratory cell protein OS=Homo sapiens OX=9606 GN=AAMP PE=1 SV=2	6313	elmo_20221104_op_makl_mhc_proj6_jjn3_class_i_20perc_rep1.ScanId;v=1;d1=12478.12478.2	controllerType=0 controllerNumber=1 scan=12478	19.906
10	D.KMM[+15,995]DVTVTIK.S	KMMDVTVTIK	M[+16]	0.4	0.0139	6.474	22.55	45.8889	8.5103	23.8235	591.316	2	1181.62	1181.63	0	-2.2	676	Non	199.2	45.74	26.47	1.32	23	>sp|Q15155|NOMO1_HUMAN Nodal modulator 1 OS=Homo sapiens OX=9606 GN=NOMO1 PE=1 SV=5	6740	elmo_20221104_op_makl_mhc_proj6_jjn3_class_i_20perc_rep1.ScanId;v=1;d1=17671.17671.1	controllerType=0 controllerNumber=1 scan=17671	29.9906
10	D.KM[+15,995]MDVTVTIK.S	KMMDVTVTIK	M[+16]	0.4	0.0139	6.474	22.55	45.8889	8.5103	23.8235	591.315	2	1181.62	1181.63	0	-3.1	676	Non	554.53	295.33	83.66	3.3	23	>sp|Q15155|NOMO1_HUMAN Nodal modulator 1 OS=Homo sapiens OX=9606 GN=NOMO1 PE=1 SV=5	6740	elmo_20221104_op_makl_mhc_proj6_jjn3_class_i_20perc_rep1.ScanId;v=1;d1=18695.18695.2	controllerType=0 controllerNumber=1 scan=18695	32.0661
10	L.KLPGGSYM[+15,995]AK.L	KLPGGSYMAK	M[+16]	-0.48	0.118	16.4211	8.5643	65.5	7.2598	21.8636	534.28	2	1067.55	1067.56	0	-2.4	5	Non	183.36	39.12	39.12	1.32	10	>sp|Q30154|DRB5_HUMAN HLA class II histocompatibility antigen, DR beta 5 chain OS=Homo sapiens OX=9606 GN=HLA-DRB5 PE=1 SV=1	7152	elmo_20221104_op_makl_mhc_proj6_jjn3_class_i_20perc_rep1.ScanId;v=1;d1=6771.6771.1	controllerType=0 controllerNumber=1 scan=6771	10.9506
10	P.RSM[+15,995]VPTKKLK.K	RSMVPTKKLK	M[+16]	-0.94	0.1591	11.0809	21.8723	48.4286	16.2273	27.3333	401.913	3	1203.72	1203.72	0	0.5	35	Non	447.55	286.09	286.09	2.37	1	>sp|Q5R372-9|RBG1L_HUMAN Isoform 9 of Rab GTPase-activating protein 1-like OS=Homo sapiens OX=9606 GN=RABGAP1L	19920	elmo_20221104_op_makl_mhc_proj6_jjn3_class_i_20perc_rep1.ScanId;v=1;d1=3189.3189.3	controllerType=0 controllerNumber=1 scan=3189	6.2323
10	G.RTLDAKM[+15,995]PRK.R	RTLDAKMPRK	M[+16]	-1.51	0.0405	7.9448	32.4167	66	9.0179	23	411.236	3	1231.69	1231.69	0	0	808	Non	479.46	298.51	298.51	2.44	3	>sp|Q6PKG0|LARP1_HUMAN La-related protein 1 OS=Homo sapiens OX=9606 GN=LARP1 PE=1 SV=2	8038	elmo_20221104_op_makl_mhc_proj6_jjn3_class_i_20perc_rep1.ScanId;v=1;d1=2904.2904.3	controllerType=0 controllerNumber=1 scan=2904	5.8404
10	I.RLM[+15,995]SLPIAKK.Y	RLMSLPIAKK	M[+16]	0.11	0.0065	7.2988	24.0323	58.6111	8.4667	30.5	391.577	3	1172.72	1172.72	0	-1	105	Non	225.31	70.85	70.85	1.54	4	>sp|Q6UWU4|CF089_HUMAN Bombesin receptor-activated protein C6orf89 OS=Homo sapiens OX=9606 GN=C6orf89 PE=1 SV=1	8114	elmo_20221104_op_makl_mhc_proj6_jjn3_class_i_20perc_rep1.ScanId;v=1;d1=11897.11897.3	controllerType=0 controllerNumber=1 scan=11897	18.9604
10	S.RPM[+15,995]PPEARRL.I	RPMPPEARRL	M[+16]	-1.43	10.23	10.4844	0.017	3.1939	5.6284	3.2967	413.563	3	1238.68	1238.68	0	-2.9	1447	Non	300.99	181.05	181.05	2.71	11	>sp|Q6W2J9|BCOR_HUMAN BCL-6 corepressor OS=Homo sapiens OX=9606 GN=BCOR PE=1 SV=1	8175	elmo_20221104_op_makl_mhc_proj6_jjn3_class_i_20perc_rep1.ScanId;v=1;d1=7461.7461.3	controllerType=0 controllerNumber=1 scan=7461	11.9223
10	C.APGPPGRSM[+15,995]L.A	APGPPGRSML	M[+16]	-0.34	15.8	32.3529	0.0148	3.3734	11	2.687	499.757	2	998.507	998.509	0	-1.7	298	Non	406.82	22.43	22.43	2.28	6	>sp|Q8IY67-2|RAVR1_HUMAN Isoform 2 of Ribonucleoprotein PTB-binding 1 OS=Homo sapiens OX=9606 GN=RAVER1	31776	elmo_20221104_op_makl_mhc_proj6_jjn3_class_i_20perc_rep1.ScanId;v=1;d1=13390.13390.2	controllerType=0 controllerNumber=1 scan=13390	21.5577
10	S.KPRVTPVEVM[+15,995].P	KPRVTPVEVM	M[+16]	-0.13	21.3261	35.4615	0.025	7.8821	3.2104	12.1377	586.328	2	1171.65	1171.65	0	-1.3	196	Non	413.91	220.68	220.68	3.16	5	>sp|Q8N7H5|PAF1_HUMAN RNA polymerase II-associated factor 1 homolog OS=Homo sapiens OX=9606 GN=PAF1 PE=1 SV=2	9432	elmo_20221104_op_makl_mhc_proj6_jjn3_class_i_20perc_rep1.ScanId;v=1;d1=11777.11777.2	controllerType=0 controllerNumber=1 scan=11777	18.7902
10	L.AVM[+15,995]GAYVLLK.R	AVMGAYVLLK	M[+16]	1.59	0.0424	8.7911	33.8182	67	8.9658	36.75	540.807	2	1080.61	1080.61	0	-5.8	180	Non	237.03	72.04	72.04	1.35	3	>sp|Q9BY50|SC11C_HUMAN Signal peptidase complex catalytic subunit SEC11C OS=Homo sapiens OX=9606 GN=SEC11C PE=1 SV=3	11936	elmo_20221104_op_makl_mhc_proj6_jjn3_class_i_20perc_rep1.ScanId;v=1;d1=28659.28659.2	controllerType=0 controllerNumber=1 scan=28659	53.6571
10	T.VIM[+15,995]NPPFGTK.N	VIMNPPFGTK	M[+16]	0.17	0.0349	5.2797	19.6066	54.8077	8.9658	27.5556	560.295	2	1119.58	1119.59	0	-3.7	123	Non	352.14	140.82	140.82	1.96	2	>sp|Q9NRN9|METL5_HUMAN rRNA N6-adenosine-methyltransferase METTL5 OS=Homo sapiens OX=9606 GN=METTL5 PE=1 SV=1	13035	elmo_20221104_op_makl_mhc_proj6_jjn3_class_i_20perc_rep1.ScanId;v=1;d1=20061.20061.2	controllerType=0 controllerNumber=1 scan=20061	34.9378
10	L.KM[+15,995]AEVIGSKL.N	KMAEVIGSKL	M[+16]	0.37	1.0867	34.2	6.0299	21.3861	7.0787	2.5861	546.309	2	1091.61	1091.61	0	-1.3	592	Non	244.1	49.17	49.17	1.94	16	>sp|Q9NU22|MDN1_HUMAN Midasin OS=Homo sapiens OX=9606 GN=MDN1 PE=1 SV=2	13135	elmo_20221104_op_makl_mhc_proj6_jjn3_class_i_20perc_rep1.ScanId;v=1;d1=14173.14173.1	controllerType=0 controllerNumber=1 scan=14173	22.9407
10	M.KTKELIGSM[+15,995]K.I	KTKELIGSMK	M[+16]	-0.69	0.125	6.8906	21.2766	53.6538	17	37.3333	384.22	3	1150.65	1150.65	0	-4.3	371	Non	338.31	91.36	91.36	1.46	2	>sp|Q9Y5J1|UTP18_HUMAN U3 small nucleolar RNA-associated protein 18 homolog OS=Homo sapiens OX=9606 GN=UTP18 PE=1 SV=3	17582	elmo_20221104_op_makl_mhc_proj6_jjn3_class_i_20perc_rep1.ScanId;v=1;d1=3659.3659.3	controllerType=0 controllerNumber=1 scan=3659	6.9294
11	V.AVYGM[+15,995]LNLTPK.G	AVYGMLNLTPK	M[+16]	0.372727	0.0963	10.0223	32.8333	67.5	15.1273	45	611.827	2	1222.65	1222.65	0	-3.4	180	Non	379.38	139.99	139.99	2.27	2	>sp|O43776|SYNC_HUMAN Asparagine--tRNA ligase, cytoplasmic OS=Homo sapiens OX=9606 GN=NARS1 PE=1 SV=1	921	elmo_20221104_op_makl_mhc_proj6_jjn3_class_i_20perc_rep1.ScanId;v=1;d1=27914.27914.2	controllerType=0 controllerNumber=1 scan=27914	51.8741
11	S.ATM[+15,995]PKKGILKK.T	ATMPKKGILKK	M[+16]	-0.572727	0.0175	4.7544	6.1069	54.2308	5.2719	23.2353	410.925	3	1230.76	1230.76	0	-1	460	Non	371.88	272.82	272.82	2.68	2	>sp|O60285|NUAK1_HUMAN NUAK family SNF1-like kinase 1 OS=Homo sapiens OX=9606 GN=NUAK1 PE=1 SV=1	994	elmo_20221104_op_makl_mhc_proj6_jjn3_class_i_20perc_rep1.ScanId;v=1;d1=2942.2942.3	controllerType=0 controllerNumber=1 scan=2942	5.8939
11	S.SPTDRSM[+15,995]SSSL.S	SPTDRSMSSSL	M[+16]	-0.781818	32.1818	37.4167	0.0148	2.016	17.625	5.1722	592.264	2	1183.52	1183.53	0	-4.9	873	Non	323.94	147.69	147.69	2.35	1	>sp|O75448|MED24_HUMAN Mediator of RNA polymerase II transcription subunit 24 OS=Homo sapiens OX=9606 GN=MED24 PE=1 SV=1	1320	elmo_20221104_op_makl_mhc_proj6_jjn3_class_i_20perc_rep1.ScanId;v=1;d1=7310.7310.2	controllerType=0 controllerNumber=1 scan=7310	11.7312
11	E.DALM[+15,995]DRDLVHR.Q	DALMDRDLVHR	M[+16]	-0.654545	5.0946	0.847	52.0833	64.6154	54	47	452.894	3	1356.67	1356.67	0	-2	1175	Non	404.88	241.78	241.78	3.17	6	>sp|O75533|SF3B1_HUMAN Splicing factor 3B subunit 1 OS=Homo sapiens OX=9606 GN=SF3B1 PE=1 SV=3	1347	elmo_20221104_op_makl_mhc_proj6_jjn3_class_i_20perc_rep1.ScanId;v=1;d1=14547.14547.3	controllerType=0 controllerNumber=1 scan=14547	23.7286
11	R.DQYM[+15,995]RTGEGFL.C	DQYMRTGEGFL	M[+16]	-0.845455	73.3333	29.8696	25.3704	1.3985	34.25	27.2222	666.795	2	1332.58	1332.59	0	-4.3	69	Non	484.74	294.31	294.31	2.37	3	>sp|P01111|RASN_HUMAN GTPase NRas OS=Homo sapiens OX=9606 GN=NRAS PE=1 SV=1	1934	elmo_20221104_op_makl_mhc_proj6_jjn3_class_i_20perc_rep1.ScanId;v=1;d1=26870.26870.2	controllerType=0 controllerNumber=1 scan=26870	49.3867
11	C.KTIDM[+15,995]ELVKRK.R	KTIDMELVKRK	M[+16]	-0.863636	0.3474	9.2346	51.25	75.8333	24.5385	51.25	459.602	3	1376.79	1376.79	0	-1.3	34	Non	307.58	209.72	209.72	2.81	13	>sp|P01137|TGFB1_HUMAN Transforming growth factor beta-1 proprotein OS=Homo sapiens OX=9606 GN=TGFB1 PE=1 SV=2	1941	elmo_20221104_op_makl_mhc_proj6_jjn3_class_i_20perc_rep1.ScanId;v=1;d1=6206.6206.2	controllerType=0 controllerNumber=1 scan=6206	10.2106
11	N.DSLHESAHSM[+15,995]R.K	DSLHESAHSMR	M[+16]	-1.16364	8.8505	0.6078	39.2857	23.0897	55	55	429.189	3	1285.55	1285.56	0	-4.9	955	Non	68.64	41.04	41.04	1.32	8	>sp|P12110|CO6A2_HUMAN Collagen alpha-2(VI) chain OS=Homo sapiens OX=9606 GN=COL6A2 PE=1 SV=4	2754	elmo_20221104_op_makl_mhc_proj6_jjn3_class_i_20perc_rep1.ScanId;v=1;d1=2666.2666.1	controllerType=0 controllerNumber=1 scan=2666	5.3678
11	A.AM[+15,995]YDKGPFRSK.K	AMYDKGPFRSK	M[+16]	-1.21818	0.0085	3.5953	18.1467	38.375	2.8157	27.5556	439.219	3	1315.64	1315.65	0	-1.7	131	Non	305.7	269.01	269.01	3.15	3	>sp|P15559|NQO1_HUMAN NAD(P)H dehydrogenase [quinone] 1 OS=Homo sapiens OX=9606 GN=NQO1 PE=1 SV=1	2951	elmo_20221104_op_makl_mhc_proj6_jjn3_class_i_20perc_rep1.ScanId;v=1;d1=7040.7040.3	controllerType=0 controllerNumber=1 scan=7040	11.3242
11	R.RVFVVGVGM[+15,995]TK.F	RVFVVGVGMTK	M[+16]	1.05455	0.0229	6.7833	22.675	58.0556	12.4717	46	604.845	2	1208.68	1208.68	0	0.2	13	Non	574.15	315.22	315.22	4.19	4	>sp|P22307|SCP2_HUMAN Sterol carrier protein 2 OS=Homo sapiens OX=9606 GN=SCP2 PE=1 SV=2	3382	elmo_20221104_op_makl_mhc_proj6_jjn3_class_i_20perc_rep1.ScanId;v=1;d1=19781.19781.2	controllerType=0 controllerNumber=1 scan=19781	34.3346
11	K.M[+15,995]IYASSKDAIK.K	MIYASSKDAIK	M[+16]	0.0272727	0.7731	11.9769	43.6	72.1429	54	60	621.823	2	1242.64	1242.64	0	-1.2	115	Non	588.64	214.98	214.98	5.03	11	>sp|P23528|COF1_HUMAN Cofilin-1 OS=Homo sapiens OX=9606 GN=CFL1 PE=1 SV=3	3466	elmo_20221104_op_makl_mhc_proj6_jjn3_class_i_20perc_rep1.ScanId;v=1;d1=9729.9729.2	controllerType=0 controllerNumber=1 scan=9729	15.4145
11	L.NTM[+15,995]DADSLVSR.-	NTMDADSLVSR	M[+16]	-0.509091	3.7042	0.0712	31.4615	29.8462	25.3636	30.8333	612.779	2	1224.55	1224.55	0	-1.2	558	Non	471.32	214.85	214.85	4.59	1	>sp|P49281|NRAM2_HUMAN Natural resistance-associated macrophage protein 2 OS=Homo sapiens OX=9606 GN=SLC11A2 PE=1 SV=2	4496	elmo_20221104_op_makl_mhc_proj6_jjn3_class_i_20perc_rep1.ScanId;v=1;d1=13104.13104.2	controllerType=0 controllerNumber=1 scan=13104	21.0001
11	V.KIFSGRKPM[+15,995]LY.S	KIFSGRKPMLY	M[+16]	-0.309091	0.1032	8.1114	15.925	27.3542	5.1726	32.6	452.588	3	1355.75	1355.75	0	-0.1	155	Non	151.48	25.38	25.38	1.32	18	>sp|P50416|CPT1A_HUMAN Carnitine O-palmitoyltransferase 1, liver isoform OS=Homo sapiens OX=9606 GN=CPT1A PE=1 SV=2	4617	elmo_20221104_op_makl_mhc_proj6_jjn3_class_i_20perc_rep1.ScanId;v=1;d1=17463.17463.3	controllerType=0 controllerNumber=1 scan=17463	29.5584
11	R.DM[+15,995]KAANVLITR.D	DMKAANVLITR	M[+16]	0.172727	10.716	0.0454	41.2	50.1923	38.6667	65	624.342	2	1247.68	1247.68	0	-0.3	149	Non	597.63	324.09	324.09	4.99	4	>sp|P50750|CDK9_HUMAN Cyclin-dependent kinase 9 OS=Homo sapiens OX=9606 GN=CDK9 PE=1 SV=3	4644	elmo_20221104_op_makl_mhc_proj6_jjn3_class_i_20perc_rep1.ScanId;v=1;d1=16667.16667.2	controllerType=0 controllerNumber=1 scan=16667	28.1012
11	E.DAYDM[+15,995]RKALSR.D	DAYDMRKALSR	M[+16]	-1.15455	10.0279	0.0675	29.1765	17.3386	24	46.5	447.89	3	1341.65	1341.66	0	-2.5	148	Non	258.83	96.56	96.56	1.44	5	>sp|P61599|NAA20_HUMAN N-alpha-acetyltransferase 20 OS=Homo sapiens OX=9606 GN=NAA20 PE=1 SV=1	5196	elmo_20221104_op_makl_mhc_proj6_jjn3_class_i_20perc_rep1.ScanId;v=1;d1=6950.6950.3	controllerType=0 controllerNumber=1 scan=6950	11.1938
11	L.KM[+15,995]QYATGPLLK.F	KMQYATGPLLK	M[+16]	-0.363636	0.044	10.8187	48	52.3077	15.9455	40.3333	633.346	2	1265.68	1265.69	0	-5.7	32	Non	578.41	285.72	285.72	3.01	1	>sp|P62341|SELT_HUMAN Thioredoxin reductase-like selenoprotein T OS=Homo sapiens OX=9606 GN=SELENOT PE=1 SV=2	5256	elmo_20221104_op_makl_mhc_proj6_jjn3_class_i_20perc_rep1.ScanId;v=1;d1=16975.16975.2	controllerType=0 controllerNumber=1 scan=16975	28.696
11	E.DSM[+15,995]LVDPKHHR.H	DSMLVDPKHHR	M[+16]	-1.3	6.1303	0.0484	40.1667	46	36.3333	39.5	450.891	3	1350.66	1350.66	0	-0.7	803	Non	360.41	293.19	293.19	3.16	7	>sp|Q00341|VIGLN_HUMAN Vigilin OS=Homo sapiens OX=9606 GN=HDLBP PE=1 SV=2	5509	elmo_20221104_op_makl_mhc_proj6_jjn3_class_i_20perc_rep1.ScanId;v=1;d1=4474.4474.3	controllerType=0 controllerNumber=1 scan=4474	7.9914
11	I.KILDTERM[+15,995]LAK.S	KILDTERMLAK	M[+16]	-0.381818	0.0774	13.5241	40.3333	74.2857	22.0625	46.5	445.254	3	1333.75	1333.75	0	-2	133	Non	259.83	66.6	66.6	2.66	5	>sp|Q05048|CSTF1_HUMAN Cleavage stimulation factor subunit 1 OS=Homo sapiens OX=9606 GN=CSTF1 PE=1 SV=1	15707	elmo_20221104_op_makl_mhc_proj6_jjn3_class_i_20perc_rep1.ScanId;v=1;d1=12638.12638.3	controllerType=0 controllerNumber=1 scan=12638	20.1559
11	S.RIRNISNTVM[+15,995]K.V	RIRNISNTVMK	M[+16]	-0.572727	0.0912	9.9904	11.0029	53.0769	25.5455	33.4	449.922	3	1347.75	1347.75	0	-0.7	56	Non	241.35	98	98	1.68	2	>sp|Q0VDF9|HSP7E_HUMAN Heat shock 70 kDa protein 14 OS=Homo sapiens OX=9606 GN=HSPA14 PE=1 SV=1	5928	elmo_20221104_op_makl_mhc_proj6_jjn3_class_i_20perc_rep1.ScanId;v=1;d1=5277.5277.3	controllerType=0 controllerNumber=1 scan=5277	8.9943
11	N.KTM[+15,995]DVSKVKLK.K	KTMDVSKVKLK	M[+16]	-0.590909	0.0855	7.1251	31.4615	56.9444	14.4493	12.2101	431.591	3	1292.76	1292.76	0	-1.2	418	Non	584.24	380.44	380.44	5.55	3	>sp|Q13127|REST_HUMAN RE1-silencing transcription factor OS=Homo sapiens OX=9606 GN=REST PE=1 SV=3	6100	elmo_20221104_op_makl_mhc_proj6_jjn3_class_i_20perc_rep1.ScanId;v=1;d1=4723.4723.3	controllerType=0 controllerNumber=1 scan=4723	8.3017
11	F.AVADKVHLM[+15,995]YK.F	AVADKVHLMYK	M[+16]	0.172727	0.0244	4.4173	29.5294	54.8077	7.9541	18.4359	430.9	3	1290.69	1290.69	0	-0.7	592	Non	405.97	214.67	214.67	3.17	4	>sp|Q14258|TRI25_HUMAN E3 ubiquitin/ISG15 ligase TRIM25 OS=Homo sapiens OX=9606 GN=TRIM25 PE=1 SV=2	6483	elmo_20221104_op_makl_mhc_proj6_jjn3_class_i_20perc_rep1.ScanId;v=1;d1=14084.14084.3	controllerType=0 controllerNumber=1 scan=14084	22.7594
11	V.DALRVEDMM[+15,995]KR.S	DALRVEDMMKR	M[+16]	-0.890909	10.6812	0.6651	41	35.8095	50	75	460.563	3	1379.67	1379.68	0	-2.3	758	Non	554.05	340.09	36.54	3.85	9	>sp|Q15477|SKIV2_HUMAN Helicase SKI2W OS=Homo sapiens OX=9606 GN=SKIV2L PE=1 SV=3	6806	elmo_20221104_op_makl_mhc_proj6_jjn3_class_i_20perc_rep1.ScanId;v=1;d1=13725.13725.3	controllerType=0 controllerNumber=1 scan=13725	22.0915
11	V.DALRVEDM[+15,995]MKR.S	DALRVEDMMKR	M[+16]	-0.890909	10.6812	0.6651	41	35.8095	50	75	460.563	3	1379.67	1379.68	0	-2.5	758	Non	712.57	474.62	36.51	8.55	9	>sp|Q15477|SKIV2_HUMAN Helicase SKI2W OS=Homo sapiens OX=9606 GN=SKIV2L PE=1 SV=3	6806	elmo_20221104_op_makl_mhc_proj6_jjn3_class_i_20perc_rep1.ScanId;v=1;d1=14056.14056.3	controllerType=0 controllerNumber=1 scan=14056	22.706
11	A.RLPDSELM[+15,995]RRK.Y	RLPDSELMRRK	M[+16]	-1.57273	0.2877	13.7862	41	62.6923	19.75	24.2	472.93	3	1416.77	1416.77	0	0.2	116	Non	257.47	132.16	132.16	1.61	3	>sp|Q5T4F4|ZFY27_HUMAN Protrudin OS=Homo sapiens OX=9606 GN=ZFYVE27 PE=1 SV=1	7541	elmo_20221104_op_makl_mhc_proj6_jjn3_class_i_20perc_rep1.ScanId;v=1;d1=6091.6091.3	controllerType=0 controllerNumber=1 scan=6091	10.0584
11	V.SVM[+15,995]PKKSILKK.R	SVMPKKSILKK	M[+16]	-0.4	0.0162	2.988	5.9428	32.25	4.7665	27.8889	425.599	3	1274.78	1274.79	0	-2.9	374	Non	336.98	197.81	197.81	1.97	2	>sp|Q5VUA4|ZN318_HUMAN Zinc finger protein 318 OS=Homo sapiens OX=9606 GN=ZNF318 PE=1 SV=2	7652	elmo_20221104_op_makl_mhc_proj6_jjn3_class_i_20perc_rep1.ScanId;v=1;d1=4126.4126.3	controllerType=0 controllerNumber=1 scan=4126	7.5593
11	N.KM[+15,995]IDDRHILRK.E	KMIDDRHILRK	M[+16]	-1.11818	0.0378	6.0175	48.3333	60.3846	10.5056	29.625	480.942	3	1440.81	1440.81	0	0	373	Non	234.08	144.38	144.38	1.56	3	>sp|Q6UB98|ANR12_HUMAN Ankyrin repeat domain-containing protein 12 OS=Homo sapiens OX=9606 GN=ANKRD12 PE=1 SV=3	8085	elmo_20221104_op_makl_mhc_proj6_jjn3_class_i_20perc_rep1.ScanId;v=1;d1=4940.4940.3	controllerType=0 controllerNumber=1 scan=4940	8.5694
11	N.DIKDTDVIM[+15,995]KR.K	DIKDTDVIMKR	M[+16]	-0.763636	12.4671	0.0342	41.4	63.0769	32.2	62.5	450.574	3	1349.71	1349.71	0	-1.2	290	Non	666.96	405.92	405.92	7.82	3	>sp|Q8N884|CGAS_HUMAN Cyclic GMP-AMP synthase OS=Homo sapiens OX=9606 GN=CGAS PE=1 SV=2	9442	elmo_20221104_op_makl_mhc_proj6_jjn3_class_i_20perc_rep1.ScanId;v=1;d1=12254.12254.3	controllerType=0 controllerNumber=1 scan=12254	19.5376
11	L.RVQEAVESM[+15,995]VK.S	RVQEAVESMVK	M[+16]	-0.309091	0.1386	12.2822	20.1765	67	16.9318	31.1667	646.337	2	1291.67	1291.67	0	-0.1	8	Non	642.95	300.59	300.59	4.93	4	>sp|Q96C01|F136A_HUMAN Protein FAM136A OS=Homo sapiens OX=9606 GN=FAM136A PE=1 SV=1	21440	elmo_20221104_op_makl_mhc_proj6_jjn3_class_i_20perc_rep1.ScanId;v=1;d1=8421.8421.2	controllerType=0 controllerNumber=1 scan=8421	13.4132
11	K.KM[+15,995]KEALLSIGK.-	KMKEALLSIGK	M[+16]	-0.0545455	0.0786	10.6627	33.7273	69	20.3333	58.3333	617.364	2	1233.72	1233.72	0	-1.8	128	Non	622.11	319.28	319.28	7.35	4	>sp|Q96C01|F136A_HUMAN Protein FAM136A OS=Homo sapiens OX=9606 GN=FAM136A PE=1 SV=1	21440	elmo_20221104_op_makl_mhc_proj6_jjn3_class_i_20perc_rep1.ScanId;v=1;d1=14483.14483.2	controllerType=0 controllerNumber=1 scan=14483	23.5765
11	L.DYLPPEM[+15,995]IEGR.M	DYLPPEMIEGR	M[+16]	-0.881818	14.453	0.0456	46	49	24.8462	53.75	668.317	2	1335.63	1335.62	0	0.7	238	Non	278.01	80.51	80.51	1.64	5	>sp|Q96GD4|AURKB_HUMAN Aurora kinase B OS=Homo sapiens OX=9606 GN=AURKB PE=1 SV=3	10834	elmo_20221104_op_makl_mhc_proj6_jjn3_class_i_20perc_rep1.ScanId;v=1;d1=25323.25323.2	controllerType=0 controllerNumber=1 scan=25323	46.0282
11	F.DM[+15,995]KPKHLLSGK.R	DMKPKHLLSGK	M[+16]	-1.06364	4.7588	1.4497	30.8	57.2222	35.75	56.6667	423.903	3	1269.69	1269.7	0	-2.7	615	Non	601.27	352.58	352.58	5.7	2	>sp|Q9BZE4|GTPB4_HUMAN GTP-binding protein 4 OS=Homo sapiens OX=9606 GN=GTPBP4 PE=1 SV=3	12026	elmo_20221104_op_makl_mhc_proj6_jjn3_class_i_20perc_rep1.ScanId;v=1;d1=4304.4304.3	controllerType=0 controllerNumber=1 scan=4304	7.7815
11	G.RIYLEPPTM[+15,995]RK.K	RIYLEPPTMRK	M[+16]	-1.03636	0.0021	3.9975	16.9231	45.8889	2.8051	16.1071	473.93	3	1419.77	1419.78	0	-2.2	88	Non	440.12	266.32	266.32	2.53	2	>sp|Q9H4A5|GLP3L_HUMAN Golgi phosphoprotein 3-like OS=Homo sapiens OX=9606 GN=GOLPH3L PE=1 SV=1	12409	elmo_20221104_op_makl_mhc_proj6_jjn3_class_i_20perc_rep1.ScanId;v=1;d1=15342.15342.3	controllerType=0 controllerNumber=1 scan=15342	25.368
11	S.APRLNSADRPM[+15,995].K	APRLNSADRPM	M[+16]	-0.972727	30	57.8571	0.1202	16.9744	33	18.6923	415.209	3	1243.61	1243.62	0	-7.6	5	Non	234.72	145.4	145.4	1.57	7	>sp|Q9NPJ4-2|PNRC2_HUMAN Isoform 2 of Proline-rich nuclear receptor coactivator 2 OS=Homo sapiens OX=9606 GN=PNRC2	41841	elmo_20221104_op_makl_mhc_proj6_jjn3_class_i_20perc_rep1.ScanId;v=1;d1=4456.4456.3	controllerType=0 controllerNumber=1 scan=4456	7.9689
11	H.DTKELEKM[+15,995]TNR.Q	DTKELEKMTNR	M[+16]	-2	11.862	0.088	48	57.7778	51	67.5	460.897	3	1380.68	1380.68	0	-1.7	918	Non	562.33	328.14	328.14	4.1	8	>sp|Q9UQE7|SMC3_HUMAN Structural maintenance of chromosomes protein 3 OS=Homo sapiens OX=9606 GN=SMC3 PE=1 SV=2	14322	elmo_20221104_op_makl_mhc_proj6_jjn3_class_i_20perc_rep1.ScanId;v=1;d1=4415.4415.3	controllerType=0 controllerNumber=1 scan=4415	7.9182
11	D.RVYYVSEKIM[+15,995]K.L	RVYYVSEKIMK	M[+16]	-0.4	0.0342	8.4805	35.3333	69	15.2909	52.5	477.926	3	1431.76	1431.77	0	-2.7	43	Non	222.6	181.33	181.33	2.73	2	>sp|Q9Y221|NIP7_HUMAN 60S ribosome subunit biogenesis protein NIP7 homolog OS=Homo sapiens OX=9606 GN=NIP7 PE=1 SV=1	14341	elmo_20221104_op_makl_mhc_proj6_jjn3_class_i_20perc_rep1.ScanId;v=1;d1=12692.12692.3	controllerType=0 controllerNumber=1 scan=12692	20.2449
11	Q.RTLM[+15,995]PEKLSHK.L	RTLMPEKLSHK	M[+16]	-1.14545	0.0889	8.2813	34.6	70.7143	14.4638	15.6522	339.692	4	1355.74	1355.75	0	-1.1	198	Non	85.7	21.33	21.33	1.32	3	>sp|Q9Y2R9|RT07_HUMAN 28S ribosomal protein S7, mitochondrial OS=Homo sapiens OX=9606 GN=MRPS7 PE=1 SV=2	17508	elmo_20221104_op_makl_mhc_proj6_jjn3_class_i_20perc_rep1.ScanId;v=1;d1=4555.4555.3	controllerType=0 controllerNumber=1 scan=4555	8.0916
11	A.AVRTLNKVAM[+15,995]K.H	AVRTLNKVAMK	M[+16]	0.109091	0.3477	9.9411	15.3333	47.2857	30.5714	55	416.248	3	1246.73	1246.73	0	-0.6	307	Non	507.97	331.7	331.7	3.55	3	>sp|Q9Y678|COPG1_HUMAN Coatomer subunit gamma-1 OS=Homo sapiens OX=9606 GN=COPG1 PE=1 SV=1	14774	elmo_20221104_op_makl_mhc_proj6_jjn3_class_i_20perc_rep1.ScanId;v=1;d1=4552.4552.3	controllerType=0 controllerNumber=1 scan=4552	8.0881
12	Q.KEITALAPSTM[+15,995]K.I	KEITALAPSTMK	M[+16]	-0.108333	0.7798	21.2879	48	64.6154	49	40.3333	653.358	2	1305.71	1305.71	0	0	315	Non	805.49	376.64	376.64	9.65	17	>sp|P60709|ACTB_HUMAN Actin, cytoplasmic 1 OS=Homo sapiens OX=9606 GN=ACTB PE=1 SV=1	5143	elmo_20221104_op_makl_mhc_proj6_jjn3_class_i_20perc_rep1.ScanId;v=1;d1=13683.13683.2	controllerType=0 controllerNumber=1 scan=13683	22.0184
12	V.RPRPGTGLGRVM[+15,995].R	RPRPGTGLGRVM	M[+16]	-0.725	18.1951	34	0.0172	11.0033	12.8302	15.2174	438.246	3	1312.72	1312.73	0	-1.9	11	Non	313.06	177.6	177.6	2.84	6	>sp|Q9BVK6|TMED9_HUMAN Transmembrane emp24 domain-containing protein 9 OS=Homo sapiens OX=9606 GN=TMED9 PE=1 SV=2	11790	elmo_20221104_op_makl_mhc_proj6_jjn3_class_i_20perc_rep1.ScanId;v=1;d1=6396.6396.2	controllerType=0 controllerNumber=1 scan=6396	10.4519
13	V.RLYDVPANSM[+15,995]RLK.Y	RLYDVPANSMRLK	M[+16]	-0.623077	0.0354	11.3776	20.6863	72.8571	17.3	42	526.951	3	1578.84	1578.84	0	-2.7	40	Non	472.22	346.86	346.86	3.73	14	>sp|O43684|BUB3_HUMAN Mitotic checkpoint protein BUB3 OS=Homo sapiens OX=9606 GN=BUB3 PE=1 SV=1	892	elmo_20221104_op_makl_mhc_proj6_jjn3_class_i_20perc_rep1.ScanId;v=1;d1=15952.15952.3	controllerType=0 controllerNumber=1 scan=15952	26.5401
13	A.DM[+15,995]LGSYGSLARFR.N	DMLGSYGSLARFR	M[+16]	-0.161538	30	0.7539	87.5	90	75	100	496.915	3	1488.73	1488.73	0	1.9	70	Non	314.01	272.95	272.95	2.67	3	>sp|P28070|PSB4_HUMAN Proteasome subunit beta type-4 OS=Homo sapiens OX=9606 GN=PSMB4 PE=1 SV=4	3649	elmo_20221104_op_makl_mhc_proj6_jjn3_class_i_20perc_rep1.ScanId;v=1;d1=30052.30052.3	controllerType=0 controllerNumber=1 scan=30052	56.9612
13	Q.DVITVSNGGRIM[+15,995]R.S	DVITVSNGGRIMR	M[+16]	0.0769231	21.1087	0.2872	66.25	85	75	90	717.378	2	1433.75	1433.75	0	-3.4	96	Non	540.85	203.95	203.95	2.37	4	>sp|Q8N766|EMC1_HUMAN ER membrane protein complex subunit 1 OS=Homo sapiens OX=9606 GN=EMC1 PE=1 SV=1	9427	elmo_20221104_op_makl_mhc_proj6_jjn3_class_i_20perc_rep1.ScanId;v=1;d1=17731.17731.2	controllerType=0 controllerNumber=1 scan=17731	30.1069
8	R.DRVAHM[+15,995]EF.C	DRVAHMEF	M[+16]	-0.5	64.1667	34.7333	22.325	0.4377	1.7561	31.6667	510.731	2	1020.45	1020.46	0	-2.2	611	Non	431.23	175.77	175.77	3.07	17	>sp|Q01082|SPTB2_HUMAN Spectrin beta chain, non-erythrocytic 1 OS=Homo sapiens OX=9606 GN=SPTBN1 PE=1 SV=2	5543	elmo_20221104_op_makl_mhc_proj6_jjn3_class_i_20perc_rep1.ScanId;v=1;d1=8687.8687.2	controllerType=0 controllerNumber=1 scan=8687	13.8326
8	I.NRM[+15,995]THKLL.S	NRMTHKLL	M[+16]	-0.7875	51.5	31.1	14.5987	0.0759	1.9556	26.3846	514.787	2	1028.57	1028.57	0	-1	805	Non	365.77	102.03	102.03	2.68	18	>sp|Q7L576|CYFP1_HUMAN Cytoplasmic FMR1-interacting protein 1 OS=Homo sapiens OX=9606 GN=CYFIP1 PE=1 SV=1	8396	elmo_20221104_op_makl_mhc_proj6_jjn3_class_i_20perc_rep1.ScanId;v=1;d1=4351.4351.2	controllerType=0 controllerNumber=1 scan=4351	7.8392
8	Y.ERFSHVAM[+15,995].I	ERFSHVAM	M[+16]	-0.1625	34.625	18.2308	10.7775	0.0304	1.0771	23.8235	496.734	2	992.46	992.462	0	-1.5	204	Non	420.12	23.17	23.17	1.53	2	>sp|Q92600|CNOT9_HUMAN CCR4-NOT transcription complex subunit 9 OS=Homo sapiens OX=9606 GN=CNOT9 PE=1 SV=1	10294	elmo_20221104_op_makl_mhc_proj6_jjn3_class_i_20perc_rep1.ScanId;v=1;d1=5554.5554.2	controllerType=0 controllerNumber=1 scan=5554	9.3391
8	A.IPM[+15,995]IHAVL.Q	IPMIHAVL	M[+16]	1.9875	55.625	32.5882	0.2045	0.7837	8.3389	5.0274	455.266	2	909.524	909.523	0	1.5	249	Non	301.45	2.85	2.85	1.32	8	>sp|Q9GZR7|DDX24_HUMAN ATP-dependent RNA helicase DDX24 OS=Homo sapiens OX=9606 GN=DDX24 PE=1 SV=1	17112	elmo_20221104_op_makl_mhc_proj6_jjn3_class_i_20perc_rep1.ScanId;v=1;d1=32536.32536.2	controllerType=0 controllerNumber=1 scan=32536	63.0124
8	D.RPM[+15,995]KTSVL.R	RPMKTSVL	M[+16]	-0.2	25.3077	28.1852	0.0184	0.4094	4.7497	4.4877	474.27	2	947.533	947.534	0	-1.7	13	Non	477.85	112.81	112.81	2.84	7	>sp|Q9NPJ4-2|PNRC2_HUMAN Isoform 2 of Proline-rich nuclear receptor coactivator 2 OS=Homo sapiens OX=9606 GN=PNRC2	41841	elmo_20221104_op_makl_mhc_proj6_jjn3_class_i_20perc_rep1.ScanId;v=1;d1=5858.5858.2	controllerType=0 controllerNumber=1 scan=5858	9.741
9	N.TPM[+15,995]GPGRTV.V	TPMGPGRTV	M[+16]	-0.422222	13.2348	13.5552	0.0193	0.6479	5.2163	2.3813	466.236	2	931.465	931.467	0	-1.4	193	Non	216.56	12.05	12.05	1.32	7	>sp|O00214|LEG8_HUMAN Galectin-8 OS=Homo sapiens OX=9606 GN=LGALS8 PE=1 SV=4	223	elmo_20221104_op_makl_mhc_proj6_jjn3_class_i_20perc_rep1.ScanId;v=1;d1=7049.7049.3	controllerType=0 controllerNumber=1 scan=7049	11.3376
9	E.ERIVERAEM[+15,995].K	ERIVERAEM	M[+16]	-0.788889	33.6	17.544	7.4388	0.0743	1.6462	21.8182	574.789	2	1148.57	1148.57	0	-1	615	Non	302.76	73.43	73.43	1.95	23	>sp|O60264|SMCA5_HUMAN SWI/SNF-related matrix-associated actin-dependent regulator of chromatin subfamily A member 5 OS=Homo sapiens OX=9606 GN=SMARCA5 PE=1 SV=1	987	elmo_20221104_op_makl_mhc_proj6_jjn3_class_i_20perc_rep1.ScanId;v=1;d1=5448.5448.2	controllerType=0 controllerNumber=1 scan=5448	9.2078
9	D.YRYGREEM[+15,995]L.A	YRYGREEML	M[+16]	-1.47778	13.5696	8.755	8.0782	0.0188	0.0306	6.5011	616.789	2	1232.57	1232.57	0	-2.2	39	Non	350.26	123.74	123.74	1.82	2	>sp|O75420|GGYF1_HUMAN GRB10-interacting GYF protein 1 OS=Homo sapiens OX=9606 GN=GIGYF1 PE=1 SV=2	1309	elmo_20221104_op_makl_mhc_proj6_jjn3_class_i_20perc_rep1.ScanId;v=1;d1=12385.12385.2	controllerType=0 controllerNumber=1 scan=12385	19.7576
9	Q.KLAPISIM[+15,995]Y.Q	KLAPISIMY	M[+16]	0.988889	0.0262	5.6128	6.4609	9.3788	0.4756	4.4218	526.295	2	1051.58	1051.59	0	-2.1	135	Non	386.08	202.73	202.73	2.42	1	>sp|P03891|NU2M_HUMAN NADH-ubiquinone oxidoreductase chain 2 OS=Homo sapiens OX=9606 GN=MT-ND2 PE=1 SV=2	2100	elmo_20221104_op_makl_mhc_proj6_jjn3_class_i_20perc_rep1.ScanId;v=1;d1=32496.32496.2	controllerType=0 controllerNumber=1 scan=32496	62.9102
9	S.NRIYRM[+15,995]IKL.G	NRIYRMIKL	M[+16]	-0.333333	18.0976	6.7484	8.6863	0.0092	0.1958	14.2706	408.24	3	1222.71	1222.71	0	-3.1	678	Non	202.8	61.01	61.01	1.56	15	>sp|P08238|HS90B_HUMAN Heat shock protein HSP 90-beta OS=Homo sapiens OX=9606 GN=HSP90AB1 PE=1 SV=4	2388	elmo_20221104_op_makl_mhc_proj6_jjn3_class_i_20perc_rep1.ScanId;v=1;d1=16824.16824.3	controllerType=0 controllerNumber=1 scan=16824	28.4254
9	A.SPRYIFTM[+15,995]L.S	SPRYIFTML	M[+16]	0.455556	17.6421	7.2558	0.0214	0.4908	5.4993	5.7669	572.297	2	1143.59	1143.59	0	-0.2	802	Non	376.71	152	152	3.14	6	>sp|P11388|TOP2A_HUMAN DNA topoisomerase 2-alpha OS=Homo sapiens OX=9606 GN=TOP2A PE=1 SV=3	2716	elmo_20221104_op_makl_mhc_proj6_jjn3_class_i_20perc_rep1.ScanId;v=1;d1=35694.35694.2	controllerType=0 controllerNumber=1 scan=35694	70.7236
9	A.AM[+15,995]ADTFLEH.M	AMADTFLEH	M[+16]	0.133333	0.211	4.2538	13.5213	14.4196	1.7978	12.1014	525.731	2	1050.45	1050.46	0	-1.7	21	Non	275.6	136.35	136.35	2.77	4	>sp|P14618|KPYM_HUMAN Pyruvate kinase PKM OS=Homo sapiens OX=9606 GN=PKM PE=1 SV=4	2883	elmo_20221104_op_makl_mhc_proj6_jjn3_class_i_20perc_rep1.ScanId;v=1;d1=19653.19653.2	controllerType=0 controllerNumber=1 scan=19653	34.0518
9	G.DRIERM[+15,995]LRL.S	DRIERMLRL	M[+16]	-0.722222	18.8902	5.8243	6.5148	0.0027	0.2403	8.0679	406.563	3	1217.68	1217.68	0	-1.8	737	Non	275.09	114.22	114.22	2.72	10	>sp|P14625|ENPL_HUMAN Endoplasmin OS=Homo sapiens OX=9606 GN=HSP90B1 PE=1 SV=1	2884	elmo_20221104_op_makl_mhc_proj6_jjn3_class_i_20perc_rep1.ScanId;v=1;d1=19262.19262.3	controllerType=0 controllerNumber=1 scan=19262	33.2989
9	D.VVYEKQM[+15,995]LY.L	VVYEKQMLY	M[+16]	0.0666667	0.0231	2.1578	8.107	2.556	0.2089	3.7802	594.801	2	1188.6	1188.6	0	-1.6	1083	Non	382.13	169.95	169.95	3.13	6	>sp|P20701|ITAL_HUMAN Integrin alpha-L OS=Homo sapiens OX=9606 GN=ITGAL PE=1 SV=3	3280	elmo_20221104_op_makl_mhc_proj6_jjn3_class_i_20perc_rep1.ScanId;v=1;d1=19510.19510.2	controllerType=0 controllerNumber=1 scan=19510	33.7798
9	M.DRTAIHEVM[+15,995].E	DRTAIHEVM	M[+16]	-0.333333	38.3333	21.697	10.2489	0.0402	0.7953	18.8462	544.263	2	1087.52	1087.52	0	-1.3	418	Non	363.98	151.77	151.77	3.12	9	>sp|P25205|MCM3_HUMAN DNA replication licensing factor MCM3 OS=Homo sapiens OX=9606 GN=MCM3 PE=1 SV=3	3541	elmo_20221104_op_makl_mhc_proj6_jjn3_class_i_20perc_rep1.ScanId;v=1;d1=7027.7027.2	controllerType=0 controllerNumber=1 scan=7027	11.3047
9	Q.RVASVM[+15,995]QEY.T	RVASVMQEY	M[+16]	-0.166667	0.1738	5.8286	3.9611	10.5499	0.6263	5.5938	549.764	2	1098.52	1098.52	0	-3	113	Non	244.81	85.16	85.16	1.51	2	>sp|P25787|PSA2_HUMAN Proteasome subunit alpha type-2 OS=Homo sapiens OX=9606 GN=PSMA2 PE=1 SV=2	3556	elmo_20221104_op_makl_mhc_proj6_jjn3_class_i_20perc_rep1.ScanId;v=1;d1=11018.11018.2	controllerType=0 controllerNumber=1 scan=11018	17.5333
9	Q.LTGPVM[+15,995]PVR.N	LTGPVMPVR	M[+16]	0.588889	1.9654	0.599	28.0556	41	11.7926	25.6923	493.278	2	985.549	985.55	0	-1.3	150	Non	341.34	50.5	50.5	2.29	12	>sp|P26373|RL13_HUMAN 60S ribosomal protein L13 OS=Homo sapiens OX=9606 GN=RPL13 PE=1 SV=4	3581	elmo_20221104_op_makl_mhc_proj6_jjn3_class_i_20perc_rep1.ScanId;v=1;d1=16292.16292.2	controllerType=0 controllerNumber=1 scan=16292	27.2388
9	Q.NPM[+15,995]VTGTSV.L	NPMVTGTSV	M[+16]	0.288889	29.7333	17.616	0.1804	0.7365	14.5217	5.3638	921.433	1	921.433	921.435	0	-1.2	48	Non	499.42	229.25	229.25	3.17	3	>sp|P28070|PSB4_HUMAN Proteasome subunit beta type-4 OS=Homo sapiens OX=9606 GN=PSMB4 PE=1 SV=4	3649	elmo_20221104_op_makl_mhc_proj6_jjn3_class_i_20perc_rep1.ScanId;v=1;d1=14710.14710.1	controllerType=0 controllerNumber=1 scan=14710	24.0871
9	R.KM[+15,995]YEEFLSK.V	KMYEEFLSK	M[+16]	-0.933333	0.0019	3.1928	15.4333	15.5805	1.0363	14.0588	595.789	2	1190.57	1190.58	0	-4.1	244	Non	418.79	219.37	219.37	2.94	11	>sp|P31321|KAP1_HUMAN cAMP-dependent protein kinase type I-beta regulatory subunit OS=Homo sapiens OX=9606 GN=PRKAR1B PE=1 SV=4	3826	elmo_20221104_op_makl_mhc_proj6_jjn3_class_i_20perc_rep1.ScanId;v=1;d1=16955.16955.2	controllerType=0 controllerNumber=1 scan=16955	28.6634
9	T.HSM[+15,995]ALIHNR.S	HSMALIHNR	M[+16]	-0.355556	1.2714	0.019	17.9882	11.0894	6.3269	22.6667	365.522	3	1094.55	1094.55	0	-0.5	335	Non	292.8	128.08	128.08	2.88	5	>sp|P33991|MCM4_HUMAN DNA replication licensing factor MCM4 OS=Homo sapiens OX=9606 GN=MCM4 PE=1 SV=5	3920	elmo_20221104_op_makl_mhc_proj6_jjn3_class_i_20perc_rep1.ScanId;v=1;d1=3599.3599.3	controllerType=0 controllerNumber=1 scan=3599	6.8254
9	D.DRVAIHEAM[+15,995].E	DRVAIHEAM	M[+16]	-0.0555556	32.1818	14.8419	8.285	0.0232	0.9333	18.5641	529.257	2	1057.51	1057.51	0	-2.4	454	Non	391.05	200.24	200.24	3.16	5	>sp|P33992|MCM5_HUMAN DNA replication licensing factor MCM5 OS=Homo sapiens OX=9606 GN=MCM5 PE=1 SV=5	3921	elmo_20221104_op_makl_mhc_proj6_jjn3_class_i_20perc_rep1.ScanId;v=1;d1=6675.6675.2	controllerType=0 controllerNumber=1 scan=6675	10.8197
9	F.RPAM[+15,995]RRVFL.H	RPAMRRVFL	M[+16]	-0.0666667	16.3276	10.1263	0.0088	0.2577	4.2218	2.9573	387.894	3	1161.67	1161.67	0	-0.7	1029	Non	145.14	28.63	28.63	1.32	13	>sp|P36956|SRBP1_HUMAN Sterol regulatory element-binding protein 1 OS=Homo sapiens OX=9606 GN=SREBF1 PE=1 SV=2	4074	elmo_20221104_op_makl_mhc_proj6_jjn3_class_i_20perc_rep1.ScanId;v=1;d1=10804.10804.1	controllerType=0 controllerNumber=1 scan=10804	17.1419
9	E.DRFQPNM[+15,995]TL.E	DRFQPNMTL	M[+16]	-0.977778	13.6783	6.8514	3.6226	0.0043	0.1505	7.159	569.268	2	1137.53	1137.54	0	-6.7	179	Non	371.2	182.86	182.86	2.66	7	>sp|P40306|PSB10_HUMAN Proteasome subunit beta type-10 OS=Homo sapiens OX=9606 GN=PSMB10 PE=1 SV=1	4139	elmo_20221104_op_makl_mhc_proj6_jjn3_class_i_20perc_rep1.ScanId;v=1;d1=20537.20537.2	controllerType=0 controllerNumber=1 scan=20537	35.8536
9	L.TPSAGKAM[+15,995]L.T	TPSAGKAML	M[+16]	0.211111	29.7333	31.45	0.0436	1.5028	16.2273	3.6707	446.235	2	891.462	891.46	0	1.4	1167	Non	342.62	64.49	64.49	1.94	11	>sp|P46013|KI67_HUMAN Proliferation marker protein Ki-67 OS=Homo sapiens OX=9606 GN=MKI67 PE=1 SV=2	4329	elmo_20221104_op_makl_mhc_proj6_jjn3_class_i_20perc_rep1.ScanId;v=1;d1=9660.9660.2	controllerType=0 controllerNumber=1 scan=9660	15.2997
9	Q.DRTSIHEAM[+15,995].E	DRTSIHEAM	M[+16]	-0.888889	27.75	14.6068	7.7295	0.0264	0.7807	16.5536	538.245	2	1075.48	1075.48	0	-0.4	596	Non	407.87	175.06	175.06	3.15	9	>sp|P49736|MCM2_HUMAN DNA replication licensing factor MCM2 OS=Homo sapiens OX=9606 GN=MCM2 PE=1 SV=4	4544	elmo_20221104_op_makl_mhc_proj6_jjn3_class_i_20perc_rep1.ScanId;v=1;d1=4250.4250.2	controllerType=0 controllerNumber=1 scan=4250	7.7141
9	G.KVADM[+15,995]ALHY.A	KVADMALHY	M[+16]	0.177778	0.0931	7.4011	7.4233	13.8668	0.5583	4.5049	532.265	2	1063.52	1063.52	0	-1.6	296	Non	168.99	95.51	95.51	1.89	9	>sp|P50990|TCPQ_HUMAN T-complex protein 1 subunit theta OS=Homo sapiens OX=9606 GN=CCT8 PE=1 SV=4	4650	elmo_20221104_op_makl_mhc_proj6_jjn3_class_i_20perc_rep1.ScanId;v=1;d1=13435.13435.3	controllerType=0 controllerNumber=1 scan=13435	21.6281
9	Q.HPAAKMIVM[+15,995].A	HPAAKMIVM	M[+16]	0.822222	13.4522	9.3533	0.0292	0.1412	2.3712	2.4174	507.266	2	1013.53	1013.53	0	-1.9	80	Non	335.86	132.31	73.09	2.83	9	>sp|P50990|TCPQ_HUMAN T-complex protein 1 subunit theta OS=Homo sapiens OX=9606 GN=CCT8 PE=1 SV=4	4650	elmo_20221104_op_makl_mhc_proj6_jjn3_class_i_20perc_rep1.ScanId;v=1;d1=10638.10638.2	controllerType=0 controllerNumber=1 scan=10638	16.8404
9	K.DRYISKM[+15,995]FL.R	DRYISKMFL	M[+16]	-0.111111	21.4565	7.0456	9.375	0.0117	0.6986	21.9545	594.806	2	1188.61	1188.61	0	-2.4	93	Non	416.4	173.12	173.12	2.34	2	>sp|P62316|SMD2_HUMAN Small nuclear ribonucleoprotein Sm D2 OS=Homo sapiens OX=9606 GN=SNRPD2 PE=1 SV=1	5250	elmo_20221104_op_makl_mhc_proj6_jjn3_class_i_20perc_rep1.ScanId;v=1;d1=25550.25550.2	controllerType=0 controllerNumber=1 scan=25550	46.5565
9	K.STIKFQM[+15,995]KK.V	STIKFQMKK	M[+16]	-0.833333	0.0206	1.7572	25	24.1818	2.9021	19.2258	563.816	2	1126.62	1126.63	0	-3.5	153	Non	341.22	124.44	124.44	2.17	3	>sp|P62906|RL10A_HUMAN 60S ribosomal protein L10a OS=Homo sapiens OX=9606 GN=RPL10A PE=1 SV=2	5293	elmo_20221104_op_makl_mhc_proj6_jjn3_class_i_20perc_rep1.ScanId;v=1;d1=4627.4627.2	controllerType=0 controllerNumber=1 scan=4627	8.1809
9	D.LRFQSSAVM[+15,995].A	LRFQSSAVM	M[+16]	0.544444	17.4526	24.6046	7.3776	0.172	0.1592	12.7826	527.77	2	1054.53	1054.54	0	-2.5	83	Non	181.59	33.12	33.12	1.32	7	>sp|P68431|H31_HUMAN Histone H3.1 OS=Homo sapiens OX=9606 GN=H3C12 PE=1 SV=2	5350	elmo_20221104_op_makl_mhc_proj6_jjn3_class_i_20perc_rep1.ScanId;v=1;d1=17809.17809.2	controllerType=0 controllerNumber=1 scan=17809	30.2514
9	A.IHAKRVTIM[+15,995].P	IHAKRVTIM	M[+16]	0.511111	20.0566	14.3162	6.0189	0.0278	0.2384	4.9698	542.818	2	1084.63	1084.63	0	-1.3	113	Non	332.12	80.27	80.27	2.76	7	>sp|P68431|H31_HUMAN Histone H3.1 OS=Homo sapiens OX=9606 GN=H3C12 PE=1 SV=2	5350	elmo_20221104_op_makl_mhc_proj6_jjn3_class_i_20perc_rep1.ScanId;v=1;d1=5345.5345.2	controllerType=0 controllerNumber=1 scan=5345	9.0793
9	I.M[+15,995]PKDIQLAR.R	MPKDIQLAR	M[+16]	-0.555556	6.7929	0.0825	1.7466	10.2685	6.3656	17.8696	544.301	2	1087.59	1087.59	0	1.3	121	Non	351	142.07	142.07	2.81	7	>sp|P68431|H31_HUMAN Histone H3.1 OS=Homo sapiens OX=9606 GN=H3C12 PE=1 SV=2	5350	elmo_20221104_op_makl_mhc_proj6_jjn3_class_i_20perc_rep1.ScanId;v=1;d1=9909.9909.2	controllerType=0 controllerNumber=1 scan=9909	15.7156
9	W.M[+15,995]RYNLQSAL.R	MRYNLQSAL	M[+16]	-0.255556	13.087	11.0559	4.4124	0.0173	0.1084	9.2745	556.284	2	1111.56	1111.56	0	4.1	1009	Non	268.85	77.46	77.46	1.57	9	>sp|P78357|CNTP1_HUMAN Contactin-associated protein 1 OS=Homo sapiens OX=9606 GN=CNTNAP1 PE=1 SV=1	5375	elmo_20221104_op_makl_mhc_proj6_jjn3_class_i_20perc_rep1.ScanId;v=1;d1=24965.24965.2	controllerType=0 controllerNumber=1 scan=24965	45.2245
9	M.RQIPYTM[+15,995]MK.F	RQIPYTMMK	M[+16]	-0.8	0.0265	4.502	14.758	10.3774	1.4022	16.2857	592.301	2	1183.59	1183.6	0	-1.5	226	Non	474.15	289.68	47.24	3.19	5	>sp|Q00325|MPCP_HUMAN Phosphate carrier protein, mitochondrial OS=Homo sapiens OX=9606 GN=SLC25A3 PE=1 SV=2	5508	elmo_20221104_op_makl_mhc_proj6_jjn3_class_i_20perc_rep1.ScanId;v=1;d1=13385.13385.2	controllerType=0 controllerNumber=1 scan=13385	21.5489
9	L.SRM[+15,995]IRKMKL.P	SRMIRKMKL	M[+16]	-0.611111	11.477	7.1462	5.0739	0.0086	0.264	10.9197	589.846	2	1178.68	1178.69	0	-2	64	Non	331.1	91.76	91.76	2.82	5	>sp|Q07020|RL18_HUMAN 60S ribosomal protein L18 OS=Homo sapiens OX=9606 GN=RPL18 PE=1 SV=2	5820	elmo_20221104_op_makl_mhc_proj6_jjn3_class_i_20perc_rep1.ScanId;v=1;d1=4811.4811.2	controllerType=0 controllerNumber=1 scan=4811	8.4099
9	L.NRYLYLSTM[+15,995].E	NRYLYLSTM	M[+16]	-0.288889	20.6981	7.8348	11.0494	0.0178	0.1013	16.9464	588.787	2	1176.57	1176.57	0	-3.6	1405	Non	389.79	260.73	260.73	3.3	6	>sp|Q10570|CPSF1_HUMAN Cleavage and polyadenylation specificity factor subunit 1 OS=Homo sapiens OX=9606 GN=CPSF1 PE=1 SV=2	5941	elmo_20221104_op_makl_mhc_proj6_jjn3_class_i_20perc_rep1.ScanId;v=1;d1=25447.25447.2	controllerType=0 controllerNumber=1 scan=25447	46.3159
9	D.YRYKTIQTM[+15,995].D	YRYKTIQTM	M[+16]	-1.05556	8.6569	4.7183	3.9908	0.0093	0.002	3.1581	610.308	2	1219.61	1219.61	0	-3.4	173	Non	456.09	211.13	211.13	2.32	1	>sp|Q14765|STAT4_HUMAN Signal transducer and activator of transcription 4 OS=Homo sapiens OX=9606 GN=STAT4 PE=1 SV=1	6587	elmo_20221104_op_makl_mhc_proj6_jjn3_class_i_20perc_rep1.ScanId;v=1;d1=9475.9475.2	controllerType=0 controllerNumber=1 scan=9475	15.0265
9	A.KPLKKAVVM[+15,995].P	KPLKKAVVM	M[+16]	0.288889	11.8329	15.8579	0.0239	0.2226	3.139	3.1577	343.887	3	1029.65	1029.65	0	-0.8	524	Non	151.38	58.82	58.82	1.32	4	>sp|Q14807|KIF22_HUMAN Kinesin-like protein KIF22 OS=Homo sapiens OX=9606 GN=KIF22 PE=1 SV=5	6598	elmo_20221104_op_makl_mhc_proj6_jjn3_class_i_20perc_rep1.ScanId;v=1;d1=3749.3749.3	controllerType=0 controllerNumber=1 scan=3749	7.0779
9	S.SPRPKM[+15,995]DAI.L	SPRPKMDAI	M[+16]	-0.855556	16.5172	14.7479	0.0103	0.2431	6.8974	3.333	515.769	2	1030.53	1030.54	0	-3.5	156	Non	335.82	124.42	124.42	2.67	6	>sp|Q5SSJ5|HP1B3_HUMAN Heterochromatin protein 1-binding protein 3 OS=Homo sapiens OX=9606 GN=HP1BP3 PE=1 SV=1	7492	elmo_20221104_op_makl_mhc_proj6_jjn3_class_i_20perc_rep1.ScanId;v=1;d1=5009.5009.2	controllerType=0 controllerNumber=1 scan=5009	8.6575
9	G.APM[+15,995]IKKIAF.I	APMIKKIAF	M[+16]	0.877778	14.779	12.8366	0.018	0.32	3.6596	3.414	517.806	2	1034.6	1034.61	0	-2.1	286	Non	334.13	195.53	195.53	2.06	6	>sp|Q5UIP0|RIF1_HUMAN Telomere-associated protein RIF1 OS=Homo sapiens OX=9606 GN=RIF1 PE=1 SV=2	7632	elmo_20221104_op_makl_mhc_proj6_jjn3_class_i_20perc_rep1.ScanId;v=1;d1=22551.22551.2	controllerType=0 controllerNumber=1 scan=22551	40.0043
9	S.DGM[+15,995]ERPSSL.M	DGMERPSSL	M[+16]	-1.04444	36.4286	5.8363	1.7583	0.0145	3.987	2.1859	504.226	2	1007.45	1007.45	0	-0.4	805	Non	301.99	149.93	149.93	2.84	12	>sp|Q5VT52|RPRD2_HUMAN Regulation of nuclear pre-mRNA domain-containing protein 2 OS=Homo sapiens OX=9606 GN=RPRD2 PE=1 SV=1	7640	elmo_20221104_op_makl_mhc_proj6_jjn3_class_i_20perc_rep1.ScanId;v=1;d1=9815.9815.2	controllerType=0 controllerNumber=1 scan=9815	15.5635
9	K.KM[+15,995]APTVLVH.S	KMAPTVLVH	M[+16]	0.722222	0.034	5.9871	9.0015	12.6094	1.142	8.4736	506.286	2	1011.56	1011.57	0	-1.8	460	Non	479.76	214.04	214.04	3.23	11	>sp|Q6W2J9|BCOR_HUMAN BCL-6 corepressor OS=Homo sapiens OX=9606 GN=BCOR PE=1 SV=1	8175	elmo_20221104_op_makl_mhc_proj6_jjn3_class_i_20perc_rep1.ScanId;v=1;d1=10811.10811.2	controllerType=0 controllerNumber=1 scan=10811	17.1515
9	E.KM[+15,995]ADIYLKH.R	KMADIYLKH	M[+16]	-0.422222	0.0576	3.4265	23.6857	18.0405	1.6407	22.0476	378.87	3	1134.59	1134.6	0	-2.5	693	Non	320.97	153.68	153.68	2.19	1	>sp|Q7Z4L5|TT21B_HUMAN Tetratricopeptide repeat protein 21B OS=Homo sapiens OX=9606 GN=TTC21B PE=1 SV=2	8514	elmo_20221104_op_makl_mhc_proj6_jjn3_class_i_20perc_rep1.ScanId;v=1;d1=7934.7934.3	controllerType=0 controllerNumber=1 scan=7934	12.5799
9	E.ALNKQIM[+15,995]EY.K	ALNKQIMEY	M[+16]	-0.411111	0.0548	7.2081	9.2997	5.8918	0.5657	5.494	563.284	2	1125.56	1125.56	0	0.8	243	Non	420.23	134.1	134.1	2.26	1	>sp|Q8N0V3|RBFA_HUMAN Putative ribosome-binding factor A, mitochondrial OS=Homo sapiens OX=9606 GN=RBFA PE=1 SV=3	9192	elmo_20221104_op_makl_mhc_proj6_jjn3_class_i_20perc_rep1.ScanId;v=1;d1=16035.16035.2	controllerType=0 controllerNumber=1 scan=16035	26.7053
9	K.RQYM[+15,995]HVLQH.S	RQYMHVLQH	M[+16]	-1.03333	0.1553	3.5806	10.1564	2.8515	0.9486	11.479	409.872	3	1227.6	1227.61	0	-4.2	132	Non	389.21	188.67	188.67	2.23	2	>sp|Q8WUB2|F216A_HUMAN Protein FAM216A OS=Homo sapiens OX=9606 GN=FAM216A PE=2 SV=1	33053	elmo_20221104_op_makl_mhc_proj6_jjn3_class_i_20perc_rep1.ScanId;v=1;d1=4881.4881.3	controllerType=0 controllerNumber=1 scan=4881	8.4957
9	Q.ALPDM[+15,995]VVSH.L	ALPDMVVSH	M[+16]	0.755556	1.5552	4.6976	11.8198	13.8015	1.5369	11.6766	492.744	2	984.481	984.482	0	-1	186	Non	151.52	29.11	29.11	1.32	6	>sp|Q92597|NDRG1_HUMAN Protein NDRG1 OS=Homo sapiens OX=9606 GN=NDRG1 PE=1 SV=1	10291	elmo_20221104_op_makl_mhc_proj6_jjn3_class_i_20perc_rep1.ScanId;v=1;d1=16700.16700.2	controllerType=0 controllerNumber=1 scan=16700	28.174
9	P.EYM[+15,995]EKIKQR.L	EYMEKIKQR	M[+16]	-1.96667	6.0141	0.0036	33.3636	9.6787	1.7718	32.6	414.215	3	1240.63	1240.64	0	-4.5	358	Non	261.14	141.45	141.45	2.56	5	>sp|Q92769|HDAC2_HUMAN Histone deacetylase 2 OS=Homo sapiens OX=9606 GN=HDAC2 PE=1 SV=2	10347	elmo_20221104_op_makl_mhc_proj6_jjn3_class_i_20perc_rep1.ScanId;v=1;d1=4118.4118.3	controllerType=0 controllerNumber=1 scan=4118	7.5501
9	W.RPRLALNVM[+15,995].A	RPRLALNVM	M[+16]	0.155556	14.3039	19.8876	0.0079	1.2766	4.2405	5.9268	543.314	2	1085.62	1085.62	0	-2.8	171	Non	274.32	74.25	74.25	1.86	4	>sp|Q96KA5|CLP1L_HUMAN Lipid scramblase CLPTM1L OS=Homo sapiens OX=9606 GN=CLPTM1L PE=1 SV=1	10989	elmo_20221104_op_makl_mhc_proj6_jjn3_class_i_20perc_rep1.ScanId;v=1;d1=18368.18368.2	controllerType=0 controllerNumber=1 scan=18368	31.4147
9	G.SPM[+15,995]EEREKL.L	SPMEEREKL	M[+16]	-1.73333	25.1923	15.6842	0.0209	0.3952	7.0118	2.1056	567.777	2	1134.55	1134.55	0	1	300	Non	348.7	146.75	146.75	1.78	1	>sp|Q96LB3|IFT74_HUMAN Intraflagellar transport protein 74 homolog OS=Homo sapiens OX=9606 GN=IFT74 PE=1 SV=1	11032	elmo_20221104_op_makl_mhc_proj6_jjn3_class_i_20perc_rep1.ScanId;v=1;d1=5558.5558.2	controllerType=0 controllerNumber=1 scan=5558	9.3437
9	L.DRFEKTNEM[+15,995].L	DRFEKTNEM	M[+16]	-2.04444	16.681	5.8753	5.8297	0.003	0.1463	7.2318	593.263	2	1185.52	1185.52	0	-2.3	36	Non	571.25	282.14	282.14	4.17	2	>sp|Q9BQD3|KXDL1_HUMAN KxDL motif-containing protein 1 OS=Homo sapiens OX=9606 GN=KXD1 PE=1 SV=2	11574	elmo_20221104_op_makl_mhc_proj6_jjn3_class_i_20perc_rep1.ScanId;v=1;d1=4226.4226.2	controllerType=0 controllerNumber=1 scan=4226	7.6847
9	A.VRTPYTM[+15,995]SY.G	VRTPYTMSY	M[+16]	-0.533333	3.9989	6.988	13.6445	0.9057	0.003	8.8423	567.267	2	1133.53	1133.53	0	-1.9	197	Non	364.81	207.11	207.11	2.13	1	>sp|Q9BWF3|RBM4_HUMAN RNA-binding protein 4 OS=Homo sapiens OX=9606 GN=RBM4 PE=1 SV=1	11823	elmo_20221104_op_makl_mhc_proj6_jjn3_class_i_20perc_rep1.ScanId;v=1;d1=16486.16486.2	controllerType=0 controllerNumber=1 scan=16486	27.697
9	H.LRYKGTLSM[+15,995].L	LRYKGTLSM	M[+16]	-0.233333	7.5726	11.9056	3.3986	0.0383	0.0178	6.424	542.795	2	1084.58	1084.58	0	0.4	400	Non	410.43	146.66	146.66	2.27	4	>sp|Q9H0W8|SMG9_HUMAN Nonsense-mediated mRNA decay factor SMG9 OS=Homo sapiens OX=9606 GN=SMG9 PE=1 SV=1	12236	elmo_20221104_op_makl_mhc_proj6_jjn3_class_i_20perc_rep1.ScanId;v=1;d1=10352.10352.2	controllerType=0 controllerNumber=1 scan=10352	16.3555
9	Q.VPRSSSM[+15,995]VL.G	VPRSSSMVL	M[+16]	0.622222	14.9392	20.2346	0.0044	0.2334	2.8687	2.2409	496.265	2	991.523	991.524	0	-1	124	Non	365.33	43.23	43.23	1.54	4	>sp|Q9H992|MARH7_HUMAN E3 ubiquitin-protein ligase MARCHF7 OS=Homo sapiens OX=9606 GN=MARCHF7 PE=1 SV=1	12583	elmo_20221104_op_makl_mhc_proj6_jjn3_class_i_20perc_rep1.ScanId;v=1;d1=13058.13058.2	controllerType=0 controllerNumber=1 scan=13058	20.9074
9	A.LRYPM[+15,995]AVGL.N	LRYPMAVGL	M[+16]	0.855556	13.8783	11.6994	8.393	0.1283	0.1063	11.3234	518.286	2	1035.57	1035.57	0	-0.2	3	Non	388.51	115.65	115.65	2.13	4	>sp|Q9Y3U8|RL36_HUMAN 60S ribosomal protein L36 OS=Homo sapiens OX=9606 GN=RPL36 PE=1 SV=3	14573	elmo_20221104_op_makl_mhc_proj6_jjn3_class_i_20perc_rep1.ScanId;v=1;d1=29609.29609.2	controllerType=0 controllerNumber=1 scan=29609	55.9154
9	E.KVLSRALM[+15,995]Y.I	KVLSRALMY	M[+16]	0.555556	0.0445	6.5713	9.8127	9.8028	1.4945	12.3261	548.81	2	1096.61	1096.62	0	-5.8	1690	Non	425.53	158.4	158.4	2	3	>sp|Q9Y4D8|HECD4_HUMAN Probable E3 ubiquitin-protein ligase HECTD4 OS=Homo sapiens OX=9606 GN=HECTD4 PE=1 SV=5	14610	elmo_20221104_op_makl_mhc_proj6_jjn3_class_i_20perc_rep1.ScanId;v=1;d1=16995.16995.2	controllerType=0 controllerNumber=1 scan=16995	28.7332
9	S.SPGSRKM[+15,995]VV.S	SPGSRKMVV	M[+16]	-0.188889	30.4286	25.2368	0.1008	0.53	13.1954	5.9274	488.766	2	976.524	976.524	0	-0.2	118	Non	462.91	148.33	148.33	2.37	2	>sp|Q9Y4X0|AMMR1_HUMAN Nuclear protein AMMECR1 OS=Homo sapiens OX=9606 GN=AMMECR1 PE=1 SV=1	14638	elmo_20221104_op_makl_mhc_proj6_jjn3_class_i_20perc_rep1.ScanId;v=1;d1=3690.3690.2	controllerType=0 controllerNumber=1 scan=3690	6.9849
9	A.M[+15,995]YPDYFAKR.E	MYPDYFAKR	M[+16]	-1.06667	8.4214	0.0707	29.7647	21.0198	0.8917	13.6518	402.858	3	1206.56	1206.56	0	-1.1	114	Non	320.86	239.16	239.16	2.27	2	>sp|Q9Y6M9|NDUB9_HUMAN NADH dehydrogenase [ubiquinone] 1 beta subcomplex subunit 9 OS=Homo sapiens OX=9606 GN=NDUFB9 PE=1 SV=3	14834	elmo_20221104_op_makl_mhc_proj6_jjn3_class_i_20perc_rep1.ScanId;v=1;d1=19125.19125.3	controllerType=0 controllerNumber=1 scan=19125	33.0013
10	Y.KIADM[+15,995]GHLKY.Y	KIADMGHLKY	M[+16]	-0.42	0.5365	16.0658	13.8341	25.5932	4.9425	1.5004	397.878	3	1191.62	1191.62	0	0.4	240	Non	362.02	104.41	104.41	2.82	8	>sp|P12004|PCNA_HUMAN Proliferating cell nuclear antigen OS=Homo sapiens OX=9606 GN=PCNA PE=1 SV=1	2744	elmo_20221104_op_makl_mhc_proj6_jjn3_class_i_20perc_rep1.ScanId;v=1;d1=9774.9774.3	controllerType=0 controllerNumber=1 scan=9774	15.4897
10	A.RPAEVGGM[+15,995]QL.R	RPAEVGGMQL	M[+16]	-0.22	13.3217	28.1852	0.022	2.3432	11.8815	0.7378	537.273	2	1073.54	1073.54	0	-2.7	105	Non	442.74	205.69	205.69	3.14	4	>sp|P33316|DUT_HUMAN Deoxyuridine 5'-triphosphate nucleotidohydrolase, mitochondrial OS=Homo sapiens OX=9606 GN=DUT PE=1 SV=4	3909	elmo_20221104_op_makl_mhc_proj6_jjn3_class_i_20perc_rep1.ScanId;v=1;d1=13875.13875.2	controllerType=0 controllerNumber=1 scan=13875	22.3615
10	E.KM[+15,995]YDAAKLLY.N	KMYDAAKLLY	M[+16]	-0.08	0.0445	8.9136	23.5714	20.9831	1.0887	4.9121	616.321	2	1231.63	1231.64	0	-3.7	1209	Non	493.99	247.5	247.5	3.16	12	>sp|Q00610|CLH1_HUMAN Clathrin heavy chain 1 OS=Homo sapiens OX=9606 GN=CLTC PE=1 SV=5	5522	elmo_20221104_op_makl_mhc_proj6_jjn3_class_i_20perc_rep1.ScanId;v=1;d1=24120.24120.2	controllerType=0 controllerNumber=1 scan=24120	43.3079
10	I.LPRPHASIM[+15,995]F.C	LPRPHASIMF	M[+16]	0.31	20.5849	21.9848	0.099	7.1974	1.2602	5.0045	395.546	3	1184.62	1184.62	0	0	479	Non	135.93	76.14	76.14	1.47	5	>sp|Q08211|DHX9_HUMAN ATP-dependent RNA helicase A OS=Homo sapiens OX=9606 GN=DHX9 PE=1 SV=4	5862	elmo_20221104_op_makl_mhc_proj6_jjn3_class_i_20perc_rep1.ScanId;v=1;d1=25898.25898.3	controllerType=0 controllerNumber=1 scan=25898	47.3488
10	R.RLYGNTPM[+15,995]RR.A	RLYGNTPMRR	M[+16]	-1.53	0.0219	1.7701	30.6	44.8	4.7447	40	427.227	3	1279.67	1279.67	0	-1.6	952	Non	278.07	175.31	175.31	1.65	5	>sp|Q14667|K0100_HUMAN Protein KIAA0100 OS=Homo sapiens OX=9606 GN=KIAA0100 PE=1 SV=3	15773	elmo_20221104_op_makl_mhc_proj6_jjn3_class_i_20perc_rep1.ScanId;v=1;d1=4433.4433.3	controllerType=0 controllerNumber=1 scan=4433	7.9406
10	W.M[+15,995]PYSNGRPAL.H	MPYSNGRPAL	M[+16]	-0.62	21.1739	15.1526	0.0159	0.7562	3.8273	4.4302	561.275	2	1121.54	1121.54	0	2.2	17	Non	427.35	124.11	124.11	1.84	3	>sp|Q16877|F264_HUMAN 6-phosphofructo-2-kinase/fructose-2,6-bisphosphatase 4 OS=Homo sapiens OX=9606 GN=PFKFB4 PE=1 SV=6	7066	elmo_20221104_op_makl_mhc_proj6_jjn3_class_i_20perc_rep1.ScanId;v=1;d1=15383.15383.2	controllerType=0 controllerNumber=1 scan=15383	25.4532
10	S.VPRAPTKEEM[+15,995].S	VPRAPTKEEM	M[+16]	-1.14	23.5714	30.7727	0.0223	3.2696	1.7174	7.4003	587.299	2	1173.59	1173.59	0	-1.3	742	Non	335.83	170.35	170.35	2.05	5	>sp|Q8IZT6|ASPM_HUMAN Abnormal spindle-like microcephaly-associated protein OS=Homo sapiens OX=9606 GN=ASPM PE=1 SV=2	9179	elmo_20221104_op_makl_mhc_proj6_jjn3_class_i_20perc_rep1.ScanId;v=1;d1=4840.4840.2	controllerType=0 controllerNumber=1 scan=4840	8.445
10	Q.KM[+15,995]ALPMPTKR.R	KMALPMPTKR	M[+16]	-0.68	0.2942	1.8461	27.9	52.3077	11.5185	34.8	396.892	3	1188.66	1188.66	0	2.3	118	Non	298.35	165.6	165.6	1.56	3	>sp|Q9P265|DIP2B_HUMAN Disco-interacting protein 2 homolog B OS=Homo sapiens OX=9606 GN=DIP2B PE=1 SV=3	17386	elmo_20221104_op_makl_mhc_proj6_jjn3_class_i_20perc_rep1.ScanId;v=1;d1=9292.9292.3	controllerType=0 controllerNumber=1 scan=9292	14.7656
11	M.RPPPPGM[+15,995]RGLL.-	RPPPPGMRGLL	M[+16]	-0.609091	12.4859	24.3953	0.0864	2.3988	5.42	1.4664	603.84	2	1206.67	1206.68	0	-3.5	221	Non	385.53	46.59	46.59	2.29	2	>sp|P14678-2|RSMB_HUMAN Isoform SM-B of Small nuclear ribonucleoprotein-associated proteins B and B' OS=Homo sapiens OX=9606 GN=SNRPB	2892	elmo_20221104_op_makl_mhc_proj6_jjn3_class_i_20perc_rep1.ScanId;v=1;d1=14767.14767.2	controllerType=0 controllerNumber=1 scan=14767	24.21
11	E.RPM[+15,995]PGTHTVTL.Q	RPMPGTHTVTL	M[+16]	-0.318182	9.7884	12.3045	0.0046	0.7652	4.367	2.2626	613.322	2	1225.64	1225.64	0	0.8	241	Non	346.65	189.86	189.86	2.73	6	>sp|Q92597|NDRG1_HUMAN Protein NDRG1 OS=Homo sapiens OX=9606 GN=NDRG1 PE=1 SV=1	10291	elmo_20221104_op_makl_mhc_proj6_jjn3_class_i_20perc_rep1.ScanId;v=1;d1=13493.13493.2	controllerType=0 controllerNumber=1 scan=13493	21.718
9	Y.RVKEIGSTM[+15,995].S	RVKEIGSTM	M[+16]	-0.355556	2.5095	7.2055	0.1151	1.5229	0.9898	2.1152	518.776	2	1036.54	1036.55	0	-1.4	102	Non	249.2	98.08	98.08	1.56	4	>sp|O00422|SAP18_HUMAN Histone deacetylase complex subunit SAP18 OS=Homo sapiens OX=9606 GN=SAP18 PE=1 SV=1	276	elmo_20221104_op_makl_mhc_proj6_jjn3_class_i_20perc_rep1.ScanId;v=1;d1=4031.4031.2	controllerType=0 controllerNumber=1 scan=4031	7.4428
9	N.VPM[+15,995]FRNVSL.K	VPMFRNVSL	M[+16]	0.722222	21.9565	9.1612	0.0117	0.0379	2.9003	1.494	539.789	2	1078.57	1078.57	0	0	257	Non	315.36	110.1	110.1	1.61	2	>sp|O14980|XPO1_HUMAN Exportin-1 OS=Homo sapiens OX=9606 GN=XPO1 PE=1 SV=1	512	elmo_20221104_op_makl_mhc_proj6_jjn3_class_i_20perc_rep1.ScanId;v=1;d1=30243.30243.2	controllerType=0 controllerNumber=1 scan=30243	57.4402
9	E.IVYEKIM[+15,995]EH.A	IVYEKIMEH	M[+16]	-0.0333333	0.0948	0.9763	6.5388	3.0507	0.5827	7.9676	589.302	2	1177.6	1177.59	0	3.2	707	Non	578	279.26	279.26	3.28	35	>sp|O75643|U520_HUMAN U5 small nuclear ribonucleoprotein 200 kDa helicase OS=Homo sapiens OX=9606 GN=SNRNP200 PE=1 SV=2	1380	elmo_20221104_op_makl_mhc_proj6_jjn3_class_i_20perc_rep1.ScanId;v=1;d1=13222.13222.2	controllerType=0 controllerNumber=1 scan=13222	21.2402
9	M.LVM[+15,995]APRTVL.L	LVMAPRTVL	M[+16]	1.43333	7.6518	11.2813	0.1444	1.1354	3.3547	1.7192	508.3	2	1015.59	1015.6	0	-3.1	2	Non	449.03	159.82	159.82	3.63	14	>sp|P01889|HLAB_HUMAN HLA class I histocompatibility antigen, B alpha chain OS=Homo sapiens OX=9606 GN=HLA-B PE=1 SV=3	2030	elmo_20221104_op_makl_mhc_proj6_jjn3_class_i_20perc_rep1.ScanId;v=1;d1=26129.26129.2	controllerType=0 controllerNumber=1 scan=26129	47.8573
9	C.HSM[+15,995]DFVAYR.H	HSMDFVAYR	M[+16]	-0.288889	0.7329	0.0108	19.9508	11.5977	1.5955	12.471	571.257	2	1141.51	1141.51	0	-2.8	125	Non	426.82	224.81	224.81	3.16	4	>sp|P08574|CY1_HUMAN Cytochrome c1, heme protein, mitochondrial OS=Homo sapiens OX=9606 GN=CYC1 PE=1 SV=3	2409	elmo_20221104_op_makl_mhc_proj6_jjn3_class_i_20perc_rep1.ScanId;v=1;d1=13922.13922.2	controllerType=0 controllerNumber=1 scan=13922	22.4492
9	L.KPIQRTILM[+15,995].M	KPIQRTILM	M[+16]	0.0555556	8.496	10.8678	0.0253	0.1784	1.7458	3.2767	558.334	2	1115.66	1115.66	0	-0.5	445	Non	454.68	102.96	102.96	3.16	17	>sp|P13639|EF2_HUMAN Elongation factor 2 OS=Homo sapiens OX=9606 GN=EEF2 PE=1 SV=4	2822	elmo_20221104_op_makl_mhc_proj6_jjn3_class_i_20perc_rep1.ScanId;v=1;d1=13484.13484.2	controllerType=0 controllerNumber=1 scan=13484	21.7028
9	R.VM[+15,995]FDKITSR.I	VMFDKITSR	M[+16]	0	0.0812	0.0151	12.2283	5.0884	0.5889	10.4538	371.528	3	1112.57	1112.58	0	-6	13	Non	228.66	122.34	122.34	1.4	5	>sp|P23921|RIR1_HUMAN Ribonucleoside-diphosphate reductase large subunit OS=Homo sapiens OX=9606 GN=RRM1 PE=1 SV=1	3483	elmo_20221104_op_makl_mhc_proj6_jjn3_class_i_20perc_rep1.ScanId;v=1;d1=15365.15365.3	controllerType=0 controllerNumber=1 scan=15365	25.4151
9	M.APSRNGM[+15,995]VL.K	APSRNGMVL	M[+16]	0.1	18.4146	47.4	0.0165	0.5712	5.3141	1.4883	480.746	2	960.486	960.493	0	-7.9	2	Non	264.19	49.93	49.93	1.35	12	>sp|P26373|RL13_HUMAN 60S ribosomal protein L13 OS=Homo sapiens OX=9606 GN=RPL13 PE=1 SV=4	3581	elmo_20221104_op_makl_mhc_proj6_jjn3_class_i_20perc_rep1.ScanId;v=1;d1=9339.9339.2	controllerType=0 controllerNumber=1 scan=9339	14.8377
9	D.KLYEM[+15,995]ILKR.R	KLYEMILKR	M[+16]	-0.344444	0.0099	0.4562	22.2	18.6358	1.4969	23.0588	605.353	2	1209.7	1209.7	0	-3.2	174	Non	528.21	188.33	188.33	3.41	3	>sp|P56559|ARL4C_HUMAN ADP-ribosylation factor-like protein 4C OS=Homo sapiens OX=9606 GN=ARL4C PE=1 SV=1	5014	elmo_20221104_op_makl_mhc_proj6_jjn3_class_i_20perc_rep1.ScanId;v=1;d1=17115.17115.2	controllerType=0 controllerNumber=1 scan=17115	28.9309
9	E.SPIGPKSTM[+15,995].L	SPIGPKSTM	M[+16]	-0.377778	10.4965	11.104	0.0064	0.256	2.2688	1.3581	467.237	2	933.467	933.471	0	-3.7	901	Non	345.88	89.89	89.89	2.51	14	>sp|Q68CZ2|TENS3_HUMAN Tensin-3 OS=Homo sapiens OX=9606 GN=TNS3 PE=1 SV=2	7747	elmo_20221104_op_makl_mhc_proj6_jjn3_class_i_20perc_rep1.ScanId;v=1;d1=6260.6260.2	controllerType=0 controllerNumber=1 scan=6260	10.2809
9	N.TRM[+15,995]PPRSVL.L	TRMPPRSVL	M[+16]	-0.422222	8.4468	8.0432	0.871	0.0073	0.0401	3.7058	536.802	2	1072.6	1072.59	0	3.3	259	Non	261.92	69.6	69.6	1.52	10	>sp|Q8N201|INT1_HUMAN Integrator complex subunit 1 OS=Homo sapiens OX=9606 GN=INTS1 PE=1 SV=2	9249	elmo_20221104_op_makl_mhc_proj6_jjn3_class_i_20perc_rep1.ScanId;v=1;d1=9824.9824.2	controllerType=0 controllerNumber=1 scan=9824	15.577
9	S.SPHGGALVM[+15,995].S	SPHGGALVM	M[+16]	0.588889	12.4828	22.9091	0.0226	0.4647	2.6984	1.8461	442.718	2	884.428	884.429	0	-1.4	1415	Non	262.99	92.7	92.7	2.42	10	>sp|Q8N201|INT1_HUMAN Integrator complex subunit 1 OS=Homo sapiens OX=9606 GN=INTS1 PE=1 SV=2	9249	elmo_20221104_op_makl_mhc_proj6_jjn3_class_i_20perc_rep1.ScanId;v=1;d1=7808.7808.2	controllerType=0 controllerNumber=1 scan=7808	12.3953
9	D.SVM[+15,995]DHHFRK.P	SVMDHHFRK	M[+16]	-1.13333	0.0137	0.3742	13.4976	15.4045	1.4566	12.0435	391.525	3	1172.56	1172.56	0	-2.8	338	Non	236.49	104.36	104.36	1.49	1	>sp|Q8NC51|PAIRB_HUMAN Plasminogen activator inhibitor 1 RNA-binding protein OS=Homo sapiens OX=9606 GN=SERBP1 PE=1 SV=2	9555	elmo_20221104_op_makl_mhc_proj6_jjn3_class_i_20perc_rep1.ScanId;v=1;d1=2900.2900.3	controllerType=0 controllerNumber=1 scan=2900	5.8358
9	M.LPHAPGVQM[+15,995].Q	LPHAPGVQM	M[+16]	0.155556	11.3559	13.5586	0.0171	0.7865	3.8952	1.3836	483.249	2	965.491	965.487	0	3.9	374	Non	235.96	94.91	94.91	1.7	5	>sp|Q92769|HDAC2_HUMAN Histone deacetylase 2 OS=Homo sapiens OX=9606 GN=HDAC2 PE=1 SV=2	10347	elmo_20221104_op_makl_mhc_proj6_jjn3_class_i_20perc_rep1.ScanId;v=1;d1=16071.16071.2	controllerType=0 controllerNumber=1 scan=16071	26.7796
9	T.YPKGAGEM[+15,995]L.E	YPKGAGEML	M[+16]	-0.4	28.75	20.642	0.0525	0.6985	3.566	1.667	491.238	2	981.469	981.471	0	-1.8	38	Non	336.3	121.79	121.79	2.03	2	>sp|Q96DE5|APC16_HUMAN Anaphase-promoting complex subunit 16 OS=Homo sapiens OX=9606 GN=ANAPC16 PE=1 SV=1	10698	elmo_20221104_op_makl_mhc_proj6_jjn3_class_i_20perc_rep1.ScanId;v=1;d1=13240.13240.2	controllerType=0 controllerNumber=1 scan=13240	21.2764
9	Q.APRLPSTM[+15,995]L.L	APRLPSTML	M[+16]	0.233333	10.6655	16.2697	0.0018	0.4594	5.4237	1.8352	501.276	2	1001.54	1001.54	0	-1	106	Non	429.63	115.75	115.75	2.34	2	>sp|Q96RI0|PAR4_HUMAN Proteinase-activated receptor 4 OS=Homo sapiens OX=9606 GN=F2RL3 PE=1 SV=3	11257	elmo_20221104_op_makl_mhc_proj6_jjn3_class_i_20perc_rep1.ScanId;v=1;d1=24867.24867.2	controllerType=0 controllerNumber=1 scan=24867	44.9971
9	A.RPNNAYTAM[+15,995].S	RPNNAYTAM	M[+16]	-1.06667	11.1525	18.9145	0.0125	0.8638	3.0156	1.9507	527.241	2	1053.48	1053.48	0	-2.7	43	Non	230.32	72.42	72.42	1.81	6	>sp|Q9Y5A9|YTHD2_HUMAN YTH domain-containing family protein 2 OS=Homo sapiens OX=9606 GN=YTHDF2 PE=1 SV=2	14668	elmo_20221104_op_makl_mhc_proj6_jjn3_class_i_20perc_rep1.ScanId;v=1;d1=4616.4616.2	controllerType=0 controllerNumber=1 scan=4616	8.1683
10	Y.SPYPTKTQTM[+15,995].R	SPYPTKTQTM	M[+16]	-1.29	9.2024	10.3685	0.0152	0.2769	0.5199	2.7566	585.278	2	1169.55	1169.55	0	-0.9	164	Non	499.33	228.15	228.15	2.69	6	>sp|P04843|RPN1_HUMAN Dolichyl-diphosphooligosaccharide--protein glycosyltransferase subunit 1 OS=Homo sapiens OX=9606 GN=RPN1 PE=1 SV=1	2177	elmo_20221104_op_makl_mhc_proj6_jjn3_class_i_20perc_rep1.ScanId;v=1;d1=6572.6572.2	controllerType=0 controllerNumber=1 scan=6572	10.6806
10	L.SPM[+15,995]PPSEVKL.Q	SPMPPSEVKL	M[+16]	-0.39	10.5941	15.7053	0.0152	1.2881	6.2482	1.9707	550.784	2	1100.56	1100.57	0	-4.8	144	Non	399.54	217.15	217.15	2.05	2	>sp|Q9BWG6|SCNM1_HUMAN Sodium channel modifier 1 OS=Homo sapiens OX=9606 GN=SCNM1 PE=1 SV=1	11824	elmo_20221104_op_makl_mhc_proj6_jjn3_class_i_20perc_rep1.ScanId;v=1;d1=22810.22810.2	controllerType=0 controllerNumber=1 scan=22810	40.5428
9	L.VM[+15,995]APRTVLL.L	VMAPRTVLL	M[+16]	1.43333	3.2412	4.7208	1.6867	0.2001	0.3007	0.6745	508.301	2	1015.59	1015.6	0	-2.9	3	Non	444.24	190.17	190.17	3.16	14	>sp|P01889|HLAB_HUMAN HLA class I histocompatibility antigen, B alpha chain OS=Homo sapiens OX=9606 GN=HLA-B PE=1 SV=3	2030	elmo_20221104_op_makl_mhc_proj6_jjn3_class_i_20perc_rep1.ScanId;v=1;d1=28664.28664.2	controllerType=0 controllerNumber=1 scan=28664	53.6698
9	A.VM[+15,995]APRTLLL.L	VMAPRTLLL	M[+16]	1.38889	2.3061	5.795	1.7074	0.2069	0.292	0.7706	515.308	2	1029.61	1029.61	0	-4	3	Non	383.92	154.29	154.29	3.01	5	>sp|P04439|HLAA_HUMAN HLA class I histocompatibility antigen, A alpha chain OS=Homo sapiens OX=9606 GN=HLA-A PE=1 SV=2	2160	elmo_20221104_op_makl_mhc_proj6_jjn3_class_i_20perc_rep1.ScanId;v=1;d1=33108.33108.2	controllerType=0 controllerNumber=1 scan=33108	64.4101
9	Y.IPDGHTKEM[+15,995].P	IPDGHTKEM	M[+16]	-1.15556	10.6167	25.3421	0.048	0.3088	0.9154	0.1095	522.244	2	1043.48	1043.48	0	-1.5	702	Non	277.92	117.73	117.73	1.47	1	>sp|P07814|SYEP_HUMAN Bifunctional glutamate/proline--tRNA ligase OS=Homo sapiens OX=9606 GN=EPRS1 PE=1 SV=5	2348	elmo_20221104_op_makl_mhc_proj6_jjn3_class_i_20perc_rep1.ScanId;v=1;d1=3834.3834.2	controllerType=0 controllerNumber=1 scan=3834	7.1948
9	R.SADEPM[+15,995]TTF.V	SADEPMTTF	M[+16]	-0.477778	7.9637	9.4891	0.7839	0.5429	0.2257	0.0017	1014.41	1	1014.41	1014.41	0	0.1	280	Non	451.91	260.16	260.16	3.25	5	>sp|P23193|TCEA1_HUMAN Transcription elongation factor A protein 1 OS=Homo sapiens OX=9606 GN=TCEA1 PE=1 SV=2	3431	elmo_20221104_op_makl_mhc_proj6_jjn3_class_i_20perc_rep1.ScanId;v=1;d1=19219.19219.1	controllerType=0 controllerNumber=1 scan=19219	33.2121
9	L.LPKARPM[+15,995]SL.S	LPKARPMSL	M[+16]	-0.122222	15.8815	8.1135	0.0122	0.0277	1.4434	1.7058	343.534	3	1028.59	1028.59	0	-3.2	1341	Non	195.55	10.82	10.82	1.32	16	>sp|P42695|CNDD3_HUMAN Condensin-2 complex subunit D3 OS=Homo sapiens OX=9606 GN=NCAPD3 PE=1 SV=2	4243	elmo_20221104_op_makl_mhc_proj6_jjn3_class_i_20perc_rep1.ScanId;v=1;d1=11891.11891.3	controllerType=0 controllerNumber=1 scan=11891	18.9525
9	A.APRPPPKPM[+15,995].-	APRPPPKPM	M[+16]	-1.41111	6.9835	11.9306	0.0013	0.5752	1.9285	1.899	336.19	3	1006.56	1006.55	0	5	107	Non	207.72	71.05	71.05	1.53	7	>sp|P62854|RS26_HUMAN 40S ribosomal protein S26 OS=Homo sapiens OX=9606 GN=RPS26 PE=1 SV=3	5283	elmo_20221104_op_makl_mhc_proj6_jjn3_class_i_20perc_rep1.ScanId;v=1;d1=4711.4711.3	controllerType=0 controllerNumber=1 scan=4711	8.286
9	R.TPRPM[+15,995]TAEL.A	TPRPMTAEL	M[+16]	-0.566667	14.2707	8.896	0.0024	0.1789	1.8732	1.8415	516.262	2	1031.52	1031.52	0	-1.8	1227	Non	305.45	79.42	79.42	1.96	9	>sp|P78357|CNTP1_HUMAN Contactin-associated protein 1 OS=Homo sapiens OX=9606 GN=CNTNAP1 PE=1 SV=1	5375	elmo_20221104_op_makl_mhc_proj6_jjn3_class_i_20perc_rep1.ScanId;v=1;d1=14088.14088.2	controllerType=0 controllerNumber=1 scan=14088	22.7674
9	R.LPRPPPPEM[+15,995].P	LPRPPPPEM	M[+16]	-1.14444	6.4909	6.8172	0.0021	0.2227	0.7081	0.7572	525.275	2	1049.54	1049.54	0	-1.5	342	Non	407.04	154.86	154.86	3.14	5	>sp|Q00325|MPCP_HUMAN Phosphate carrier protein, mitochondrial OS=Homo sapiens OX=9606 GN=SLC25A3 PE=1 SV=2	5508	elmo_20221104_op_makl_mhc_proj6_jjn3_class_i_20perc_rep1.ScanId;v=1;d1=15003.15003.2	controllerType=0 controllerNumber=1 scan=15003	24.7224
9	T.RPM[+15,995]DKTVVF.V	RPMDKTVVF	M[+16]	-0.122222	5.9905	7.8348	0.0058	0.145	0.5262	1.0565	554.794	2	1108.58	1108.58	0	-1.3	963	Non	310.08	48.78	48.78	1.93	5	>sp|Q8NG31|KNL1_HUMAN Kinetochore scaffold 1 OS=Homo sapiens OX=9606 GN=KNL1 PE=1 SV=3	9715	elmo_20221104_op_makl_mhc_proj6_jjn3_class_i_20perc_rep1.ScanId;v=1;d1=15158.15158.2	controllerType=0 controllerNumber=1 scan=15158	25.0135
9	E.RPM[+15,995]PGTHTV.T	RPMPGTHTV	M[+16]	-0.733333	6.8524	5.4411	0.0065	0.1992	1.4159	0.6981	506.255	2	1011.5	1011.5	0	-0.9	241	Non	431.02	170.29	170.29	3.14	6	>sp|Q92597|NDRG1_HUMAN Protein NDRG1 OS=Homo sapiens OX=9606 GN=NDRG1 PE=1 SV=1	10291	elmo_20221104_op_makl_mhc_proj6_jjn3_class_i_20perc_rep1.ScanId;v=1;d1=4238.4238.2	controllerType=0 controllerNumber=1 scan=4238	7.7003
9	P.SPKPPTSM[+15,995]F.A	SPKPPTSMF	M[+16]	-0.7	6.5495	5.7205	0.0049	0.5753	0.6742	1.2093	504.246	2	1007.49	1007.49	0	-1.4	213	Non	322.49	109.23	109.23	2.81	4	>sp|Q99081|HTF4_HUMAN Transcription factor 12 OS=Homo sapiens OX=9606 GN=TCF12 PE=1 SV=1	11349	elmo_20221104_op_makl_mhc_proj6_jjn3_class_i_20perc_rep1.ScanId;v=1;d1=16282.16282.2	controllerType=0 controllerNumber=1 scan=16282	27.2173
9	S.NPYSRLM[+15,995]AL.K	NPYSRLMAL	M[+16]	-0.0444444	12.674	3.8967	0.0164	0.0061	1.4152	1.7889	540.779	2	1080.55	1080.55	0	0.9	51	Non	320.41	105.26	105.26	1.64	2	>sp|Q9GZZ9|UBA5_HUMAN Ubiquitin-like modifier-activating enzyme 5 OS=Homo sapiens OX=9606 GN=UBA5 PE=1 SV=1	12173	elmo_20221104_op_makl_mhc_proj6_jjn3_class_i_20perc_rep1.ScanId;v=1;d1=26804.26804.2	controllerType=0 controllerNumber=1 scan=26804	49.2266
9	L.TEM[+15,995]ERTLAL.L	TEMERTLAL	M[+16]	-0.177778	12.511	8.1114	1.2529	0.0119	1.3329	1.8523	540.272	2	1079.54	1079.54	0	-2.6	141	Non	455.08	212.38	212.38	2.36	1	>sp|Q9NWU2|GID8_HUMAN Glucose-induced degradation protein 8 homolog OS=Homo sapiens OX=9606 GN=GID8 PE=1 SV=1	13258	elmo_20221104_op_makl_mhc_proj6_jjn3_class_i_20perc_rep1.ScanId;v=1;d1=20496.20496.2	controllerType=0 controllerNumber=1 scan=20496	35.7756
9	A.YPAQITPKM[+15,995].C	YPAQITPKM	M[+16]	-0.488889	12.3981	6.5854	0.0524	0.3017	0.7381	0.8733	532.777	2	1064.55	1064.54	0	1.8	364	Non	388.44	184.3	184.3	1.6	1	>sp|Q9NX74|DUS2L_HUMAN tRNA-dihydrouridine(20) synthase [NAD(P)+]-like OS=Homo sapiens OX=9606 GN=DUS2 PE=1 SV=1	13290	elmo_20221104_op_makl_mhc_proj6_jjn3_class_i_20perc_rep1.ScanId;v=1;d1=14906.14906.2	controllerType=0 controllerNumber=1 scan=14906	24.5075
9	G.M[+15,995]PSPVSPKL.S	MPSPVSPKL	M[+16]	-0.0444444	9.3766	5.6634	0.0194	0.2183	1.0696	0.5115	486.265	2	971.523	971.523	0	0.4	1053	Non	368.96	126.56	126.56	1.91	1	>sp|Q9UHB7|AFF4_HUMAN AF4/FMR2 family member 4 OS=Homo sapiens OX=9606 GN=AFF4 PE=1 SV=1	13791	elmo_20221104_op_makl_mhc_proj6_jjn3_class_i_20perc_rep1.ScanId;v=1;d1=19526.19526.2	controllerType=0 controllerNumber=1 scan=19526	33.807
9	E.KIYERTM[+15,995]AV.L	KIYERTMAV	M[+16]	-0.166667	1.1195	4.2216	1.0194	0.2894	0.5722	1.476	563.799	2	1126.59	1126.59	0	-0.7	131	Non	281.93	49.88	49.88	1.89	6	>sp|O43674|NDUB5_HUMAN NADH dehydrogenase [ubiquinone] 1 beta subcomplex subunit 5, mitochondrial OS=Homo sapiens OX=9606 GN=NDUFB5 PE=1 SV=1	885	elmo_20221104_op_makl_mhc_proj6_jjn3_class_i_20perc_rep1.ScanId;v=1;d1=7962.7962.2	controllerType=0 controllerNumber=1 scan=7962	12.62
9	S.DEHAREM[+15,995]C[+119,004]L.R	DEHAREMCL	C[+119], M[+16]	-0.911111	56.875	25.8947	8.6568	0.3433	19	9.3043	619.732	2	1238.46	1238.46	0	-2	661	Non	416.37	285.13	285.13	3.93	7	>sp|Q9HCS7|SYF1_HUMAN Pre-mRNA-splicing factor SYF1 OS=Homo sapiens OX=9606 GN=XAB2 PE=1 SV=2	12772	elmo_20221104_op_makl_mhc_proj6_jjn3_class_i_20perc_rep1.ScanId;v=1;d1=5126.5126.2	controllerType=0 controllerNumber=1 scan=5126	8.8047
8	L.YQAAHC[+119,004]VL.A	YQAAHCVL	C[+119]	0.7625	60.8333	51.5789	12.5906	1.1808	3.5828	2.4609	512.222	2	1023.44	1023.44	0	-0.8	18	Non	353.02	136.89	136.89	1.9	1	>sp|Q9H633|RPP21_HUMAN Ribonuclease P protein subunit p21 OS=Homo sapiens OX=9606 GN=RPP21 PE=1 SV=1	12469	elmo_20221104_op_makl_mhc_proj6_jjn3_class_i_20perc_rep1.ScanId;v=1;d1=12816.12816.2	controllerType=0 controllerNumber=1 scan=12816	20.4489
9	Y.DRNKC[+119,004]YTAV.V	DRNKCYTAV	C[+119]	-0.988889	49	19.6405	22.95	0.2474	6.4818	32.6	594.76	2	1188.51	1188.51	0	-0.7	127	Non	240.68	84.35	84.35	2.28	13	>sp|P01591|IGJ_HUMAN Immunoglobulin J chain OS=Homo sapiens OX=9606 GN=JCHAIN PE=1 SV=4	1984	elmo_20221104_op_makl_mhc_proj6_jjn3_class_i_20perc_rep1.ScanId;v=1;d1=5341.5341.2	controllerType=0 controllerNumber=1 scan=5341	9.0743
9	R.ILNSHC[+119,004]FAR.E	ILNSHCFAR	C[+119]	0.377778	2.0208	0.4263	32.9167	31.9655	9	38.3333	393.851	3	1179.54	1179.54	0	-2.4	9	Non	299.53	118.29	118.29	2.05	2	>sp|P54368|OAZ1_HUMAN Ornithine decarboxylase antizyme 1 OS=Homo sapiens OX=9606 GN=OAZ1 PE=1 SV=3	4881	elmo_20221104_op_makl_mhc_proj6_jjn3_class_i_20perc_rep1.ScanId;v=1;d1=11038.11038.3	controllerType=0 controllerNumber=1 scan=11038	17.5726
9	L.RLFC[+119,004]VGFTK.K	RLFCVGFTK	C[+119]	0.733333	0.093	4.7607	29.3529	39.9231	9.7037	40	595.297	2	1189.59	1189.59	0	1.2	136	Non	370.33	108.42	108.42	2.37	8	>sp|P61247|RS3A_HUMAN 40S ribosomal protein S3a OS=Homo sapiens OX=9606 GN=RPS3A PE=1 SV=2	5180	elmo_20221104_op_makl_mhc_proj6_jjn3_class_i_20perc_rep1.ScanId;v=1;d1=26585.26585.2	controllerType=0 controllerNumber=1 scan=26585	48.7162
9	Q.DVAQRC[+119,004]KEL.G	DVAQRCKEL	C[+119]	-0.733333	46	7.8534	3.8062	0.4636	9.7824	6.8396	590.775	2	1180.54	1180.54	0	-1.1	80	Non	393.81	167.54	167.54	2.36	1	>sp|P62263|RS14_HUMAN 40S ribosomal protein S14 OS=Homo sapiens OX=9606 GN=RPS14 PE=1 SV=3	5238	elmo_20221104_op_makl_mhc_proj6_jjn3_class_i_20perc_rep1.ScanId;v=1;d1=5264.5264.2	controllerType=0 controllerNumber=1 scan=5264	8.9775
9	F.RPQKVC[+119,004]SFL.-	RPQKVCSFL	C[+119]	-0.111111	25	23.42	0.1049	4.0994	13.0345	4.7213	598.797	2	1196.59	1196.59	0	-3.2	60	Non	387.33	113.2	113.2	3.15	3	>sp|P63218|GBG5_HUMAN Guanine nucleotide-binding protein G(I)/G(S)/G(O) subunit gamma-5 OS=Homo sapiens OX=9606 GN=GNG5 PE=1 SV=3	5325	elmo_20221104_op_makl_mhc_proj6_jjn3_class_i_20perc_rep1.ScanId;v=1;d1=16928.16928.2	controllerType=0 controllerNumber=1 scan=16928	28.6153
9	I.APGDERQC[+119,004]L.P	APGDERQCL	C[+119]	-0.988889	23.8571	55	0.1505	3.8256	20.2083	3.5639	554.23	2	1107.45	1107.46	0	-2.2	1492	Non	169.49	48.35	48.35	1.33	39	>sp|P78527|PRKDC_HUMAN DNA-dependent protein kinase catalytic subunit OS=Homo sapiens OX=9606 GN=PRKDC PE=1 SV=3	5406	elmo_20221104_op_makl_mhc_proj6_jjn3_class_i_20perc_rep1.ScanId;v=1;d1=7705.7705.2	controllerType=0 controllerNumber=1 scan=7705	12.2521
9	G.ATLSIC[+119,004]SPK.-	ATLSICSPK	C[+119]	0.533333	0.2341	4.2327	29.6471	52.6923	13.9885	36.5	519.751	2	1038.49	1038.5	0	-1.3	622	Non	169.75	47.64	47.64	1.85	4	>sp|Q14258|TRI25_HUMAN E3 ubiquitin/ISG15 ligase TRIM25 OS=Homo sapiens OX=9606 GN=TRIM25 PE=1 SV=2	6483	elmo_20221104_op_makl_mhc_proj6_jjn3_class_i_20perc_rep1.ScanId;v=1;d1=15958.15958.2	controllerType=0 controllerNumber=1 scan=15958	26.5528
9	S.DAAGVFC[+119,004]IR.G	DAAGVFCIR	C[+119]	1.02222	17.0947	0.0524	30.2	18.7746	27.5	46.5	535.74	2	1070.47	1070.48	0	-2.3	187	Non	367.13	98.12	98.12	2.07	3	>sp|Q3B726|RPA43_HUMAN DNA-directed RNA polymerase I subunit RPA43 OS=Homo sapiens OX=9606 GN=POLR1F PE=1 SV=1	15863	elmo_20221104_op_makl_mhc_proj6_jjn3_class_i_20perc_rep1.ScanId;v=1;d1=27697.27697.2	controllerType=0 controllerNumber=1 scan=27697	51.3462
9	R.DHLTRC[+119,004]LAL.H	DHLTRCLAL	C[+119]	0.422222	44.5	14.3889	9.9738	0.0078	3.4462	8.4415	580.779	2	1160.55	1160.56	0	-4	727	Non	427.31	130.42	130.42	2.07	1	>sp|Q8IZ83|A16A1_HUMAN Aldehyde dehydrogenase family 16 member A1 OS=Homo sapiens OX=9606 GN=ALDH16A1 PE=1 SV=2	16424	elmo_20221104_op_makl_mhc_proj6_jjn3_class_i_20perc_rep1.ScanId;v=1;d1=22337.22337.2	controllerType=0 controllerNumber=1 scan=22337	39.6204
9	A.DAAGPGC[+119,004]PR.C	DAAGPGCPR	C[+119]	-0.655556	10.9233	0.2001	13.891	20.9153	26.1818	29.875	481.693	2	962.379	962.382	0	-2.7	97	Non	264.59	81.45	81.45	1.64	2	>sp|Q8NCN4|RN169_HUMAN E3 ubiquitin-protein ligase RNF169 OS=Homo sapiens OX=9606 GN=RNF169 PE=1 SV=2	9574	elmo_20221104_op_makl_mhc_proj6_jjn3_class_i_20perc_rep1.ScanId;v=1;d1=2242.2242.2	controllerType=0 controllerNumber=1 scan=2242	4.3486
9	M.KIRDVTKC[+119,004]L.E	KIRDVTKCL	C[+119]	-0.166667	6.9133	13.7414	0.3943	7.9388	5.18	6.6	398.885	3	1194.64	1194.63	0	6.2	72	Non	293.88	181.64	181.64	1.79	13	>sp|Q99613|EIF3C_HUMAN Eukaryotic translation initiation factor 3 subunit C OS=Homo sapiens OX=9606 GN=EIF3C PE=1 SV=1	11417	elmo_20221104_op_makl_mhc_proj6_jjn3_class_i_20perc_rep1.ScanId;v=1;d1=10890.10890.3	controllerType=0 controllerNumber=1 scan=10890	17.2973
9	M.DYIKGRC[+119,004]SR.E	DYIKGRCSR	C[+119]	-1.32222	15.5407	0.025	28.2778	10.703	13.3333	49	406.188	3	1216.55	1216.56	0	-4.3	223	Non	277.55	115.25	115.25	1.46	3	>sp|Q9NR56|MBNL1_HUMAN Muscleblind-like protein 1 OS=Homo sapiens OX=9606 GN=MBNL1 PE=1 SV=2	12986	elmo_20221104_op_makl_mhc_proj6_jjn3_class_i_20perc_rep1.ScanId;v=1;d1=3682.3682.3	controllerType=0 controllerNumber=1 scan=3682	6.9696
10	S.TVLC[+119,004]QPTGGK.A	TVLCQPTGGK	C[+119]	-0.07	0.5976	11.7148	46	81.25	44	49	561.767	2	1122.53	1122.53	0	-1	61	Non	422.41	152.54	152.54	2.36	1	>sp|P42677|RS27_HUMAN 40S ribosomal protein S27 OS=Homo sapiens OX=9606 GN=RPS27 PE=1 SV=3	4236	elmo_20221104_op_makl_mhc_proj6_jjn3_class_i_20perc_rep1.ScanId;v=1;d1=8305.8305.2	controllerType=0 controllerNumber=1 scan=8305	13.1909
10	L.RLFC[+119,004]VGFTKK.R	RLFCVGFTKK	C[+119]	0.27	0.0487	9.5216	43.4	70.7143	13.5747	40	439.897	3	1317.68	1317.68	0	-3.4	136	Non	449.56	331.41	331.41	3.66	8	>sp|P61247|RS3A_HUMAN 40S ribosomal protein S3a OS=Homo sapiens OX=9606 GN=RPS3A PE=1 SV=2	5180	elmo_20221104_op_makl_mhc_proj6_jjn3_class_i_20perc_rep1.ScanId;v=1;d1=20070.20070.3	controllerType=0 controllerNumber=1 scan=20070	34.9582
11	Q.VPDAKKAC[+119,004]TYI.R	VPDAKKACTYI	C[+119]	-0.00909091	44	54.2105	1.758	19.3617	36	5.2071	443.216	3	1327.63	1327.64	0	-4.2	65	Non	131.54	44.56	44.56	1.32	27	>sp|P04844|RPN2_HUMAN Dolichyl-diphosphooligosaccharide--protein glycosyltransferase subunit 2 OS=Homo sapiens OX=9606 GN=RPN2 PE=1 SV=3	2178	elmo_20221104_op_makl_mhc_proj6_jjn3_class_i_20perc_rep1.ScanId;v=1;d1=15801.15801.3	controllerType=0 controllerNumber=1 scan=15801	26.2523
11	G.RLADKSVLVC[+119,004]K.N	RLADKSVLVCK	C[+119]	0.336364	0.023	7.7469	40.1667	63.0769	18.8125	30.6667	450.912	3	1350.72	1350.72	0	-1.1	412	Non	241.94	126.49	126.49	1.93	6	>sp|Q15021|CND1_HUMAN Condensin complex subunit 1 OS=Homo sapiens OX=9606 GN=NCAPD2 PE=1 SV=3	6688	elmo_20221104_op_makl_mhc_proj6_jjn3_class_i_20perc_rep1.ScanId;v=1;d1=9532.9532.3	controllerType=0 controllerNumber=1 scan=9532	15.1074
11	S.DNISKENC[+119,004]VFR.S	DNISKENCVFR	C[+119]	-0.836364	27.7	0.2974	71.25	53.4615	50	75	481.882	3	1443.63	1443.64	0	-1.8	133	Non	305.8	209.05	209.05	2.33	2	>sp|Q8IUX1|T126B_HUMAN Complex I assembly factor TMEM126B, mitochondrial OS=Homo sapiens OX=9606 GN=TMEM126B PE=1 SV=2	8923	elmo_20221104_op_makl_mhc_proj6_jjn3_class_i_20perc_rep1.ScanId;v=1;d1=13965.13965.3	controllerType=0 controllerNumber=1 scan=13965	22.5273
8	A.C[+119,004]RVNHVTL.S	CRVNHVTL	C[+119]	0.35	60	48.8	21.2979	0.9511	1.4674	25.3077	530.754	2	1060.5	1060.5	0	-1.5	100	Non	334.33	19.95	19.95	1.55	3	>sp|P61769|B2MG_HUMAN Beta-2-microglobulin OS=Homo sapiens OX=9606 GN=B2M PE=1 SV=1	5204	elmo_20221104_op_makl_mhc_proj6_jjn3_class_i_20perc_rep1.ScanId;v=1;d1=8562.8562.2	controllerType=0 controllerNumber=1 scan=8562	13.6425
9	D.SPKGC[+119,004]GTVL.L	SPKGCGTVL	C[+119]	0.3	18.378	26.6176	0.0116	0.7672	6.886	2.8696	490.73	2	980.452	980.454	0	-1.9	130	Non	34.43	2.97	2.97	1.3	5	>sp|Q07020|RL18_HUMAN 60S ribosomal protein L18 OS=Homo sapiens OX=9606 GN=RPL18 PE=1 SV=2	5820	elmo_20221104_op_makl_mhc_proj6_jjn3_class_i_20perc_rep1.ScanId;v=1;d1=8035.8035.3	controllerType=0 controllerNumber=1 scan=8035	12.722
9	E.VPKLKVC[+119,004]AL.R	VPKLKVCAL	C[+119]	1.21111	30.6429	12.0743	0.0448	0.1043	3.7945	4.205	545.309	2	1089.61	1089.62	0	-5.4	95	Non	296.62	129.7	129.7	2.35	5	>sp|Q07020|RL18_HUMAN 60S ribosomal protein L18 OS=Homo sapiens OX=9606 GN=RPL18 PE=1 SV=2	5820	elmo_20221104_op_makl_mhc_proj6_jjn3_class_i_20perc_rep1.ScanId;v=1;d1=22835.22835.2	controllerType=0 controllerNumber=1 scan=22835	40.595
9	D.NSFTPPC[+119,004]QR.M	NSFTPPCQR	C[+119]	-1.21111	1.7989	0.0676	17.6471	15.2809	5.9262	14.0235	584.746	2	1168.49	1168.49	0	-1.6	1224	Non	329.41	168.98	168.98	2.22	1	>sp|Q13085|ACACA_HUMAN Acetyl-CoA carboxylase 1 OS=Homo sapiens OX=9606 GN=ACACA PE=1 SV=2	6083	elmo_20221104_op_makl_mhc_proj6_jjn3_class_i_20perc_rep1.ScanId;v=1;d1=10098.10098.2	controllerType=0 controllerNumber=1 scan=10098	15.995
9	Q.ERFERC[+119,004]LDL.Y	ERFERCLDL	C[+119]	-0.733333	25.0769	8.6812	17.0235	0.0125	0.9298	14.0118	650.292	2	1299.58	1299.58	0	-4.4	362	Non	174.62	51.18	51.18	1.32	8	>sp|Q14137|BOP1_HUMAN Ribosome biogenesis protein BOP1 OS=Homo sapiens OX=9606 GN=BOP1 PE=1 SV=2	6430	elmo_20221104_op_makl_mhc_proj6_jjn3_class_i_20perc_rep1.ScanId;v=1;d1=22324.22324.2	controllerType=0 controllerNumber=1 scan=22324	39.5954
9	C.NRLGQHSC[+119,004]L.R	NRLGQHSCL	C[+119]	-0.644444	28.8125	21.6212	7.9473	0.0458	0.5834	15.4638	573.76	2	1146.51	1146.51	0	-2.3	179	Non	343.06	89.15	89.15	1.89	1	>sp|Q9Y3S2|ZN330_HUMAN Zinc finger protein 330 OS=Homo sapiens OX=9606 GN=ZNF330 PE=1 SV=1	14571	elmo_20221104_op_makl_mhc_proj6_jjn3_class_i_20perc_rep1.ScanId;v=1;d1=5493.5493.2	controllerType=0 controllerNumber=1 scan=5493	9.2631
9	E.YPNRGNTC[+119,004]L.E	YPNRGNTCL	C[+119]	-1.02222	30.6429	26.8235	0.061	0.5093	6.1077	0.6991	578.746	2	1156.48	1156.49	0	-2.5	10	Non	279.87	152.51	152.51	1.87	1	>sp|Q8WUH1|CHUR_HUMAN Protein Churchill OS=Homo sapiens OX=9606 GN=CHURC1 PE=1 SV=3	16719	elmo_20221104_op_makl_mhc_proj6_jjn3_class_i_20perc_rep1.ScanId;v=1;d1=10472.10472.2	controllerType=0 controllerNumber=1 scan=10472	16.5406
9	S.SPRGPGC[+119,004]SL.R	SPRGPGCSL	C[+119]	-0.422222	10.8153	13.3517	0.0011	0.2377	3.6885	1.4864	496.717	2	992.427	992.429	0	-1.5	20	Non	393.31	177.8	177.8	3.15	3	>sp|Q9NQT4|EXOS5_HUMAN Exosome complex component RRP46 OS=Homo sapiens OX=9606 GN=EXOSC5 PE=1 SV=1	12941	elmo_20221104_op_makl_mhc_proj6_jjn3_class_i_20perc_rep1.ScanId;v=1;d1=7295.7295.2	controllerType=0 controllerNumber=1 scan=7295	11.7115
9	Q.KPYSGGLC[+119,004]L.Q	KPYSGGLCL	C[+119]	0.188889	8.9394	18.6838	0.0167	0.5234	3.3954	1.3546	528.745	2	1056.48	1056.49	0	-2.2	308	Non	343.84	103.08	103.08	1.9	1	>sp|Q9NYF3|FA53C_HUMAN Protein FAM53C OS=Homo sapiens OX=9606 GN=FAM53C PE=1 SV=1	22215	elmo_20221104_op_makl_mhc_proj6_jjn3_class_i_20perc_rep1.ScanId;v=1;d1=22926.22926.2	controllerType=0 controllerNumber=1 scan=22926	40.7862
8	G.SPSNSSIL.S	SPSNSSIL		-5.55112e-17	39.3333	67.5	0.329	4.35	14.7101	5.4995	804.409	1	804.409	804.41	0	-1.2	210	Non	519.12	11.5	11.5	1.33	2	>sp|A8K830-2|COLC2_HUMAN Isoform 2 of Colorectal cancer-associated protein 2 OS=Homo sapiens OX=9606 GN=COLCA2	23065	elmo_20221104_op_makl_mhc_proj6_jjn3_class_i_20perc_rep1.ScanId;v=1;d1=19288.19288.1	controllerType=0 controllerNumber=1 scan=19288	33.3489
8	L.PGRPGLTL.L	PGRPGLTL		-0.2	55.625	62.7273	0.9859	13.6859	30.5714	10.6787	405.745	2	810.482	810.483	0	-1.4	199	Non	406.45	65.83	65.83	1.72	1	>sp|B3EWF7|EP2A2_HUMAN Laforin, isoform 9 OS=Homo sapiens OX=9606 GN=EPM2A PE=1 SV=1	14996	elmo_20221104_op_makl_mhc_proj6_jjn3_class_i_20perc_rep1.ScanId;v=1;d1=21894.21894.2	controllerType=0 controllerNumber=1 scan=21894	38.7129
8	K.TLGPILKK.I	TLGPILKK		0.2	0.8619	13	53.3333	60.3846	25.6364	40.6667	435.294	2	869.581	869.582	0	-1.3	168	Non	321.9	57.38	57.38	1.64	2	>sp|O00458|IFRD1_HUMAN Interferon-related developmental regulator 1 OS=Homo sapiens OX=9606 GN=IFRD1 PE=1 SV=4	15017	elmo_20221104_op_makl_mhc_proj6_jjn3_class_i_20perc_rep1.ScanId;v=1;d1=14670.14670.2	controllerType=0 controllerNumber=1 scan=14670	23.9989
8	T.VSTLHHVL.Q	VSTLHHVL		1.0125	48.3333	48.6	7.9107	3.0693	5.2459	1.2345	453.264	2	905.52	905.52	0	0	260	Non	417.09	123.63	123.63	1.92	1	>sp|O00764|PDXK_HUMAN Pyridoxal kinase OS=Homo sapiens OX=9606 GN=PDXK PE=1 SV=1	349	elmo_20221104_op_makl_mhc_proj6_jjn3_class_i_20perc_rep1.ScanId;v=1;d1=13281.13281.2	controllerType=0 controllerNumber=1 scan=13281	21.3611
8	V.DRTGHIKL.V	DRTGHIKL		-0.9875	58.125	33.8824	16.6538	0.1074	3.3822	26.1538	313.85	3	939.536	939.537	0	-1.4	230	Non	299.96	95.92	95.92	1.47	3	>sp|O14578|CTRO_HUMAN Citron Rho-interacting kinase OS=Homo sapiens OX=9606 GN=CIT PE=1 SV=2	382	elmo_20221104_op_makl_mhc_proj6_jjn3_class_i_20perc_rep1.ScanId;v=1;d1=7737.7737.4	controllerType=0 controllerNumber=1 scan=7737	12.2941
8	D.DTISPYSR.M	DTISPYSR		-1.0875	19.5538	0.1276	37.625	26.0926	33.2	60	469.731	2	938.456	938.458	0	-2.4	304	Non	345.15	62.72	62.72	1.57	3	>sp|O15121|DEGS1_HUMAN Sphingolipid delta(4)-desaturase DES1 OS=Homo sapiens OX=9606 GN=DEGS1 PE=1 SV=1	555	elmo_20221104_op_makl_mhc_proj6_jjn3_class_i_20perc_rep1.ScanId;v=1;d1=12233.12233.2	controllerType=0 controllerNumber=1 scan=12233	19.503
8	K.LLGPVLVK.Q	LLGPVLVK		1.7375	1.6561	20.8025	56.875	61.5385	34.25	49	419.791	2	838.574	838.576	0	-2	59	Non	346.17	7.08	7.08	2.24	3	>sp|O15212|PFD6_HUMAN Prefoldin subunit 6 OS=Homo sapiens OX=9606 GN=PFDN6 PE=1 SV=1	585	elmo_20221104_op_makl_mhc_proj6_jjn3_class_i_20perc_rep1.ScanId;v=1;d1=29837.29837.5	controllerType=0 controllerNumber=1 scan=29837	56.4616
8	T.YYGSFVTR.A	YYGSFVTR		-0.25	15.4148	0.5737	46.25	30.2778	5.0222	42.5	496.743	2	992.479	992.484	0	-5.1	124	Non	280.45	70.76	70.76	1.73	7	>sp|O15372|EIF3H_HUMAN Eukaryotic translation initiation factor 3 subunit H OS=Homo sapiens OX=9606 GN=EIF3H PE=1 SV=1	632	elmo_20221104_op_makl_mhc_proj6_jjn3_class_i_20perc_rep1.ScanId;v=1;d1=22981.22981.2	controllerType=0 controllerNumber=1 scan=22981	40.8987
8	C.LYPRFVQR.C	LYPRFVQR		-0.575	3.4459	0.4357	45.6667	24.4394	3.9392	38	539.811	2	1078.61	1078.62	0	-1.1	538	Non	420.96	41.42	41.42	1.66	2	>sp|O43776|SYNC_HUMAN Asparagine--tRNA ligase, cytoplasmic OS=Homo sapiens OX=9606 GN=NARS1 PE=1 SV=1	921	elmo_20221104_op_makl_mhc_proj6_jjn3_class_i_20perc_rep1.ScanId;v=1;d1=18680.18680.2	controllerType=0 controllerNumber=1 scan=18680	32.033
8	V.DRAIHSRL.S	DRAIHSRL		-0.8	48	35.6923	14.0955	0.0686	3.8596	23.3529	323.185	3	967.541	967.543	0	-2.6	789	Non	423.44	62.46	62.46	1.95	2	>sp|O43933|PEX1_HUMAN Peroxisome biogenesis factor 1 OS=Homo sapiens OX=9606 GN=PEX1 PE=1 SV=1	965	elmo_20221104_op_makl_mhc_proj6_jjn3_class_i_20perc_rep1.ScanId;v=1;d1=4800.4800.3	controllerType=0 controllerNumber=1 scan=4800	8.3973
8	L.RPFLLRRI.K	RPFLLRRI		-0.025	30.5714	46.8333	0.6692	7.1018	17.7	21.5909	357.569	3	1070.69	1070.69	0	-1.7	389	Non	209.94	32.39	32.39	1.44	23	>sp|O60264|SMCA5_HUMAN SWI/SNF-related matrix-associated actin-dependent regulator of chromatin subfamily A member 5 OS=Homo sapiens OX=9606 GN=SMARCA5 PE=1 SV=1	987	elmo_20221104_op_makl_mhc_proj6_jjn3_class_i_20perc_rep1.ScanId;v=1;d1=21548.21548.3	controllerType=0 controllerNumber=1 scan=21548	38.0194
8	V.KIYVGLSK.M	KIYVGLSK		0.275	0.2974	18.9658	31.1538	55.2778	26.4545	53.75	454.284	2	907.561	907.561	0	0.2	411	Non	227.8	54.17	54.17	1.51	23	>sp|O60264|SMCA5_HUMAN SWI/SNF-related matrix-associated actin-dependent regulator of chromatin subfamily A member 5 OS=Homo sapiens OX=9606 GN=SMARCA5 PE=1 SV=1	987	elmo_20221104_op_makl_mhc_proj6_jjn3_class_i_20perc_rep1.ScanId;v=1;d1=14186.14186.2	controllerType=0 controllerNumber=1 scan=14186	22.9646
8	Q.PITPGPSI.P	PITPGPSI		0.2875	64.1667	70	1.751	19.1135	53	13.7857	781.444	1	781.444	781.445	0	-1.2	779	Non	478.76	12.69	12.69	1.98	4	>sp|O60341|KDM1A_HUMAN Lysine-specific histone demethylase 1A OS=Homo sapiens OX=9606 GN=KDM1A PE=1 SV=2	1014	elmo_20221104_op_makl_mhc_proj6_jjn3_class_i_20perc_rep1.ScanId;v=1;d1=26501.26501.1	controllerType=0 controllerNumber=1 scan=26501	48.5468
8	D.RLNKKVVL.L	RLNKKVVL		0.025	5.9194	19.4382	3.4492	1.4109	6.1901	4.7911	323.89	3	969.656	969.657	0	-0.7	1400	Non	206.13	34.41	34.41	1.32	35	>sp|O75643|U520_HUMAN U5 small nuclear ribonucleoprotein 200 kDa helicase OS=Homo sapiens OX=9606 GN=SNRNP200 PE=1 SV=2	1380	elmo_20221104_op_makl_mhc_proj6_jjn3_class_i_20perc_rep1.ScanId;v=1;d1=7219.7219.3	controllerType=0 controllerNumber=1 scan=7219	11.6008
8	L.DHYEKPEL.S	DHYEKPEL		-2.0875	47.3333	18.2821	9.8596	0.0086	2.6706	8.6374	515.744	2	1030.48	1030.48	0	-4.1	410	Non	537.08	264.8	264.8	2.35	3	>sp|O94855|SC24D_HUMAN Protein transport protein Sec24D OS=Homo sapiens OX=9606 GN=SEC24D PE=1 SV=2	1542	elmo_20221104_op_makl_mhc_proj6_jjn3_class_i_20perc_rep1.ScanId;v=1;d1=12747.12747.2	controllerType=0 controllerNumber=1 scan=12747	20.3282
8	D.NYIPVIKR.A	NYIPVIKR		-0.2	16.6638	0.1123	36.875	20.4576	7.5436	51.25	501.806	2	1002.6	1002.61	0	-4.9	114	Non	296.25	37.61	37.61	1.56	11	>sp|O94955|RHBT3_HUMAN Rho-related BTB domain-containing protein 3 OS=Homo sapiens OX=9606 GN=RHOBTB3 PE=1 SV=2	1574	elmo_20221104_op_makl_mhc_proj6_jjn3_class_i_20perc_rep1.ScanId;v=1;d1=19540.19540.2	controllerType=0 controllerNumber=1 scan=19540	33.8364
8	D.PTYIFHPR.C	PTYIFHPR		-0.7	15.1111	1.9402	40.1667	66	37	75	344.186	3	1030.54	1030.55	0	-3	708	Non	420.25	172.75	172.75	2.26	8	>sp|O95155|UBE4B_HUMAN Ubiquitin conjugation factor E4 B OS=Homo sapiens OX=9606 GN=UBE4B PE=1 SV=1	1611	elmo_20221104_op_makl_mhc_proj6_jjn3_class_i_20perc_rep1.ScanId;v=1;d1=17846.17846.3	controllerType=0 controllerNumber=1 scan=17846	30.3235
8	P.ERVVHYEI.-	ERVVHYEI		-0.3875	80	42.125	29.7647	0.5455	8.3	21.6818	522.782	2	1044.56	1044.55	0	9.6	179	Non	233.36	19.42	19.42	1.32	4	>sp|O95169|NDUB8_HUMAN NADH dehydrogenase [ubiquinone] 1 beta subcomplex subunit 8, mitochondrial OS=Homo sapiens OX=9606 GN=NDUFB8 PE=1 SV=1	1617	elmo_20221104_op_makl_mhc_proj6_jjn3_class_i_20perc_rep1.ScanId;v=1;d1=17696.17696.2	controllerType=0 controllerNumber=1 scan=17696	30.0396
8	I.EQVKHRTL.P	EQVKHRTL		-1.4125	61.6667	25.4737	7.9027	0.0888	4.5754	5.8081	337.529	3	1010.57	1010.57	0	-2	1466	Non	230.85	60.5	60.5	1.84	24	>sp|O95714|HERC2_HUMAN E3 ubiquitin-protein ligase HERC2 OS=Homo sapiens OX=9606 GN=HERC2 PE=1 SV=2	1764	elmo_20221104_op_makl_mhc_proj6_jjn3_class_i_20perc_rep1.ScanId;v=1;d1=30.30.3	controllerType=0 controllerNumber=1 scan=30	0.0523
8	N.YAAPPSTR.K	YAAPPSTR		-0.8625	11.0896	1.7273	12.1496	19.2766	8.5514	6.2893	431.724	2	862.44	862.442	0	-1.8	309	Non	221.16	56.74	56.74	1.33	30	>sp|P01106|MYC_HUMAN Myc proto-oncogene protein OS=Homo sapiens OX=9606 GN=MYC PE=1 SV=1	1933	elmo_20221104_op_makl_mhc_proj6_jjn3_class_i_20perc_rep1.ScanId;v=1;d1=6254.6254.2	controllerType=0 controllerNumber=1 scan=6254	10.272
8	Y.PAAKRVKL.D	PAAKRVKL		-0.2875	62.5	63.6364	0.5032	5.6264	22.9375	13.1607	441.797	2	882.587	882.588	0	-2.1	320	Non	219.89	43.23	43.23	1.35	30	>sp|P01106|MYC_HUMAN Myc proto-oncogene protein OS=Homo sapiens OX=9606 GN=MYC PE=1 SV=1	1933	elmo_20221104_op_makl_mhc_proj6_jjn3_class_i_20perc_rep1.ScanId;v=1;d1=9529.9529.1	controllerType=0 controllerNumber=1 scan=9529	15.1035
8	D.YPAAKRVK.L	YPAAKRVK		-0.925	19.2	13.1862	1.7532	14.5	26.9091	34	466.786	2	932.565	932.568	0	-2.7	319	Non	290.76	59.13	59.13	1.77	30	>sp|P01106|MYC_HUMAN Myc proto-oncogene protein OS=Homo sapiens OX=9606 GN=MYC PE=1 SV=1	1933	elmo_20221104_op_makl_mhc_proj6_jjn3_class_i_20perc_rep1.ScanId;v=1;d1=9398.9398.2	controllerType=0 controllerNumber=1 scan=9398	14.9169
8	N.ISDPTSPL.R	ISDPTSPL		-0.0875	21.913	42.75	4.8019	6.2626	4.3969	0.014	829.429	1	829.429	829.43	0	-1.7	72	Non	521.12	54.03	54.03	2.82	13	>sp|P01591|IGJ_HUMAN Immunoglobulin J chain OS=Homo sapiens OX=9606 GN=JCHAIN PE=1 SV=4	1984	elmo_20221104_op_makl_mhc_proj6_jjn3_class_i_20perc_rep1.ScanId;v=1;d1=23630.23630.1	controllerType=0 controllerNumber=1 scan=23630	42.2908
8	E.PRPPHGEL.Q	PRPPHGEL		-1.575	60	59.2857	0.0923	3.7007	3.544	12.4493	451.744	2	902.482	902.484	0	-3	24	Non	473.43	191.84	191.84	2.84	4	>sp|P04818|TYSY_HUMAN Thymidylate synthase OS=Homo sapiens OX=9606 GN=TYMS PE=1 SV=3	2175	elmo_20221104_op_makl_mhc_proj6_jjn3_class_i_20perc_rep1.ScanId;v=1;d1=10088.10088.2	controllerType=0 controllerNumber=1 scan=10088	15.9809
8	D.NRYIANTV.E	NRYIANTV		-0.375	52	43.2857	32.3333	0.2987	2.9096	31.1667	475.759	2	950.51	950.505	0	5	356	Non	239.53	68.53	68.53	1.32	27	>sp|P04844|RPN2_HUMAN Dolichyl-diphosphooligosaccharide--protein glycosyltransferase subunit 2 OS=Homo sapiens OX=9606 GN=RPN2 PE=1 SV=3	2178	elmo_20221104_op_makl_mhc_proj6_jjn3_class_i_20perc_rep1.ScanId;v=1;d1=14473.14473.2	controllerType=0 controllerNumber=1 scan=14473	23.5535
8	A.DGYKHMSL.A	DGYKHMSL		-0.925	48	13.2724	5.3523	0.0856	4.9531	4.8665	475.723	2	950.439	950.44	0	-1.3	182	Non	271.64	70.83	70.83	1.77	3	>sp|P06280|AGAL_HUMAN Alpha-galactosidase A OS=Homo sapiens OX=9606 GN=GLA PE=1 SV=1	2264	elmo_20221104_op_makl_mhc_proj6_jjn3_class_i_20perc_rep1.ScanId;v=1;d1=14258.14258.1	controllerType=0 controllerNumber=1 scan=14258	23.1019
8	A.AVDTSSEI.T	AVDTSSEI		0.15	41.8	45.6667	14.0892	18.9133	30.7143	0.1323	821.389	1	821.389	821.389	0	-0.1	5	Non	469.18	45.51	45.51	1.62	1	>sp|P06454|PTMA_HUMAN Prothymosin alpha OS=Homo sapiens OX=9606 GN=PTMA PE=1 SV=2	2272	elmo_20221104_op_makl_mhc_proj6_jjn3_class_i_20perc_rep1.ScanId;v=1;d1=14247.14247.1	controllerType=0 controllerNumber=1 scan=14247	23.0798
8	L.RPSTSRSL.Y	RPSTSRSL		-1.2375	19.2923	40.6	0.0228	2.4752	2.9246	3.5213	452.253	2	903.499	903.501	0	-1.5	45	Non	292.9	16.14	16.14	1.32	12	>sp|P08670|VIME_HUMAN Vimentin OS=Homo sapiens OX=9606 GN=VIM PE=1 SV=4	2424	elmo_20221104_op_makl_mhc_proj6_jjn3_class_i_20perc_rep1.ScanId;v=1;d1=3936.3936.2	controllerType=0 controllerNumber=1 scan=3936	7.3245
8	S.ALRPSTSR.S	ALRPSTSR		-0.9125	1.6491	3.5135	14.1529	45.7778	22.75	37.3333	444.258	2	887.509	887.506	0	3.1	43	Non	415.53	62.55	62.55	1.95	12	>sp|P08670|VIME_HUMAN Vimentin OS=Homo sapiens OX=9606 GN=VIM PE=1 SV=4	2424	elmo_20221104_op_makl_mhc_proj6_jjn3_class_i_20perc_rep1.ScanId;v=1;d1=4165.4165.2	controllerType=0 controllerNumber=1 scan=4165	7.6092
8	A.PKRPPSAF.F	PKRPPSAF		-1.175	50.5	55.3571	0.6456	12.3476	14.6087	24.8667	450.256	2	899.505	899.51	0	-4.7	95	Non	408.94	141.05	141.05	2.82	7	>sp|P09429|HMGB1_HUMAN High mobility group protein B1 OS=Homo sapiens OX=9606 GN=HMGB1 PE=1 SV=3	2470	elmo_20221104_op_makl_mhc_proj6_jjn3_class_i_20perc_rep1.ScanId;v=1;d1=9080.9080.2	controllerType=0 controllerNumber=1 scan=9080	14.4368
8	S.PHPAIARL.T	PHPAIARL		0.125	63.3333	65	1.2041	5.7019	14.8841	17.7609	437.766	2	874.524	874.526	0	-1.5	453	Non	274.5	44.86	44.86	1.89	21	>sp|P0C0L4|CO4A_HUMAN Complement C4-A OS=Homo sapiens OX=9606 GN=C4A PE=1 SV=2	2516	elmo_20221104_op_makl_mhc_proj6_jjn3_class_i_20perc_rep1.ScanId;v=1;d1=15327.15327.2	controllerType=0 controllerNumber=1 scan=15327	25.3415
8	D.EVRTGTYR.Q	EVRTGTYR		-1.425	18.061	0.4811	36.375	57.2222	39.6667	56.6667	491.259	2	981.511	981.511	0	-0.3	77	Non	468.87	127.25	127.25	1.93	3	>sp|P0DPH7|TBA3C_HUMAN Tubulin alpha-3C chain OS=Homo sapiens OX=9606 GN=TUBA3C PE=1 SV=1	2580	elmo_20221104_op_makl_mhc_proj6_jjn3_class_i_20perc_rep1.ScanId;v=1;d1=3845.3845.2	controllerType=0 controllerNumber=1 scan=3845	7.2096
8	R.KVFVGRFK.S	KVFVGRFK		0.1625	0.73	11.6378	41.2	58.8889	22.875	56.6667	327.539	3	980.602	980.604	0	-1.7	167	Non	161.25	49	49	1.39	8	>sp|P11940|PABP1_HUMAN Polyadenylate-binding protein 1 OS=Homo sapiens OX=9606 GN=PABPC1 PE=1 SV=2	2743	elmo_20221104_op_makl_mhc_proj6_jjn3_class_i_20perc_rep1.ScanId;v=1;d1=10328.10328.2	controllerType=0 controllerNumber=1 scan=10328	16.3214
8	D.YIKLYVRR.V	YIKLYVRR		-0.375	12.0627	0.9392	50.8333	50.7692	18.75	70	370.897	3	1110.68	1110.68	0	-1.8	408	Non	233.01	57.93	57.93	1.88	10	>sp|P14625|ENPL_HUMAN Endoplasmin OS=Homo sapiens OX=9606 GN=HSP90B1 PE=1 SV=1	2884	elmo_20221104_op_makl_mhc_proj6_jjn3_class_i_20perc_rep1.ScanId;v=1;d1=14634.14634.3	controllerType=0 controllerNumber=1 scan=14634	23.9259
8	R.NQREHTAL.L	NQREHTAL		-1.6625	50.5	30.2727	3.066	0.0698	3.6451	5.1277	484.749	2	968.491	968.491	0	0.3	20	Non	324.85	88.64	88.64	1.31	3	>sp|P18077|RL35A_HUMAN 60S ribosomal protein L35a OS=Homo sapiens OX=9606 GN=RPL35A PE=1 SV=2	3153	elmo_20221104_op_makl_mhc_proj6_jjn3_class_i_20perc_rep1.ScanId;v=1;d1=2153.2153.2	controllerType=0 controllerNumber=1 scan=2153	4.1345
8	K.NAESNAEL.K	NAESNAEL		-0.925	75	68.125	11.8169	4.6808	15.4909	0.3443	847.379	1	847.379	847.379	0	-0.6	97	Non	457.96	85.37	85.37	1.92	1	>sp|P18621|RL17_HUMAN 60S ribosomal protein L17 OS=Homo sapiens OX=9606 GN=RPL17 PE=1 SV=3	3174	elmo_20221104_op_makl_mhc_proj6_jjn3_class_i_20perc_rep1.ScanId;v=1;d1=10351.10351.1	controllerType=0 controllerNumber=1 scan=10351	16.3542
8	A.PRGDKEEL.T	PRGDKEEL		-2.1375	82.5	90	1.18	17.3439	25.8182	27.4444	472.246	2	943.484	943.484	0	-0.2	215	Non	345.57	11.45	11.45	1.35	3	>sp|P24001|IL32_HUMAN Interleukin-32 OS=Homo sapiens OX=9606 GN=IL32 PE=1 SV=3	3488	elmo_20221104_op_makl_mhc_proj6_jjn3_class_i_20perc_rep1.ScanId;v=1;d1=4592.4592.2	controllerType=0 controllerNumber=1 scan=4592	8.139
8	S.HRVLHRDL.K	HRVLHRDL		-0.8875	65	51.0526	18.68	0.8617	2.9768	36	349.205	3	1045.6	1045.6	0	-0.1	121	Non	401.43	171.65	171.65	1.91	1	>sp|P24941|CDK2_HUMAN Cyclin-dependent kinase 2 OS=Homo sapiens OX=9606 GN=CDK2 PE=1 SV=2	3523	elmo_20221104_op_makl_mhc_proj6_jjn3_class_i_20perc_rep1.ScanId;v=1;d1=4240.4240.3	controllerType=0 controllerNumber=1 scan=4240	7.7026
8	M.DRTAIHEV.M	DRTAIHEV		-0.6125	68.75	44.1429	28.3889	0.4245	8.9247	26.3077	470.745	2	940.483	940.485	0	-1.8	418	Non	302.68	33	33	1.51	9	>sp|P25205|MCM3_HUMAN DNA replication licensing factor MCM3 OS=Homo sapiens OX=9606 GN=MCM3 PE=1 SV=3	3541	elmo_20221104_op_makl_mhc_proj6_jjn3_class_i_20perc_rep1.ScanId;v=1;d1=7599.7599.2	controllerType=0 controllerNumber=1 scan=7599	12.112
8	V.DSLVPIGR.G	DSLVPIGR		0.2125	24.0667	0.7906	63.5714	44.1	55	65	428.748	2	856.488	856.489	0	-0.4	197	Non	398.87	106.69	106.69	2.36	3	>sp|P25705|ATPA_HUMAN ATP synthase subunit alpha, mitochondrial OS=Homo sapiens OX=9606 GN=ATP5F1A PE=1 SV=1	3552	elmo_20221104_op_makl_mhc_proj6_jjn3_class_i_20perc_rep1.ScanId;v=1;d1=24306.24306.2	controllerType=0 controllerNumber=1 scan=24306	43.7103
8	A.PQRVRVTL.R	PQRVRVTL		-0.325	60.8333	48	0.4527	2.4805	22.25	18.9744	484.803	2	968.598	968.6	0	-1.8	125	Non	362.74	36.25	36.25	2.49	20	>sp|P26010|ITB7_HUMAN Integrin beta-7 OS=Homo sapiens OX=9606 GN=ITGB7 PE=1 SV=1	3569	elmo_20221104_op_makl_mhc_proj6_jjn3_class_i_20perc_rep1.ScanId;v=1;d1=16267.16267.2	controllerType=0 controllerNumber=1 scan=16267	27.1873
8	A.RLFGIRAK.R	RLFGIRAK		-0.05	0.3727	10.5141	29	44	16.4545	50	320.874	3	960.608	960.61	0	-2.6	190	Non	480.08	171.58	171.58	3.43	12	>sp|P26373|RL13_HUMAN 60S ribosomal protein L13 OS=Homo sapiens OX=9606 GN=RPL13 PE=1 SV=4	3581	elmo_20221104_op_makl_mhc_proj6_jjn3_class_i_20perc_rep1.ScanId;v=1;d1=11236.11236.3	controllerType=0 controllerNumber=1 scan=11236	17.916
8	G.YADGESFL.G	YADGESFL		-0.1375	54	52.8947	7.1829	6.2168	4.3562	0.007	901.391	1	901.391	901.394	0	-3	160	Non	437.95	45.7	45.7	2.33	3	>sp|P28070|PSB4_HUMAN Proteasome subunit beta type-4 OS=Homo sapiens OX=9606 GN=PSMB4 PE=1 SV=4	3649	elmo_20221104_op_makl_mhc_proj6_jjn3_class_i_20perc_rep1.ScanId;v=1;d1=30816.30816.1	controllerType=0 controllerNumber=1 scan=30816	58.8116
8	A.NQHVKSAL.A	NQHVKSAL		-0.6375	60.8333	32.1176	6.5639	0.0781	4.8542	7.6262	448.749	2	896.491	896.495	0	-4.5	338	Non	389.62	124.3	124.3	1.67	3	>sp|P30153|2AAA_HUMAN Serine/threonine-protein phosphatase 2A 65 kDa regulatory subunit A alpha isoform OS=Homo sapiens OX=9606 GN=PPP2R1A PE=1 SV=4	3759	elmo_20221104_op_makl_mhc_proj6_jjn3_class_i_20perc_rep1.ScanId;v=1;d1=4041.4041.2	controllerType=0 controllerNumber=1 scan=4041	7.4542
8	R.EVYAHAVL.G	EVYAHAVL		0.975	35.125	16.5461	5.6179	1.1225	10.118	8.2264	451.241	2	901.475	901.478	0	-3.6	346	Non	424.49	149.08	149.08	2.92	4	>sp|P30291|WEE1_HUMAN Wee1-like protein kinase OS=Homo sapiens OX=9606 GN=WEE1 PE=1 SV=2	3766	elmo_20221104_op_makl_mhc_proj6_jjn3_class_i_20perc_rep1.ScanId;v=1;d1=22017.22017.2	controllerType=0 controllerNumber=1 scan=22017	38.9709
8	D.LKKPIYQR.T	LKKPIYQR		-1.3	7.5405	1.7627	50	33.0385	21.1	67.5	349.223	3	1045.65	1045.65	0	3.2	366	Non	299.53	4.09	4.09	1.35	4	>sp|P31153|METK2_HUMAN S-adenosylmethionine synthase isoform type-2 OS=Homo sapiens OX=9606 GN=MAT2A PE=1 SV=1	3814	elmo_20221104_op_makl_mhc_proj6_jjn3_class_i_20perc_rep1.ScanId;v=1;d1=4926.4926.3	controllerType=0 controllerNumber=1 scan=4926	8.5534
8	N.RPRAATVV.A	RPRAATVV		0.0875	29.6	59.2857	0.1211	8.4737	24	13.1607	435.269	2	869.531	869.532	0	-0.2	333	Non	335.33	42.24	42.24	2.16	11	>sp|P31321|KAP1_HUMAN cAMP-dependent protein kinase type I-beta regulatory subunit OS=Homo sapiens OX=9606 GN=PRKAR1B PE=1 SV=4	3826	elmo_20221104_op_makl_mhc_proj6_jjn3_class_i_20perc_rep1.ScanId;v=1;d1=4995.4995.2	controllerType=0 controllerNumber=1 scan=4995	8.6396
8	R.YGDGGSTF.Q	YGDGGSTF		-0.5875	44.5	35	4.5815	6.9474	2.9569	0.0634	803.319	1	803.319	803.321	0	-1.6	276	Non	441.71	101.12	101.12	2.16	2	>sp|P31943|HNRH1_HUMAN Heterogeneous nuclear ribonucleoprotein H OS=Homo sapiens OX=9606 GN=HNRNPH1 PE=1 SV=4	3852	elmo_20221104_op_makl_mhc_proj6_jjn3_class_i_20perc_rep1.ScanId;v=1;d1=15694.15694.1	controllerType=0 controllerNumber=1 scan=15694	26.0626
8	D.DQYSRFSL.E	DQYSRFSL		-0.975	39.5	8.9606	6.0215	0.0089	4.5274	6.1434	508.244	2	1015.48	1015.48	0	-2.9	66	Non	408.25	110.8	110.8	2.04	2	>sp|P42224|STAT1_HUMAN Signal transducer and activator of transcription 1-alpha/beta OS=Homo sapiens OX=9606 GN=STAT1 PE=1 SV=2	4217	elmo_20221104_op_makl_mhc_proj6_jjn3_class_i_20perc_rep1.ScanId;v=1;d1=28323.28323.2	controllerType=0 controllerNumber=1 scan=28323	52.8806
8	S.VIDEPVRL.K	VIDEPVRL		0.45	17.6526	26.1765	4.0539	5.6849	4.5698	0.0311	470.776	2	940.545	940.546	0	-1	75	Non	294.55	36.16	36.16	1.54	11	>sp|P46013|KI67_HUMAN Proliferation marker protein Ki-67 OS=Homo sapiens OX=9606 GN=MKI67 PE=1 SV=2	4329	elmo_20221104_op_makl_mhc_proj6_jjn3_class_i_20perc_rep1.ScanId;v=1;d1=27481.27481.2	controllerType=0 controllerNumber=1 scan=27481	50.8406
8	F.PREPRPKL.H	PREPRPKL		-2.175	53	58.5714	0.1957	4.9064	14.0145	18.1538	496.803	2	992.599	992.6	0	-1.3	247	Non	329.28	108.7	108.7	2.05	2	>sp|P47974|TISD_HUMAN mRNA decay activator protein ZFP36L2 OS=Homo sapiens OX=9606 GN=ZFP36L2 PE=1 SV=3	4397	elmo_20221104_op_makl_mhc_proj6_jjn3_class_i_20perc_rep1.ScanId;v=1;d1=15249.15249.2	controllerType=0 controllerNumber=1 scan=15249	25.1811
8	L.VRPPVQVY.G	VRPPVQVY		0.0125	10.0017	13.0379	10.5176	5.4068	0.0438	14.3059	479.279	2	957.55	957.552	0	-2	28	Non	476.91	110.65	110.65	2.33	2	>sp|P48047|ATPO_HUMAN ATP synthase subunit O, mitochondrial OS=Homo sapiens OX=9606 GN=ATP5PO PE=1 SV=1	4404	elmo_20221104_op_makl_mhc_proj6_jjn3_class_i_20perc_rep1.ScanId;v=1;d1=22783.22783.2	controllerType=0 controllerNumber=1 scan=22783	40.4922
8	K.DVTHPRMR.R	DVTHPRMR		-1.4875	30.5714	0.7463	43	53.0769	38.6667	67.5	337.843	3	1011.51	1011.52	0	-0.8	223	Non	185.33	95.76	95.76	1.4	17	>sp|P49368|TCPG_HUMAN T-complex protein 1 subunit gamma OS=Homo sapiens OX=9606 GN=CCT3 PE=1 SV=4	4506	elmo_20221104_op_makl_mhc_proj6_jjn3_class_i_20perc_rep1.ScanId;v=1;d1=4626.4626.3	controllerType=0 controllerNumber=1 scan=4626	8.1798
8	I.NKDVTHPR.M	NKDVTHPR		-2.0875	36.1429	0.7851	40.6667	27.25	32.4	45	322.842	3	966.511	966.512	0	-1	221	Non	486.31	251.77	251.77	3.16	17	>sp|P49368|TCPG_HUMAN T-complex protein 1 subunit gamma OS=Homo sapiens OX=9606 GN=CCT3 PE=1 SV=4	4506	elmo_20221104_op_makl_mhc_proj6_jjn3_class_i_20perc_rep1.ScanId;v=1;d1=3971.3971.3	controllerType=0 controllerNumber=1 scan=3971	7.3685
8	R.DHISHFIL.R	DHISHFIL		0.6125	51.5	17.56	18.8133	0.0278	4.0737	15.4058	491.261	2	981.515	981.515	0	-0.2	99	Non	424.66	167.01	167.01	2.32	2	>sp|P49643|PRI2_HUMAN DNA primase large subunit OS=Homo sapiens OX=9606 GN=PRIM2 PE=1 SV=2	4531	elmo_20221104_op_makl_mhc_proj6_jjn3_class_i_20perc_rep1.ScanId;v=1;d1=29512.29512.2	controllerType=0 controllerNumber=1 scan=29512	55.6782
8	Y.DGYRHEML.P	DGYRHEML		-1.3375	68.75	25.5789	13.5829	0.9057	14.3333	10.9398	510.732	2	1020.46	1020.46	0	0.3	431	Non	329.15	144.48	144.48	1.95	2	>sp|P52209|6PGD_HUMAN 6-phosphogluconate dehydrogenase, decarboxylating OS=Homo sapiens OX=9606 GN=PGD PE=1 SV=3	4762	elmo_20221104_op_makl_mhc_proj6_jjn3_class_i_20perc_rep1.ScanId;v=1;d1=13020.13020.2	controllerType=0 controllerNumber=1 scan=13020	20.8366
8	M.VGDEASEL.R	VGDEASEL		-0.2375	53	53.6842	8.323	6.3358	8.7671	0.0483	819.371	1	819.371	819.373	0	-2.5	57	Non	481	56.05	56.05	2.69	6	>sp|P61160|ARP2_HUMAN Actin-related protein 2 OS=Homo sapiens OX=9606 GN=ACTR2 PE=1 SV=1	5170	elmo_20221104_op_makl_mhc_proj6_jjn3_class_i_20perc_rep1.ScanId;v=1;d1=15882.15882.1	controllerType=0 controllerNumber=1 scan=15882	26.4034
8	V.TYTEHAKR.K	TYTEHAKR		-2	24.1	1.5564	44	54.8077	19.1786	60	503.258	2	1005.51	1005.51	0	-2	72	Non	236.45	68.77	68.77	1.5	7	>sp|P62805|H4_HUMAN Histone H4 OS=Homo sapiens OX=9606 GN=H4-16 PE=1 SV=2	5273	elmo_20221104_op_makl_mhc_proj6_jjn3_class_i_20perc_rep1.ScanId;v=1;d1=5333.5333.1	controllerType=0 controllerNumber=1 scan=5333	9.0632
8	A.PRPPPKPM.-	PRPPPKPM		-1.8125	36.8571	44	0.2295	7.759	5.9023	22.0476	460.262	2	919.516	919.518	0	-2.3	108	Non	169.66	8.51	8.51	1.32	7	>sp|P62854|RS26_HUMAN 40S ribosomal protein S26 OS=Homo sapiens OX=9606 GN=RPS26 PE=1 SV=3	5283	elmo_20221104_op_makl_mhc_proj6_jjn3_class_i_20perc_rep1.ScanId;v=1;d1=7474.7474.1	controllerType=0 controllerNumber=1 scan=7474	11.9399
8	G.RIDKPILK.A	RIDKPILK		-0.575	0.4774	12.8168	25.5926	36.5	16.5227	7.5324	491.823	2	982.639	982.641	0	-1.4	174	Non	201.48	1.82	1.82	1.32	16	>sp|P62917|RL8_HUMAN 60S ribosomal protein L8 OS=Homo sapiens OX=9606 GN=RPL8 PE=1 SV=2	5296	elmo_20221104_op_makl_mhc_proj6_jjn3_class_i_20perc_rep1.ScanId;v=1;d1=8054.8054.1	controllerType=0 controllerNumber=1 scan=8054	12.7479
8	A.PAGRKVGL.I	PAGRKVGL		-0.125	85	76	0.923	11.8626	54	24.0667	399.253	2	797.498	797.499	0	-1.5	230	Non	211.55	56.87	56.87	1.47	16	>sp|P62917|RL8_HUMAN 60S ribosomal protein L8 OS=Homo sapiens OX=9606 GN=RPL8 PE=1 SV=2	5296	elmo_20221104_op_makl_mhc_proj6_jjn3_class_i_20perc_rep1.ScanId;v=1;d1=6629.6629.1	controllerType=0 controllerNumber=1 scan=6629	10.7569
8	D.VYTPKSSR.H	VYTPKSSR		-1.175	8.1667	1.5139	30.8	43.9	7.0059	40.6667	469.258	2	937.508	937.51	0	-2.1	143	Non	490.35	144.57	144.57	3.02	11	>sp|P67870|CSK2B_HUMAN Casein kinase II subunit beta OS=Homo sapiens OX=9606 GN=CSNK2B PE=1 SV=1	5338	elmo_20221104_op_makl_mhc_proj6_jjn3_class_i_20perc_rep1.ScanId;v=1;d1=5156.5156.2	controllerType=0 controllerNumber=1 scan=5156	8.8431
8	S.VEMHHEAL.S	VEMHHEAL		-0.2125	64.1667	35.6923	10.4097	1.6326	11.6222	5.1457	483.228	2	965.449	965.451	0	-2.4	292	Non	449.74	170.47	170.47	3.13	8	>sp|P68104|EF1A1_HUMAN Elongation factor 1-alpha 1 OS=Homo sapiens OX=9606 GN=EEF1A1 PE=1 SV=1	5342	elmo_20221104_op_makl_mhc_proj6_jjn3_class_i_20perc_rep1.ScanId;v=1;d1=8969.8969.2	controllerType=0 controllerNumber=1 scan=8969	14.2718
8	S.PSKPAKSL.H	PSKPAKSL		-0.875	57.5	60.4545	0.5911	13.1809	26.4545	13.1429	414.252	2	827.496	827.499	0	-2.8	77	Non	294.02	81.03	81.03	2	4	>sp|P86791|CCZ1_HUMAN Vacuolar fusion protein CCZ1 homolog OS=Homo sapiens OX=9606 GN=CCZ1 PE=1 SV=1	15682	elmo_20221104_op_makl_mhc_proj6_jjn3_class_i_20perc_rep1.ScanId;v=1;d1=4118.4118.3	controllerType=0 controllerNumber=1 scan=4118	7.5501
8	S.HRVVHRDL.K	HRVVHRDL		-0.8375	60.8333	53.4211	19.1803	1.0418	2.4435	36	344.532	3	1031.58	1031.59	0	-3	139	Non	367.49	164.31	164.31	2.06	2	>sp|Q00534|CDK6_HUMAN Cyclin-dependent kinase 6 OS=Homo sapiens OX=9606 GN=CDK6 PE=1 SV=1	5514	elmo_20221104_op_makl_mhc_proj6_jjn3_class_i_20perc_rep1.ScanId;v=1;d1=3015.3015.3	controllerType=0 controllerNumber=1 scan=3015	5.9934
8	Y.DRAHIAQL.C	DRAHIAQL		-0.35	48.3333	27.8333	12.7717	0.0391	3.0722	23.3529	462.256	2	923.504	923.506	0	-1.8	609	Non	233.19	15.69	15.69	1.32	12	>sp|Q00610|CLH1_HUMAN Clathrin heavy chain 1 OS=Homo sapiens OX=9606 GN=CLTC PE=1 SV=5	5522	elmo_20221104_op_makl_mhc_proj6_jjn3_class_i_20perc_rep1.ScanId;v=1;d1=13469.13469.2	controllerType=0 controllerNumber=1 scan=13469	21.6797
8	M.SRTNRPPL.S	SRTNRPPL		-1.675	28.3125	43.1429	5.7248	0.4424	3.3701	23.9412	470.769	2	940.531	940.532	0	-1.6	54	Non	186.3	10.62	10.62	1.32	5	>sp|Q07020|RL18_HUMAN 60S ribosomal protein L18 OS=Homo sapiens OX=9606 GN=RPL18 PE=1 SV=2	5820	elmo_20221104_op_makl_mhc_proj6_jjn3_class_i_20perc_rep1.ScanId;v=1;d1=5513.5513.3	controllerType=0 controllerNumber=1 scan=5513	9.2879
8	N.SPAARTGV.V	SPAARTGV		-0.025	44.25	63.1818	0.3827	7.3604	35.25	12.4275	379.711	2	758.415	758.415	0	-1.1	41	Non	337.43	46.9	46.9	1.76	15	>sp|Q09666|AHNK_HUMAN Neuroblast differentiation-associated protein AHNAK OS=Homo sapiens OX=9606 GN=AHNAK PE=1 SV=2	5910	elmo_20221104_op_makl_mhc_proj6_jjn3_class_i_20perc_rep1.ScanId;v=1;d1=4449.4449.2	controllerType=0 controllerNumber=1 scan=4449	7.9608
8	G.KLKGPKFK.M	KLKGPKFK		-1.375	0.8281	13.8931	39.8571	70.7143	27.8	67.5	315.879	3	945.623	945.624	0	-1.8	800	Non	330.96	61.85	61.85	2.81	15	>sp|Q09666|AHNK_HUMAN Neuroblast differentiation-associated protein AHNAK OS=Homo sapiens OX=9606 GN=AHNAK PE=1 SV=2	5910	elmo_20221104_op_makl_mhc_proj6_jjn3_class_i_20perc_rep1.ScanId;v=1;d1=4496.4496.3	controllerType=0 controllerNumber=1 scan=4496	8.0184
8	A.HSFRPAYR.K	HSFRPAYR		-1.4125	3.8355	0.4858	32.6667	22.3793	13.954	23.8824	345.182	3	1033.53	1033.53	0	-2.3	1023	Non	350.68	126.69	126.69	2.37	12	>sp|Q12772|SRBP2_HUMAN Sterol regulatory element-binding protein 2 OS=Homo sapiens OX=9606 GN=SREBF2 PE=1 SV=2	5983	elmo_20221104_op_makl_mhc_proj6_jjn3_class_i_20perc_rep1.ScanId;v=1;d1=5421.5421.3	controllerType=0 controllerNumber=1 scan=5421	9.1748
8	K.PRGFARGL.D	PRGFARGL		-0.375	70	72.8571	1.1019	21.0693	23.6667	47	437.257	2	873.506	873.505	0	0.4	114	Non	263.5	44.56	44.56	1.34	4	>sp|Q13185|CBX3_HUMAN Chromobox protein homolog 3 OS=Homo sapiens OX=9606 GN=CBX3 PE=1 SV=4	6119	elmo_20221104_op_makl_mhc_proj6_jjn3_class_i_20perc_rep1.ScanId;v=1;d1=7209.7209.2	controllerType=0 controllerNumber=1 scan=7209	11.5843
8	R.LQNEHRVL.R	LQNEHRVL		-0.8	42.25	46	7.3311	0.5411	3.9371	2.4154	504.783	2	1008.56	1008.56	0	-0.5	85	Non	367.79	85.94	85.94	1.72	1	>sp|Q14129|DGCR6_HUMAN Protein DGCR6 OS=Homo sapiens OX=9606 GN=DGCR6 PE=1 SV=3	6427	elmo_20221104_op_makl_mhc_proj6_jjn3_class_i_20perc_rep1.ScanId;v=1;d1=7412.7412.2	controllerType=0 controllerNumber=1 scan=7412	11.862
8	L.DTVRHEAL.L	DTVRHEAL		-0.7	66.25	22.5636	11.1017	0.7791	17.55	9.5517	470.745	2	940.483	940.485	0	-2	2573	Non	324.04	82	82	1.53	10	>sp|Q14204|DYHC1_HUMAN Cytoplasmic dynein 1 heavy chain 1 OS=Homo sapiens OX=9606 GN=DYNC1H1 PE=1 SV=5	6468	elmo_20221104_op_makl_mhc_proj6_jjn3_class_i_20perc_rep1.ScanId;v=1;d1=6625.6625.2	controllerType=0 controllerNumber=1 scan=6625	10.7523
8	S.NKTIHAEL.S	NKTIHAEL		-0.5875	75	47.6	21.8298	0.6042	7.0551	13.6339	463.258	2	925.509	925.51	0	-1.2	339	Non	386.09	86.63	86.63	1.81	4	>sp|Q14318|FKBP8_HUMAN Peptidyl-prolyl cis-trans isomerase FKBP8 OS=Homo sapiens OX=9606 GN=FKBP8 PE=1 SV=2	6489	elmo_20221104_op_makl_mhc_proj6_jjn3_class_i_20perc_rep1.ScanId;v=1;d1=9072.9072.2	controllerType=0 controllerNumber=1 scan=9072	14.4249
8	K.DGFLHETL.L	DGFLHETL		-0.1125	66.25	23.24	11.1017	0.8166	12.7547	7.8948	466.23	2	931.452	931.452	0	0	237	Non	431.2	131.68	131.68	2.09	1	>sp|Q14331|FRG1_HUMAN Protein FRG1 OS=Homo sapiens OX=9606 GN=FRG1 PE=1 SV=1	6492	elmo_20221104_op_makl_mhc_proj6_jjn3_class_i_20perc_rep1.ScanId;v=1;d1=31184.31184.2	controllerType=0 controllerNumber=1 scan=31184	59.6796
8	N.DEVKRGVL.L	DEVKRGVL		-0.45	80	42.5	16.6538	1.1444	31.4	29.25	458.267	2	915.526	915.526	0	0.2	362	Non	499.67	88.03	88.03	2.71	6	>sp|Q14566|MCM6_HUMAN DNA replication licensing factor MCM6 OS=Homo sapiens OX=9606 GN=MCM6 PE=1 SV=1	6536	elmo_20221104_op_makl_mhc_proj6_jjn3_class_i_20perc_rep1.ScanId;v=1;d1=9694.9694.2	controllerType=0 controllerNumber=1 scan=9694	15.3541
8	L.NRKEGLRL.A	NRKEGLRL		-1.5875	51.5	41	17.1529	0.3813	2.2026	30	329.202	3	985.59	985.59	0	0.1	85	Non	370.6	60.22	60.22	1.84	2	>sp|Q14653|IRF3_HUMAN Interferon regulatory factor 3 OS=Homo sapiens OX=9606 GN=IRF3 PE=1 SV=1	6553	elmo_20221104_op_makl_mhc_proj6_jjn3_class_i_20perc_rep1.ScanId;v=1;d1=5684.5684.3	controllerType=0 controllerNumber=1 scan=5684	9.5056
8	C.LSKPGVYK.V	LSKPGVYK		-0.4875	1.9347	6.9714	36.5	60	19.9286	23.4706	446.267	2	891.526	891.53	0	-3.9	628	Non	264.77	57.72	57.72	1.44	23	>sp|Q15155|NOMO1_HUMAN Nodal modulator 1 OS=Homo sapiens OX=9606 GN=NOMO1 PE=1 SV=5	6740	elmo_20221104_op_makl_mhc_proj6_jjn3_class_i_20perc_rep1.ScanId;v=1;d1=6391.6391.2	controllerType=0 controllerNumber=1 scan=6391	10.4461
8	D.DVNIIVFR.Q	DVNIIVFR		1.0875	16.1121	0.0689	60	47.1429	49	70	488.284	2	975.561	975.562	0	-1.7	1045	Non	335.44	142.31	142.31	2.84	23	>sp|Q15155|NOMO1_HUMAN Nodal modulator 1 OS=Homo sapiens OX=9606 GN=NOMO1 PE=1 SV=5	6740	elmo_20221104_op_makl_mhc_proj6_jjn3_class_i_20perc_rep1.ScanId;v=1;d1=36598.36598.2	controllerType=0 controllerNumber=1 scan=36598	72.9562
8	L.DINTAYAR.L	DINTAYAR		-0.675	35.375	0.7076	59.375	54.8077	60	75	923.456	1	923.456	923.458	0	-2.2	538	Non	543.29	89.02	89.02	2.89	9	>sp|Q16891|MIC60_HUMAN MICOS complex subunit MIC60 OS=Homo sapiens OX=9606 GN=IMMT PE=1 SV=1	7071	elmo_20221104_op_makl_mhc_proj6_jjn3_class_i_20perc_rep1.ScanId;v=1;d1=11341.11341.1	controllerType=0 controllerNumber=1 scan=11341	18.0909
8	K.ENSLHRAL.A	ENSLHRAL		-0.7625	73.3333	36.4167	10.6498	0.6914	14.7391	12.4565	470.252	2	939.498	939.501	0	-3.1	20	Non	505.27	80.19	80.19	2.34	2	>sp|Q2TAY7|SMU1_HUMAN WD40 repeat-containing protein SMU1 OS=Homo sapiens OX=9606 GN=SMU1 PE=1 SV=2	7137	elmo_20221104_op_makl_mhc_proj6_jjn3_class_i_20perc_rep1.ScanId;v=1;d1=7283.7283.2	controllerType=0 controllerNumber=1 scan=7283	11.6966
8	A.DEHVHSKL.E	DEHVHSKL		-1.2625	67.5	34.4	17.3412	1.1477	17.85	17.4783	322.165	3	964.482	964.485	0	-3	1061	Non	228.01	21.03	21.03	1.32	7	>sp|Q5SW79|CE170_HUMAN Centrosomal protein of 170 kDa OS=Homo sapiens OX=9606 GN=CEP170 PE=1 SV=1	7496	elmo_20221104_op_makl_mhc_proj6_jjn3_class_i_20perc_rep1.ScanId;v=1;d1=3711.3711.3	controllerType=0 controllerNumber=1 scan=3711	7.0222
8	S.SPHSGSTI.S	SPHSGSTI		-0.475	36.1429	58.5714	0.2672	3.1863	21.05	7.1671	393.192	2	785.377	785.379	0	-1.8	1123	Non	280.87	39.46	39.46	1.55	14	>sp|Q68CZ2|TENS3_HUMAN Tensin-3 OS=Homo sapiens OX=9606 GN=TNS3 PE=1 SV=2	7747	elmo_20221104_op_makl_mhc_proj6_jjn3_class_i_20perc_rep1.ScanId;v=1;d1=2673.2673.2	controllerType=0 controllerNumber=1 scan=2673	5.3867
8	Q.EVLRVHYR.A	EVLRVHYR		-0.6	12.7774	0.0695	49.6667	32.7143	30.5714	49	357.872	3	1071.6	1071.61	0	-4.7	1931	Non	327.18	121.21	121.21	1.97	3	>sp|Q6UB98|ANR12_HUMAN Ankyrin repeat domain-containing protein 12 OS=Homo sapiens OX=9606 GN=ANKRD12 PE=1 SV=3	8085	elmo_20221104_op_makl_mhc_proj6_jjn3_class_i_20perc_rep1.ScanId;v=1;d1=10612.10612.3	controllerType=0 controllerNumber=1 scan=10612	16.7946
8	E.VPFNHEIL.R	VPFNHEIL		0.4375	50.5	49.5	0.8147	2.1881	10.0787	6.878	484.763	2	968.518	968.52	0	-1.6	250	Non	345.22	115.04	115.04	1.64	3	>sp|Q7L5N1|CSN6_HUMAN COP9 signalosome complex subunit 6 OS=Homo sapiens OX=9606 GN=COPS6 PE=1 SV=1	8404	elmo_20221104_op_makl_mhc_proj6_jjn3_class_i_20perc_rep1.ScanId;v=1;d1=29744.29744.2	controllerType=0 controllerNumber=1 scan=29744	56.2401
8	A.PYSRPKQL.P	PYSRPKQL		-1.675	48.6667	41.8571	0.7871	2.1985	8.6438	15.971	494.781	2	988.554	988.557	0	-3.2	76	Non	257.47	26.18	26.18	1.32	10	>sp|Q86V81|THOC4_HUMAN THO complex subunit 4 OS=Homo sapiens OX=9606 GN=ALYREF PE=1 SV=3	8720	elmo_20221104_op_makl_mhc_proj6_jjn3_class_i_20perc_rep1.ScanId;v=1;d1=9278.9278.2	controllerType=0 controllerNumber=1 scan=9278	14.7444
8	H.YDRSGRSL.G	YDRSGRSL		-1.5	53.5	40.9	3.2872	3.9774	3.8989	0.3862	477.242	2	953.477	953.48	0	-3.3	139	Non	278.19	67.71	67.71	1.36	10	>sp|Q86V81|THOC4_HUMAN THO complex subunit 4 OS=Homo sapiens OX=9606 GN=ALYREF PE=1 SV=3	8720	elmo_20221104_op_makl_mhc_proj6_jjn3_class_i_20perc_rep1.ScanId;v=1;d1=5482.5482.2	controllerType=0 controllerNumber=1 scan=5482	9.2505
8	G.EELLHSVL.Q	EELLHSVL		0.575	67.5	43.5714	14.2484	1.6006	26.4545	16.7143	470.259	2	939.51	939.515	0	-4.7	193	Non	377.49	139.72	139.72	1.44	1	>sp|Q8N1G2|CMTR1_HUMAN Cap-specific mRNA (nucleoside-2'-O-)-methyltransferase 1 OS=Homo sapiens OX=9606 GN=CMTR1 PE=1 SV=1	9237	elmo_20221104_op_makl_mhc_proj6_jjn3_class_i_20perc_rep1.ScanId;v=1;d1=32168.32168.2	controllerType=0 controllerNumber=1 scan=32168	62.1331
8	S.RPRLALLL.L	RPRLALLL		0.8	20.8302	33.7647	0.0587	3.208	6.4116	9.5345	476.325	2	951.642	951.646	0	-3.9	14	Non	250.23	0.4	0.4	1.47	6	>sp|Q8N729|NPW_HUMAN Neuropeptide W OS=Homo sapiens OX=9606 GN=NPW PE=1 SV=2	16510	elmo_20221104_op_makl_mhc_proj6_jjn3_class_i_20perc_rep1.ScanId;v=1;d1=32777.32777.2	controllerType=0 controllerNumber=1 scan=32777	63.6022
8	E.DTQIPTSR.S	DTQIPTSR		-1.35	20.434	0.2713	41	32.0357	42	56.6667	917.467	1	917.467	917.469	0	-1.6	242	Non	457.06	106.55	106.55	2.06	2	>sp|Q8NB90|SPAT5_HUMAN Ribosome biogenesis protein SPATA5 OS=Homo sapiens OX=9606 GN=SPATA5 PE=1 SV=3	9518	elmo_20221104_op_makl_mhc_proj6_jjn3_class_i_20perc_rep1.ScanId;v=1;d1=8589.8589.1	controllerType=0 controllerNumber=1 scan=8589	13.686
8	N.NGFMHHVL.E	NGFMHHVL		0.3	68.75	23.96	7.5134	0.3877	4.9793	4.47	477.733	2	954.458	954.461	0	-3.3	574	Non	365.11	195.63	195.63	2.02	4	>sp|Q8TCU6|PREX1_HUMAN Phosphatidylinositol 3,4,5-trisphosphate-dependent Rac exchanger 1 protein OS=Homo sapiens OX=9606 GN=PREX1 PE=1 SV=3	9871	elmo_20221104_op_makl_mhc_proj6_jjn3_class_i_20perc_rep1.ScanId;v=1;d1=19591.19591.2	controllerType=0 controllerNumber=1 scan=19591	33.9326
8	A.KPSEKPRL.R	KPSEKPRL		-2	28.25	46	0.2098	2.3903	10.5899	5.3288	318.863	3	954.573	954.573	0	0.1	393	Non	314.36	87.91	87.91	1.75	1	>sp|Q8WUI4|HDAC7_HUMAN Histone deacetylase 7 OS=Homo sapiens OX=9606 GN=HDAC7 PE=1 SV=2	10048	elmo_20221104_op_makl_mhc_proj6_jjn3_class_i_20perc_rep1.ScanId;v=1;d1=3566.3566.3	controllerType=0 controllerNumber=1 scan=3566	6.77
8	F.AADEPVYI.A	AADEPVYI		0.3	33	30.9091	9.7603	5.9846	11.5407	0.0555	877.43	1	877.43	877.43	0	-0.3	131	Non	444.45	67.7	67.7	2.79	4	>sp|Q8WVV9|HNRLL_HUMAN Heterogeneous nuclear ribonucleoprotein L-like OS=Homo sapiens OX=9606 GN=HNRNPLL PE=1 SV=1	10102	elmo_20221104_op_makl_mhc_proj6_jjn3_class_i_20perc_rep1.ScanId;v=1;d1=28290.28290.1	controllerType=0 controllerNumber=1 scan=28290	52.7997
8	L.VRPPIRSH.H	VRPPIRSH		-0.9375	11.1961	17.76	11.4157	10.0493	1.1668	38.3333	321.193	3	961.566	961.569	0	-3.1	253	Non	417.19	224.4	224.4	2.32	1	>sp|Q8WWK9|CKAP2_HUMAN Cytoskeleton-associated protein 2 OS=Homo sapiens OX=9606 GN=CKAP2 PE=1 SV=1	10131	elmo_20221104_op_makl_mhc_proj6_jjn3_class_i_20perc_rep1.ScanId;v=1;d1=4296.4296.3	controllerType=0 controllerNumber=1 scan=4296	7.7705
8	T.VPFRGRPV.P	VPFRGRPV		-0.175	43	37.0833	0.5133	3.3525	21.05	14.7294	464.28	2	927.553	927.552	0	0.9	27135	Non	229.16	4.04	4.04	1.32	81	>sp|Q8WZ42|TITIN_HUMAN Titin OS=Homo sapiens OX=9606 GN=TTN PE=1 SV=4	10228	elmo_20221104_op_makl_mhc_proj6_jjn3_class_i_20perc_rep1.ScanId;v=1;d1=17916.17916.2	controllerType=0 controllerNumber=1 scan=17916	30.4597
8	F.DRLTTTSL.N	DRLTTTSL		-0.4125	45.3333	35.4615	7.8786	0.0261	3.7598	18.3846	906.488	1	906.488	906.489	0	-1.4	402	Non	389.47	66.85	66.85	1.55	3	>sp|Q969P6|TOP1M_HUMAN DNA topoisomerase I, mitochondrial OS=Homo sapiens OX=9606 GN=TOP1MT PE=1 SV=1	10505	elmo_20221104_op_makl_mhc_proj6_jjn3_class_i_20perc_rep1.ScanId;v=1;d1=18474.18474.1	controllerType=0 controllerNumber=1 scan=18474	31.6193
8	A.ELLRPKYR.A	ELLRPKYR		-1.4625	14.0276	0.6844	58.125	45	39.6667	55	358.885	3	1074.64	1074.64	0	-1.6	576	Non	367.48	114.81	114.81	2.07	2	>sp|Q96AQ6|PBIP1_HUMAN Pre-B-cell leukemia transcription factor-interacting protein 1 OS=Homo sapiens OX=9606 GN=PBXIP1 PE=1 SV=1	10578	elmo_20221104_op_makl_mhc_proj6_jjn3_class_i_20perc_rep1.ScanId;v=1;d1=9413.9413.3	controllerType=0 controllerNumber=1 scan=9413	14.9392
8	E.SPQSGSIL.T	SPQSGSIL		0.05	40.75	61.8182	0.2001	4.196	15.1455	4.7847	788.413	1	788.413	788.415	0	-2.2	67	Non	521.48	64.46	64.46	2.14	2	>sp|Q96AQ6|PBIP1_HUMAN Pre-B-cell leukemia transcription factor-interacting protein 1 OS=Homo sapiens OX=9606 GN=PBXIP1 PE=1 SV=1	10578	elmo_20221104_op_makl_mhc_proj6_jjn3_class_i_20perc_rep1.ScanId;v=1;d1=20210.20210.1	controllerType=0 controllerNumber=1 scan=20210	35.2325
8	Q.TQTRHGVL.R	TQTRHGVL		-0.625	64.1667	61.3636	13.0332	0.5897	10.8146	5.687	456.256	2	911.505	911.506	0	-0.4	36	Non	378.02	143.97	143.97	2.05	2	>sp|Q96FX7|TRM61_HUMAN tRNA (adenine(58)-N(1))-methyltransferase catalytic subunit TRMT61A OS=Homo sapiens OX=9606 GN=TRMT61A PE=1 SV=1	10808	elmo_20221104_op_makl_mhc_proj6_jjn3_class_i_20perc_rep1.ScanId;v=1;d1=4468.4468.2	controllerType=0 controllerNumber=1 scan=4468	7.9845
8	S.RLYVGREK.K	RLYVGREK		-1.2625	0.5646	18.7009	33.3636	47.4286	23	49	340.869	3	1020.59	1020.59	0	-3.1	677	Non	303.74	67.96	67.96	1.36	2	>sp|Q96PC5|MIA2_HUMAN Melanoma inhibitory activity protein 2 OS=Homo sapiens OX=9606 GN=MIA2 PE=1 SV=4	11164	elmo_20221104_op_makl_mhc_proj6_jjn3_class_i_20perc_rep1.ScanId;v=1;d1=4279.4279.3	controllerType=0 controllerNumber=1 scan=4279	7.751
8	D.LPTVHSII.S	LPTVHSII		1.3375	73.3333	73.5714	1.6298	8.3757	30.1429	13.5536	440.268	2	879.529	879.53	0	-0.4	815	Non	450.15	1.76	1.76	1.92	13	>sp|Q99613|EIF3C_HUMAN Eukaryotic translation initiation factor 3 subunit C OS=Homo sapiens OX=9606 GN=EIF3C PE=1 SV=1	11417	elmo_20221104_op_makl_mhc_proj6_jjn3_class_i_20perc_rep1.ScanId;v=1;d1=31952.31952.2	controllerType=0 controllerNumber=1 scan=31952	61.5884
8	Q.TQLEHSVL.S	TQLEHSVL		0.0125	48.6667	39.5556	12.7126	0.3216	4.3059	2.9233	463.75	2	926.492	926.494	0	-2	602	Non	351.02	116.52	116.52	1.49	1	>sp|Q9BQF6|SENP7_HUMAN Sentrin-specific protease 7 OS=Homo sapiens OX=9606 GN=SENP7 PE=1 SV=4	11580	elmo_20221104_op_makl_mhc_proj6_jjn3_class_i_20perc_rep1.ScanId;v=1;d1=18949.18949.2	controllerType=0 controllerNumber=1 scan=18949	32.606
8	V.EVNIPRKR.K	EVNIPRKR		-1.6	18.8049	0.5227	39.1429	48.4286	38.6667	62.5	506.307	2	1011.61	1011.61	0	0.3	164	Non	412.4	75.85	75.85	2.03	2	>sp|Q9BRX2|PELO_HUMAN Protein pelota homolog OS=Homo sapiens OX=9606 GN=PELO PE=1 SV=2	11638	elmo_20221104_op_makl_mhc_proj6_jjn3_class_i_20perc_rep1.ScanId;v=1;d1=4676.4676.2	controllerType=0 controllerNumber=1 scan=4676	8.2441
8	D.FSTRFITR.P	FSTRFITR		-0.1375	15.963	1.0963	44.25	31.3103	11.5852	25.3077	514.287	2	1027.57	1027.57	0	-1.2	422	Non	314.44	49.58	49.58	1.74	5	>sp|Q9BV38|WDR18_HUMAN WD repeat-containing protein 18 OS=Homo sapiens OX=9606 GN=WDR18 PE=1 SV=2	11762	elmo_20221104_op_makl_mhc_proj6_jjn3_class_i_20perc_rep1.ScanId;v=1;d1=20026.20026.2	controllerType=0 controllerNumber=1 scan=20026	34.8626
8	V.RPRPGTGL.G	RPRPGTGL		-1.2375	15.0444	34.4	0.0072	2.1306	7.5757	4.0953	427.253	2	853.499	853.5	0	-1	11	Non	305.85	24.2	24.2	1.52	6	>sp|Q9BVK6|TMED9_HUMAN Transmembrane emp24 domain-containing protein 9 OS=Homo sapiens OX=9606 GN=TMED9 PE=1 SV=2	11790	elmo_20221104_op_makl_mhc_proj6_jjn3_class_i_20perc_rep1.ScanId;v=1;d1=4781.4781.2	controllerType=0 controllerNumber=1 scan=4781	8.3737
8	Y.PRKPISKL.C	PRKPISKL		-1	42.75	49.25	0.2018	4.9314	6.9853	20.7143	469.81	2	938.612	938.615	0	-2.7	173	Non	265.08	64.41	64.41	2.18	5	>sp|Q9BXN2-3|CLC7A_HUMAN Isoform 3 of C-type lectin domain family 7 member A OS=Homo sapiens OX=9606 GN=CLEC7A	21805	elmo_20221104_op_makl_mhc_proj6_jjn3_class_i_20perc_rep1.ScanId;v=1;d1=9396.9396.2	controllerType=0 controllerNumber=1 scan=9396	14.9139
8	V.PSEGKKSL.Y	PSEGKKSL		-1.3875	75	86.6667	0.9286	14.3601	50	8.4755	423.239	2	845.471	845.473	0	-2	157	Non	222.71	30.57	30.57	1.35	5	>sp|Q9BXS6|NUSAP_HUMAN Nucleolar and spindle-associated protein 1 OS=Homo sapiens OX=9606 GN=NUSAP1 PE=1 SV=1	11906	elmo_20221104_op_makl_mhc_proj6_jjn3_class_i_20perc_rep1.ScanId;v=1;d1=4648.4648.2	controllerType=0 controllerNumber=1 scan=4648	8.2083
8	D.IPIVHRVI.K	IPIVHRVI		1.575	61.6667	33.2353	0.8533	3.2378	12.0943	9.1875	473.812	2	946.618	946.62	0	-2.2	104	Non	374.06	90.27	90.27	3.02	3	>sp|Q9BY50|SC11C_HUMAN Signal peptidase complex catalytic subunit SEC11C OS=Homo sapiens OX=9606 GN=SEC11C PE=1 SV=3	11936	elmo_20221104_op_makl_mhc_proj6_jjn3_class_i_20perc_rep1.ScanId;v=1;d1=23933.23933.2	controllerType=0 controllerNumber=1 scan=23933	42.9079
8	K.DAAEHREL.M	DAAEHREL		-1.35	60.8333	31.2	4.2371	0.4436	8.3722	3.5455	470.727	2	940.447	940.448	0	-1.9	98	Non	593.45	95.02	95.02	2.38	1	>sp|Q9BYN8|RT26_HUMAN 28S ribosomal protein S26, mitochondrial OS=Homo sapiens OX=9606 GN=MRPS26 PE=1 SV=1	17083	elmo_20221104_op_makl_mhc_proj6_jjn3_class_i_20perc_rep1.ScanId;v=1;d1=4556.4556.2	controllerType=0 controllerNumber=1 scan=4556	8.0927
8	G.DHAVRGAL.R	DHAVRGAL		0	76.6667	42.25	12.8268	0.0297	12.8113	15.8406	419.729	2	838.452	838.453	0	-1.5	183	Non	471.89	67.69	67.69	2.01	2	>sp|Q9C073|F117A_HUMAN Protein FAM117A OS=Homo sapiens OX=9606 GN=FAM117A PE=1 SV=1	35221	elmo_20221104_op_makl_mhc_proj6_jjn3_class_i_20perc_rep1.ScanId;v=1;d1=6508.6508.3	controllerType=0 controllerNumber=1 scan=6508	10.5969
8	D.AHLRPTSL.V	AHLRPTSL		-0.175	32.6364	27.1667	4.5767	0.0818	2.0238	5.5115	447.761	2	894.514	894.516	0	-1.3	416	Non	385.37	130.69	130.69	2.91	3	>sp|Q9C0C2|TB182_HUMAN 182 kDa tankyrase-1-binding protein OS=Homo sapiens OX=9606 GN=TNKS1BP1 PE=1 SV=4	12094	elmo_20221104_op_makl_mhc_proj6_jjn3_class_i_20perc_rep1.ScanId;v=1;d1=10727.10727.2	controllerType=0 controllerNumber=1 scan=10727	16.9979
8	K.DRLKSLTM.H	DRLKSLTM		-0.4875	46	29	11.9913	0.0343	2.3725	21.8636	482.268	2	963.528	963.529	0	-0.8	209	Non	370.86	46.78	46.78	1.31	3	>sp|Q9C0D3|ZY11B_HUMAN Protein zyg-11 homolog B OS=Homo sapiens OX=9606 GN=ZYG11B PE=1 SV=2	17100	elmo_20221104_op_makl_mhc_proj6_jjn3_class_i_20perc_rep1.ScanId;v=1;d1=17410.17410.2	controllerType=0 controllerNumber=1 scan=17410	29.4483
8	V.PRPVLRAL.S	PRPVLRAL		0.175	44.5	47.4	0.209	3.3667	4.4714	20.4643	461.303	2	921.598	921.599	0	-1.4	200	Non	290.65	48.24	48.24	2.3	8	>sp|Q9GZR7|DDX24_HUMAN ATP-dependent RNA helicase DDX24 OS=Homo sapiens OX=9606 GN=DDX24 PE=1 SV=1	17112	elmo_20221104_op_makl_mhc_proj6_jjn3_class_i_20perc_rep1.ScanId;v=1;d1=23777.23777.2	controllerType=0 controllerNumber=1 scan=23777	42.5966
8	Q.DRVAHILL.A	DRVAHILL		0.8625	52	32.1176	18.8133	0.0624	3.3818	31	468.785	2	936.562	936.562	0	-0.7	186	Non	416.91	44.44	44.44	2.83	3	>sp|Q9H269|VPS16_HUMAN Vacuolar protein sorting-associated protein 16 homolog OS=Homo sapiens OX=9606 GN=VPS16 PE=1 SV=2	12301	elmo_20221104_op_makl_mhc_proj6_jjn3_class_i_20perc_rep1.ScanId;v=1;d1=25672.25672.2	controllerType=0 controllerNumber=1 scan=25672	46.8306
8	R.SALIPHAR.S	SALIPHAR		0.225	12.4608	1.3795	23.5429	21.297	19.75	23.6471	432.755	2	864.503	864.505	0	-1.9	414	Non	407.66	102.03	102.03	2.33	1	>sp|Q9H5H4|ZN768_HUMAN Zinc finger protein 768 OS=Homo sapiens OX=9606 GN=ZNF768 PE=1 SV=2	12450	elmo_20221104_op_makl_mhc_proj6_jjn3_class_i_20perc_rep1.ScanId;v=1;d1=10081.10081.2	controllerType=0 controllerNumber=1 scan=10081	15.9704
8	G.DVVLRFPR.I	DVVLRFPR		0.1125	32.8182	0.2822	53.75	35.5238	51	75	501.296	2	1001.58	1001.59	0	-4.4	117	Non	327.78	124.7	124.7	1.38	1	>sp|Q9H6E4|CC134_HUMAN Coiled-coil domain-containing protein 134 OS=Homo sapiens OX=9606 GN=CCDC134 PE=1 SV=1	12478	elmo_20221104_op_makl_mhc_proj6_jjn3_class_i_20perc_rep1.ScanId;v=1;d1=27903.27903.2	controllerType=0 controllerNumber=1 scan=27903	51.8458
8	R.DMYSHYVL.L	DMYSHYVL		-0.025	36.5714	8.802	14.8981	0.3043	4.8654	8.1774	514.231	2	1027.46	1027.46	0	-0.1	86	Non	272.08	117.02	117.02	1.65	3	>sp|Q9NPA3|M1IP1_HUMAN Mid1-interacting protein 1 OS=Homo sapiens OX=9606 GN=MID1IP1 PE=1 SV=1	17242	elmo_20221104_op_makl_mhc_proj6_jjn3_class_i_20perc_rep1.ScanId;v=1;d1=31330.31330.2	controllerType=0 controllerNumber=1 scan=31330	60.0347
8	M.EETKHTSL.L	EETKHTSL		-1.5625	61.6667	39.2222	10.2401	0.8077	16.6818	9.2989	472.737	2	944.466	944.468	0	-2.2	377	Non	329.5	103.17	103.17	1.48	1	>sp|Q9NRM2|ZN277_HUMAN Zinc finger protein 277 OS=Homo sapiens OX=9606 GN=ZNF277 PE=1 SV=2	17278	elmo_20221104_op_makl_mhc_proj6_jjn3_class_i_20perc_rep1.ScanId;v=1;d1=510.510.2	controllerType=0 controllerNumber=1 scan=510	0.8795
8	Y.DNHVHVAR.S	DNHVHVAR		-0.9625	38.8333	0.5384	48.6667	18.9364	48	67.5	316.498	3	947.48	947.481	0	-0.9	224	Non	322.77	153.85	153.85	1.89	1	>sp|Q9NUX5|POTE1_HUMAN Protection of telomeres protein 1 OS=Homo sapiens OX=9606 GN=POT1 PE=1 SV=1	13167	elmo_20221104_op_makl_mhc_proj6_jjn3_class_i_20perc_rep1.ScanId;v=1;d1=1606.1606.3	controllerType=0 controllerNumber=1 scan=1606	2.8523
8	A.DAVERHAL.R	DAVERHAL		-0.3875	64.1667	15.0158	3.7056	0.1183	9.3536	4.6569	455.739	2	910.471	910.474	0	-3.6	324	Non	262.26	110.18	110.18	1.54	4	>sp|Q9NVR0|KLH11_HUMAN Kelch-like protein 11 OS=Homo sapiens OX=9606 GN=KLHL11 PE=1 SV=1	22185	elmo_20221104_op_makl_mhc_proj6_jjn3_class_i_20perc_rep1.ScanId;v=1;d1=7463.7463.3	controllerType=0 controllerNumber=1 scan=7463	11.927
8	A.DQIVRHDL.K	DQIVRHDL		-0.7125	78.3333	30.9545	17.4941	0.1954	11.4444	13.4018	498.264	2	995.521	995.527	0	-5.5	1335	Non	471.41	119.61	119.61	1.88	5	>sp|Q9NYU1|UGGG2_HUMAN UDP-glucose:glycoprotein glucosyltransferase 2 OS=Homo sapiens OX=9606 GN=UGGT2 PE=1 SV=4	13375	elmo_20221104_op_makl_mhc_proj6_jjn3_class_i_20perc_rep1.ScanId;v=1;d1=12537.12537.2	controllerType=0 controllerNumber=1 scan=12537	20.0016
8	K.EVYVPHPR.N	EVYVPHPR		-0.9125	8.3373	0.1055	29.7647	24.9545	17.6	49	498.767	2	996.527	996.526	0	0.6	102	Non	342.89	129.21	129.21	1.82	2	>sp|Q9P0M9|RM27_HUMAN 39S ribosomal protein L27, mitochondrial OS=Homo sapiens OX=9606 GN=MRPL27 PE=1 SV=1	17369	elmo_20221104_op_makl_mhc_proj6_jjn3_class_i_20perc_rep1.ScanId;v=1;d1=12537.12537.2	controllerType=0 controllerNumber=1 scan=12537	20.0016
8	Y.RLGPLLGK.G	RLGPLLGK		0.075	0.2957	24.2791	60.7143	62.6923	33.6	50	427.284	2	853.561	853.562	0	-0.7	33	Non	181.24	46.72	46.72	1.32	7	>sp|Q9P1W9|PIM2_HUMAN Serine/threonine-protein kinase pim-2 OS=Homo sapiens OX=9606 GN=PIM2 PE=1 SV=1	13527	elmo_20221104_op_makl_mhc_proj6_jjn3_class_i_20perc_rep1.ScanId;v=1;d1=17713.17713.1	controllerType=0 controllerNumber=1 scan=17713	30.0729
8	L.LTDNRYLL.L	LTDNRYLL		-0.2625	33.6	35.7692	10.4031	9.1951	9.588	0.2047	504.281	2	1007.55	1007.55	0	1.7	118	Non	254.77	0.56	0.56	1.32	5	>sp|Q9UHB9|SRP68_HUMAN Signal recognition particle subunit SRP68 OS=Homo sapiens OX=9606 GN=SRP68 PE=1 SV=2	13792	elmo_20221104_op_makl_mhc_proj6_jjn3_class_i_20perc_rep1.ScanId;v=1;d1=20963.20963.2	controllerType=0 controllerNumber=1 scan=20963	36.7313
8	D.VSHPIIYR.G	VSHPIIYR		0.225	3.9653	1.218	41.6	35.2857	7.0118	30.6667	492.783	2	984.559	984.562	0	-3.1	343	Non	364.54	96.9	96.9	2.83	3	>sp|Q9UK73|FEM1B_HUMAN Protein fem-1 homolog B OS=Homo sapiens OX=9606 GN=FEM1B PE=1 SV=1	13968	elmo_20221104_op_makl_mhc_proj6_jjn3_class_i_20perc_rep1.ScanId;v=1;d1=11432.11432.2	controllerType=0 controllerNumber=1 scan=11432	18.2311
8	E.NQYLRVSL.E	NQYLRVSL		-0.225	33.2	13.2138	4.4987	0.012	2.2121	4.4574	496.779	2	992.551	992.552	0	-1.2	307	Non	350.39	118.91	118.91	2.18	4	>sp|Q9ULG6|CCPG1_HUMAN Cell cycle progression protein 1 OS=Homo sapiens OX=9606 GN=CCPG1 PE=1 SV=3	14083	elmo_20221104_op_makl_mhc_proj6_jjn3_class_i_20perc_rep1.ScanId;v=1;d1=30257.30257.3	controllerType=0 controllerNumber=1 scan=30257	57.475
8	I.PYKREESL.G	PYKREESL		-1.9125	75	49	1.1657	2.9363	16.2727	20.2857	511.268	2	1021.53	1021.53	0	-3.1	143	Non	425.24	107.31	107.31	1.62	5	>sp|Q9UPU5|UBP24_HUMAN Ubiquitin carboxyl-terminal hydrolase 24 OS=Homo sapiens OX=9606 GN=USP24 PE=1 SV=3	14282	elmo_20221104_op_makl_mhc_proj6_jjn3_class_i_20perc_rep1.ScanId;v=1;d1=12259.12259.2	controllerType=0 controllerNumber=1 scan=12259	19.5445
8	K.PVKPHSSF.K	PVKPHSSF		-0.6125	39.8333	35.3077	0.9224	14.3423	14.1884	15.5507	449.742	2	898.476	898.478	0	-2.2	1298	Non	310.22	46.6	46.6	1.76	23	>sp|Q9Y520|PRC2C_HUMAN Protein PRRC2C OS=Homo sapiens OX=9606 GN=PRRC2C PE=1 SV=4	14647	elmo_20221104_op_makl_mhc_proj6_jjn3_class_i_20perc_rep1.ScanId;v=1;d1=3938.3938.2	controllerType=0 controllerNumber=1 scan=3938	7.3268
8	N.DRILRPEL.S	DRILRPEL		-0.6875	58.75	18.9915	11.3808	0.0089	3.1631	18.8974	506.3	2	1011.59	1011.59	0	-1.9	374	Non	331.26	67.89	67.89	2.1	1	>sp|Q9Y5W7|SNX14_HUMAN Sorting nexin-14 OS=Homo sapiens OX=9606 GN=SNX14 PE=1 SV=3	14726	elmo_20221104_op_makl_mhc_proj6_jjn3_class_i_20perc_rep1.ScanId;v=1;d1=22576.22576.3	controllerType=0 controllerNumber=1 scan=22576	40.0523
8	Y.HQVTRAVL.G	HQVTRAVL		0.2625	50	38.2727	6.1284	0.2079	6.7296	6.3295	462.274	2	923.54	923.542	0	-2.2	162	Non	365	62.01	62.01	1.4	2	>sp|Q9Y6J9|TAF6L_HUMAN TAF6-like RNA polymerase II p300/CBP-associated factor-associated factor 65 kDa subunit 6L OS=Homo sapiens OX=9606 GN=TAF6L PE=1 SV=1	14821	elmo_20221104_op_makl_mhc_proj6_jjn3_class_i_20perc_rep1.ScanId;v=1;d1=8810.8810.2	controllerType=0 controllerNumber=1 scan=8810	14.0345
9	H.KLVKPTTEK.K	KLVKPTTEK		-1.13333	0.0037	7.7306	7.0966	32.7857	5.3163	14.9294	348.554	3	1043.65	1043.65	0	1.9	1011	Non	332.07	84.91	84.91	2.68	7	>sp|A0AVT1|UBA6_HUMAN Ubiquitin-like modifier-activating enzyme 6 OS=Homo sapiens OX=9606 GN=UBA6 PE=1 SV=1	14	elmo_20221104_op_makl_mhc_proj6_jjn3_class_i_20perc_rep1.ScanId;v=1;d1=3210.3210.3	controllerType=0 controllerNumber=1 scan=3210	6.2632
9	D.DQYKRETIL.G	DQYKRETIL		-1.4	32.5455	9.7151	5.3016	0.0048	3.0924	3.7917	583.313	2	1165.62	1165.62	0	-2.1	1664	Non	290.2	30.16	30.16	1.69	148	>sp|A2RRP1|NBAS_HUMAN NBAS subunit of NRZ tethering complex OS=Homo sapiens OX=9606 GN=NBAS PE=1 SV=2	49	elmo_20221104_op_makl_mhc_proj6_jjn3_class_i_20perc_rep1.ScanId;v=1;d1=16816.16816.2	controllerType=0 controllerNumber=1 scan=16816	28.411
9	V.DNLTKKNYR.A	DNLTKKNYR		-2.33333	21.7391	0.1367	45	18.3064	35.75	52.5	384.543	3	1151.61	1151.62	0	-2.2	18	Non	333.14	138.98	138.98	2.83	62	>sp|A5YKK6|CNOT1_HUMAN CCR4-NOT transcription complex subunit 1 OS=Homo sapiens OX=9606 GN=CNOT1 PE=1 SV=2	82	elmo_20221104_op_makl_mhc_proj6_jjn3_class_i_20perc_rep1.ScanId;v=1;d1=3918.3918.3	controllerType=0 controllerNumber=1 scan=3918	7.3019
9	D.DLSAPPHHR.S	DLSAPPHHR		-1.42222	2.6243	0.0144	20.5882	11.8278	7.061	22.6667	515.264	2	1029.52	1029.52	0	-1.4	249	Non	269.09	104.23	104.23	1.48	1	>sp|A6NKD9|CC85C_HUMAN Coiled-coil domain-containing protein 85C OS=Homo sapiens OX=9606 GN=CCDC85C PE=1 SV=1	17899	elmo_20221104_op_makl_mhc_proj6_jjn3_class_i_20perc_rep1.ScanId;v=1;d1=4351.4351.2	controllerType=0 controllerNumber=1 scan=4351	7.8392
9	Q.DLYDAGVKR.K	DLYDAGVKR		-0.811111	2.442	0.0187	20.7647	14.7381	7.4626	34.8	518.772	2	1036.54	1036.54	0	-4.6	197	Non	427.5	46.78	46.78	2.78	3	>sp|A6NMY6|AXA2L_HUMAN Putative annexin A2-like protein OS=Homo sapiens OX=9606 GN=ANXA2P2 PE=5 SV=2	118	elmo_20221104_op_makl_mhc_proj6_jjn3_class_i_20perc_rep1.ScanId;v=1;d1=12633.12633.2	controllerType=0 controllerNumber=1 scan=12633	20.1502
9	Q.DILRAISSL.N	DILRAISSL		0.977778	27	5.4448	2.9184	0.6715	12.7642	7.0148	494.295	2	987.582	987.583	0	-1.3	1216	Non	423.23	46.25	46.25	2.82	33	>sp|A6NMZ7|CO6A6_HUMAN Collagen alpha-6(VI) chain OS=Homo sapiens OX=9606 GN=COL6A6 PE=1 SV=2	119	elmo_20221104_op_makl_mhc_proj6_jjn3_class_i_20perc_rep1.ScanId;v=1;d1=28202.28202.2	controllerType=0 controllerNumber=1 scan=28202	52.5813
9	A.RTLEPLAKK.I	RTLEPLAKK		-0.966667	0.0052	2.6991	13.2038	31.0345	2.1416	11.7126	528.333	2	1055.66	1055.66	0	2	3	Non	322.3	86.42	86.42	1.67	1	>sp|A8MTT3|CEBOS_HUMAN Protein CEBPZOS OS=Homo sapiens OX=9606 GN=CEBPZOS PE=1 SV=2	23092	elmo_20221104_op_makl_mhc_proj6_jjn3_class_i_20perc_rep1.ScanId;v=1;d1=5574.5574.2	controllerType=0 controllerNumber=1 scan=5574	9.3643
9	F.IVSNIRLLH.K	IVSNIRLLH		0.977778	0.5625	3.2151	13.7678	23.9103	6.7785	22.5238	355.557	3	1064.66	1064.66	0	-1.5	98	Non	279.08	83.59	83.59	2.12	1	>sp|B7ZAQ6|GPHRA_HUMAN Golgi pH regulator A OS=Homo sapiens OX=9606 GN=GPR89A PE=1 SV=2	175	elmo_20221104_op_makl_mhc_proj6_jjn3_class_i_20perc_rep1.ScanId;v=1;d1=24394.24394.3	controllerType=0 controllerNumber=1 scan=24394	43.9035
9	S.DTYLHRVAR.A	DTYLHRVAR		-0.877778	4.0877	0.0027	11.5262	5.7163	8.7774	30	377.54	3	1130.61	1130.61	0	-0.5	368	Non	294.37	184.13	184.13	2.07	3	>sp|O00148|DX39A_HUMAN ATP-dependent RNA helicase DDX39A OS=Homo sapiens OX=9606 GN=DDX39A PE=1 SV=2	196	elmo_20221104_op_makl_mhc_proj6_jjn3_class_i_20perc_rep1.ScanId;v=1;d1=9073.9073.3	controllerType=0 controllerNumber=1 scan=9073	14.4261
9	D.PESPRPPAL.D	PESPRPPAL		-1.06667	40	27.7667	5.087	1.227	9.0321	7.3774	482.267	2	963.527	963.526	0	1.1	253	Non	202.29	30.35	30.35	1.32	3	>sp|O00165|HAX1_HUMAN HCLS1-associated protein X-1 OS=Homo sapiens OX=9606 GN=HAX1 PE=1 SV=2	204	elmo_20221104_op_makl_mhc_proj6_jjn3_class_i_20perc_rep1.ScanId;v=1;d1=19932.19932.2	controllerType=0 controllerNumber=1 scan=19932	34.6661
9	G.RVRDYLVRK.R	RVRDYLVRK		-1.11111	0.0104	2.4369	9.125	35.7619	2.8596	21.4091	402.247	3	1204.73	1204.73	0	-1.1	143	Non	223.77	98.59	98.59	1.73	2	>sp|O00178|GTPB1_HUMAN GTP-binding protein 1 OS=Homo sapiens OX=9606 GN=GTPBP1 PE=1 SV=3	15008	elmo_20221104_op_makl_mhc_proj6_jjn3_class_i_20perc_rep1.ScanId;v=1;d1=6619.6619.3	controllerType=0 controllerNumber=1 scan=6619	10.7454
9	A.DVAFHFNPR.F	DVAFHFNPR		-0.522222	6.9003	0.0209	22.975	26.2778	13.7701	42	551.774	2	1102.54	1102.54	0	-2.5	61	Non	299.35	161.94	161.94	2.82	7	>sp|O00214|LEG8_HUMAN Galectin-8 OS=Homo sapiens OX=9606 GN=LGALS8 PE=1 SV=4	223	elmo_20221104_op_makl_mhc_proj6_jjn3_class_i_20perc_rep1.ScanId;v=1;d1=25031.25031.2	controllerType=0 controllerNumber=1 scan=25031	45.3861
9	I.DILHSIVKR.D	DILHSIVKR		0.122222	3.9452	0.0083	36.375	27.3333	16.0909	55	360.888	3	1080.65	1080.65	0	-2.2	25	Non	265.38	123.82	123.82	2.83	5	>sp|O00231|PSD11_HUMAN 26S proteasome non-ATPase regulatory subunit 11 OS=Homo sapiens OX=9606 GN=PSMD11 PE=1 SV=3	230	elmo_20221104_op_makl_mhc_proj6_jjn3_class_i_20perc_rep1.ScanId;v=1;d1=23838.23838.3	controllerType=0 controllerNumber=1 scan=23838	42.724
9	L.RPHHDASTF.T	RPHHDASTF		-1.43333	12.0596	18.6496	0.0418	2.7974	3.328	2.0227	534.255	2	1067.5	1067.5	0	1.8	664	Non	371.22	178	178	2.32	3	>sp|O00469|PLOD2_HUMAN Procollagen-lysine,2-oxoglutarate 5-dioxygenase 2 OS=Homo sapiens OX=9606 GN=PLOD2 PE=1 SV=2	291	elmo_20221104_op_makl_mhc_proj6_jjn3_class_i_20perc_rep1.ScanId;v=1;d1=3179.3179.2	controllerType=0 controllerNumber=1 scan=3179	6.2166
9	A.AMLDTVVFK.-	AMLDTVVFK		1.17778	0.0141	2.9332	26.8696	25.2373	3.0104	19.9355	512.28	2	1023.55	1023.55	0	-2	302	Non	263.15	84.41	84.41	2.14	3	>sp|O00487|PSDE_HUMAN 26S proteasome non-ATPase regulatory subunit 14 OS=Homo sapiens OX=9606 GN=PSMD14 PE=1 SV=1	300	elmo_20221104_op_makl_mhc_proj6_jjn3_class_i_20perc_rep1.ScanId;v=1;d1=33702.33702.2	controllerType=0 controllerNumber=1 scan=33702	65.8982
9	K.DAYSSFGSR.S	DAYSSFGSR		-0.833333	7.3076	0.03	16.75	9.7274	13.5747	28.2222	495.219	2	989.431	989.432	0	-1.3	67	Non	218.87	90.75	90.75	1.73	9	>sp|O00571|DDX3X_HUMAN ATP-dependent RNA helicase DDX3X OS=Homo sapiens OX=9606 GN=DDX3X PE=1 SV=3	320	elmo_20221104_op_makl_mhc_proj6_jjn3_class_i_20perc_rep1.ScanId;v=1;d1=14049.14049.2	controllerType=0 controllerNumber=1 scan=14049	22.6919
9	A.DYLAHESRR.D	DYLAHESRR		-1.74444	21.4783	0.0514	50	34.7391	12.3774	65	382.859	3	1146.56	1146.57	0	-1.3	89	Non	310.88	209.27	209.27	2.83	5	>sp|O14579|COPE_HUMAN Coatomer subunit epsilon OS=Homo sapiens OX=9606 GN=COPE PE=1 SV=3	383	elmo_20221104_op_makl_mhc_proj6_jjn3_class_i_20perc_rep1.ScanId;v=1;d1=4802.4802.3	controllerType=0 controllerNumber=1 scan=4802	8.3996
9	Q.RLFTDVLLH.A	RLFTDVLLH		0.722222	0.0589	7.4841	29	23.5256	3.3486	25.8462	557.323	2	1113.64	1113.64	0	-2.3	43	Non	284.58	52.85	52.85	1.69	3	>sp|O14682|ENC1_HUMAN Ectoderm-neural cortex protein 1 OS=Homo sapiens OX=9606 GN=ENC1 PE=1 SV=2	414	elmo_20221104_op_makl_mhc_proj6_jjn3_class_i_20perc_rep1.ScanId;v=1;d1=34784.34784.2	controllerType=0 controllerNumber=1 scan=34784	68.5354
9	E.LPRNEADEL.R	LPRNEADEL		-1.18889	44	47.2	0.0963	3.2073	14	4.0409	528.769	2	1056.53	1056.53	0	-0.9	103	Non	333.82	75.33	75.33	1.44	2	>sp|O14791|APOL1_HUMAN Apolipoprotein L1 OS=Homo sapiens OX=9606 GN=APOL1 PE=1 SV=5	446	elmo_20221104_op_makl_mhc_proj6_jjn3_class_i_20perc_rep1.ScanId;v=1;d1=16563.16563.2	controllerType=0 controllerNumber=1 scan=16563	27.8723
9	T.DTLIKTFVR.S	DTLIKTFVR		0.222222	8.4254	0.0085	35.7778	19.0922	20.75	50	546.824	2	1092.64	1092.64	0	-1.1	1399	Non	386.63	77.87	77.87	2.07	3	>sp|O14795|UN13B_HUMAN Protein unc-13 homolog B OS=Homo sapiens OX=9606 GN=UNC13B PE=1 SV=2	449	elmo_20221104_op_makl_mhc_proj6_jjn3_class_i_20perc_rep1.ScanId;v=1;d1=28826.28826.2	controllerType=0 controllerNumber=1 scan=28826	54.043
9	E.EVVRLLVTR.Q	EVVRLLVTR		0.777778	3.7902	0.0089	21.1489	16.2051	10.073	46	542.844	2	1084.68	1084.68	0	-2.6	103	Non	304.66	128.78	128.78	2.36	1	>sp|O14907|TX1B3_HUMAN Tax1-binding protein 3 OS=Homo sapiens OX=9606 GN=TAX1BP3 PE=1 SV=2	480	elmo_20221104_op_makl_mhc_proj6_jjn3_class_i_20perc_rep1.ScanId;v=1;d1=24282.24282.2	controllerType=0 controllerNumber=1 scan=24282	43.6512
9	A.GTMTGMLYK.C	GTMTGMLYK		0.0222222	0.0127	4.3459	30.6667	40	4.6754	20.9286	501.242	2	1001.48	1001.48	0	-2.3	161	Non	284.36	91.15	91.15	2.65	7	>sp|O14925|TIM23_HUMAN Mitochondrial import inner membrane translocase subunit Tim23 OS=Homo sapiens OX=9606 GN=TIMM23 PE=1 SV=1	487	elmo_20221104_op_makl_mhc_proj6_jjn3_class_i_20perc_rep1.ScanId;v=1;d1=22042.22042.2	controllerType=0 controllerNumber=1 scan=22042	39.0235
9	L.EALNVLVNR.P	EALNVLVNR		0.311111	5.1429	0.01	24.5161	23.3974	13.4943	27.3333	514.3	2	1027.59	1027.59	0	2.5	106	Non	392.9	168.48	168.48	2.22	2	>sp|O14933|UB2L6_HUMAN Ubiquitin/ISG15-conjugating enzyme E2 L6 OS=Homo sapiens OX=9606 GN=UBE2L6 PE=1 SV=4	491	elmo_20221104_op_makl_mhc_proj6_jjn3_class_i_20perc_rep1.ScanId;v=1;d1=25729.25729.2	controllerType=0 controllerNumber=1 scan=25729	46.9719
9	E.DYKLHFIFR.H	DYKLHFIFR		-0.277778	13.0609	0.005	55.625	24.3939	4.9911	48	413.56	3	1238.67	1238.67	0	-1.7	188	Non	340.73	146.77	146.77	2.38	1	>sp|O14967|CLGN_HUMAN Calmegin OS=Homo sapiens OX=9606 GN=CLGN PE=1 SV=1	504	elmo_20221104_op_makl_mhc_proj6_jjn3_class_i_20perc_rep1.ScanId;v=1;d1=33072.33072.3	controllerType=0 controllerNumber=1 scan=33072	64.3196
9	T.KLISTLIYK.F	KLISTLIYK		0.666667	0.0054	4.3835	27.3	37.1176	3.8884	24.6	539.847	2	1078.69	1078.69	0	-0.7	245	Non	411.79	97.47	97.47	2.37	2	>sp|O14980|XPO1_HUMAN Exportin-1 OS=Homo sapiens OX=9606 GN=XPO1 PE=1 SV=1	512	elmo_20221104_op_makl_mhc_proj6_jjn3_class_i_20perc_rep1.ScanId;v=1;d1=25690.25690.2	controllerType=0 controllerNumber=1 scan=25690	46.8741
9	E.EILRGLTPR.K	EILRGLTPR		-0.344444	3.1772	0.0583	25.7407	23.7821	21.6	44	527.819	2	1054.63	1054.64	0	-6.1	544	Non	318.29	91.9	91.9	1.64	4	>sp|O15042|SR140_HUMAN U2 snRNP-associated SURP motif-containing protein OS=Homo sapiens OX=9606 GN=U2SURP PE=1 SV=2	528	elmo_20221104_op_makl_mhc_proj6_jjn3_class_i_20perc_rep1.ScanId;v=1;d1=20467.20467.2	controllerType=0 controllerNumber=1 scan=20467	35.7209
9	F.KLLGPVLVK.Q	KLLGPVLVK		1.11111	0.0031	6.0415	15.625	29.4359	2.3259	17.9565	483.838	2	966.669	966.671	0	-1.6	58	Non	229.66	18.16	18.16	1.52	3	>sp|O15212|PFD6_HUMAN Prefoldin subunit 6 OS=Homo sapiens OX=9606 GN=PFDN6 PE=1 SV=1	585	elmo_20221104_op_makl_mhc_proj6_jjn3_class_i_20perc_rep1.ScanId;v=1;d1=24073.24073.2	controllerType=0 controllerNumber=1 scan=24073	43.2067
9	G.SLAEILLKK.S	SLAEILLKK		0.622222	0.0087	2.8114	16.5192	21.0594	2.9947	17.8478	507.831	2	1014.65	1014.66	0	-1.1	439	Non	512.22	248.27	248.27	3.56	2	>sp|O15397|IPO8_HUMAN Importin-8 OS=Homo sapiens OX=9606 GN=IPO8 PE=1 SV=2	644	elmo_20221104_op_makl_mhc_proj6_jjn3_class_i_20perc_rep1.ScanId;v=1;d1=30367.30367.2	controllerType=0 controllerNumber=1 scan=30367	57.7455
9	A.VVGPVGAGK.S	VVGPVGAGK		0.855556	0.1438	4.4933	17.7529	45.7778	13.8851	26.6923	392.24	2	783.473	783.472	0	1.1	443	Non	262.42	78.87	78.87	1.5	4	>sp|O15439|MRP4_HUMAN ATP-binding cassette sub-family C member 4 OS=Homo sapiens OX=9606 GN=ABCC4 PE=1 SV=3	652	elmo_20221104_op_makl_mhc_proj6_jjn3_class_i_20perc_rep1.ScanId;v=1;d1=8165.8165.2	controllerType=0 controllerNumber=1 scan=8165	12.9176
9	N.DAQKPSLTR.A	DAQKPSLTR		-1.43333	5.8577	0.063	12.9961	11.7152	17.325	20.25	508.277	2	1015.55	1015.55	0	-5.6	74	Non	362.8	95.45	95.45	1.61	4	>sp|O15439|MRP4_HUMAN ATP-binding cassette sub-family C member 4 OS=Homo sapiens OX=9606 GN=ABCC4 PE=1 SV=3	652	elmo_20221104_op_makl_mhc_proj6_jjn3_class_i_20perc_rep1.ScanId;v=1;d1=5440.5440.2	controllerType=0 controllerNumber=1 scan=5440	9.1985
9	A.LKNPPINTK.S	LKNPPINTK		-1.15556	1.9539	5.6249	16.2019	14.9405	3.7681	23.1176	512.811	2	1024.61	1024.62	0	-0.6	59	Non	264.33	88.1	88.1	1.6	4	>sp|O15511|ARPC5_HUMAN Actin-related protein 2/3 complex subunit 5 OS=Homo sapiens OX=9606 GN=ARPC5 PE=1 SV=3	671	elmo_20221104_op_makl_mhc_proj6_jjn3_class_i_20perc_rep1.ScanId;v=1;d1=8839.8839.2	controllerType=0 controllerNumber=1 scan=8839	14.0758
9	A.ATSVITIVK.S	ATSVITIVK		1.45556	0.0874	5.7618	17.5765	30.9444	7.437	16.9643	466.294	2	931.58	931.582	0	-2	147	Non	268.93	121.98	121.98	1.77	1	>sp|O15525|MAFG_HUMAN Transcription factor MafG OS=Homo sapiens OX=9606 GN=MAFG PE=1 SV=1	679	elmo_20221104_op_makl_mhc_proj6_jjn3_class_i_20perc_rep1.ScanId;v=1;d1=24567.24567.2	controllerType=0 controllerNumber=1 scan=24567	44.3078
9	Q.DTHKQLLER.G	DTHKQLLER		-1.68889	5.0403	0.0096	21.8511	14.1637	17.875	36	380.543	3	1139.62	1139.62	0	-1	434	Non	321.36	215.59	215.59	2.34	1	>sp|O43252|PAPS1_HUMAN Bifunctional 3'-phosphoadenosine 5'-phosphosulfate synthase 1 OS=Homo sapiens OX=9606 GN=PAPSS1 PE=1 SV=2	733	elmo_20221104_op_makl_mhc_proj6_jjn3_class_i_20perc_rep1.ScanId;v=1;d1=5655.5655.3	controllerType=0 controllerNumber=1 scan=5655	9.4654
9	N.DFKRVVGKK.G	DFKRVVGKK		-0.988889	9.0227	0.3833	52.5	38.4375	27.7	67.5	359.557	3	1076.66	1076.66	0	-0.4	277	Non	378.44	201.75	201.75	2.79	1	>sp|O43396|TXNL1_HUMAN Thioredoxin-like protein 1 OS=Homo sapiens OX=9606 GN=TXNL1 PE=1 SV=3	774	elmo_20221104_op_makl_mhc_proj6_jjn3_class_i_20perc_rep1.ScanId;v=1;d1=4241.4241.3	controllerType=0 controllerNumber=1 scan=4241	7.7038
9	T.LAYRGFIFK.Q	LAYRGFIFK		0.622222	0.194	2.6575	25.4444	28.7561	4.3627	18.8205	557.821	2	1114.64	1114.64	0	-4.9	323	Non	332.96	120.79	120.79	1.77	1	>sp|O43414|ERI3_HUMAN ERI1 exoribonuclease 3 OS=Homo sapiens OX=9606 GN=ERI3 PE=1 SV=2	15072	elmo_20221104_op_makl_mhc_proj6_jjn3_class_i_20perc_rep1.ScanId;v=1;d1=30777.30777.2	controllerType=0 controllerNumber=1 scan=30777	58.7238
9	M.MEFERQAEI.M	MEFERQAEI		-0.833333	22.9737	13.9414	5.9293	0.3269	4.9168	6.0061	576.771	2	1152.54	1152.54	0	0.3	127	Non	308.06	109.5	109.5	1.75	2	>sp|O43633|CHM2A_HUMAN Charged multivesicular body protein 2a OS=Homo sapiens OX=9606 GN=CHMP2A PE=1 SV=1	878	elmo_20221104_op_makl_mhc_proj6_jjn3_class_i_20perc_rep1.ScanId;v=1;d1=24258.24258.2	controllerType=0 controllerNumber=1 scan=24258	43.5969
9	L.AVALPLQTK.A	AVALPLQTK		0.633333	0.0154	3.9254	7.6634	24.4242	2.8938	11.6108	470.795	2	940.582	940.583	0	-0.8	127	Non	275.96	68.08	68.08	1.66	3	>sp|O43660|PLRG1_HUMAN Pleiotropic regulator 1 OS=Homo sapiens OX=9606 GN=PLRG1 PE=1 SV=1	881	elmo_20221104_op_makl_mhc_proj6_jjn3_class_i_20perc_rep1.ScanId;v=1;d1=24772.24772.3	controllerType=0 controllerNumber=1 scan=24772	44.7714
9	G.RPLGTRLGF.G	RPLGTRLGF		-0.188889	9.5809	13.3276	0.0283	3.6072	4.9743	4.8759	508.803	2	1016.6	1016.6	0	-0.5	21	Non	281.58	7.79	7.79	1.47	6	>sp|O43674|NDUB5_HUMAN NADH dehydrogenase [ubiquinone] 1 beta subcomplex subunit 5, mitochondrial OS=Homo sapiens OX=9606 GN=NDUFB5 PE=1 SV=1	885	elmo_20221104_op_makl_mhc_proj6_jjn3_class_i_20perc_rep1.ScanId;v=1;d1=22585.22585.2	controllerType=0 controllerNumber=1 scan=22585	40.0693
9	L.EVRKLMHVR.G	EVRKLMHVR		-0.611111	6.551	0.0191	15.025	12.8425	17.475	55	389.897	3	1167.68	1167.68	0	-0.9	155	Non	316.08	211.34	211.34	2.84	6	>sp|O43674|NDUB5_HUMAN NADH dehydrogenase [ubiquinone] 1 beta subcomplex subunit 5, mitochondrial OS=Homo sapiens OX=9606 GN=NDUFB5 PE=1 SV=1	885	elmo_20221104_op_makl_mhc_proj6_jjn3_class_i_20perc_rep1.ScanId;v=1;d1=5524.5524.3	controllerType=0 controllerNumber=1 scan=5524	9.3029
9	M.VVDYPNSAK.A	VVDYPNSAK		-0.488889	0.3686	7.0778	6.1891	24.0303	12.2453	2.7736	496.755	2	992.503	992.505	0	-2	188	Non	190.7	74.91	74.91	1.32	2	>sp|O43709|BUD23_HUMAN Probable 18S rRNA (guanine-N(7))-methyltransferase OS=Homo sapiens OX=9606 GN=BUD23 PE=1 SV=2	899	elmo_20221104_op_makl_mhc_proj6_jjn3_class_i_20perc_rep1.ScanId;v=1;d1=8709.8709.1	controllerType=0 controllerNumber=1 scan=8709	13.8679
9	A.VPRPPSNPP.A	VPRPPSNPP		-1.4	18.9878	26.4118	0.086	8.7431	22.75	10.241	480.766	2	960.525	960.526	0	-1.5	387	Non	379.75	119.28	119.28	2.33	1	>sp|O43734|CIKS_HUMAN E3 ubiquitin ligase TRAF3IP2 OS=Homo sapiens OX=9606 GN=TRAF3IP2 PE=1 SV=3	905	elmo_20221104_op_makl_mhc_proj6_jjn3_class_i_20perc_rep1.ScanId;v=1;d1=13762.13762.2	controllerType=0 controllerNumber=1 scan=13762	22.1581
9	N.DKNIRYVAL.T	DKNIRYVAL		-0.266667	45.6667	7.7187	7.3562	0.0074	3.4039	7.7265	546.311	2	1091.62	1091.62	0	-5.1	321	Non	439.9	165.55	165.55	2.04	1	>sp|O43747|AP1G1_HUMAN AP-1 complex subunit gamma-1 OS=Homo sapiens OX=9606 GN=AP1G1 PE=1 SV=5	909	elmo_20221104_op_makl_mhc_proj6_jjn3_class_i_20perc_rep1.ScanId;v=1;d1=22581.22581.2	controllerType=0 controllerNumber=1 scan=22581	40.061
9	S.DYHTLPRAR.I	DYHTLPRAR		-1.52222	14.2044	0.0183	34.6	9.4697	5.6475	58.3333	376.869	3	1128.59	1128.59	0	0.5	68	Non	420.59	289.27	289.27	2.37	1	>sp|O43861|ATP9B_HUMAN Probable phospholipid-transporting ATPase IIB OS=Homo sapiens OX=9606 GN=ATP9B PE=2 SV=4	944	elmo_20221104_op_makl_mhc_proj6_jjn3_class_i_20perc_rep1.ScanId;v=1;d1=8175.8175.3	controllerType=0 controllerNumber=1 scan=8175	12.9369
9	V.DAYFREALR.V	DAYFREALR		-0.788889	12.163	0.0144	28.9444	12.7096	19.8929	36.5	570.793	2	1140.58	1140.58	0	-1	745	Non	299.28	111.95	111.95	2.21	23	>sp|O60264|SMCA5_HUMAN SWI/SNF-related matrix-associated actin-dependent regulator of chromatin subfamily A member 5 OS=Homo sapiens OX=9606 GN=SMARCA5 PE=1 SV=1	987	elmo_20221104_op_makl_mhc_proj6_jjn3_class_i_20perc_rep1.ScanId;v=1;d1=21561.21561.1	controllerType=0 controllerNumber=1 scan=21561	38.046
9	R.DSKGVYDVR.Q	DSKGVYDVR		-1.05556	19.6615	0.0576	32.0833	28.8537	29.4286	58.3333	519.763	2	1038.52	1038.52	0	-2.5	187	Non	286.69	120.05	120.05	1.65	4	>sp|O60287|NPA1P_HUMAN Nucleolar pre-ribosomal-associated protein 1 OS=Homo sapiens OX=9606 GN=URB1 PE=1 SV=4	18225	elmo_20221104_op_makl_mhc_proj6_jjn3_class_i_20perc_rep1.ScanId;v=1;d1=8466.8466.1	controllerType=0 controllerNumber=1 scan=8466	13.4899
9	K.DVRELVVGR.I	DVRELVVGR		3.94746e-16	6.2663	0.0062	20.0784	27.5625	16.7045	56.6667	521.803	2	1042.6	1042.6	0	-1.4	1310	Non	304.71	68.36	68.36	1.41	6	>sp|O60333|KIF1B_HUMAN Kinesin-like protein KIF1B OS=Homo sapiens OX=9606 GN=KIF1B PE=1 SV=5	1010	elmo_20221104_op_makl_mhc_proj6_jjn3_class_i_20perc_rep1.ScanId;v=1;d1=21519.21519.2	controllerType=0 controllerNumber=1 scan=21519	37.9555
9	E.GTPEKPLYH.P	GTPEKPLYH		-1.37778	1.0451	4.5168	23.3143	10.3515	2.0059	7.5178	521.271	2	1041.53	1041.54	0	-1.5	16	Non	574	233.09	233.09	4.86	6	>sp|O60337|MARH6_HUMAN E3 ubiquitin-protein ligase MARCHF6 OS=Homo sapiens OX=9606 GN=MARCHF6 PE=1 SV=2	1013	elmo_20221104_op_makl_mhc_proj6_jjn3_class_i_20perc_rep1.ScanId;v=1;d1=7140.7140.2	controllerType=0 controllerNumber=1 scan=7140	11.4749
9	K.RIKPLPTKK.T	RIKPLPTKK		-1.31111	0.0094	2.3382	7.4484	28.4634	3.295	14.7765	360.914	3	1080.73	1080.73	0	1.6	269	Non	326.5	214.46	214.46	3.14	4	>sp|O60341|KDM1A_HUMAN Lysine-specific histone demethylase 1A OS=Homo sapiens OX=9606 GN=KDM1A PE=1 SV=2	1014	elmo_20221104_op_makl_mhc_proj6_jjn3_class_i_20perc_rep1.ScanId;v=1;d1=3217.3217.3	controllerType=0 controllerNumber=1 scan=3217	6.2737
9	N.RLFVGSIPK.S	RLFVGSIPK		0.455556	0.009	6.922	10.1344	32.5357	6.1949	21.7273	339.546	3	1016.62	1016.63	0	-1.2	244	Non	84.33	16.15	16.15	1.3	11	>sp|O60506|HNRPQ_HUMAN Heterogeneous nuclear ribonucleoprotein Q OS=Homo sapiens OX=9606 GN=SYNCRIP PE=1 SV=2	1048	elmo_20221104_op_makl_mhc_proj6_jjn3_class_i_20perc_rep1.ScanId;v=1;d1=23312.23312.1	controllerType=0 controllerNumber=1 scan=23312	41.6156
9	E.GLTDVILYH.Q	GLTDVILYH		0.8	0.3534	4.7407	35.5556	30.9444	4.289	32.8	515.782	2	1030.56	1030.56	0	-0.7	269	Non	185.07	38.46	38.46	1.32	11	>sp|O60506|HNRPQ_HUMAN Heterogeneous nuclear ribonucleoprotein Q OS=Homo sapiens OX=9606 GN=SYNCRIP PE=1 SV=2	1048	elmo_20221104_op_makl_mhc_proj6_jjn3_class_i_20perc_rep1.ScanId;v=1;d1=35807.35807.1	controllerType=0 controllerNumber=1 scan=35807	71.0085
9	D.DQVSRLVTI.S	DQVSRLVTI		0.411111	33	4.9052	6.1245	0.0253	4.461	5.2979	515.798	2	1030.59	1030.59	0	-0.7	389	Non	297.46	114.82	114.82	2.05	1	>sp|O60701|UGDH_HUMAN UDP-glucose 6-dehydrogenase OS=Homo sapiens OX=9606 GN=UGDH PE=1 SV=1	1091	elmo_20221104_op_makl_mhc_proj6_jjn3_class_i_20perc_rep1.ScanId;v=1;d1=31266.31266.2	controllerType=0 controllerNumber=1 scan=31266	59.8806
9	E.DSSRGAFSR.Q	DSSRGAFSR		-1.18889	9.7574	0.1116	23.5143	18.0347	28.5	43	491.737	2	982.467	982.47	0	-3.4	268	Non	352.58	96.92	96.92	1.55	5	>sp|O60759|CYTIP_HUMAN Cytohesin-interacting protein OS=Homo sapiens OX=9606 GN=CYTIP PE=1 SV=2	1134	elmo_20221104_op_makl_mhc_proj6_jjn3_class_i_20perc_rep1.ScanId;v=1;d1=4347.4347.2	controllerType=0 controllerNumber=1 scan=4347	7.8346
9	D.RILLRPREK.K	RILLRPREK		-1.15556	0.0957	5.331	16.6923	31.1034	9.0821	31.6667	394.259	3	1180.76	1180.76	0	-1.3	86	Non	235.75	109.38	109.38	1.9	1	>sp|O60762|DPM1_HUMAN Dolichol-phosphate mannosyltransferase subunit 1 OS=Homo sapiens OX=9606 GN=DPM1 PE=1 SV=1	1136	elmo_20221104_op_makl_mhc_proj6_jjn3_class_i_20perc_rep1.ScanId;v=1;d1=5028.5028.3	controllerType=0 controllerNumber=1 scan=5028	8.6815
9	A.DERLRINSL.R	DERLRINSL		-0.911111	43	5.1876	2.1192	0.0471	7.2992	10.7631	558.31	2	1115.61	1115.62	0	-4.2	49	Non	315.19	80.27	80.27	1.32	2	>sp|O60783|RT14_HUMAN 28S ribosomal protein S14, mitochondrial OS=Homo sapiens OX=9606 GN=MRPS14 PE=1 SV=1	1139	elmo_20221104_op_makl_mhc_proj6_jjn3_class_i_20perc_rep1.ScanId;v=1;d1=23900.23900.2	controllerType=0 controllerNumber=1 scan=23900	42.8454
9	K.AVTKYTSAK.-	AVTKYTSAK		-0.388889	0.1276	8.9094	12.2953	35.8571	8.1028	25	323.519	3	968.541	968.541	0	-0.2	118	Non	117.62	21.32	21.32	1.32	8	>sp|O60814|H2B1K_HUMAN Histone H2B type 1-K OS=Homo sapiens OX=9606 GN=H2BC12 PE=1 SV=3	1143	elmo_20221104_op_makl_mhc_proj6_jjn3_class_i_20perc_rep1.ScanId;v=1;d1=3835.3835.2	controllerType=0 controllerNumber=1 scan=3835	7.196
9	K.KLTRPLVMK.T	KLTRPLVMK		-0.1	0.0064	7.885	25.5556	57.2222	8.1806	25	543.345	2	1085.68	1085.69	0	-2.9	110	Non	346.77	138.24	138.24	3	5	>sp|O75131|CPNE3_HUMAN Copine-3 OS=Homo sapiens OX=9606 GN=CPNE3 PE=1 SV=1	1224	elmo_20221104_op_makl_mhc_proj6_jjn3_class_i_20perc_rep1.ScanId;v=1;d1=10643.10643.2	controllerType=0 controllerNumber=1 scan=10643	16.8494
9	D.DATLLIVNR.Y	DATLLIVNR		0.655556	14.1602	0.0203	36.375	19.4113	22.75	46	507.8	2	1014.59	1014.59	0	-0.7	88	Non	291.61	84.48	84.48	1.91	4	>sp|O75150|BRE1B_HUMAN E3 ubiquitin-protein ligase BRE1B OS=Homo sapiens OX=9606 GN=RNF40 PE=1 SV=5	1232	elmo_20221104_op_makl_mhc_proj6_jjn3_class_i_20perc_rep1.ScanId;v=1;d1=29325.29325.2	controllerType=0 controllerNumber=1 scan=29325	55.2344
9	V.ATTLPIRNK.A	ATTLPIRNK		-0.533333	0.0522	5.0755	24.9677	40.8462	6.115	22.9524	338.539	3	1013.6	1013.61	0	-6.6	769	Non	277.98	52.55	52.55	1.76	51	>sp|O75179|ANR17_HUMAN Ankyrin repeat domain-containing protein 17 OS=Homo sapiens OX=9606 GN=ANKRD17 PE=1 SV=3	1247	elmo_20221104_op_makl_mhc_proj6_jjn3_class_i_20perc_rep1.ScanId;v=1;d1=9930.9930.3	controllerType=0 controllerNumber=1 scan=9930	15.7478
9	A.DAKLSFIHR.A	DAKLSFIHR		-0.333333	10.73	0.0079	23.8857	16.6325	16.2955	42	362.873	3	1086.6	1086.61	0	-1.3	213	Non	227.91	73.95	73.95	1.88	7	>sp|O75197|LRP5_HUMAN Low-density lipoprotein receptor-related protein 5 OS=Homo sapiens OX=9606 GN=LRP5 PE=1 SV=2	1254	elmo_20221104_op_makl_mhc_proj6_jjn3_class_i_20perc_rep1.ScanId;v=1;d1=18254.18254.1	controllerType=0 controllerNumber=1 scan=18254	31.1797
9	M.IVAGTLTNK.M	IVAGTLTNK		0.566667	0.0288	3.7509	19.4918	26.2037	7.1201	19.9355	458.776	2	916.544	916.546	0	-1.9	121	Non	301.36	59.29	59.29	1.49	2	>sp|O75251|NDUS7_HUMAN NADH dehydrogenase [ubiquinone] iron-sulfur protein 7, mitochondrial OS=Homo sapiens OX=9606 GN=NDUFS7 PE=1 SV=3	1258	elmo_20221104_op_makl_mhc_proj6_jjn3_class_i_20perc_rep1.ScanId;v=1;d1=11675.11675.2	controllerType=0 controllerNumber=1 scan=11675	18.6331
9	A.RLNAALREK.T	RLNAALREK		-0.966667	0.0173	9.6394	20.3725	40	8.4361	26.3077	357.552	3	1070.64	1070.64	0	-2	118	Non	517.37	237.47	237.47	3.68	2	>sp|O75330|HMMR_HUMAN Hyaluronan mediated motility receptor OS=Homo sapiens OX=9606 GN=HMMR PE=1 SV=2	1271	elmo_20221104_op_makl_mhc_proj6_jjn3_class_i_20perc_rep1.ScanId;v=1;d1=4674.4674.3	controllerType=0 controllerNumber=1 scan=4674	8.2418
9	T.IVAGSLITK.S	IVAGSLITK		1.44444	0.0181	3.0145	12.6417	24.1667	3.5084	15.1304	451.289	2	901.571	901.572	0	-0.7	225	Non	372.77	64.44	64.44	1.79	1	>sp|O75400|PR40A_HUMAN Pre-mRNA-processing factor 40 homolog A OS=Homo sapiens OX=9606 GN=PRPF40A PE=1 SV=2	1302	elmo_20221104_op_makl_mhc_proj6_jjn3_class_i_20perc_rep1.ScanId;v=1;d1=21166.21166.2	controllerType=0 controllerNumber=1 scan=21166	37.1499
9	R.DVNKKFSVR.Y	DVNKKFSVR		-0.988889	6.4691	0.0085	20.8431	12.5726	10.9326	34	546.815	2	1092.62	1092.62	0	6.4	263	Non	516.77	254.04	254.04	1.91	2	>sp|O75436|VP26A_HUMAN Vacuolar protein sorting-associated protein 26A OS=Homo sapiens OX=9606 GN=VPS26A PE=1 SV=2	1313	elmo_20221104_op_makl_mhc_proj6_jjn3_class_i_20perc_rep1.ScanId;v=1;d1=7000.7000.2	controllerType=0 controllerNumber=1 scan=7000	11.2661
9	H.RVLTSVFTK.-	RVLTSVFTK		0.488889	0.0107	3.3927	16.0769	26.9074	2.9191	18.4103	525.819	2	1050.63	1050.63	0	-0.1	395	Non	447.94	109.97	109.97	4.67	2	>sp|O75444-1|MAF_HUMAN Isoform 1 of Transcription factor Maf OS=Homo sapiens OX=9606 GN=MAF	38388	elmo_20221104_op_makl_mhc_proj6_jjn3_class_i_20perc_rep1.ScanId;v=1;d1=19758.19758.2	controllerType=0 controllerNumber=1 scan=19758	34.2836
9	L.RISKEVIRK.R	RISKEVIRK		-0.877778	0.0243	9.2446	24.0323	53.2692	7.1732	26.8462	376.912	3	1128.72	1128.72	0	0.2	346	Non	564.12	244.69	244.69	4.31	4	>sp|O75521|ECI2_HUMAN Enoyl-CoA delta isomerase 2 OS=Homo sapiens OX=9606 GN=ECI2 PE=1 SV=4	1341	elmo_20221104_op_makl_mhc_proj6_jjn3_class_i_20perc_rep1.ScanId;v=1;d1=3744.3744.3	controllerType=0 controllerNumber=1 scan=3744	7.0693
9	Y.DYNPNKTNR.P	DYNPNKTNR		-2.88889	12.047	0.0146	41	11.1954	2.7199	38.3333	561.27	2	1121.53	1121.53	0	-1.2	279	Non	489.87	203.44	203.44	2.66	3	>sp|O75530|EED_HUMAN Polycomb protein EED OS=Homo sapiens OX=9606 GN=EED PE=1 SV=2	1345	elmo_20221104_op_makl_mhc_proj6_jjn3_class_i_20perc_rep1.ScanId;v=1;d1=3465.3465.2	controllerType=0 controllerNumber=1 scan=3465	6.6223
9	M.DEYVRNTTA.R	DEYVRNTTA		-1.3	46.3333	16.9342	13.9526	0.6823	28.75	26.3077	534.752	2	1068.5	1068.5	0	0.9	621	Non	361.21	166.11	166.11	2.86	6	>sp|O75533|SF3B1_HUMAN Splicing factor 3B subunit 1 OS=Homo sapiens OX=9606 GN=SF3B1 PE=1 SV=3	1347	elmo_20221104_op_makl_mhc_proj6_jjn3_class_i_20perc_rep1.ScanId;v=1;d1=8138.8138.2	controllerType=0 controllerNumber=1 scan=8138	12.8704
9	R.RTGKPIAVK.L	RTGKPIAVK		-0.5	0.0153	6.1646	11.6512	31.2069	4.4844	14.6353	485.314	2	969.62	969.62	0	-0.5	78	Non	217.31	19.19	19.19	1.32	17	>sp|O75534|CSDE1_HUMAN Cold shock domain-containing protein E1 OS=Homo sapiens OX=9606 GN=CSDE1 PE=1 SV=2	1348	elmo_20221104_op_makl_mhc_proj6_jjn3_class_i_20perc_rep1.ScanId;v=1;d1=1706.1706.2	controllerType=0 controllerNumber=1 scan=1706	3.0549
9	C.ETQLPVSFR.H	ETQLPVSFR		-0.422222	3.1589	0.0112	25.963	25.6441	21.4	26.9231	538.788	2	1076.57	1076.57	0	-3.7	1279	Non	190.11	75.76	75.76	1.4	35	>sp|O75643|U520_HUMAN U5 small nuclear ribonucleoprotein 200 kDa helicase OS=Homo sapiens OX=9606 GN=SNRNP200 PE=1 SV=2	1380	elmo_20221104_op_makl_mhc_proj6_jjn3_class_i_20perc_rep1.ScanId;v=1;d1=28449.28449.2	controllerType=0 controllerNumber=1 scan=28449	53.1882
9	G.APTGSGKTI.C	APTGSGKTI		-0.244444	21.1304	57.5	0.1126	4.0138	17.975	4.5671	416.232	2	831.457	831.457	0	-0.3	1350	Non	310.18	64.82	64.82	2.01	35	>sp|O75643|U520_HUMAN U5 small nuclear ribonucleoprotein 200 kDa helicase OS=Homo sapiens OX=9606 GN=SNRNP200 PE=1 SV=2	1380	elmo_20221104_op_makl_mhc_proj6_jjn3_class_i_20perc_rep1.ScanId;v=1;d1=5071.5071.2	controllerType=0 controllerNumber=1 scan=5071	8.7363
9	G.KLLAIPVEK.S	KLLAIPVEK		0.577778	0.0076	4.2537	21.7872	30	3.1126	15.6232	505.832	2	1010.66	1010.66	0	-3.6	200	Non	268.36	107.59	107.59	1.94	2	>sp|O75717|WDHD1_HUMAN WD repeat and HMG-box DNA-binding protein 1 OS=Homo sapiens OX=9606 GN=WDHD1 PE=1 SV=1	1395	elmo_20221104_op_makl_mhc_proj6_jjn3_class_i_20perc_rep1.ScanId;v=1;d1=24634.24634.2	controllerType=0 controllerNumber=1 scan=24634	44.4512
9	G.DILRLVAGR.I	DILRLVAGR		0.577778	9.0238	0.0527	32.3333	37.1765	42.5	70	506.817	2	1012.63	1012.63	0	0.6	928	Non	297.65	53.66	53.66	1.56	3	>sp|O94906|PRP6_HUMAN Pre-mRNA-processing factor 6 OS=Homo sapiens OX=9606 GN=PRPF6 PE=1 SV=1	1559	elmo_20221104_op_makl_mhc_proj6_jjn3_class_i_20perc_rep1.ScanId;v=1;d1=31192.31192.2	controllerType=0 controllerNumber=1 scan=31192	59.6971
9	R.AILEKSRLK.N	AILEKSRLK		-0.3	0.037	5.9266	22.875	40.5385	8.7397	26.9231	529.34	2	1057.67	1057.67	0	0.3	764	Non	476.82	79.43	79.43	2.36	3	>sp|O94906|PRP6_HUMAN Pre-mRNA-processing factor 6 OS=Homo sapiens OX=9606 GN=PRPF6 PE=1 SV=1	1559	elmo_20221104_op_makl_mhc_proj6_jjn3_class_i_20perc_rep1.ScanId;v=1;d1=7157.7157.2	controllerType=0 controllerNumber=1 scan=7157	11.5003
9	V.DLKPLPTAR.R	DLKPLPTAR		-0.711111	4.1223	0.0074	10.4559	9.2434	6.4358	28.8889	505.803	2	1010.6	1010.6	0	-0.4	1320	Non	355.72	64.11	64.11	2.04	6	>sp|O94915|FRYL_HUMAN Protein furry homolog-like OS=Homo sapiens OX=9606 GN=FRYL PE=1 SV=2	1563	elmo_20221104_op_makl_mhc_proj6_jjn3_class_i_20perc_rep1.ScanId;v=1;d1=15385.15385.2	controllerType=0 controllerNumber=1 scan=15385	25.4562
9	K.DNYIPVIKR.A	DNYIPVIKR		-0.566667	7.864	0.0451	24.9355	13.5503	16.5	52.5	373.216	3	1117.63	1117.64	0	-3.8	113	Non	150.46	71.37	71.37	1.36	11	>sp|O94955|RHBT3_HUMAN Rho-related BTB domain-containing protein 3 OS=Homo sapiens OX=9606 GN=RHOBTB3 PE=1 SV=2	1574	elmo_20221104_op_makl_mhc_proj6_jjn3_class_i_20perc_rep1.ScanId;v=1;d1=22954.22954.3	controllerType=0 controllerNumber=1 scan=22954	40.8435
9	A.EYRKYIHSR.K	EYRKYIHSR		-2.05556	7.7503	0.0055	25.2222	7.1129	2.4439	41.5	417.891	3	1251.66	1251.66	0	-1.5	596	Non	617.25	327.83	327.83	5.36	11	>sp|O94955|RHBT3_HUMAN Rho-related BTB domain-containing protein 3 OS=Homo sapiens OX=9606 GN=RHOBTB3 PE=1 SV=2	1574	elmo_20221104_op_makl_mhc_proj6_jjn3_class_i_20perc_rep1.ScanId;v=1;d1=4323.4323.3	controllerType=0 controllerNumber=1 scan=4323	7.8051
9	A.EVIKNRFHR.V	EVIKNRFHR		-1.28889	4.3047	0.0127	28.9444	20.0932	14.7536	42.5	400.233	3	1198.69	1198.68	0	4	732	Non	281.18	95.15	95.15	1.82	6	>sp|O94966|UBP19_HUMAN Ubiquitin carboxyl-terminal hydrolase 19 OS=Homo sapiens OX=9606 GN=USP19 PE=1 SV=2	1577	elmo_20221104_op_makl_mhc_proj6_jjn3_class_i_20perc_rep1.ScanId;v=1;d1=5058.5058.3	controllerType=0 controllerNumber=1 scan=5058	8.7178
9	K.DLASPLIGR.S	DLASPLIGR		0.344444	2.0947	0.0197	20.9804	23.4615	13.1379	44	471.274	2	941.54	941.542	0	-1.3	389	Non	393.12	113.22	113.22	2.29	1	>sp|O95067|CCNB2_HUMAN G2/mitotic-specific cyclin-B2 OS=Homo sapiens OX=9606 GN=CCNB2 PE=1 SV=1	1594	elmo_20221104_op_makl_mhc_proj6_jjn3_class_i_20perc_rep1.ScanId;v=1;d1=28706.28706.2	controllerType=0 controllerNumber=1 scan=28706	53.7601
9	S.KVRGISEVL.A	KVRGISEVL		0.4	5.5131	16.6776	0.1971	4.6406	3.3009	3.9852	500.809	2	1000.61	1000.62	0	-3.6	84	Non	339.52	98.91	98.91	1.8	1	>sp|O95140|MFN2_HUMAN Mitofusin-2 OS=Homo sapiens OX=9606 GN=MFN2 PE=1 SV=3	1605	elmo_20221104_op_makl_mhc_proj6_jjn3_class_i_20perc_rep1.ScanId;v=1;d1=20369.20369.2	controllerType=0 controllerNumber=1 scan=20369	35.5376
9	A.EVSAEVRER.K	EVSAEVRER		-1.12222	6.86	0.1213	30.4	26.9444	14.6957	40.3333	537.781	2	1074.55	1074.55	0	0.3	169	Non	574.12	80.41	80.41	1.95	1	>sp|O95229|ZWINT_HUMAN ZW10 interactor OS=Homo sapiens OX=9606 GN=ZWINT PE=1 SV=2	1636	elmo_20221104_op_makl_mhc_proj6_jjn3_class_i_20perc_rep1.ScanId;v=1;d1=5023.5023.2	controllerType=0 controllerNumber=1 scan=5023	8.6735
9	Q.DNRTLYHLR.L	DNRTLYHLR		-1.51111	20.9434	0.0855	46.25	18.237	32.8	75	396.546	3	1187.62	1187.63	0	-3.2	287	Non	312.06	97.41	97.41	1.33	1	>sp|O95299|NDUAA_HUMAN NADH dehydrogenase [ubiquinone] 1 alpha subcomplex subunit 10, mitochondrial OS=Homo sapiens OX=9606 GN=NDUFA10 PE=1 SV=1	1667	elmo_20221104_op_makl_mhc_proj6_jjn3_class_i_20perc_rep1.ScanId;v=1;d1=12559.12559.3	controllerType=0 controllerNumber=1 scan=12559	20.035
9	S.DSKQFNILR.K	DSKQFNILR		-0.955556	9.6941	0.0093	35.2222	19.2553	16.8636	44	560.808	2	1120.61	1120.61	0	-1	395	Non	259.66	88.79	88.79	1.54	5	>sp|O95427|PIGN_HUMAN GPI ethanolamine phosphate transferase 1 OS=Homo sapiens OX=9606 GN=PIGN PE=1 SV=1	1704	elmo_20221104_op_makl_mhc_proj6_jjn3_class_i_20perc_rep1.ScanId;v=1;d1=22258.22258.2	controllerType=0 controllerNumber=1 scan=22258	39.4683
9	G.RVKGVTIVK.P	RVKGVTIVK		0.411111	0.0253	2.4506	6.018	23.7564	4.0143	20.4643	333.894	3	999.666	999.667	0	-1.1	15	Non	368.56	133.17	133.17	2.45	2	>sp|O95619|YETS4_HUMAN YEATS domain-containing protein 4 OS=Homo sapiens OX=9606 GN=YEATS4 PE=1 SV=1	1744	elmo_20221104_op_makl_mhc_proj6_jjn3_class_i_20perc_rep1.ScanId;v=1;d1=6067.6067.3	controllerType=0 controllerNumber=1 scan=6067	10.0282
9	T.ALSSYVVKK.V	ALSSYVVKK		0.366667	0.0087	6.3351	26.5652	30.1944	4.4025	18.3846	497.799	2	994.591	994.593	0	-2.1	3041	Non	428.57	181.35	181.35	3.17	24	>sp|O95714|HERC2_HUMAN E3 ubiquitin-protein ligase HERC2 OS=Homo sapiens OX=9606 GN=HERC2 PE=1 SV=2	1764	elmo_20221104_op_makl_mhc_proj6_jjn3_class_i_20perc_rep1.ScanId;v=1;d1=12022.12022.2	controllerType=0 controllerNumber=1 scan=12022	19.1567
9	L.DVNIKSTER.K	DVNIKSTER		-1.3	7.4083	0.0213	22.225	20.5593	16.1818	29.125	531.284	2	1061.56	1061.56	0	1.1	245	Non	497.75	110.43	110.43	2.06	1	>sp|O95721|SNP29_HUMAN Synaptosomal-associated protein 29 OS=Homo sapiens OX=9606 GN=SNAP29 PE=1 SV=1	1768	elmo_20221104_op_makl_mhc_proj6_jjn3_class_i_20perc_rep1.ScanId;v=1;d1=5980.5980.2	controllerType=0 controllerNumber=1 scan=5980	9.9057
9	H.DYGHLSVYR.K	DYGHLSVYR		-0.777778	15.4889	0.0119	59.375	35.3333	11.1852	56.6667	555.274	2	1109.54	1109.54	0	2.4	181	Non	570.66	301.47	301.47	2.75	3	>sp|O95864|FADS2_HUMAN Acyl-CoA 6-desaturase OS=Homo sapiens OX=9606 GN=FADS2 PE=1 SV=1	1807	elmo_20221104_op_makl_mhc_proj6_jjn3_class_i_20perc_rep1.ScanId;v=1;d1=19035.19035.2	controllerType=0 controllerNumber=1 scan=19035	32.7955
9	K.KVAIKIISK.R	KVAIKIISK		0.777778	0.0067	3.4816	9.4458	23.641	2.3153	20.6786	500.349	2	999.69	999.692	0	-2.2	245	Non	232.11	40.59	40.59	1.56	2	>sp|O96017|CHK2_HUMAN Serine/threonine-protein kinase Chk2 OS=Homo sapiens OX=9606 GN=CHEK2 PE=1 SV=1	1863	elmo_20221104_op_makl_mhc_proj6_jjn3_class_i_20perc_rep1.ScanId;v=1;d1=12460.12460.2	controllerType=0 controllerNumber=1 scan=12460	19.8814
9	V.KSTSPVKLK.T	KSTSPVKLK		-0.844444	0.0596	8.9044	29.1765	46.75	5.7299	17.7174	329.878	3	987.62	987.62	0	-0.2	336	Non	244.75	157.92	157.92	2	2	>sp|O96020|CCNE2_HUMAN G1/S-specific cyclin-E2 OS=Homo sapiens OX=9606 GN=CCNE2 PE=1 SV=1	1866	elmo_20221104_op_makl_mhc_proj6_jjn3_class_i_20perc_rep1.ScanId;v=1;d1=4173.4173.3	controllerType=0 controllerNumber=1 scan=4173	7.6202
9	E.EVNYINTFR.K	EVNYINTFR		-0.611111	3.8438	0.0121	31.3846	38.5	19.0357	36.5	578.291	2	1155.57	1155.58	0	-4.7	369	Non	400.19	160.27	160.27	2.07	2	>sp|O96020|CCNE2_HUMAN G1/S-specific cyclin-E2 OS=Homo sapiens OX=9606 GN=CCNE2 PE=1 SV=1	1866	elmo_20221104_op_makl_mhc_proj6_jjn3_class_i_20perc_rep1.ScanId;v=1;d1=27026.27026.2	controllerType=0 controllerNumber=1 scan=27026	49.7319
9	M.IIAIPTGVK.V	IIAIPTGVK		1.43333	0.3031	10.0906	15.55	52.6923	18.3125	24.6667	456.299	2	911.59	911.592	0	-2.2	311	Non	262.64	23.22	23.22	1.75	5	>sp|P00395|COX1_HUMAN Cytochrome c oxidase subunit 1 OS=Homo sapiens OX=9606 GN=MT-CO1 PE=1 SV=1	1881	elmo_20221104_op_makl_mhc_proj6_jjn3_class_i_20perc_rep1.ScanId;v=1;d1=28008.28008.2	controllerType=0 controllerNumber=1 scan=28008	52.0998
9	Y.ALFLTLTTK.L	ALFLTLTTK		1.11111	0.0226	5.7272	18.7467	29.6667	7.3366	21.7727	504.312	2	1007.62	1007.61	0	2.3	41	Non	345.07	166.33	166.33	2.81	3	>sp|P00403|COX2_HUMAN Cytochrome c oxidase subunit 2 OS=Homo sapiens OX=9606 GN=MT-CO2 PE=1 SV=1	1882	elmo_20221104_op_makl_mhc_proj6_jjn3_class_i_20perc_rep1.ScanId;v=1;d1=36518.36518.2	controllerType=0 controllerNumber=1 scan=36518	72.7609
9	Y.VAVTPFSLR.G	VAVTPFSLR		1.02222	2.4513	0.3119	18.4533	31.4138	7.3091	8.7297	495.293	2	989.578	989.578	0	0	75	Non	353.64	58.08	58.08	2.54	30	>sp|P01106|MYC_HUMAN Myc proto-oncogene protein OS=Homo sapiens OX=9606 GN=MYC PE=1 SV=1	1933	elmo_20221104_op_makl_mhc_proj6_jjn3_class_i_20perc_rep1.ScanId;v=1;d1=31711.31711.2	controllerType=0 controllerNumber=1 scan=31711	60.9898
9	E.DPNEDIVER.N	DPNEDIVER		-1.65556	14.8674	0.8111	9.1687	24.5758	17.7	35	543.756	2	1086.51	1086.51	0	-0.5	50	Non	321.26	163.15	163.15	2.84	13	>sp|P01591|IGJ_HUMAN Immunoglobulin J chain OS=Homo sapiens OX=9606 GN=JCHAIN PE=1 SV=4	1984	elmo_20221104_op_makl_mhc_proj6_jjn3_class_i_20perc_rep1.ScanId;v=1;d1=13245.13245.2	controllerType=0 controllerNumber=1 scan=13245	21.2862
9	Q.KSLSLSPGK.-	KSLSLSPGK		-0.511111	0.1044	11.5241	30.8	30.5	11.6889	23.7647	458.777	2	916.547	916.546	0	0.7	322	Non	493.15	164.47	164.47	3.58	2	>sp|P01857|IGHG1_HUMAN Immunoglobulin heavy constant gamma 1 OS=Homo sapiens OX=9606 GN=IGHG1 PE=1 SV=1	2022	elmo_20221104_op_makl_mhc_proj6_jjn3_class_i_20perc_rep1.ScanId;v=1;d1=8314.8314.2	controllerType=0 controllerNumber=1 scan=8314	13.2077
9	S.RPGRGEPRF.I	RPGRGEPRF		-2.02222	20.9434	43.7143	0.303	9.0956	18.2812	6.3287	357.864	3	1071.58	1071.58	0	-2.3	38	Non	205.36	36.95	36.95	1.32	14	>sp|P01889|HLAB_HUMAN HLA class I histocompatibility antigen, B alpha chain OS=Homo sapiens OX=9606 GN=HLA-B PE=1 SV=3	2030	elmo_20221104_op_makl_mhc_proj6_jjn3_class_i_20perc_rep1.ScanId;v=1;d1=4954.4954.3	controllerType=0 controllerNumber=1 scan=4954	8.5873
9	H.HPISDHEAT.L	HPISDHEAT		-1.13333	60	44.2857	1.3165	9.9582	39.6667	17.8043	503.732	2	1006.46	1006.46	0	-2.1	216	Non	254.44	129.54	129.54	2.45	14	>sp|P01889|HLAB_HUMAN HLA class I histocompatibility antigen, B alpha chain OS=Homo sapiens OX=9606 GN=HLA-B PE=1 SV=3	2030	elmo_20221104_op_makl_mhc_proj6_jjn3_class_i_20perc_rep1.ScanId;v=1;d1=3553.3553.2	controllerType=0 controllerNumber=1 scan=3553	6.7484
9	A.DTAAQITQR.K	DTAAQITQR		-0.922222	4.6203	0.0115	22.025	19.844	10.9213	32.4	502.26	2	1003.51	1003.52	0	-3.6	161	Non	397.63	158.15	158.15	3.14	14	>sp|P01889|HLAB_HUMAN HLA class I histocompatibility antigen, B alpha chain OS=Homo sapiens OX=9606 GN=HLA-B PE=1 SV=3	2030	elmo_20221104_op_makl_mhc_proj6_jjn3_class_i_20perc_rep1.ScanId;v=1;d1=8479.8479.2	controllerType=0 controllerNumber=1 scan=8479	13.5135
9	I.AVDKANLEI.M	AVDKANLEI		0.188889	10.385	26.2647	4.2326	7.0222	6.0533	0.0451	486.77	2	972.533	972.536	0	-3.2	89	Non	301.81	46.44	46.44	1.75	7	>sp|P01903|DRA_HUMAN HLA class II histocompatibility antigen, DR alpha chain OS=Homo sapiens OX=9606 GN=HLA-DRA PE=1 SV=2	2032	elmo_20221104_op_makl_mhc_proj6_jjn3_class_i_20perc_rep1.ScanId;v=1;d1=21740.21740.2	controllerType=0 controllerNumber=1 scan=21740	38.4108
9	A.GVANALAHK.Y	GVANALAHK		0.266667	0.07	7.5586	32.0833	55	10.7921	34	440.753	2	880.499	880.5	0	-1.5	137	Non	336.87	136.25	136.25	2.98	9	>sp|P02042|HBD_HUMAN Hemoglobin subunit delta OS=Homo sapiens OX=9606 GN=HBD PE=1 SV=2	2038	elmo_20221104_op_makl_mhc_proj6_jjn3_class_i_20perc_rep1.ScanId;v=1;d1=6419.6419.3	controllerType=0 controllerNumber=1 scan=6419	10.4835
9	D.AVMGNPKVK.A	AVMGNPKVK		-0.133333	0.1228	6.7685	11.6715	29.7692	6.873	17.913	472.273	2	943.539	943.539	0	-0.8	54	Non	322.12	99.47	99.47	3	9	>sp|P02042|HBD_HUMAN Hemoglobin subunit delta OS=Homo sapiens OX=9606 GN=HBD PE=1 SV=2	2038	elmo_20221104_op_makl_mhc_proj6_jjn3_class_i_20perc_rep1.ScanId;v=1;d1=5429.5429.2	controllerType=0 controllerNumber=1 scan=5429	9.184
9	V.ILGPMFSGK.S	ILGPMFSGK		0.655556	0.1119	7.8174	34.1	68.5	13.9195	36.5	475.261	2	949.514	949.518	0	-3.5	24	Non	164.06	36.09	36.09	1.3	3	>sp|P04183|KITH_HUMAN Thymidine kinase, cytosolic OS=Homo sapiens OX=9606 GN=TK1 PE=1 SV=2	2141	elmo_20221104_op_makl_mhc_proj6_jjn3_class_i_20perc_rep1.ScanId;v=1;d1=28810.28810.1	controllerType=0 controllerNumber=1 scan=28810	54.0041
9	A.DMAAQITKR.K	DMAAQITKR		-0.677778	4.713	0.0188	29.6471	16.953	12.3396	48	345.188	3	1033.55	1033.55	0	3.7	161	Non	327.91	136.92	136.92	2.36	5	>sp|P04439|HLAA_HUMAN HLA class I histocompatibility antigen, A alpha chain OS=Homo sapiens OX=9606 GN=HLA-A PE=1 SV=2	2160	elmo_20221104_op_makl_mhc_proj6_jjn3_class_i_20perc_rep1.ScanId;v=1;d1=11429.11429.3	controllerType=0 controllerNumber=1 scan=11429	18.2272
9	A.APRTVALTA.L	APRTVALTA		0.655556	16.2241	27.2333	0.0894	3.8202	22.8125	15.9565	450.27	2	899.532	899.531	0	1.3	9	Non	375.01	71.86	71.86	2.03	2	>sp|P04440|DPB1_HUMAN HLA class II histocompatibility antigen, DP beta 1 chain OS=Homo sapiens OX=9606 GN=HLA-DPB1 PE=1 SV=1	2161	elmo_20221104_op_makl_mhc_proj6_jjn3_class_i_20perc_rep1.ScanId;v=1;d1=15308.15308.2	controllerType=0 controllerNumber=1 scan=15308	25.3037
9	Q.EALSALTAR.L	EALSALTAR		0.388889	7.6354	0.0287	16.4038	14.7024	16.2045	26.4615	466.263	2	931.519	931.521	0	-2.1	143	Non	259.62	55.7	55.7	1.81	27	>sp|P04844|RPN2_HUMAN Dolichyl-diphosphooligosaccharide--protein glycosyltransferase subunit 2 OS=Homo sapiens OX=9606 GN=RPN2 PE=1 SV=3	2178	elmo_20221104_op_makl_mhc_proj6_jjn3_class_i_20perc_rep1.ScanId;v=1;d1=19959.19959.2	controllerType=0 controllerNumber=1 scan=19959	34.7203
9	T.RVTYPAKAK.G	RVTYPAKAK		-0.9	0.0835	8.6057	8.5429	44.4	14.029	30.1667	345.209	3	1033.61	1033.62	0	-3.5	395	Non	213.64	128.06	128.06	1.84	27	>sp|P04844|RPN2_HUMAN Dolichyl-diphosphooligosaccharide--protein glycosyltransferase subunit 2 OS=Homo sapiens OX=9606 GN=RPN2 PE=1 SV=3	2178	elmo_20221104_op_makl_mhc_proj6_jjn3_class_i_20perc_rep1.ScanId;v=1;d1=3392.3392.1	controllerType=0 controllerNumber=1 scan=3392	6.5257
9	N.RMLAQQAVK.R	RMLAQQAVK		-0.211111	0.0777	11.4335	25.1481	36.45	10.2584	48	522.801	2	1044.59	1044.6	0	-4.3	619	Non	347.2	107.47	107.47	2.32	27	>sp|P04844|RPN2_HUMAN Dolichyl-diphosphooligosaccharide--protein glycosyltransferase subunit 2 OS=Homo sapiens OX=9606 GN=RPN2 PE=1 SV=3	2178	elmo_20221104_op_makl_mhc_proj6_jjn3_class_i_20perc_rep1.ScanId;v=1;d1=6964.6964.2	controllerType=0 controllerNumber=1 scan=6964	11.2147
9	D.EVRKLIIRR.R	EVRKLIIRR		-0.433333	3.6651	0.0092	23.9714	26.6852	14.7536	58.3333	394.931	3	1182.78	1182.78	0	-0.8	1003	Non	282.66	100.29	100.29	2.06	3	>sp|P05023|AT1A1_HUMAN Sodium/potassium-transporting ATPase subunit alpha-1 OS=Homo sapiens OX=9606 GN=ATP1A1 PE=1 SV=1	2187	elmo_20221104_op_makl_mhc_proj6_jjn3_class_i_20perc_rep1.ScanId;v=1;d1=7200.7200.3	controllerType=0 controllerNumber=1 scan=7200	11.5712
9	I.HAREIFDSR.G	HAREIFDSR		-1.21111	4.9111	0.0786	9.0648	6.8875	9.3	20.6429	377.527	3	1130.57	1130.57	0	-2.3	7	Non	342.42	218.1	218.1	2.95	6	>sp|P06733|ENOA_HUMAN Alpha-enolase OS=Homo sapiens OX=9606 GN=ENO1 PE=1 SV=2	2283	elmo_20221104_op_makl_mhc_proj6_jjn3_class_i_20perc_rep1.ScanId;v=1;d1=6984.6984.3	controllerType=0 controllerNumber=1 scan=6984	11.2437
9	Y.VPRAILVDL.E	VPRAILVDL		1.41111	28.1875	23.66	0.0354	2.3391	7.185	8.0491	498.318	2	995.628	995.625	0	3.1	60	Non	321.06	84.38	84.38	2.3	6	>sp|P07437|TBB5_HUMAN Tubulin beta chain OS=Homo sapiens OX=9606 GN=TUBB PE=1 SV=2	2330	elmo_20221104_op_makl_mhc_proj6_jjn3_class_i_20perc_rep1.ScanId;v=1;d1=37478.37478.2	controllerType=0 controllerNumber=1 scan=37478	75.1419
9	E.GVHGGLINK.K	GVHGGLINK		0.0777778	0.0229	5.2232	18.6933	40.5385	5.9607	25.6923	447.761	2	894.515	894.516	0	-1	118	Non	266.99	137.19	137.19	2.81	3	>sp|P07737|PROF1_HUMAN Profilin-1 OS=Homo sapiens OX=9606 GN=PFN1 PE=1 SV=2	2344	elmo_20221104_op_makl_mhc_proj6_jjn3_class_i_20perc_rep1.ScanId;v=1;d1=6160.6160.2	controllerType=0 controllerNumber=1 scan=6160	10.151
9	C.KIMKDILEK.K	KIMKDILEK		-0.444444	0.0118	7.7362	15.7917	35.2857	2.7682	19.9355	559.333	2	1117.66	1117.66	0	-5.6	573	Non	376.37	89.05	89.05	2.71	8	>sp|P07900|HS90A_HUMAN Heat shock protein HSP 90-alpha OS=Homo sapiens OX=9606 GN=HSP90AA1 PE=1 SV=5	2351	elmo_20221104_op_makl_mhc_proj6_jjn3_class_i_20perc_rep1.ScanId;v=1;d1=14092.14092.2	controllerType=0 controllerNumber=1 scan=14092	22.775
9	K.DILEKKVEK.V	DILEKKVEK		-1.07778	2.865	0.2901	22.65	20.7119	16.6818	32.2	367.888	3	1101.65	1101.65	0	-0.9	577	Non	326.52	93.28	93.28	2.83	8	>sp|P07900|HS90A_HUMAN Heat shock protein HSP 90-alpha OS=Homo sapiens OX=9606 GN=HSP90AA1 PE=1 SV=5	2351	elmo_20221104_op_makl_mhc_proj6_jjn3_class_i_20perc_rep1.ScanId;v=1;d1=7637.7637.3	controllerType=0 controllerNumber=1 scan=7637	12.1614
9	E.DIKNLVVKR.L	DIKNLVVKR		-0.288889	6.7117	0.004	29.5882	26.6296	13.2644	56.6667	362.231	3	1084.68	1084.68	0	-3.5	278	Non	424.83	188.87	188.87	2.92	1	>sp|P08237|PFKAM_HUMAN ATP-dependent 6-phosphofructokinase, muscle type OS=Homo sapiens OX=9606 GN=PFKM PE=1 SV=2	2387	elmo_20221104_op_makl_mhc_proj6_jjn3_class_i_20perc_rep1.ScanId;v=1;d1=15318.15318.3	controllerType=0 controllerNumber=1 scan=15318	25.3215
9	Q.VANSAFVER.V	VANSAFVER		0.277778	2.9263	0.249	11.843	16.9615	3.9578	8.1302	496.76	2	992.514	992.516	0	-2.3	494	Non	340.95	90.93	90.93	2.67	15	>sp|P08238|HS90B_HUMAN Heat shock protein HSP 90-beta OS=Homo sapiens OX=9606 GN=HSP90AB1 PE=1 SV=4	2388	elmo_20221104_op_makl_mhc_proj6_jjn3_class_i_20perc_rep1.ScanId;v=1;d1=12265.12265.2	controllerType=0 controllerNumber=1 scan=12265	19.5552
9	V.AAEEPNAAV.P	AAEEPNAAV		-0.0777778	29.9333	23.54	2.6654	4.0853	12.6226	0.1082	871.414	1	871.414	871.416	0	-1.9	696	Non	454.67	67.6	67.6	3.11	15	>sp|P08238|HS90B_HUMAN Heat shock protein HSP 90-beta OS=Homo sapiens OX=9606 GN=HSP90AB1 PE=1 SV=4	2388	elmo_20221104_op_makl_mhc_proj6_jjn3_class_i_20perc_rep1.ScanId;v=1;d1=11986.11986.1	controllerType=0 controllerNumber=1 scan=11986	19.1007
9	A.DVNIRHSGR.D	DVNIRHSGR		-1.3	11.0993	0.0538	31.0769	26.3519	32.6	52.5	351.856	3	1053.55	1053.55	0	-1.4	205	Non	347.44	176.24	176.24	2	1	>sp|P08621|RU17_HUMAN U1 small nuclear ribonucleoprotein 70 kDa OS=Homo sapiens OX=9606 GN=SNRNP70 PE=1 SV=2	2418	elmo_20221104_op_makl_mhc_proj6_jjn3_class_i_20perc_rep1.ScanId;v=1;d1=3751.3751.3	controllerType=0 controllerNumber=1 scan=3751	7.0802
9	P.EVLPKPRMR.G	EVLPKPRMR		-1.07778	2.4755	0.0139	19.9016	15.206	4.023	29.375	375.891	3	1125.66	1125.66	0	2.9	4	Non	185.03	38.59	38.59	1.32	7	>sp|P09669|COX6C_HUMAN Cytochrome c oxidase subunit 6C OS=Homo sapiens OX=9606 GN=COX6C PE=1 SV=2	2495	elmo_20221104_op_makl_mhc_proj6_jjn3_class_i_20perc_rep1.ScanId;v=1;d1=10949.10949.3	controllerType=0 controllerNumber=1 scan=10949	17.4013
9	L.SLGVAALYK.F	SLGVAALYK		1	0.1205	11.6012	44.5	48.7143	17.925	31.5	461.273	2	921.539	921.54	0	-1	30	Non	327.11	64.18	64.18	2.33	7	>sp|P09669|COX6C_HUMAN Cytochrome c oxidase subunit 6C OS=Homo sapiens OX=9606 GN=COX6C PE=1 SV=2	2495	elmo_20221104_op_makl_mhc_proj6_jjn3_class_i_20perc_rep1.ScanId;v=1;d1=27234.27234.2	controllerType=0 controllerNumber=1 scan=27234	50.2282
9	C.SVFYGAPSK.S	SVFYGAPSK		0	0.0194	2.7733	9.5356	16.2479	3.1273	18.9487	478.249	2	955.49	955.488	0	1.9	1567	Non	266.68	36.23	36.23	1.32	21	>sp|P0C0L4|CO4A_HUMAN Complement C4-A OS=Homo sapiens OX=9606 GN=C4A PE=1 SV=2	2516	elmo_20221104_op_makl_mhc_proj6_jjn3_class_i_20perc_rep1.ScanId;v=1;d1=16732.16732.2	controllerType=0 controllerNumber=1 scan=16732	28.2499
9	P.HIHKSLIGK.K	HIHKSLIGK		-0.288889	0.0386	3.2182	14.879	37.5294	11.9481	34.2	516.818	2	1032.63	1032.63	0	-2.4	113	Non	401.93	96.54	96.54	2.06	3	>sp|P0C0S5|H2AZ_HUMAN Histone H2A.Z OS=Homo sapiens OX=9606 GN=H2AZ1 PE=1 SV=2	2518	elmo_20221104_op_makl_mhc_proj6_jjn3_class_i_20perc_rep1.ScanId;v=1;d1=4057.4057.2	controllerType=0 controllerNumber=1 scan=4057	7.4744
9	C.ALKNPGKYK.S	ALKNPGKYK		-1.43333	0.0251	5.2004	14.9172	49.3333	9.425	25.5385	340.206	3	1018.6	1018.6	0	-0.7	159	Non	462.09	121.9	121.9	2.94	1	>sp|P10768|ESTD_HUMAN S-formylglutathione hydrolase OS=Homo sapiens OX=9606 GN=ESD PE=1 SV=2	2650	elmo_20221104_op_makl_mhc_proj6_jjn3_class_i_20perc_rep1.ScanId;v=1;d1=3698.3698.3	controllerType=0 controllerNumber=1 scan=3698	7.0012
9	G.KVGEVIVTK.D	KVGEVIVTK		0.522222	0.0093	3.3926	13.3507	29.2308	2.1348	14.4353	486.808	2	972.609	972.609	0	-0.3	344	Non	292.44	79.27	79.27	1.57	1	>sp|P10809|CH60_HUMAN 60 kDa heat shock protein, mitochondrial OS=Homo sapiens OX=9606 GN=HSPD1 PE=1 SV=2	2651	elmo_20221104_op_makl_mhc_proj6_jjn3_class_i_20perc_rep1.ScanId;v=1;d1=9797.9797.2	controllerType=0 controllerNumber=1 scan=9797	15.5334
9	V.FDAKRLIGR.T	FDAKRLIGR		-0.433333	14.3923	1.6185	33.9091	33.3846	33.2	38.3333	538.321	2	1075.63	1075.64	0	-2	93	Non	366.25	130.92	130.92	3.14	10	>sp|P11021|BIP_HUMAN Endoplasmic reticulum chaperone BiP OS=Homo sapiens OX=9606 GN=HSPA5 PE=1 SV=2	2662	elmo_20221104_op_makl_mhc_proj6_jjn3_class_i_20perc_rep1.ScanId;v=1;d1=25944.25944.2	controllerType=0 controllerNumber=1 scan=25944	47.4496
9	M.VVNDAGRPK.V	VVNDAGRPK		-0.8	0.1399	4.7065	11.7703	49.5	8.8253	20.2857	478.267	2	955.528	955.532	0	-4.4	94	Non	287.58	40.08	40.08	1.47	7	>sp|P11142|HSP7C_HUMAN Heat shock cognate 71 kDa protein OS=Homo sapiens OX=9606 GN=HSPA8 PE=1 SV=1	2669	elmo_20221104_op_makl_mhc_proj6_jjn3_class_i_20perc_rep1.ScanId;v=1;d1=1134.1134.2	controllerType=0 controllerNumber=1 scan=1134	1.9799
9	A.DSYRKKVVL.D	DSYRKKVVL		-0.633333	23.2857	4.3182	2.6847	0.0122	3.4798	3.2887	369.888	3	1107.65	1107.65	0	-1.8	49	Non	258.66	72.87	72.87	1.59	1	>sp|P11234|RALB_HUMAN Ras-related protein Ral-B OS=Homo sapiens OX=9606 GN=RALB PE=1 SV=1	2686	elmo_20221104_op_makl_mhc_proj6_jjn3_class_i_20perc_rep1.ScanId;v=1;d1=10217.10217.3	controllerType=0 controllerNumber=1 scan=10217	16.1644
9	A.APGSARRPL.L	APGSARRPL		-0.666667	21.9348	39	0.0109	2.8489	12.3208	6.7253	462.772	2	924.537	924.537	0	-0.8	3	Non	449.33	150.27	150.27	2.38	4	>sp|P11279|LAMP1_HUMAN Lysosome-associated membrane glycoprotein 1 OS=Homo sapiens OX=9606 GN=LAMP1 PE=1 SV=3	2690	elmo_20221104_op_makl_mhc_proj6_jjn3_class_i_20perc_rep1.ScanId;v=1;d1=4965.4965.2	controllerType=0 controllerNumber=1 scan=4965	8.6034
9	L.NGKQIYVGR.A	NGKQIYVGR		-0.977778	11.8111	0.1237	31.6923	30.0278	22.125	52.5	517.79	2	1034.57	1034.57	0	-1.1	257	Non	470.35	253.57	253.57	3.31	8	>sp|P11940|PABP1_HUMAN Polyadenylate-binding protein 1 OS=Homo sapiens OX=9606 GN=PABPC1 PE=1 SV=2	2743	elmo_20221104_op_makl_mhc_proj6_jjn3_class_i_20perc_rep1.ScanId;v=1;d1=6009.6009.2	controllerType=0 controllerNumber=1 scan=6009	9.9468
9	A.RLVQGSILK.K	RLVQGSILK		0.355556	0.0127	10.2496	12.8937	39.3846	13.4598	26.1538	507.326	2	1013.64	1013.65	0	-1.6	5	Non	276.46	19.45	19.45	1.81	8	>sp|P12004|PCNA_HUMAN Proliferating cell nuclear antigen OS=Homo sapiens OX=9606 GN=PCNA PE=1 SV=1	2744	elmo_20221104_op_makl_mhc_proj6_jjn3_class_i_20perc_rep1.ScanId;v=1;d1=16276.16276.2	controllerType=0 controllerNumber=1 scan=16276	27.2046
9	Y.KIADMGHLK.Y	KIADMGHLK		-0.322222	0.0265	5.4793	17.8471	43.5	6.8127	18.1282	338.193	3	1012.56	1012.56	0	3.5	240	Non	275.88	140.2	140.2	2.3	8	>sp|P12004|PCNA_HUMAN Proliferating cell nuclear antigen OS=Homo sapiens OX=9606 GN=PCNA PE=1 SV=1	2744	elmo_20221104_op_makl_mhc_proj6_jjn3_class_i_20perc_rep1.ScanId;v=1;d1=8933.8933.3	controllerType=0 controllerNumber=1 scan=8933	14.2145
9	I.DNLRDRYYR.C	DNLRDRYYR		-2.53333	25.2692	0.2218	52.5	35	52	67.5	424.214	3	1270.63	1270.63	0	-1.2	71	Non	289.81	112.22	112.22	2.21	13	>sp|P12109|CO6A1_HUMAN Collagen alpha-1(VI) chain OS=Homo sapiens OX=9606 GN=COL6A1 PE=1 SV=3	2753	elmo_20221104_op_makl_mhc_proj6_jjn3_class_i_20perc_rep1.ScanId;v=1;d1=8861.8861.3	controllerType=0 controllerNumber=1 scan=8861	14.1066
9	I.EIFVVVVGR.Q	EIFVVVVGR		1.74444	3.9907	0.0262	37.375	30.5556	25.8182	53.75	509.308	2	1017.61	1017.61	0	0.5	968	Non	388.38	126.07	126.07	3.13	13	>sp|P12109|CO6A1_HUMAN Collagen alpha-1(VI) chain OS=Homo sapiens OX=9606 GN=COL6A1 PE=1 SV=3	2753	elmo_20221104_op_makl_mhc_proj6_jjn3_class_i_20perc_rep1.ScanId;v=1;d1=35160.35160.2	controllerType=0 controllerNumber=1 scan=35160	69.4404
9	V.EAKAPILKR.Q	EAKAPILKR		-0.611111	4.2959	0.0124	17.3529	12.411	8.5274	27.8889	342.553	3	1025.65	1025.65	0	-1.3	431	Non	72.69	18.34	18.34	1.32	11	>sp|P12270|TPR_HUMAN Nucleoprotein TPR OS=Homo sapiens OX=9606 GN=TPR PE=1 SV=3	2760	elmo_20221104_op_makl_mhc_proj6_jjn3_class_i_20perc_rep1.ScanId;v=1;d1=5800.5800.1	controllerType=0 controllerNumber=1 scan=5800	9.6607
9	L.LLDVPTAAV.Q	LLDVPTAAV		1.53333	13.8	16.3553	5.4994	5.4521	6.9023	0.1285	898.523	1	898.523	898.524	0	-2	16	Non	438.42	130.17	130.17	2.42	1	>sp|P13284|GILT_HUMAN Gamma-interferon-inducible lysosomal thiol reductase OS=Homo sapiens OX=9606 GN=IFI30 PE=1 SV=3	2800	elmo_20221104_op_makl_mhc_proj6_jjn3_class_i_20perc_rep1.ScanId;v=1;d1=36676.36676.1	controllerType=0 controllerNumber=1 scan=36676	73.1555
9	G.DATVTISHR.Y	DATVTISHR		-0.322222	14.5304	0.0618	35.2222	23.359	22.6875	45	500.264	2	999.52	999.522	0	-2.1	225	Non	317.63	44.86	44.86	2.2	6	>sp|P13995|MTDC_HUMAN Bifunctional methylenetetrahydrofolate dehydrogenase/cyclohydrolase, mitochondrial OS=Homo sapiens OX=9606 GN=MTHFD2 PE=1 SV=2	2856	elmo_20221104_op_makl_mhc_proj6_jjn3_class_i_20perc_rep1.ScanId;v=1;d1=7195.7195.2	controllerType=0 controllerNumber=1 scan=7195	11.5618
9	K.RTGIPTLGK.N	RTGIPTLGK		-0.433333	0.0241	9.7428	22.15	45.3333	5.3748	19.4194	471.789	2	942.571	942.573	0	-1.8	186	Non	337.63	92.7	92.7	2.94	6	>sp|P13995|MTDC_HUMAN Bifunctional methylenetetrahydrofolate dehydrogenase/cyclohydrolase, mitochondrial OS=Homo sapiens OX=9606 GN=MTHFD2 PE=1 SV=2	2856	elmo_20221104_op_makl_mhc_proj6_jjn3_class_i_20perc_rep1.ScanId;v=1;d1=14534.14534.2	controllerType=0 controllerNumber=1 scan=14534	23.7005
9	A.HLYIMGNEK.C	HLYIMGNEK		-0.622222	0.157	5.1185	16.9519	16.3632	12.9906	37.3333	552.778	2	1104.55	1104.55	0	-1.5	633	Non	241.93	59.39	59.39	1.66	17	>sp|P14210|HGF_HUMAN Hepatocyte growth factor OS=Homo sapiens OX=9606 GN=HGF PE=1 SV=2	2866	elmo_20221104_op_makl_mhc_proj6_jjn3_class_i_20perc_rep1.ScanId;v=1;d1=15946.15946.1	controllerType=0 controllerNumber=1 scan=15946	26.5276
9	Y.DGLLRVAHL.Y	DGLLRVAHL		0.644444	53	6.9139	6.6237	0.3949	10.5787	8.5068	497.294	2	993.581	993.584	0	-3.3	626	Non	381.16	131.07	131.07	3.16	17	>sp|P14210|HGF_HUMAN Hepatocyte growth factor OS=Homo sapiens OX=9606 GN=HGF PE=1 SV=2	2866	elmo_20221104_op_makl_mhc_proj6_jjn3_class_i_20perc_rep1.ScanId;v=1;d1=30766.30766.2	controllerType=0 controllerNumber=1 scan=30766	58.7026
9	A.LLLQHVLLH.L	LLLQHVLLH		1.47778	0.3997	5.6951	33.6364	20.3644	4.857	37.6667	543.345	2	1085.68	1085.68	0	0	10	Non	614.52	222.58	222.58	5.95	17	>sp|P14210|HGF_HUMAN Hepatocyte growth factor OS=Homo sapiens OX=9606 GN=HGF PE=1 SV=2	2866	elmo_20221104_op_makl_mhc_proj6_jjn3_class_i_20perc_rep1.ScanId;v=1;d1=33756.33756.2	controllerType=0 controllerNumber=1 scan=33756	66.0315
9	H.KLLKVIRKK.L	KLLKVIRKK		-0.422222	0.0163	5.932	34.1	48.7143	5.4304	30.3333	375.944	3	1125.82	1125.82	0	-0.7	455	Non	348.98	129.88	129.88	3.04	10	>sp|P14625|ENPL_HUMAN Endoplasmin OS=Homo sapiens OX=9606 GN=HSP90B1 PE=1 SV=1	2884	elmo_20221104_op_makl_mhc_proj6_jjn3_class_i_20perc_rep1.ScanId;v=1;d1=3865.3865.3	controllerType=0 controllerNumber=1 scan=3865	7.235
9	S.DYIKLYVRR.V	DYIKLYVRR		-0.722222	11.3099	0.005	47.6667	18.9711	9.4679	47	409.239	3	1225.7	1225.71	0	-1.4	407	Non	464.81	317.04	317.04	4.31	10	>sp|P14625|ENPL_HUMAN Endoplasmin OS=Homo sapiens OX=9606 GN=HSP90B1 PE=1 SV=1	2884	elmo_20221104_op_makl_mhc_proj6_jjn3_class_i_20perc_rep1.ScanId;v=1;d1=21635.21635.3	controllerType=0 controllerNumber=1 scan=21635	38.1942
9	N.DFSAGVANR.S	DFSAGVANR		-0.233333	10.5244	0.0232	35	27.5	20.0417	46.5	468.729	2	936.452	936.453	0	-2	311	Non	297.2	133.36	133.36	1.8	2	>sp|P15104|GLNA_HUMAN Glutamine synthetase OS=Homo sapiens OX=9606 GN=GLUL PE=1 SV=4	2916	elmo_20221104_op_makl_mhc_proj6_jjn3_class_i_20perc_rep1.ScanId;v=1;d1=13453.13453.2	controllerType=0 controllerNumber=1 scan=13453	21.6568
9	F.DYLRFLQKR.F	DYLRFLQKR		-1.2	14.2983	0.0089	55	14.2292	10.1742	40.6667	413.571	3	1238.7	1238.7	0	-2.6	198	Non	240.93	176.5	176.5	1.89	3	>sp|P16278|BGAL_HUMAN Beta-galactosidase OS=Homo sapiens OX=9606 GN=GLB1 PE=1 SV=2	3050	elmo_20221104_op_makl_mhc_proj6_jjn3_class_i_20perc_rep1.ScanId;v=1;d1=26282.26282.3	controllerType=0 controllerNumber=1 scan=26282	48.1682
9	Q.DLLKSIVSR.M	DLLKSIVSR		0.311111	2.7451	0.0096	22.1	9.4366	10.7865	38.6667	515.816	2	1030.62	1030.63	0	-1.8	605	Non	377.06	61.68	61.68	2.38	1	>sp|P16383|GCFC2_HUMAN Intron Large complex component GCFC2 OS=Homo sapiens OX=9606 GN=GCFC2 PE=1 SV=2	3054	elmo_20221104_op_makl_mhc_proj6_jjn3_class_i_20perc_rep1.ScanId;v=1;d1=29911.29911.2	controllerType=0 controllerNumber=1 scan=29911	56.6253
9	A.APAPAAHVA.G	APAPAAHVA		0.755556	19.8154	29.3043	0.1517	2.6503	12.3585	5.6653	402.721	2	804.436	804.436	0	-1	45	Non	342.19	68.3	68.3	1.37	1	>sp|P16989|YBOX3_HUMAN Y-box-binding protein 3 OS=Homo sapiens OX=9606 GN=YBX3 PE=1 SV=4	3083	elmo_20221104_op_makl_mhc_proj6_jjn3_class_i_20perc_rep1.ScanId;v=1;d1=7024.7024.2	controllerType=0 controllerNumber=1 scan=7024	11.3013
9	S.RPRPDDLEI.-	RPRPDDLEI		-1.6	15.4593	27.2333	0.0316	3.1979	9.15	2.8451	555.798	2	1110.59	1110.59	0	-0.8	374	Non	300.51	62.61	62.61	2.05	2	>sp|P17302|CXA1_HUMAN Gap junction alpha-1 protein OS=Homo sapiens OX=9606 GN=GJA1 PE=1 SV=2	3107	elmo_20221104_op_makl_mhc_proj6_jjn3_class_i_20perc_rep1.ScanId;v=1;d1=18303.18303.2	controllerType=0 controllerNumber=1 scan=18303	31.2818
9	T.DIQRGLVLR.N	DIQRGLVLR		-0.0111111	6.3747	0.0153	35.3333	41.6667	39	46.5	535.327	2	1069.65	1069.65	0	-1	618	Non	352.36	124.77	124.77	2.16	1	>sp|P17858|PFKAL_HUMAN ATP-dependent 6-phosphofructokinase, liver type OS=Homo sapiens OX=9606 GN=PFKL PE=1 SV=6	3138	elmo_20221104_op_makl_mhc_proj6_jjn3_class_i_20perc_rep1.ScanId;v=1;d1=20931.20931.2	controllerType=0 controllerNumber=1 scan=20931	36.6631
9	E.DIKSYYTVR.Q	DIKSYYTVR		-0.811111	11.0097	0.0129	30.5333	22.3218	18.9062	60	572.802	2	1144.6	1144.6	0	-2.7	148	Non	372.61	76.37	76.37	1.91	1	>sp|P18031|PTN1_HUMAN Tyrosine-protein phosphatase non-receptor type 1 OS=Homo sapiens OX=9606 GN=PTPN1 PE=1 SV=1	3148	elmo_20221104_op_makl_mhc_proj6_jjn3_class_i_20perc_rep1.ScanId;v=1;d1=19215.19215.2	controllerType=0 controllerNumber=1 scan=19215	33.2022
9	G.ILENIQRNK.L	ILENIQRNK		-1.06667	0.314	10.416	44.5	63.0769	24.3846	31.1667	564.329	2	1127.65	1127.65	0	-2.2	557	Non	558.25	131.06	131.06	3.32	1	>sp|P18074|ERCC2_HUMAN General transcription and DNA repair factor IIH helicase subunit XPD OS=Homo sapiens OX=9606 GN=ERCC2 PE=1 SV=1	3151	elmo_20221104_op_makl_mhc_proj6_jjn3_class_i_20perc_rep1.ScanId;v=1;d1=10527.10527.2	controllerType=0 controllerNumber=1 scan=10527	16.6382
9	I.AAAKPTPPK.S	AAAKPTPPK		-0.877778	0.0489	4.6694	3.4753	17.6931	3.3946	5.5799	440.768	2	880.529	880.525	0	4.4	2158	Non	335.04	110.62	110.62	2.21	11	>sp|P18583|SON_HUMAN Protein SON OS=Homo sapiens OX=9606 GN=SON PE=1 SV=4	3172	elmo_20221104_op_makl_mhc_proj6_jjn3_class_i_20perc_rep1.ScanId;v=1;d1=3261.3261.2	controllerType=0 controllerNumber=1 scan=3261	6.3385
9	D.KVLSILLKH.K	KVLSILLKH		0.922222	0.1227	3.8776	16.7885	36.8	6.0133	33.6	350.905	3	1050.7	1050.7	0	-2.6	629	Non	349.84	123.61	123.61	2.48	3	>sp|P19838|NFKB1_HUMAN Nuclear factor NF-kappa-B p105 subunit OS=Homo sapiens OX=9606 GN=NFKB1 PE=1 SV=2	3231	elmo_20221104_op_makl_mhc_proj6_jjn3_class_i_20perc_rep1.ScanId;v=1;d1=22246.22246.3	controllerType=0 controllerNumber=1 scan=22246	39.4455
9	N.RPAFFAERL.Y	RPAFFAERL		-0.122222	19.0615	24.8605	0.1327	2.2087	6.3717	3.4222	553.809	2	1106.61	1106.61	0	-0.2	417	Non	367.71	107.5	107.5	1.9	2	>sp|P20073|ANXA7_HUMAN Annexin A7 OS=Homo sapiens OX=9606 GN=ANXA7 PE=1 SV=3	3244	elmo_20221104_op_makl_mhc_proj6_jjn3_class_i_20perc_rep1.ScanId;v=1;d1=27561.27561.2	controllerType=0 controllerNumber=1 scan=27561	51.0203
9	I.DRFLSSMSV.L	DRFLSSMSV		0.255556	25.4615	10.9569	13.9384	0.0125	2.4995	19.4516	521.256	2	1041.51	1041.5	0	1.6	240	Non	433.44	111.61	111.61	2.05	3	>sp|P20248|CCNA2_HUMAN Cyclin-A2 OS=Homo sapiens OX=9606 GN=CCNA2 PE=1 SV=2	3253	elmo_20221104_op_makl_mhc_proj6_jjn3_class_i_20perc_rep1.ScanId;v=1;d1=31472.31472.2	controllerType=0 controllerNumber=1 scan=31472	60.393
9	R.SFSPPRAGR.H	SFSPPRAGR		-1.06667	2.2105	0.0305	13.9858	25.3898	6.155	30.5	487.761	2	974.515	974.517	0	-1.3	35	Non	363.91	84.54	84.54	2.64	6	>sp|P20701|ITAL_HUMAN Integrin alpha-L OS=Homo sapiens OX=9606 GN=ITGAL PE=1 SV=3	3280	elmo_20221104_op_makl_mhc_proj6_jjn3_class_i_20perc_rep1.ScanId;v=1;d1=8676.8676.2	controllerType=0 controllerNumber=1 scan=8676	13.8158
9	Y.DVLDKRRGR.D	DVLDKRRGR		-1.86667	7.818	0.0235	27.6	29.1795	23.9333	49	372.22	3	1114.65	1114.64	0	1.5	84	Non	299.4	103.44	103.44	1.39	2	>sp|P20963|CD3Z_HUMAN T-cell surface glycoprotein CD3 zeta chain OS=Homo sapiens OX=9606 GN=CD247 PE=1 SV=2	3311	elmo_20221104_op_makl_mhc_proj6_jjn3_class_i_20perc_rep1.ScanId;v=1;d1=3272.3272.3	controllerType=0 controllerNumber=1 scan=3272	6.3542
9	L.KTSNLLLSH.A	KTSNLLLSH		-0.166667	0.1591	4.5317	14.5223	26.7593	5.12	20.0357	506.793	2	1012.58	1012.58	0	-0.8	564	Non	375.44	95.23	95.23	2.98	3	>sp|P21127|CD11B_HUMAN Cyclin-dependent kinase 11B OS=Homo sapiens OX=9606 GN=CDK11B PE=1 SV=4	3313	elmo_20221104_op_makl_mhc_proj6_jjn3_class_i_20perc_rep1.ScanId;v=1;d1=14204.14204.2	controllerType=0 controllerNumber=1 scan=14204	22.9982
9	M.RIFGEAAEK.N	RIFGEAAEK		-0.544444	0.0219	6.8229	12.7087	31.2759	4.8458	24.2	510.776	2	1020.55	1020.55	0	-2	69	Non	357.75	87.12	87.12	1.52	4	>sp|P21359|NF1_HUMAN Neurofibromin OS=Homo sapiens OX=9606 GN=NF1 PE=1 SV=2	3324	elmo_20221104_op_makl_mhc_proj6_jjn3_class_i_20perc_rep1.ScanId;v=1;d1=8687.8687.2	controllerType=0 controllerNumber=1 scan=8687	13.8326
9	R.RIATGSFLK.R	RIATGSFLK		0.288889	0.0261	7.3383	23.7429	44	10.7921	17.3043	496.797	2	992.587	992.589	0	-2.1	102	Non	341	58.98	58.98	1.7	1	>sp|P22234|PUR6_HUMAN Bifunctional phosphoribosylaminoimidazole carboxylase/phosphoribosylaminoimidazole succinocarboxamide synthetase OS=Homo sapiens OX=9606 GN=PAICS PE=1 SV=3	3378	elmo_20221104_op_makl_mhc_proj6_jjn3_class_i_20perc_rep1.ScanId;v=1;d1=17659.17659.2	controllerType=0 controllerNumber=1 scan=17659	29.9689
9	S.RPAQLHIGF.Q	RPAQLHIGF		-0.0333333	10.5244	11.0963	0.0361	2.2343	3.259	2.8183	519.796	2	1038.58	1038.58	0	0.3	325	Non	366.32	97.71	97.71	1.98	7	>sp|P22314|UBA1_HUMAN Ubiquitin-like modifier-activating enzyme 1 OS=Homo sapiens OX=9606 GN=UBA1 PE=1 SV=3	3386	elmo_20221104_op_makl_mhc_proj6_jjn3_class_i_20perc_rep1.ScanId;v=1;d1=25634.25634.2	controllerType=0 controllerNumber=1 scan=25634	46.7461
9	I.DTIEIITDR.Q	DTIEIITDR		-0.322222	8.004	0.0199	26.913	22.9885	9.9954	47	538.286	2	1075.56	1075.56	0	1.4	139	Non	246.45	49.48	49.48	1.56	7	>sp|P22626|ROA2_HUMAN Heterogeneous nuclear ribonucleoproteins A2/B1 OS=Homo sapiens OX=9606 GN=HNRNPA2B1 PE=1 SV=2	3402	elmo_20221104_op_makl_mhc_proj6_jjn3_class_i_20perc_rep1.ScanId;v=1;d1=27196.27196.1	controllerType=0 controllerNumber=1 scan=27196	50.1362
9	C.VVMRDPASK.R	VVMRDPASK		-0.244444	0.1451	6.4499	12.8386	27.7917	9.0321	16.8036	501.774	2	1002.54	1002.54	0	0.4	51	Non	480.52	252.66	252.66	3.15	7	>sp|P22626|ROA2_HUMAN Heterogeneous nuclear ribonucleoproteins A2/B1 OS=Homo sapiens OX=9606 GN=HNRNPA2B1 PE=1 SV=2	3402	elmo_20221104_op_makl_mhc_proj6_jjn3_class_i_20perc_rep1.ScanId;v=1;d1=6321.6321.2	controllerType=0 controllerNumber=1 scan=6321	10.3586
9	L.RLTSSLTTK.G	RLTSSLTTK		-0.5	0.01	7.2618	14.8854	36.35	8.863	21.5	503.798	2	1006.59	1006.59	0	-0.1	84	Non	342.74	42.01	42.01	1.49	4	>sp|P22695|QCR2_HUMAN Cytochrome b-c1 complex subunit 2, mitochondrial OS=Homo sapiens OX=9606 GN=UQCRC2 PE=1 SV=3	3409	elmo_20221104_op_makl_mhc_proj6_jjn3_class_i_20perc_rep1.ScanId;v=1;d1=6968.6968.2	controllerType=0 controllerNumber=1 scan=6968	11.2212
9	F.GLFGKTVPK.T	GLFGKTVPK		-0.0111111	0.008	3.229	15.8083	25.9153	2.3867	19.8065	473.788	2	946.569	946.572	0	-2.8	63	Non	325.54	114.61	114.61	1.97	2	>sp|P23284|PPIB_HUMAN Peptidyl-prolyl cis-trans isomerase B OS=Homo sapiens OX=9606 GN=PPIB PE=1 SV=2	3438	elmo_20221104_op_makl_mhc_proj6_jjn3_class_i_20perc_rep1.ScanId;v=1;d1=16918.16918.1	controllerType=0 controllerNumber=1 scan=16918	28.5965
9	T.RTQNVLGEK.G	RTQNVLGEK		-1.33333	0.1092	6.3463	21.9149	45.1111	5.6379	28.4444	522.796	2	1044.58	1044.58	0	4.8	54	Non	473.6	112.81	112.81	2.78	3	>sp|P23396|RS3_HUMAN 40S ribosomal protein S3 OS=Homo sapiens OX=9606 GN=RPS3 PE=1 SV=2	3445	elmo_20221104_op_makl_mhc_proj6_jjn3_class_i_20perc_rep1.ScanId;v=1;d1=4833.4833.2	controllerType=0 controllerNumber=1 scan=4833	8.437
9	I.AQAESLRYK.L	AQAESLRYK		-1.12222	0.0898	5.5928	23.8857	20.3559	2.4318	17.8478	533.286	2	1065.57	1065.57	0	-3.2	100	Non	356.37	115.15	115.15	2.81	3	>sp|P23396|RS3_HUMAN 40S ribosomal protein S3 OS=Homo sapiens OX=9606 GN=RPS3 PE=1 SV=2	3445	elmo_20221104_op_makl_mhc_proj6_jjn3_class_i_20perc_rep1.ScanId;v=1;d1=6550.6550.2	controllerType=0 controllerNumber=1 scan=6550	10.6517
9	G.APRGDKEEL.T	APRGDKEEL		-1.7	25.8077	36	0.0103	2.2681	12.434	3.733	507.764	2	1014.52	1014.52	0	-0.5	214	Non	301.88	60.12	60.12	1.95	3	>sp|P24001|IL32_HUMAN Interleukin-32 OS=Homo sapiens OX=9606 GN=IL32 PE=1 SV=3	3488	elmo_20221104_op_makl_mhc_proj6_jjn3_class_i_20perc_rep1.ScanId;v=1;d1=4653.4653.2	controllerType=0 controllerNumber=1 scan=4653	8.2159
9	P.ATEEPGESF.C	ATEEPGESF		-1.04444	10.5279	12.1485	2.6222	4.447	2.3023	0.0842	966.402	1	966.402	966.405	0	-3.5	142	Non	597.34	245.55	245.55	4.59	3	>sp|P24001|IL32_HUMAN Interleukin-32 OS=Homo sapiens OX=9606 GN=IL32 PE=1 SV=3	3488	elmo_20221104_op_makl_mhc_proj6_jjn3_class_i_20perc_rep1.ScanId;v=1;d1=17523.17523.1	controllerType=0 controllerNumber=1 scan=17523	29.6852
9	Q.LPRSVDVIL.D	LPRSVDVIL		1.12222	32.3636	25.8684	0.0475	2.0025	10.2921	5.3328	506.313	2	1011.62	1011.62	0	-1.7	213	Non	202.64	7.5	7.5	1.32	9	>sp|P25205|MCM3_HUMAN DNA replication licensing factor MCM3 OS=Homo sapiens OX=9606 GN=MCM3 PE=1 SV=3	3541	elmo_20221104_op_makl_mhc_proj6_jjn3_class_i_20perc_rep1.ScanId;v=1;d1=34889.34889.2	controllerType=0 controllerNumber=1 scan=34889	68.7898
9	A.HAQSIGMNR.L	HAQSIGMNR		-0.855556	2.4849	0.0978	13.5024	19.3333	12.6226	19.3548	507.25	2	1013.49	1013.49	0	-1.4	759	Non	420.06	231.9	231.9	3.16	9	>sp|P25205|MCM3_HUMAN DNA replication licensing factor MCM3 OS=Homo sapiens OX=9606 GN=MCM3 PE=1 SV=3	3541	elmo_20221104_op_makl_mhc_proj6_jjn3_class_i_20perc_rep1.ScanId;v=1;d1=4766.4766.2	controllerType=0 controllerNumber=1 scan=4766	8.3546
9	K.DVIRPGMRR.K	DVIRPGMRR		-0.933333	3.8257	0.0197	22.3	26.1296	16.5227	40	367.209	3	1099.61	1099.62	0	-1.1	287	Non	348.26	124.94	124.94	2.27	1	>sp|P25685|DNJB1_HUMAN DnaJ homolog subfamily B member 1 OS=Homo sapiens OX=9606 GN=DNAJB1 PE=1 SV=4	3550	elmo_20221104_op_makl_mhc_proj6_jjn3_class_i_20perc_rep1.ScanId;v=1;d1=7285.7285.3	controllerType=0 controllerNumber=1 scan=7285	11.6989
9	G.DGIARVHGL.R	DGIARVHGL		0.255556	56.875	4.222	5.6697	0.101	8.3222	6.1678	469.264	2	937.521	937.521	0	-0.2	79	Non	349.79	78.15	78.15	1.9	3	>sp|P25705|ATPA_HUMAN ATP synthase subunit alpha, mitochondrial OS=Homo sapiens OX=9606 GN=ATP5F1A PE=1 SV=1	3552	elmo_20221104_op_makl_mhc_proj6_jjn3_class_i_20perc_rep1.ScanId;v=1;d1=18174.18174.2	controllerType=0 controllerNumber=1 scan=18174	31.0097
9	S.KLYEEGSNK.R	KLYEEGSNK		-1.88889	0.0042	9.4321	20.1961	33.8462	4.5162	21.3636	534.273	2	1067.54	1067.54	0	0.9	57	Non	501.77	146.07	146.07	2.37	2	>sp|P25788|PSA3_HUMAN Proteasome subunit alpha type-3 OS=Homo sapiens OX=9606 GN=PSMA3 PE=1 SV=2	3557	elmo_20221104_op_makl_mhc_proj6_jjn3_class_i_20perc_rep1.ScanId;v=1;d1=3586.3586.2	controllerType=0 controllerNumber=1 scan=3586	6.8034
9	L.ALAIKVLNK.T	ALAIKVLNK		0.955556	0.01	6.8359	29.4118	36.35	5.9358	31.1667	485.326	2	969.645	969.645	0	-0.7	191	Non	330.28	105.99	105.99	2.35	3	>sp|P25789|PSA4_HUMAN Proteasome subunit alpha type-4 OS=Homo sapiens OX=9606 GN=PSMA4 PE=1 SV=1	3558	elmo_20221104_op_makl_mhc_proj6_jjn3_class_i_20perc_rep1.ScanId;v=1;d1=21351.21351.2	controllerType=0 controllerNumber=1 scan=21351	37.549
9	D.DARGTVVLR.V	DARGTVVLR		0.0444444	9.0487	0.0096	19.918	15.3258	17.05	48	493.79	2	986.572	986.574	0	-2	705	Non	102.21	12.12	12.12	1.32	20	>sp|P26010|ITB7_HUMAN Integrin beta-7 OS=Homo sapiens OX=9606 GN=ITGB7 PE=1 SV=1	3569	elmo_20221104_op_makl_mhc_proj6_jjn3_class_i_20perc_rep1.ScanId;v=1;d1=10972.10972.2	controllerType=0 controllerNumber=1 scan=10972	17.4462
9	A.ETYLHRIGR.S	ETYLHRIGR		-1.08889	2.3911	0.0075	22.025	13.6307	10.7753	37.6667	572.813	2	1144.62	1144.62	0	-3.3	416	Non	336.79	140.11	140.11	1.7	5	>sp|P26196|DDX6_HUMAN Probable ATP-dependent RNA helicase DDX6 OS=Homo sapiens OX=9606 GN=DDX6 PE=1 SV=2	3574	elmo_20221104_op_makl_mhc_proj6_jjn3_class_i_20perc_rep1.ScanId;v=1;d1=11145.11145.2	controllerType=0 controllerNumber=1 scan=11145	17.768
9	L.IVALILSTK.-	IVALILSTK		1.91111	0.1397	2.8748	17.4588	16.0128	10.1067	28.5556	479.322	2	957.636	957.634	0	2.1	147	Non	338.56	26.01	26.01	1.7	1	>sp|P27449|VATL_HUMAN V-type proton ATPase 16 kDa proteolipid subunit c OS=Homo sapiens OX=9606 GN=ATP6V0C PE=1 SV=1	3617	elmo_20221104_op_makl_mhc_proj6_jjn3_class_i_20perc_rep1.ScanId;v=1;d1=33389.33389.2	controllerType=0 controllerNumber=1 scan=33389	65.1034
9	I.RIFDLGRKK.A	RIFDLGRKK		-1.06667	0.0135	3.9076	13.6682	35.1429	2.6859	22.7143	378.237	3	1132.7	1132.69	0	2.5	32	Non	380.41	194.54	194.54	2.35	4	>sp|P27635|RL10_HUMAN 60S ribosomal protein L10 OS=Homo sapiens OX=9606 GN=RPL10 PE=1 SV=5	3623	elmo_20221104_op_makl_mhc_proj6_jjn3_class_i_20perc_rep1.ScanId;v=1;d1=9878.9878.3	controllerType=0 controllerNumber=1 scan=9878	15.6669
9	D.ATYREGMTK.E	ATYREGMTK		-1.25556	0.0119	6.1837	14.7261	21.5149	3.2336	13.625	528.76	2	1056.51	1056.51	0	-0.7	175	Non	511.91	225.39	225.39	2.37	2	>sp|P28072|PSB6_HUMAN Proteasome subunit beta type-6 OS=Homo sapiens OX=9606 GN=PSMB6 PE=1 SV=4	3650	elmo_20221104_op_makl_mhc_proj6_jjn3_class_i_20perc_rep1.ScanId;v=1;d1=4357.4357.2	controllerType=0 controllerNumber=1 scan=4357	7.8461
9	P.KLYEQLSGK.-	KLYEQLSGK		-1.07778	0.0025	5.8738	18.9067	41.25	3.3738	22.2381	533.301	2	1065.59	1065.59	0	0.1	179	Non	334.02	188.32	188.32	2.74	1	>sp|P30086|PEBP1_HUMAN Phosphatidylethanolamine-binding protein 1 OS=Homo sapiens OX=9606 GN=PEBP1 PE=1 SV=3	3757	elmo_20221104_op_makl_mhc_proj6_jjn3_class_i_20perc_rep1.ScanId;v=1;d1=11017.11017.2	controllerType=0 controllerNumber=1 scan=11017	17.5313
9	E.DVQLRLNSI.K	DVQLRLNSI		0.0555556	48	6.6358	5.0346	0.6394	10.7079	8.9234	529.306	2	1057.6	1057.6	0	3.8	24	Non	523.54	197.38	197.38	2.38	3	>sp|P30153|2AAA_HUMAN Serine/threonine-protein phosphatase 2A 65 kDa regulatory subunit A alpha isoform OS=Homo sapiens OX=9606 GN=PPP2R1A PE=1 SV=4	3759	elmo_20221104_op_makl_mhc_proj6_jjn3_class_i_20perc_rep1.ScanId;v=1;d1=33607.33607.2	controllerType=0 controllerNumber=1 scan=33607	65.6597
9	T.DRVALRNLL.R	DRVALRNLL		0.155556	37.8333	14.2949	8.0484	0.0267	2.3188	20.1071	357.22	3	1069.65	1069.65	0	-1.9	95	Non	251.3	103.23	103.23	2.03	2	>sp|P30511|HLAF_HUMAN HLA class I histocompatibility antigen, alpha chain F OS=Homo sapiens OX=9606 GN=HLA-F PE=1 SV=3	3775	elmo_20221104_op_makl_mhc_proj6_jjn3_class_i_20perc_rep1.ScanId;v=1;d1=30014.30014.3	controllerType=0 controllerNumber=1 scan=30014	56.8701
9	D.GLDDPRLEK.L	GLDDPRLEK		-1.47778	0.1082	6.2161	9.736	28.2439	4.3076	4.1626	521.777	2	1042.55	1042.55	0	-5.2	145	Non	478.54	245.82	245.82	3.14	4	>sp|P30533|AMRP_HUMAN Alpha-2-macroglobulin receptor-associated protein OS=Homo sapiens OX=9606 GN=LRPAP1 PE=1 SV=1	3782	elmo_20221104_op_makl_mhc_proj6_jjn3_class_i_20perc_rep1.ScanId;v=1;d1=11784.11784.2	controllerType=0 controllerNumber=1 scan=11784	18.8008
9	K.DGYVPPKSR.E	DGYVPPKSR		-1.48889	8.2032	0.1166	19.2787	11.6026	15.2182	34.6	509.768	2	1018.53	1018.53	0	-3.1	394	Non	305.07	179.69	179.69	1.86	2	>sp|P31146|COR1A_HUMAN Coronin-1A OS=Homo sapiens OX=9606 GN=CORO1A PE=1 SV=4	3810	elmo_20221104_op_makl_mhc_proj6_jjn3_class_i_20perc_rep1.ScanId;v=1;d1=6844.6844.2	controllerType=0 controllerNumber=1 scan=6844	11.0443
9	L.DLKKPIYQR.T	DLKKPIYQR		-1.54444	3.0555	0.0031	17.5412	12.7403	7.7592	39.5	387.564	3	1160.68	1160.68	0	-1.2	365	Non	136.14	24.97	24.97	1.32	4	>sp|P31153|METK2_HUMAN S-adenosylmethionine synthase isoform type-2 OS=Homo sapiens OX=9606 GN=MAT2A PE=1 SV=1	3814	elmo_20221104_op_makl_mhc_proj6_jjn3_class_i_20perc_rep1.ScanId;v=1;d1=8997.8997.1	controllerType=0 controllerNumber=1 scan=8997	14.3139
9	N.RPRAATVVA.R	RPRAATVVA		0.277778	12.3448	22.0727	0.0353	3.9897	17.575	10.8233	470.788	2	940.569	940.569	0	0.3	333	Non	232.32	0.59	0.59	1.33	11	>sp|P31321|KAP1_HUMAN cAMP-dependent protein kinase type I-beta regulatory subunit OS=Homo sapiens OX=9606 GN=PRKAR1B PE=1 SV=4	3826	elmo_20221104_op_makl_mhc_proj6_jjn3_class_i_20perc_rep1.ScanId;v=1;d1=3416.3416.2	controllerType=0 controllerNumber=1 scan=3416	6.5578
9	D.EPLLRENPR.R	EPLLRENPR		-1.67778	22.9474	1.3241	9.8408	27.9375	39.6667	56.6667	375.214	3	1123.63	1123.62	0	3.7	70	Non	225.32	94.15	94.15	1.7	6	>sp|P31350|RIR2_HUMAN Ribonucleoside-diphosphate reductase subunit M2 OS=Homo sapiens OX=9606 GN=RRM2 PE=1 SV=1	3829	elmo_20221104_op_makl_mhc_proj6_jjn3_class_i_20perc_rep1.ScanId;v=1;d1=11103.11103.3	controllerType=0 controllerNumber=1 scan=11103	17.6923
9	V.DGQKRYTFR.V	DGQKRYTFR		-2.16667	17.1053	0.1198	34.2	29.2564	30.4286	56.6667	390.871	3	1170.6	1170.6	0	-3.6	214	Non	164.7	133.37	133.37	1.55	4	>sp|P31785|IL2RG_HUMAN Cytokine receptor common subunit gamma OS=Homo sapiens OX=9606 GN=IL2RG PE=1 SV=1	3846	elmo_20221104_op_makl_mhc_proj6_jjn3_class_i_20perc_rep1.ScanId;v=1;d1=6699.6699.3	controllerType=0 controllerNumber=1 scan=6699	10.8521
9	G.GPALGRSFL.H	GPALGRSFL		0.5	30.3571	33.1176	0.021	2.4019	17.3	4.4122	459.264	2	917.521	917.52	0	0.4	78	Non	340.95	71.2	71.2	1.89	2	>sp|P32970|CD70_HUMAN CD70 antigen OS=Homo sapiens OX=9606 GN=CD70 PE=1 SV=2	3898	elmo_20221104_op_makl_mhc_proj6_jjn3_class_i_20perc_rep1.ScanId;v=1;d1=29669.29669.2	controllerType=0 controllerNumber=1 scan=29669	56.0532
9	S.KLLSGVLFH.S	KLLSGVLFH		1.12222	0.0456	5.6944	30.8667	30.9444	5.4504	31.3333	507.309	2	1013.61	1013.61	0	-3.2	67	Non	553.57	122.73	122.73	3.44	3	>sp|P33908|MA1A1_HUMAN Mannosyl-oligosaccharide 1,2-alpha-mannosidase IA OS=Homo sapiens OX=9606 GN=MAN1A1 PE=1 SV=3	3917	elmo_20221104_op_makl_mhc_proj6_jjn3_class_i_20perc_rep1.ScanId;v=1;d1=31797.31797.2	controllerType=0 controllerNumber=1 scan=31797	61.2016
9	N.IPRSITVLV.E	IPRSITVLV		1.51111	17.6526	12.2005	0.1315	2.4082	5.6609	6.1879	499.323	2	997.638	997.64	0	-2.3	249	Non	371.84	23.28	23.28	1.91	3	>sp|P33993|MCM7_HUMAN DNA replication licensing factor MCM7 OS=Homo sapiens OX=9606 GN=MCM7 PE=1 SV=4	3922	elmo_20221104_op_makl_mhc_proj6_jjn3_class_i_20perc_rep1.ScanId;v=1;d1=35242.35242.2	controllerType=0 controllerNumber=1 scan=35242	69.625
9	A.KVIPSPFKH.A	KVIPSPFKH		-0.388889	0.1027	2.5952	9.6704	17.9894	2.3234	13.1696	351.546	3	1052.62	1052.63	0	-1.6	262	Non	345.03	103.55	103.55	2.37	1	>sp|P34897|GLYM_HUMAN Serine hydroxymethyltransferase, mitochondrial OS=Homo sapiens OX=9606 GN=SHMT2 PE=1 SV=3	3929	elmo_20221104_op_makl_mhc_proj6_jjn3_class_i_20perc_rep1.ScanId;v=1;d1=13753.13753.3	controllerType=0 controllerNumber=1 scan=13753	22.1424
9	R.DVHNRIVIR.G	DVHNRIVIR		-0.2	6.0578	0.0057	25.5185	10.5045	11.6963	44.5	374.555	3	1121.65	1121.65	0	-1.6	583	Non	233.74	62.33	62.33	2.35	8	>sp|P35222|CTNB1_HUMAN Catenin beta-1 OS=Homo sapiens OX=9606 GN=CTNNB1 PE=1 SV=1	3954	elmo_20221104_op_makl_mhc_proj6_jjn3_class_i_20perc_rep1.ScanId;v=1;d1=9889.9889.3	controllerType=0 controllerNumber=1 scan=9889	15.6833
9	A.NSKESYELR.Y	NSKESYELR		-2	8.0119	0.0655	40.3333	28.3659	13.1954	34.4	563.279	2	1125.55	1125.55	0	-2.5	105	Non	534.99	265.17	265.17	2.97	1	>sp|P35268|RL22_HUMAN 60S ribosomal protein L22 OS=Homo sapiens OX=9606 GN=RPL22 PE=1 SV=2	3971	elmo_20221104_op_makl_mhc_proj6_jjn3_class_i_20perc_rep1.ScanId;v=1;d1=6359.6359.2	controllerType=0 controllerNumber=1 scan=6359	10.4065
9	L.DIKRKLTAR.S	DIKRKLTAR		-1.21111	7.5024	0.012	18.8267	12.3845	18.7188	43	367.568	3	1100.69	1100.69	0	-1	6	Non	361.16	115.05	115.05	2.34	4	>sp|P35606|COPB2_HUMAN Coatomer subunit beta' OS=Homo sapiens OX=9606 GN=COPB2 PE=1 SV=2	4011	elmo_20221104_op_makl_mhc_proj6_jjn3_class_i_20perc_rep1.ScanId;v=1;d1=4365.4365.3	controllerType=0 controllerNumber=1 scan=4365	7.8572
9	S.VVDAHVREK.L	VVDAHVREK		-0.466667	0.1161	5.0353	10.4339	15.7453	4.1893	3.0526	351.533	3	1052.58	1052.58	0	-1.6	309	Non	229.24	35.17	35.17	1.91	5	>sp|P36406|TRI23_HUMAN E3 ubiquitin-protein ligase TRIM23 OS=Homo sapiens OX=9606 GN=TRIM23 PE=1 SV=1	4053	elmo_20221104_op_makl_mhc_proj6_jjn3_class_i_20perc_rep1.ScanId;v=1;d1=3898.3898.3	controllerType=0 controllerNumber=1 scan=3898	7.2771
9	D.DDFERISEL.G	DDFERISEL		-0.911111	26.0455	4.819	4.0858	0.0859	4.9598	6.0726	562.263	2	1123.52	1123.53	0	-6.9	70	Non	464.43	188.55	188.55	2.81	2	>sp|P36507|MP2K2_HUMAN Dual specificity mitogen-activated protein kinase kinase 2 OS=Homo sapiens OX=9606 GN=MAP2K2 PE=1 SV=1	4054	elmo_20221104_op_makl_mhc_proj6_jjn3_class_i_20perc_rep1.ScanId;v=1;d1=32207.32207.2	controllerType=0 controllerNumber=1 scan=32207	62.223
9	G.RPQPGRENF.Q	RPQPGRENF		-2.25556	11.201	13.531	0.0183	3.1859	2.9375	2.4138	550.783	2	1100.56	1100.56	0	-1	44	Non	282.35	81.31	81.31	1.46	2	>sp|P37802|TAGL2_HUMAN Transgelin-2 OS=Homo sapiens OX=9606 GN=TAGLN2 PE=1 SV=3	4092	elmo_20221104_op_makl_mhc_proj6_jjn3_class_i_20perc_rep1.ScanId;v=1;d1=6689.6689.2	controllerType=0 controllerNumber=1 scan=6689	10.8367
9	R.ELYIHRIGR.S	ELYIHRIGR		-0.511111	2.3317	0.0332	29.8235	14.247	11.1407	55	386.226	3	1156.66	1156.66	0	4.2	359	Non	326.05	144.88	144.88	2.7	4	>sp|P38919|IF4A3_HUMAN Eukaryotic initiation factor 4A-III OS=Homo sapiens OX=9606 GN=EIF4A3 PE=1 SV=4	4107	elmo_20221104_op_makl_mhc_proj6_jjn3_class_i_20perc_rep1.ScanId;v=1;d1=15219.15219.3	controllerType=0 controllerNumber=1 scan=15219	25.1212
9	R.GIYAYGFEK.P	GIYAYGFEK		-0.188889	0.0509	7.9374	36.125	44.1	6.4794	38.3333	524.259	2	1047.51	1047.51	0	-3.6	52	Non	397.4	182.42	182.42	2.97	4	>sp|P38919|IF4A3_HUMAN Eukaryotic initiation factor 4A-III OS=Homo sapiens OX=9606 GN=EIF4A3 PE=1 SV=4	4107	elmo_20221104_op_makl_mhc_proj6_jjn3_class_i_20perc_rep1.ScanId;v=1;d1=25749.25749.2	controllerType=0 controllerNumber=1 scan=25749	47.0161
9	P.NNRELYIHR.I	NNRELYIHR		-1.74444	11.4261	0.1362	37.375	23.641	22.3125	58.3333	405.551	3	1214.64	1214.64	0	-1.3	356	Non	372.57	239.78	239.78	3.16	4	>sp|P38919|IF4A3_HUMAN Eukaryotic initiation factor 4A-III OS=Homo sapiens OX=9606 GN=EIF4A3 PE=1 SV=4	4107	elmo_20221104_op_makl_mhc_proj6_jjn3_class_i_20perc_rep1.ScanId;v=1;d1=7732.7732.3	controllerType=0 controllerNumber=1 scan=7732	12.2875
9	W.VFKEEGVLR.V	VFKEEGVLR		-0.0888889	5.4401	0.0703	32.5	33.4615	6.1731	32.6	359.541	3	1076.61	1076.61	0	-2.3	299	Non	336.92	168.15	168.15	2.84	6	>sp|P39656|OST48_HUMAN Dolichyl-diphosphooligosaccharide--protein glycosyltransferase 48 kDa subunit OS=Homo sapiens OX=9606 GN=DDOST PE=1 SV=4	4116	elmo_20221104_op_makl_mhc_proj6_jjn3_class_i_20perc_rep1.ScanId;v=1;d1=15622.15622.3	controllerType=0 controllerNumber=1 scan=15622	25.9299
9	K.VTGSLSSAK.R	VTGSLSSAK		0.266667	0.4637	7.8236	18.72	42.6364	21.05	20.7143	849.467	1	849.467	849.468	0	-1	346	Non	567.28	68.62	68.62	2.46	2	>sp|P39748|FEN1_HUMAN Flap endonuclease 1 OS=Homo sapiens OX=9606 GN=FEN1 PE=1 SV=1	4118	elmo_20221104_op_makl_mhc_proj6_jjn3_class_i_20perc_rep1.ScanId;v=1;d1=10260.10260.1	controllerType=0 controllerNumber=1 scan=10260	16.2257
9	E.DIQFRLVTR.F	DIQFRLVTR		-0.155556	6.7615	0.0058	23.9714	17.619	20.6667	31.6667	574.332	2	1147.66	1147.66	0	-1.2	672	Non	430.53	105.95	105.95	2.35	2	>sp|P40939|ECHA_HUMAN Trifunctional enzyme subunit alpha, mitochondrial OS=Homo sapiens OX=9606 GN=HADHA PE=1 SV=2	4159	elmo_20221104_op_makl_mhc_proj6_jjn3_class_i_20perc_rep1.ScanId;v=1;d1=29183.29183.2	controllerType=0 controllerNumber=1 scan=29183	54.8928
9	A.DELRRHLEL.K	DELRRHLEL		-1.25556	41.6	10.3774	4.9643	0.0415	8.1944	8.7793	394.22	3	1180.65	1180.64	0	1.7	156	Non	281.77	134.72	134.72	1.62	2	>sp|P41227|NAA10_HUMAN N-alpha-acetyltransferase 10 OS=Homo sapiens OX=9606 GN=NAA10 PE=1 SV=1	4185	elmo_20221104_op_makl_mhc_proj6_jjn3_class_i_20perc_rep1.ScanId;v=1;d1=20946.20946.3	controllerType=0 controllerNumber=1 scan=20946	36.6952
9	W.RSDTPLIYK.A	RSDTPLIYK		-0.888889	0.048	4.8263	9.1325	16.1154	2.3205	2.2942	546.805	2	1092.6	1092.6	0	-1.3	402	Non	290.87	89.14	89.14	1.93	8	>sp|P41252|SYIC_HUMAN Isoleucine--tRNA ligase, cytoplasmic OS=Homo sapiens OX=9606 GN=IARS1 PE=1 SV=2	4194	elmo_20221104_op_makl_mhc_proj6_jjn3_class_i_20perc_rep1.ScanId;v=1;d1=14562.14562.2	controllerType=0 controllerNumber=1 scan=14562	23.7637
9	V.DQLLRNNDL.C	DQLLRNNDL		-1.17778	70	27.1	13.1564	0.0736	14.6667	10.498	550.786	2	1100.57	1100.57	0	-4	424	Non	445.17	151.73	151.73	2.36	8	>sp|P41252|SYIC_HUMAN Isoleucine--tRNA ligase, cytoplasmic OS=Homo sapiens OX=9606 GN=IARS1 PE=1 SV=2	4194	elmo_20221104_op_makl_mhc_proj6_jjn3_class_i_20perc_rep1.ScanId;v=1;d1=23299.23299.2	controllerType=0 controllerNumber=1 scan=23299	41.5884
9	W.DLYYHVFRR.I	DLYYHVFRR		-0.833333	2.1885	0.009	44.25	11.856	8.3611	51.25	423.556	3	1268.65	1268.65	0	-1	2102	Non	269.28	80.03	80.03	2.35	9	>sp|P42345|MTOR_HUMAN Serine/threonine-protein kinase mTOR OS=Homo sapiens OX=9606 GN=MTOR PE=1 SV=1	4228	elmo_20221104_op_makl_mhc_proj6_jjn3_class_i_20perc_rep1.ScanId;v=1;d1=23057.23057.3	controllerType=0 controllerNumber=1 scan=23057	41.0652
9	E.DLRHLIVSR.S	DLRHLIVSR		-0.0222222	3.8322	0.0089	17.6235	17.4709	12.8396	51.25	554.832	2	1108.66	1108.66	0	-2	294	Non	273.44	132.8	132.8	2.98	2	>sp|P43490|NAMPT_HUMAN Nicotinamide phosphoribosyltransferase OS=Homo sapiens OX=9606 GN=NAMPT PE=1 SV=1	4302	elmo_20221104_op_makl_mhc_proj6_jjn3_class_i_20perc_rep1.ScanId;v=1;d1=22175.22175.2	controllerType=0 controllerNumber=1 scan=22175	39.2934
9	R.KADTEEEFL.A	KADTEEEFL		-1.13333	28.25	38.3636	9.4669	9.2396	5.9828	0.0488	541.256	2	1081.5	1081.5	0	-0.6	1761	Non	241.27	72.69	72.69	1.91	11	>sp|P46013|KI67_HUMAN Proliferation marker protein Ki-67 OS=Homo sapiens OX=9606 GN=MKI67 PE=1 SV=2	4329	elmo_20221104_op_makl_mhc_proj6_jjn3_class_i_20perc_rep1.ScanId;v=1;d1=22643.22643.2	controllerType=0 controllerNumber=1 scan=22643	40.1882
9	R.DLAQALINR.G	DLAQALINR		0.0777778	3.8548	0.0363	29.6471	32.25	17.725	58.3333	507.291	2	1013.57	1013.57	0	0.4	323	Non	435.13	130	130	2.33	1	>sp|P46087|NOP2_HUMAN Probable 28S rRNA (cytosine(4447)-C(5))-methyltransferase OS=Homo sapiens OX=9606 GN=NOP2 PE=1 SV=2	4335	elmo_20221104_op_makl_mhc_proj6_jjn3_class_i_20perc_rep1.ScanId;v=1;d1=30115.30115.2	controllerType=0 controllerNumber=1 scan=30115	57.121
9	P.DAILRYVRR.V	DAILRYVRR		-0.444444	12	0.0141	25.037	7.6437	13.2299	40.6667	387.9	3	1161.69	1161.69	0	0.1	934	Non	255.38	148.8	148.8	2.05	5	>sp|P46379|BAG6_HUMAN Large proline-rich protein BAG6 OS=Homo sapiens OX=9606 GN=BAG6 PE=1 SV=2	4346	elmo_20221104_op_makl_mhc_proj6_jjn3_class_i_20perc_rep1.ScanId;v=1;d1=19079.19079.3	controllerType=0 controllerNumber=1 scan=19079	32.8965
9	G.GLSIPHSTK.R	GLSIPHSTK		-0.344444	0.0481	10.5052	14.6242	36.6	17.375	22.7143	470.267	2	939.526	939.526	0	0.4	170	Non	287.1	87.64	87.64	1.59	2	>sp|P46777|RL5_HUMAN 60S ribosomal protein L5 OS=Homo sapiens OX=9606 GN=RPL5 PE=1 SV=3	4359	elmo_20221104_op_makl_mhc_proj6_jjn3_class_i_20perc_rep1.ScanId;v=1;d1=12436.12436.2	controllerType=0 controllerNumber=1 scan=12436	19.8413
9	L.RSQKPVMVK.R	RSQKPVMVK		-0.877778	0.027	5.3802	10.3767	24.5152	2.8457	6.4642	536.817	2	1072.63	1072.63	0	-2.2	119	Non	341	85.66	85.66	1.99	3	>sp|P46779|RL28_HUMAN 60S ribosomal protein L28 OS=Homo sapiens OX=9606 GN=RPL28 PE=1 SV=3	4361	elmo_20221104_op_makl_mhc_proj6_jjn3_class_i_20perc_rep1.ScanId;v=1;d1=3301.3301.2	controllerType=0 controllerNumber=1 scan=3301	6.3983
9	A.KIRKAAREL.L	KIRKAAREL		-0.933333	6.5606	23.5	0.2215	6.263	6.7752	7.252	362.236	3	1084.69	1084.69	0	-0.2	52	Non	235.99	21.87	21.87	1.83	5	>sp|P46781|RS9_HUMAN 40S ribosomal protein S9 OS=Homo sapiens OX=9606 GN=RPS9 PE=1 SV=3	4362	elmo_20221104_op_makl_mhc_proj6_jjn3_class_i_20perc_rep1.ScanId;v=1;d1=1810.1810.3	controllerType=0 controllerNumber=1 scan=1810	3.2901
9	K.KLMTVRIVK.H	KLMTVRIVK		0.622222	0.0218	4.9844	16.625	28.8293	4.7631	20.5357	363.238	3	1087.7	1087.7	0	-1.1	86	Non	267.57	50.05	50.05	1.56	2	>sp|P46782|RS5_HUMAN 40S ribosomal protein S5 OS=Homo sapiens OX=9606 GN=RPS5 PE=1 SV=4	4363	elmo_20221104_op_makl_mhc_proj6_jjn3_class_i_20perc_rep1.ScanId;v=1;d1=15868.15868.3	controllerType=0 controllerNumber=1 scan=15868	26.378
9	G.SSNSYAIKK.K	SSNSYAIKK		-0.966667	0.1173	4.9091	23.7714	26.0741	3.9241	16.4107	333.182	3	997.531	997.531	0	-0.4	184	Non	433.32	167.56	167.56	2.38	2	>sp|P46782|RS5_HUMAN 40S ribosomal protein S5 OS=Homo sapiens OX=9606 GN=RPS5 PE=1 SV=4	4363	elmo_20221104_op_makl_mhc_proj6_jjn3_class_i_20perc_rep1.ScanId;v=1;d1=4207.4207.3	controllerType=0 controllerNumber=1 scan=4207	7.6611
9	L.DLKRPFLSR.E	DLKRPFLSR		-0.933333	2.5131	0.0061	13.2654	14.3512	10.9551	37.3333	377.891	3	1131.66	1131.66	0	-4.8	44	Non	301.97	131.19	131.19	2.06	2	>sp|P47985|UCRI_HUMAN Cytochrome b-c1 complex subunit Rieske, mitochondrial OS=Homo sapiens OX=9606 GN=UQCRFS1 PE=1 SV=2	4398	elmo_20221104_op_makl_mhc_proj6_jjn3_class_i_20perc_rep1.ScanId;v=1;d1=16811.16811.3	controllerType=0 controllerNumber=1 scan=16811	28.4019
9	T.RILFFNTPK.K	RILFFNTPK		-0.0333333	0.1449	7.7418	25.2963	47.4286	10.6685	36.5	568.332	2	1135.66	1135.66	0	-4.7	289	Non	481.95	265.5	265.5	3.63	2	>sp|P48556|PSMD8_HUMAN 26S proteasome non-ATPase regulatory subunit 8 OS=Homo sapiens OX=9606 GN=PSMD8 PE=1 SV=2	4451	elmo_20221104_op_makl_mhc_proj6_jjn3_class_i_20perc_rep1.ScanId;v=1;d1=30604.30604.2	controllerType=0 controllerNumber=1 scan=30604	58.3226
9	D.DVNYKMHFR.M	DVNYKMHFR		-1.22222	4.9555	0.0057	35.3333	25.5254	14.058	38.6667	403.865	3	1209.58	1209.58	0	-2.6	14	Non	358.53	242.85	242.85	2.35	2	>sp|P48651|PTSS1_HUMAN Phosphatidylserine synthase 1 OS=Homo sapiens OX=9606 GN=PTDSS1 PE=1 SV=1	4458	elmo_20221104_op_makl_mhc_proj6_jjn3_class_i_20perc_rep1.ScanId;v=1;d1=15631.15631.3	controllerType=0 controllerNumber=1 scan=15631	25.9487
9	L.DLAKIIFKR.Q	DLAKIIFKR		0.177778	2.9096	0.006	34.4	16.0598	7.75	53.75	552.35	2	1103.69	1103.69	0	-0.9	523	Non	570.57	265.2	265.2	3.78	1	>sp|P49321|NASP_HUMAN Nuclear autoantigenic sperm protein OS=Homo sapiens OX=9606 GN=NASP PE=1 SV=2	4498	elmo_20221104_op_makl_mhc_proj6_jjn3_class_i_20perc_rep1.ScanId;v=1;d1=27651.27651.2	controllerType=0 controllerNumber=1 scan=27651	51.2385
9	A.EVYKELRLR.G	EVYKELRLR		-1.04444	2.5265	0.0152	32.3333	16.3889	10.4101	51.25	402.571	3	1205.7	1205.7	0	-0.3	989	Non	280.39	179.81	179.81	3.13	37	>sp|P49327|FAS_HUMAN Fatty acid synthase OS=Homo sapiens OX=9606 GN=FASN PE=1 SV=3	4500	elmo_20221104_op_makl_mhc_proj6_jjn3_class_i_20perc_rep1.ScanId;v=1;d1=16962.16962.3	controllerType=0 controllerNumber=1 scan=16962	28.6739
9	Y.DFNRGVNYR.A	DFNRGVNYR		-1.57778	10.5801	0.0098	50.8333	30.0278	14.9275	31	570.781	2	1140.56	1140.55	0	0.4	35	Non	396.88	188.12	188.12	1.64	2	>sp|P49366|DHYS_HUMAN Deoxyhypusine synthase OS=Homo sapiens OX=9606 GN=DHPS PE=1 SV=1	4505	elmo_20221104_op_makl_mhc_proj6_jjn3_class_i_20perc_rep1.ScanId;v=1;d1=11261.11261.2	controllerType=0 controllerNumber=1 scan=11261	17.9574
9	K.DVTHPRMRR.Y	DVTHPRMRR		-1.82222	5.4675	0.0226	27.8	37.8824	26.1818	46.5	389.876	3	1167.61	1167.62	0	-3.4	223	Non	164.31	69.23	69.23	1.32	17	>sp|P49368|TCPG_HUMAN T-complex protein 1 subunit gamma OS=Homo sapiens OX=9606 GN=CCT3 PE=1 SV=4	4506	elmo_20221104_op_makl_mhc_proj6_jjn3_class_i_20perc_rep1.ScanId;v=1;d1=4077.4077.3	controllerType=0 controllerNumber=1 scan=4077	7.4994
9	I.RLLTSLRAK.H	RLLTSLRAK		-0.133333	0.0188	8.117	21.1915	35.7619	8.4139	25.3077	353.232	3	1057.68	1057.68	0	-2.5	461	Non	204.82	66.55	66.55	1.51	17	>sp|P49368|TCPG_HUMAN T-complex protein 1 subunit gamma OS=Homo sapiens OX=9606 GN=CCT3 PE=1 SV=4	4506	elmo_20221104_op_makl_mhc_proj6_jjn3_class_i_20perc_rep1.ScanId;v=1;d1=10648.10648.1	controllerType=0 controllerNumber=1 scan=10648	16.8584
9	K.EIDIKKYAR.V	EIDIKKYAR		-1.08889	7.899	0.1445	16.875	23.8718	14.8116	19.0645	568.326	2	1135.64	1135.65	0	-2.5	192	Non	308.86	27.91	27.91	1.9	17	>sp|P49368|TCPG_HUMAN T-complex protein 1 subunit gamma OS=Homo sapiens OX=9606 GN=CCT3 PE=1 SV=4	4506	elmo_20221104_op_makl_mhc_proj6_jjn3_class_i_20perc_rep1.ScanId;v=1;d1=15612.15612.2	controllerType=0 controllerNumber=1 scan=15612	25.9126
9	N.IINSSITTK.A	IINSSITTK		0.344444	0.0122	3.43	13.1991	34.087	4.9944	16.4464	488.786	2	976.564	976.567	0	-3.5	155	Non	298.02	47.64	47.64	1.92	17	>sp|P49368|TCPG_HUMAN T-complex protein 1 subunit gamma OS=Homo sapiens OX=9606 GN=CCT3 PE=1 SV=4	4506	elmo_20221104_op_makl_mhc_proj6_jjn3_class_i_20perc_rep1.ScanId;v=1;d1=12151.12151.2	controllerType=0 controllerNumber=1 scan=12151	19.369
9	M.INKDVTHPR.M	INKDVTHPR		-1.35556	6.985	0.1043	28.5	12.2413	9.0107	36	360.536	3	1079.59	1079.6	0	-1.5	220	Non	459.57	271.64	271.64	3.27	17	>sp|P49368|TCPG_HUMAN T-complex protein 1 subunit gamma OS=Homo sapiens OX=9606 GN=CCT3 PE=1 SV=4	4506	elmo_20221104_op_makl_mhc_proj6_jjn3_class_i_20perc_rep1.ScanId;v=1;d1=3948.3948.3	controllerType=0 controllerNumber=1 scan=3948	7.3402
9	M.AVAHALTEK.S	AVAHALTEK		0.233333	0.0257	5.5472	11.4826	35.0952	5.0719	17	470.265	2	939.523	939.526	0	-2.5	417	Non	670.28	244.22	244.22	6.9	17	>sp|P49368|TCPG_HUMAN T-complex protein 1 subunit gamma OS=Homo sapiens OX=9606 GN=CCT3 PE=1 SV=4	4506	elmo_20221104_op_makl_mhc_proj6_jjn3_class_i_20perc_rep1.ScanId;v=1;d1=4739.4739.2	controllerType=0 controllerNumber=1 scan=4739	8.3218
9	S.DYFDALYKR.T	DYFDALYKR		-1.06667	8.481	0.0039	43.4	11.447	5.1	23.2353	595.795	2	1190.58	1190.58	0	-1.7	466	Non	520.78	266.76	266.76	2.71	1	>sp|P49641|MA2A2_HUMAN Alpha-mannosidase 2x OS=Homo sapiens OX=9606 GN=MAN2A2 PE=2 SV=3	4529	elmo_20221104_op_makl_mhc_proj6_jjn3_class_i_20perc_rep1.ScanId;v=1;d1=30038.30038.2	controllerType=0 controllerNumber=1 scan=30038	56.93
9	A.DALDLFRGR.K	DALDLFRGR		-0.466667	12.5799	0.0221	32.0833	16.7308	16.5227	41	531.785	2	1062.56	1062.57	0	-5.8	190	Non	306.57	117.26	117.26	1.47	2	>sp|P49643|PRI2_HUMAN DNA primase large subunit OS=Homo sapiens OX=9606 GN=PRIM2 PE=1 SV=2	4531	elmo_20221104_op_makl_mhc_proj6_jjn3_class_i_20perc_rep1.ScanId;v=1;d1=30629.30629.2	controllerType=0 controllerNumber=1 scan=30629	58.3835
9	I.DTQKFSVMR.S	DTQKFSVMR		-0.888889	6.095	0.0098	33.1818	29.7179	23.8	41	556.279	2	1111.55	1111.56	0	-5.2	804	Non	412.72	154.2	154.2	2.94	9	>sp|P49736|MCM2_HUMAN DNA replication licensing factor MCM2 OS=Homo sapiens OX=9606 GN=MCM2 PE=1 SV=4	4544	elmo_20221104_op_makl_mhc_proj6_jjn3_class_i_20perc_rep1.ScanId;v=1;d1=15266.15266.2	controllerType=0 controllerNumber=1 scan=15266	25.2194
9	V.ILANHVAKK.D	ILANHVAKK		0.177778	0.0297	5.4847	28.6667	34.3913	5.4978	22.0952	331.878	3	993.621	993.62	0	0.7	439	Non	378.81	102.83	102.83	3.13	9	>sp|P49736|MCM2_HUMAN DNA replication licensing factor MCM2 OS=Homo sapiens OX=9606 GN=MCM2 PE=1 SV=4	4544	elmo_20221104_op_makl_mhc_proj6_jjn3_class_i_20perc_rep1.ScanId;v=1;d1=3627.3627.3	controllerType=0 controllerNumber=1 scan=3627	6.8715
9	A.EAHARIHLR.D	EAHARIHLR		-0.777778	6.2134	0.0087	20.4118	6.2802	7.4587	27.8889	368.212	3	1102.62	1102.62	0	-0.8	775	Non	453.18	188.19	188.19	3.16	9	>sp|P49736|MCM2_HUMAN DNA replication licensing factor MCM2 OS=Homo sapiens OX=9606 GN=MCM2 PE=1 SV=4	4544	elmo_20221104_op_makl_mhc_proj6_jjn3_class_i_20perc_rep1.ScanId;v=1;d1=4405.4405.3	controllerType=0 controllerNumber=1 scan=4405	7.9067
9	K.DVYVPEASR.P	DVYVPEASR		-0.555556	4.7675	0.0128	16.8173	13.6432	14.3478	44	518.258	2	1035.51	1035.51	0	-1.5	13	Non	311.87	119.2	119.2	2.83	4	>sp|P49757|NUMB_HUMAN Protein numb homolog OS=Homo sapiens OX=9606 GN=NUMB PE=1 SV=2	4553	elmo_20221104_op_makl_mhc_proj6_jjn3_class_i_20perc_rep1.ScanId;v=1;d1=16753.16753.2	controllerType=0 controllerNumber=1 scan=16753	28.2917
9	V.DSQYPPVQR.L	DSQYPPVQR		-1.78889	5.0462	0.0204	24.6452	18.9306	15.4727	23.6471	545.268	2	1089.53	1089.53	0	-2.5	358	Non	337.81	175.46	175.46	1.8	1	>sp|P49790|NU153_HUMAN Nuclear pore complex protein Nup153 OS=Homo sapiens OX=9606 GN=NUP153 PE=1 SV=2	4568	elmo_20221104_op_makl_mhc_proj6_jjn3_class_i_20perc_rep1.ScanId;v=1;d1=10678.10678.2	controllerType=0 controllerNumber=1 scan=10678	16.9141
9	G.RLPESLRYK.V	RLPESLRYK		-1.38889	0.0242	4.7876	17.2353	18.9249	2.1159	8.7207	387.896	3	1161.67	1161.67	0	0.3	712	Non	232.06	62.5	62.5	2.14	13	>sp|P49815|TSC2_HUMAN Tuberin OS=Homo sapiens OX=9606 GN=TSC2 PE=1 SV=2	4575	elmo_20221104_op_makl_mhc_proj6_jjn3_class_i_20perc_rep1.ScanId;v=1;d1=12994.12994.3	controllerType=0 controllerNumber=1 scan=12994	20.7843
9	T.KLYTLPASH.A	KLYTLPASH		-0.233333	0.0862	5.5599	12.5197	12.7873	4.4519	28.2222	515.291	2	1029.57	1029.57	0	1.2	574	Non	552.63	275.79	275.79	3.65	13	>sp|P49815|TSC2_HUMAN Tuberin OS=Homo sapiens OX=9606 GN=TSC2 PE=1 SV=2	4575	elmo_20221104_op_makl_mhc_proj6_jjn3_class_i_20perc_rep1.ScanId;v=1;d1=16463.16463.2	controllerType=0 controllerNumber=1 scan=16463	27.6433
9	L.DYVPETVYR.V	DYVPETVYR		-0.888889	9.2933	0.0075	27.45	13.4372	5.6686	22.3333	571.279	2	1141.55	1141.55	0	-1.8	133	Non	268.76	82.06	82.06	2.42	5	>sp|P49841|GSK3B_HUMAN Glycogen synthase kinase-3 beta OS=Homo sapiens OX=9606 GN=GSK3B PE=1 SV=2	4578	elmo_20221104_op_makl_mhc_proj6_jjn3_class_i_20perc_rep1.ScanId;v=1;d1=23216.23216.2	controllerType=0 controllerNumber=1 scan=23216	41.4191
9	R.VLSQKVIAH.S	VLSQKVIAH		0.788889	0.5276	4.7526	9.9831	9.4972	3.619	17.6522	497.805	2	994.603	994.604	0	-1.3	35	Non	498.38	166.99	166.99	2.77	1	>sp|P49914|MTHFS_HUMAN 5-formyltetrahydrofolate cyclo-ligase OS=Homo sapiens OX=9606 GN=MTHFS PE=1 SV=2	4591	elmo_20221104_op_makl_mhc_proj6_jjn3_class_i_20perc_rep1.ScanId;v=1;d1=10348.10348.2	controllerType=0 controllerNumber=1 scan=10348	16.3489
9	E.EDFKRMTAL.A	EDFKRMTAL		-0.644444	28.125	7.867	3.3819	0.1185	8.8219	8.5203	370.858	3	1110.56	1110.56	0	-2.4	197	Non	185.81	34.72	34.72	1.32	18	>sp|P50416|CPT1A_HUMAN Carnitine O-palmitoyltransferase 1, liver isoform OS=Homo sapiens OX=9606 GN=CPT1A PE=1 SV=2	4617	elmo_20221104_op_makl_mhc_proj6_jjn3_class_i_20perc_rep1.ScanId;v=1;d1=22699.22699.3	controllerType=0 controllerNumber=1 scan=22699	40.3086
9	N.GLYYIHRNK.I	GLYYIHRNK		-1.08889	0.062	7.242	43.2	44.1	9.0179	46.5	582.317	2	1163.63	1163.63	0	-4.9	136	Non	471.33	236.16	236.16	3.17	4	>sp|P50750|CDK9_HUMAN Cyclin-dependent kinase 9 OS=Homo sapiens OX=9606 GN=CDK9 PE=1 SV=3	4644	elmo_20221104_op_makl_mhc_proj6_jjn3_class_i_20perc_rep1.ScanId;v=1;d1=8807.8807.2	controllerType=0 controllerNumber=1 scan=8807	14.0301
9	N.AIASTLVHK.F	AIASTLVHK		0.833333	0.0084	4.8678	18.1067	35.9048	6.4128	15.8406	470.284	2	939.56	939.562	0	-2.5	263	Non	345.43	49.99	49.99	1.79	2	>sp|P51003|PAPOA_HUMAN Poly(A) polymerase alpha OS=Homo sapiens OX=9606 GN=PAPOLA PE=1 SV=4	4654	elmo_20221104_op_makl_mhc_proj6_jjn3_class_i_20perc_rep1.ScanId;v=1;d1=11589.11589.2	controllerType=0 controllerNumber=1 scan=11589	18.4778
9	Q.SVFKSARQK.I	SVFKSARQK		-0.955556	0.0104	2.1703	11.7238	21.4653	3.4607	25.8462	350.872	3	1050.6	1050.61	0	-2.7	1497	Non	233.81	81.52	81.52	1.38	9	>sp|P51531|SMCA2_HUMAN Probable global transcription activator SNF2L2 OS=Homo sapiens OX=9606 GN=SMARCA2 PE=1 SV=2	4682	elmo_20221104_op_makl_mhc_proj6_jjn3_class_i_20perc_rep1.ScanId;v=1;d1=2481.2481.3	controllerType=0 controllerNumber=1 scan=2481	4.9212
9	L.SVPLPISHK.R	SVPLPISHK		0.0666667	0.1265	2.2663	13.2512	15.3933	4.3029	6.7967	489.291	2	977.575	977.578	0	-2.8	485	Non	309.42	40.37	40.37	1.38	1	>sp|P51784|UBP11_HUMAN Ubiquitin carboxyl-terminal hydrolase 11 OS=Homo sapiens OX=9606 GN=USP11 PE=1 SV=3	4717	elmo_20221104_op_makl_mhc_proj6_jjn3_class_i_20perc_rep1.ScanId;v=1;d1=17699.17699.2	controllerType=0 controllerNumber=1 scan=17699	30.0436
9	A.LSDEPGGLT.A	LSDEPGGLT		-0.366667	30.2857	57.5	22.625	20.1102	28.25	0.8578	888.429	1	888.429	888.431	0	-2.1	847	Non	449.99	58.56	58.56	1.9	4	>sp|P52179|MYOM1_HUMAN Myomesin-1 OS=Homo sapiens OX=9606 GN=MYOM1 PE=1 SV=2	4760	elmo_20221104_op_makl_mhc_proj6_jjn3_class_i_20perc_rep1.ScanId;v=1;d1=23412.23412.1	controllerType=0 controllerNumber=1 scan=23412	41.8293
9	R.NLAIPVINK.A	NLAIPVINK		0.7	0.1672	2.4359	23.6286	21.703	9.5	26.0769	491.309	2	981.611	981.609	0	1.7	387	Non	321.67	88.62	88.62	1.33	1	>sp|P52306|GDS1_HUMAN Rap1 GTPase-GDP dissociation stimulator 1 OS=Homo sapiens OX=9606 GN=RAP1GDS1 PE=1 SV=3	4767	elmo_20221104_op_makl_mhc_proj6_jjn3_class_i_20perc_rep1.ScanId;v=1;d1=31669.31669.2	controllerType=0 controllerNumber=1 scan=31669	60.8847
9	V.RSYSDPPLK.F	RSYSDPPLK		-1.57778	0.0144	7.3964	22.5	23.8718	2.4366	12.2536	531.782	2	1062.56	1062.56	0	-1.7	192	Non	360.77	87.75	87.75	2.27	1	>sp|P52597|HNRPF_HUMAN Heterogeneous nuclear ribonucleoprotein F OS=Homo sapiens OX=9606 GN=HNRNPF PE=1 SV=3	4777	elmo_20221104_op_makl_mhc_proj6_jjn3_class_i_20perc_rep1.ScanId;v=1;d1=9010.9010.2	controllerType=0 controllerNumber=1 scan=9010	14.3331
9	V.RIAAKFITH.A	RIAAKFITH		0.344444	0.1274	3.4884	4.9149	15.3858	4.3375	18.1282	352.881	3	1056.63	1056.63	0	-3.8	15	Non	333.19	82.89	82.89	1.91	2	>sp|P52907|CAZA1_HUMAN F-actin-capping protein subunit alpha-1 OS=Homo sapiens OX=9606 GN=CAPZA1 PE=1 SV=3	4807	elmo_20221104_op_makl_mhc_proj6_jjn3_class_i_20perc_rep1.ScanId;v=1;d1=11656.11656.3	controllerType=0 controllerNumber=1 scan=11656	18.6002
9	I.KLRPPGAEK.P	KLRPPGAEK		-1.53333	0.0046	2.6088	3.1821	24.0152	4.175	11.7246	332.538	3	995.599	995.6	0	-0.8	326	Non	338.19	51.24	51.24	1.98	1	>sp|P53365|ARFP2_HUMAN Arfaptin-2 OS=Homo sapiens OX=9606 GN=ARFIP2 PE=1 SV=1	4820	elmo_20221104_op_makl_mhc_proj6_jjn3_class_i_20perc_rep1.ScanId;v=1;d1=4001.4001.3	controllerType=0 controllerNumber=1 scan=4001	7.4047
9	E.EVHAVVTVR.D	EVHAVVTVR		0.744444	4.0746	0.0129	17.2824	12.4928	6.7736	43	505.298	2	1009.59	1009.58	0	8.8	34	Non	447.11	62.77	62.77	2.63	2	>sp|P53680|AP2S1_HUMAN AP-2 complex subunit sigma OS=Homo sapiens OX=9606 GN=AP2S1 PE=1 SV=2	4843	elmo_20221104_op_makl_mhc_proj6_jjn3_class_i_20perc_rep1.ScanId;v=1;d1=11942.11942.2	controllerType=0 controllerNumber=1 scan=11942	19.0325
9	A.DSGSHFVPR.E	DSGSHFVPR		-0.866667	8.496	0.0393	26.6522	28.1463	21.95	35.6667	501.243	2	1001.48	1001.48	0	-0.9	295	Non	316.42	123.23	123.23	2.06	2	>sp|P54253|ATX1_HUMAN Ataxin-1 OS=Homo sapiens OX=9606 GN=ATXN1 PE=1 SV=2	4869	elmo_20221104_op_makl_mhc_proj6_jjn3_class_i_20perc_rep1.ScanId;v=1;d1=8836.8836.2	controllerType=0 controllerNumber=1 scan=8836	14.072
9	I.RVAHLALKH.R	RVAHLALKH		0.0666667	0.1727	7.35	10.4912	32	5.7184	26.6923	348.886	3	1044.64	1044.64	0	0.7	91	Non	511.77	295.86	295.86	3.83	6	>sp|P55036|PSMD4_HUMAN 26S proteasome non-ATPase regulatory subunit 4 OS=Homo sapiens OX=9606 GN=PSMD4 PE=1 SV=1	4920	elmo_20221104_op_makl_mhc_proj6_jjn3_class_i_20perc_rep1.ScanId;v=1;d1=4447.4447.3	controllerType=0 controllerNumber=1 scan=4447	7.9586
9	S.SVGSVITKK.L	SVGSVITKK		0.266667	0.0207	2.4403	19.3279	32.3214	5.8525	22.1429	459.783	2	918.559	918.562	0	-3.4	156	Non	290.97	72.64	72.64	1.71	1	>sp|P55327|TPD52_HUMAN Tumor protein D52 OS=Homo sapiens OX=9606 GN=TPD52 PE=1 SV=2	4967	elmo_20221104_op_makl_mhc_proj6_jjn3_class_i_20perc_rep1.ScanId;v=1;d1=6386.6386.2	controllerType=0 controllerNumber=1 scan=6386	10.4404
9	V.TIKEGSQLK.Q	TIKEGSQLK		-0.933333	0.2503	2.2288	15.5667	36.35	13.4943	24.5333	502.292	2	1003.58	1003.58	0	-0.7	105	Non	357.8	24.86	24.86	1.54	2	>sp|P55769|NH2L1_HUMAN NHP2-like protein 1 OS=Homo sapiens OX=9606 GN=SNU13 PE=1 SV=3	4972	elmo_20221104_op_makl_mhc_proj6_jjn3_class_i_20perc_rep1.ScanId;v=1;d1=4481.4481.2	controllerType=0 controllerNumber=1 scan=4481	7.9994
9	D.DVRERIIKR.A	DVRERIIKR		-1.24444	4.5494	0.0041	18.3867	13.7261	8.887	39.5	395.578	3	1184.72	1184.72	0	-1.6	300	Non	234.4	102.97	102.97	1.74	1	>sp|P55809|SCOT1_HUMAN Succinyl-CoA:3-ketoacid coenzyme A transferase 1, mitochondrial OS=Homo sapiens OX=9606 GN=OXCT1 PE=1 SV=1	4979	elmo_20221104_op_makl_mhc_proj6_jjn3_class_i_20perc_rep1.ScanId;v=1;d1=6693.6693.3	controllerType=0 controllerNumber=1 scan=6693	10.8437
9	W.RPRPPTLLS.Q	RPRPPTLLS		-0.855556	5.677	12.8663	0.0971	5.6191	12.5	10.5542	518.815	2	1036.62	1036.63	0	-3.6	705	Non	133.81	19.08	19.08	1.32	4	>sp|P55884|EIF3B_HUMAN Eukaryotic translation initiation factor 3 subunit B OS=Homo sapiens OX=9606 GN=EIF3B PE=1 SV=3	4982	elmo_20221104_op_makl_mhc_proj6_jjn3_class_i_20perc_rep1.ScanId;v=1;d1=16753.16753.2	controllerType=0 controllerNumber=1 scan=16753	28.2917
9	L.NNLGNFINR.A	NNLGNFINR		-0.866667	9.1818	0.2779	53.3333	25.7797	18.0938	48	531.277	2	1061.55	1061.55	0	-1.9	648	Non	267.12	103.91	103.91	1.47	3	>sp|P56192|SYMC_HUMAN Methionine--tRNA ligase, cytoplasmic OS=Homo sapiens OX=9606 GN=MARS1 PE=1 SV=2	4994	elmo_20221104_op_makl_mhc_proj6_jjn3_class_i_20perc_rep1.ScanId;v=1;d1=23639.23639.2	controllerType=0 controllerNumber=1 scan=23639	42.3085
9	Q.KVLGSVSLK.H	KVLGSVSLK		0.688889	0.0058	5.3463	18.3867	36.7	5.3222	25.8462	465.803	2	930.598	930.598	0	-0.3	189	Non	309.45	53.84	53.84	1.58	2	>sp|P56589|PEX3_HUMAN Peroxisomal biogenesis factor 3 OS=Homo sapiens OX=9606 GN=PEX3 PE=1 SV=1	5015	elmo_20221104_op_makl_mhc_proj6_jjn3_class_i_20perc_rep1.ScanId;v=1;d1=15279.15279.2	controllerType=0 controllerNumber=1 scan=15279	25.2451
9	N.EINKLLAHR.P	EINKLLAHR		-0.522222	4.14	0.0134	28.7778	35.7619	22.25	46.5	365.22	3	1093.65	1093.65	0	-1.3	157	Non	450.43	274.73	274.73	3.27	1	>sp|P58005|SESN3_HUMAN Sestrin-3 OS=Homo sapiens OX=9606 GN=SESN3 PE=1 SV=2	5075	elmo_20221104_op_makl_mhc_proj6_jjn3_class_i_20perc_rep1.ScanId;v=1;d1=10917.10917.3	controllerType=0 controllerNumber=1 scan=10917	17.3455
9	K.AVTKYTSSK.-	AVTKYTSSK		-0.677778	0.0666	8.844	11.6483	34.3478	6.7427	23.1176	492.771	2	984.534	984.536	0	-2	118	Non	209.99	29.69	29.69	1.73	8	>sp|P58876|H2B1D_HUMAN Histone H2B type 1-D OS=Homo sapiens OX=9606 GN=H2BC5 PE=1 SV=2	5090	elmo_20221104_op_makl_mhc_proj6_jjn3_class_i_20perc_rep1.ScanId;v=1;d1=1795.1795.2	controllerType=0 controllerNumber=1 scan=1795	3.2593
9	L.DFYGEVRTR.D	DFYGEVRTR		-1.26667	6.6741	0.0088	29.3529	11.0166	4.6955	44	571.782	2	1142.56	1142.56	0	-2.1	153	Non	308.2	86.73	86.73	1.64	3	>sp|P60484|PTEN_HUMAN Phosphatidylinositol 3,4,5-trisphosphate 3-phosphatase and dual-specificity protein phosphatase PTEN OS=Homo sapiens OX=9606 GN=PTEN PE=1 SV=1	5134	elmo_20221104_op_makl_mhc_proj6_jjn3_class_i_20perc_rep1.ScanId;v=1;d1=17159.17159.2	controllerType=0 controllerNumber=1 scan=17159	29.0052
9	V.SPRGAGYLF.G	SPRGAGYLF		-0.0666667	13.3957	11.2543	0.0353	3.5509	3.3764	3.8385	484.253	2	967.5	967.5	0	0.2	209	Non	357.84	43.3	43.3	1.42	4	>sp|P60510|PP4C_HUMAN Serine/threonine-protein phosphatase 4 catalytic subunit OS=Homo sapiens OX=9606 GN=PPP4C PE=1 SV=1	5137	elmo_20221104_op_makl_mhc_proj6_jjn3_class_i_20perc_rep1.ScanId;v=1;d1=26667.26667.2	controllerType=0 controllerNumber=1 scan=26667	48.9023
9	R.ENYIHRIGR.G	ENYIHRIGR		-1.32222	10.9791	0.1162	35.7778	11.8692	20.75	60	386.544	3	1157.62	1157.62	0	0.4	354	Non	220.69	183.65	183.65	1.59	3	>sp|P60842|IF4A1_HUMAN Eukaryotic initiation factor 4A-I OS=Homo sapiens OX=9606 GN=EIF4A1 PE=1 SV=1	5145	elmo_20221104_op_makl_mhc_proj6_jjn3_class_i_20perc_rep1.ScanId;v=1;d1=10154.10154.3	controllerType=0 controllerNumber=1 scan=10154	16.0742
9	I.DTRSEFYKH.I	DTRSEFYKH		-2.06667	13.3826	0.783	30	23.5256	24.6923	48	394.856	3	1182.55	1182.55	0	-1.6	292	Non	172.67	113.9	113.9	1.85	6	>sp|P61160|ARP2_HUMAN Actin-related protein 2 OS=Homo sapiens OX=9606 GN=ACTR2 PE=1 SV=1	5170	elmo_20221104_op_makl_mhc_proj6_jjn3_class_i_20perc_rep1.ScanId;v=1;d1=6693.6693.3	controllerType=0 controllerNumber=1 scan=6693	10.8437
9	L.DIAGRDITR.Y	DIAGRDITR		-0.7	9.6456	0.0396	27.7	20.9068	20.125	46	508.777	2	1016.55	1016.55	0	-1.6	183	Non	328.78	84.79	84.79	2.29	6	>sp|P61160|ARP2_HUMAN Actin-related protein 2 OS=Homo sapiens OX=9606 GN=ACTR2 PE=1 SV=1	5170	elmo_20221104_op_makl_mhc_proj6_jjn3_class_i_20perc_rep1.ScanId;v=1;d1=9733.9733.1	controllerType=0 controllerNumber=1 scan=9733	15.4206
9	K.RITTPYMTK.Y	RITTPYMTK		-0.777778	0.0083	5.7149	10.5727	38.3125	4.5196	15.4783	555.803	2	1110.6	1110.6	0	0.3	51	Non	461.69	194	194	2.06	2	>sp|P61218|RPAB2_HUMAN DNA-directed RNA polymerases I, II, and III subunit RPABC2 OS=Homo sapiens OX=9606 GN=POLR2F PE=1 SV=1	5175	elmo_20221104_op_makl_mhc_proj6_jjn3_class_i_20perc_rep1.ScanId;v=1;d1=13550.13550.2	controllerType=0 controllerNumber=1 scan=13550	21.8044
9	D.LVANFFPKK.L	LVANFFPKK		0.277778	0.1584	2.8934	26.4348	41.5833	5.4504	30.8333	532.318	2	1063.63	1063.63	0	-0.1	29	Non	310.55	115.2	115.2	2.07	3	>sp|P61289|PSME3_HUMAN Proteasome activator complex subunit 3 OS=Homo sapiens OX=9606 GN=PSME3 PE=1 SV=1	5184	elmo_20221104_op_makl_mhc_proj6_jjn3_class_i_20perc_rep1.ScanId;v=1;d1=25496.25496.2	controllerType=0 controllerNumber=1 scan=25496	46.4322
9	R.NTLQLHRYR.-	NTLQLHRYR		-1.51111	3.9176	0.0199	31.6154	30.5556	7.7041	40	400.891	3	1200.66	1200.66	0	-1.2	196	Non	273.82	166.44	166.44	2.88	2	>sp|P61313|RL15_HUMAN 60S ribosomal protein L15 OS=Homo sapiens OX=9606 GN=RPL15 PE=1 SV=2	5186	elmo_20221104_op_makl_mhc_proj6_jjn3_class_i_20perc_rep1.ScanId;v=1;d1=8632.8632.3	controllerType=0 controllerNumber=1 scan=8632	13.7499
9	S.VYRTVIEYY.S	VYRTVIEYY		0.0333333	7.5822	2.0309	27.2	13.0251	0.0817	14.3647	603.318	2	1205.63	1205.62	0	6.6	130	Non	447.69	244.87	244.87	1.96	5	>sp|P61599|NAA20_HUMAN N-alpha-acetyltransferase 20 OS=Homo sapiens OX=9606 GN=NAA20 PE=1 SV=1	5196	elmo_20221104_op_makl_mhc_proj6_jjn3_class_i_20perc_rep1.ScanId;v=1;d1=28991.28991.2	controllerType=0 controllerNumber=1 scan=28991	54.4444
9	L.NRYIPTAAA.F	NRYIPTAAA		-0.188889	21.8261	13.7724	9.8745	0.1619	2.6216	25.6923	488.764	2	976.521	976.521	0	0	414	Non	370.11	142.64	142.64	2.34	2	>sp|P61619|S61A1_HUMAN Protein transport protein Sec61 subunit alpha isoform 1 OS=Homo sapiens OX=9606 GN=SEC61A1 PE=1 SV=2	5199	elmo_20221104_op_makl_mhc_proj6_jjn3_class_i_20perc_rep1.ScanId;v=1;d1=16745.16745.2	controllerType=0 controllerNumber=1 scan=16745	28.2747
9	A.DVVSKFLNR.H	DVVSKFLNR		-0.133333	3.3416	0.0046	29.2941	17.7672	9.9861	46.5	539.308	2	1077.61	1077.61	0	2.7	229	Non	230.91	59.54	59.54	1.47	5	>sp|P62140|PP1B_HUMAN Serine/threonine-protein phosphatase PP1-beta catalytic subunit OS=Homo sapiens OX=9606 GN=PPP1CB PE=1 SV=3	5228	elmo_20221104_op_makl_mhc_proj6_jjn3_class_i_20perc_rep1.ScanId;v=1;d1=28207.28207.1	controllerType=0 controllerNumber=1 scan=28207	52.5959
9	E.DGYEFFAKR.Q	DGYEFFAKR		-1.07778	6.9735	0.0214	22.925	11.4073	10.9438	38	378.185	3	1132.54	1132.54	0	-0.8	252	Non	238.61	221.16	221.16	2.8	5	>sp|P62140|PP1B_HUMAN Serine/threonine-protein phosphatase PP1-beta catalytic subunit OS=Homo sapiens OX=9606 GN=PPP1CB PE=1 SV=3	5228	elmo_20221104_op_makl_mhc_proj6_jjn3_class_i_20perc_rep1.ScanId;v=1;d1=23992.23992.3	controllerType=0 controllerNumber=1 scan=23992	43.0302
9	A.GVDIRVRVK.G	GVDIRVRVK		0.0333333	0.4682	11.0424	20.6471	43.3	18.5312	16.8929	521.329	2	1041.65	1041.65	0	-1.6	65	Non	338.42	121.36	121.36	2.12	2	>sp|P62249|RS16_HUMAN 40S ribosomal protein S16 OS=Homo sapiens OX=9606 GN=RPS16 PE=1 SV=2	5234	elmo_20221104_op_makl_mhc_proj6_jjn3_class_i_20perc_rep1.ScanId;v=1;d1=14129.14129.2	controllerType=0 controllerNumber=1 scan=14129	22.8501
9	E.DEVERVITI.M	DEVERVITI		0.188889	25.9615	7.5671	8.0689	0.1706	8.1667	12.6014	537.295	2	1073.58	1073.58	0	-1.8	62	Non	576.96	256.63	256.63	4.21	2	>sp|P62269|RS18_HUMAN 40S ribosomal protein S18 OS=Homo sapiens OX=9606 GN=RPS18 PE=1 SV=3	5240	elmo_20221104_op_makl_mhc_proj6_jjn3_class_i_20perc_rep1.ScanId;v=1;d1=32131.32131.2	controllerType=0 controllerNumber=1 scan=32131	62.0395
9	S.KTVRFNVLK.V	KTVRFNVLK		-0.166667	0.0813	6.1766	34.5	46.5	7.4114	21.5455	368.901	3	1104.69	1104.69	0	-0.7	136	Non	103.23	26.17	26.17	1.32	3	>sp|P62280|RS11_HUMAN 40S ribosomal protein S11 OS=Homo sapiens OX=9606 GN=RPS11 PE=1 SV=3	5243	elmo_20221104_op_makl_mhc_proj6_jjn3_class_i_20perc_rep1.ScanId;v=1;d1=14332.14332.3	controllerType=0 controllerNumber=1 scan=14332	23.2474
9	G.RILSGVVTK.M	RILSGVVTK		0.711111	0.0053	3.9694	8.7024	24.6667	3.128	12.2319	486.813	2	972.619	972.62	0	-0.8	71	Non	371.93	47.31	47.31	2.84	3	>sp|P62280|RS11_HUMAN 40S ribosomal protein S11 OS=Homo sapiens OX=9606 GN=RPS11 PE=1 SV=3	5243	elmo_20221104_op_makl_mhc_proj6_jjn3_class_i_20perc_rep1.ScanId;v=1;d1=13299.13299.2	controllerType=0 controllerNumber=1 scan=13299	21.395
9	K.KLYDIDVAK.V	KLYDIDVAK		-0.2	0.0094	3.449	13.8294	25.661	3.374	16.0893	532.801	2	1064.6	1064.6	0	-2.9	115	Non	584.38	103.18	103.18	3.75	5	>sp|P62750|RL23A_HUMAN 60S ribosomal protein L23a OS=Homo sapiens OX=9606 GN=RPL23A PE=1 SV=1	5270	elmo_20221104_op_makl_mhc_proj6_jjn3_class_i_20perc_rep1.ScanId;v=1;d1=20124.20124.2	controllerType=0 controllerNumber=1 scan=20124	35.062
9	S.ERLKIRGSL.A	ERLKIRGSL		-0.611111	30.6429	13.4828	6.0176	0.0293	2.5407	24.5333	357.892	3	1071.66	1071.66	0	-1.8	75	Non	184.07	2.39	2.39	1.32	6	>sp|P62851|RS25_HUMAN 40S ribosomal protein S25 OS=Homo sapiens OX=9606 GN=RPS25 PE=1 SV=1	5282	elmo_20221104_op_makl_mhc_proj6_jjn3_class_i_20perc_rep1.ScanId;v=1;d1=13172.13172.1	controllerType=0 controllerNumber=1 scan=13172	21.1301
9	R.EYTINIHKR.I	EYTINIHKR		-1.28889	13.7	0.0165	56.25	18.9942	4.3704	16.9643	391.884	3	1173.64	1173.64	0	-0.9	24	Non	255.61	71.43	71.43	2.27	2	>sp|P62899|RL31_HUMAN 60S ribosomal protein L31 OS=Homo sapiens OX=9606 GN=RPL31 PE=1 SV=1	5292	elmo_20221104_op_makl_mhc_proj6_jjn3_class_i_20perc_rep1.ScanId;v=1;d1=10771.10771.2	controllerType=0 controllerNumber=1 scan=10771	17.0832
9	K.RIHGVGFKK.R	RIHGVGFKK		-0.533333	0.0338	4.174	15.9	39.9231	5.9952	27.7778	347.882	3	1041.63	1041.63	0	-1.5	32	Non	538.57	330.4	330.4	4.46	2	>sp|P62899|RL31_HUMAN 60S ribosomal protein L31 OS=Homo sapiens OX=9606 GN=RPL31 PE=1 SV=1	5292	elmo_20221104_op_makl_mhc_proj6_jjn3_class_i_20perc_rep1.ScanId;v=1;d1=4305.4305.3	controllerType=0 controllerNumber=1 scan=4305	7.7827
9	P.RILGPGLNK.A	RILGPGLNK		-0.244444	0.0035	5.0513	10.8502	32.4286	4.5078	15.1594	484.305	2	967.602	967.605	0	-3.2	122	Non	299.63	68.25	68.25	1.97	3	>sp|P62906|RL10A_HUMAN 60S ribosomal protein L10a OS=Homo sapiens OX=9606 GN=RPL10A PE=1 SV=2	5293	elmo_20221104_op_makl_mhc_proj6_jjn3_class_i_20perc_rep1.ScanId;v=1;d1=12665.12665.2	controllerType=0 controllerNumber=1 scan=12665	20.2014
9	T.RVKLPSGSK.K	RVKLPSGSK		-0.877778	0.0429	4.4966	4.108	32.6786	12.3113	26.1538	486.303	2	971.599	971.6	0	-1	147	Non	209.85	31.2	31.2	1.32	16	>sp|P62917|RL8_HUMAN 60S ribosomal protein L8 OS=Homo sapiens OX=9606 GN=RPL8 PE=1 SV=2	5296	elmo_20221104_op_makl_mhc_proj6_jjn3_class_i_20perc_rep1.ScanId;v=1;d1=4356.4356.1	controllerType=0 controllerNumber=1 scan=4356	7.845
9	V.KLAVLKYYK.V	KLAVLKYYK		-0.0777778	0.1136	4.6709	43.4	57.2222	17.725	37	375.906	3	1125.7	1125.7	0	-0.3	99	Non	295.03	150.29	150.29	3.13	4	>sp|P62979|RS27A_HUMAN Ubiquitin-40S ribosomal protein S27a OS=Homo sapiens OX=9606 GN=RPS27A PE=1 SV=2	5303	elmo_20221104_op_makl_mhc_proj6_jjn3_class_i_20perc_rep1.ScanId;v=1;d1=17917.17917.3	controllerType=0 controllerNumber=1 scan=17917	30.4624
9	R.NINLIVQKR.P	NINLIVQKR		-0.211111	3.9666	0.0274	27.6	29.2308	9.787	36.75	549.342	2	1097.68	1097.68	0	-1.3	305	Non	480.21	70.9	70.9	2.66	3	>sp|P63010|AP2B1_HUMAN AP-2 complex subunit beta OS=Homo sapiens OX=9606 GN=AP2B1 PE=1 SV=1	5308	elmo_20221104_op_makl_mhc_proj6_jjn3_class_i_20perc_rep1.ScanId;v=1;d1=18606.18606.2	controllerType=0 controllerNumber=1 scan=18606	31.8736
9	R.DIIQRMHLR.Q	DIIQRMHLR		-0.5	5.9961	0.0059	30.6	14.0357	13.6322	44	394.556	3	1181.65	1181.66	0	-2.8	381	Non	184.64	37.78	37.78	1.32	8	>sp|P63092|GNAS2_HUMAN Guanine nucleotide-binding protein G(s) subunit alpha isoforms short OS=Homo sapiens OX=9606 GN=GNAS PE=1 SV=1	5311	elmo_20221104_op_makl_mhc_proj6_jjn3_class_i_20perc_rep1.ScanId;v=1;d1=22357.22357.1	controllerType=0 controllerNumber=1 scan=22357	39.6593
9	R.DEFLRISTA.S	DEFLRISTA		-0.0111111	35	9.4357	12.1614	0.4391	17.675	27.1111	526.273	2	1051.54	1051.54	0	-3.2	343	Non	222.15	52.03	52.03	1.57	8	>sp|P63092|GNAS2_HUMAN Guanine nucleotide-binding protein G(s) subunit alpha isoforms short OS=Homo sapiens OX=9606 GN=GNAS PE=1 SV=1	5311	elmo_20221104_op_makl_mhc_proj6_jjn3_class_i_20perc_rep1.ScanId;v=1;d1=30902.30902.1	controllerType=0 controllerNumber=1 scan=30902	59.006
9	F.GSYVTHETK.H	GSYVTHETK		-1.14444	0.4961	9.3868	26.4783	34.0435	14.2319	27.1111	511.249	2	1021.49	1021.49	0	-3.6	63	Non	535.27	284.73	284.73	2.95	1	>sp|P63167|DYL1_HUMAN Dynein light chain 1, cytoplasmic OS=Homo sapiens OX=9606 GN=DYNLL1 PE=1 SV=1	5320	elmo_20221104_op_makl_mhc_proj6_jjn3_class_i_20perc_rep1.ScanId;v=1;d1=3137.3137.2	controllerType=0 controllerNumber=1 scan=3137	6.1543
9	I.ASFDKAKLK.K	ASFDKAKLK		-0.644444	0.0449	4.1609	26	29.5641	3.433	13.7679	504.298	2	1007.59	1007.59	0	0.3	11	Non	399.21	112.72	112.72	2.27	1	>sp|P63313|TYB10_HUMAN Thymosin beta-10 OS=Homo sapiens OX=9606 GN=TMSB10 PE=1 SV=2	15660	elmo_20221104_op_makl_mhc_proj6_jjn3_class_i_20perc_rep1.ScanId;v=1;d1=6032.6032.2	controllerType=0 controllerNumber=1 scan=6032	9.9778
9	M.DVYTPKSSR.H	DVYTPKSSR		-1.43333	2.4192	0.0052	11.9215	12.1656	9.6343	32.6	526.772	2	1052.54	1052.54	0	-0.3	142	Non	200.08	77.34	77.34	1.32	11	>sp|P67870|CSK2B_HUMAN Casein kinase II subunit beta OS=Homo sapiens OX=9606 GN=CSNK2B PE=1 SV=1	5338	elmo_20221104_op_makl_mhc_proj6_jjn3_class_i_20perc_rep1.ScanId;v=1;d1=3785.3785.2	controllerType=0 controllerNumber=1 scan=3785	7.1301
9	I.HARYILTNR.G	HARYILTNR		-0.844444	2.8163	0.0599	11.9128	18.9942	11.3778	28.8889	381.884	3	1143.64	1143.64	0	-1.2	84	Non	288	71.29	71.29	2.3	11	>sp|P67870|CSK2B_HUMAN Casein kinase II subunit beta OS=Homo sapiens OX=9606 GN=CSNK2B PE=1 SV=1	5338	elmo_20221104_op_makl_mhc_proj6_jjn3_class_i_20perc_rep1.ScanId;v=1;d1=7303.7303.3	controllerType=0 controllerNumber=1 scan=7303	11.7227
9	A.ETRAEFAER.T	ETRAEFAER		-1.53333	5.6258	0.0136	22.825	22.6322	23.8	42.5	554.769	2	1108.53	1108.54	0	-5.9	200	Non	495.76	172.54	172.54	1.96	3	>sp|P67936|TPM4_HUMAN Tropomyosin alpha-4 chain OS=Homo sapiens OX=9606 GN=TPM4 PE=1 SV=3	5339	elmo_20221104_op_makl_mhc_proj6_jjn3_class_i_20perc_rep1.ScanId;v=1;d1=6380.6380.2	controllerType=0 controllerNumber=1 scan=6380	10.4326
9	S.AIMGNPKVK.A	AIMGNPKVK		-0.1	0.1568	9.607	13.7014	31.6207	10.4831	17.5435	479.281	2	957.555	957.555	0	0	54	Non	466.07	174.92	174.92	2.44	2	>sp|P69891|HBG1_HUMAN Hemoglobin subunit gamma-1 OS=Homo sapiens OX=9606 GN=HBG1 PE=1 SV=2	5352	elmo_20221104_op_makl_mhc_proj6_jjn3_class_i_20perc_rep1.ScanId;v=1;d1=7831.7831.2	controllerType=0 controllerNumber=1 scan=7831	12.4275
9	V.IVDERRRPR.R	IVDERRRPR		-1.98889	2.1556	0.5437	10.5088	26.3333	7.0295	10.7711	399.571	3	1196.7	1196.7	0	1	69	Non	383.61	155.24	155.24	2.37	1	>sp|P78317|RNF4_HUMAN E3 ubiquitin-protein ligase RNF4 OS=Homo sapiens OX=9606 GN=RNF4 PE=1 SV=1	5358	elmo_20221104_op_makl_mhc_proj6_jjn3_class_i_20perc_rep1.ScanId;v=1;d1=3207.3207.3	controllerType=0 controllerNumber=1 scan=3207	6.2593
9	G.AVGPKVALK.P	AVGPKVALK		0.666667	0.0099	3.232	19.1475	37.6471	4.0277	23.0588	441.791	2	882.576	882.577	0	-1.6	801	Non	552.98	98.38	98.38	3.23	1	>sp|P78325|ADAM8_HUMAN Disintegrin and metalloproteinase domain-containing protein 8 OS=Homo sapiens OX=9606 GN=ADAM8 PE=1 SV=2	5361	elmo_20221104_op_makl_mhc_proj6_jjn3_class_i_20perc_rep1.ScanId;v=1;d1=11603.11603.2	controllerType=0 controllerNumber=1 scan=11603	18.503
9	T.DVFVVGTER.G	DVFVVGTER		0.311111	7.1804	0.0093	15.0667	17.2011	14.5217	41.5	511.268	2	1021.53	1021.53	0	-3	53	Non	190.76	27.65	27.65	1.32	17	>sp|P78347|GTF2I_HUMAN General transcription factor II-I OS=Homo sapiens OX=9606 GN=GTF2I PE=1 SV=2	5371	elmo_20221104_op_makl_mhc_proj6_jjn3_class_i_20perc_rep1.ScanId;v=1;d1=18378.18378.2	controllerType=0 controllerNumber=1 scan=18378	31.4334
9	V.FVVGTERGR.A	FVVGTERGR		-0.311111	5.7241	1.013	25.8889	41.5833	14.7971	44	510.781	2	1020.55	1020.56	0	-4.5	55	Non	315.57	60.97	60.97	1.94	17	>sp|P78347|GTF2I_HUMAN General transcription factor II-I OS=Homo sapiens OX=9606 GN=GTF2I PE=1 SV=2	5371	elmo_20221104_op_makl_mhc_proj6_jjn3_class_i_20perc_rep1.ScanId;v=1;d1=19615.19615.2	controllerType=0 controllerNumber=1 scan=19615	33.9801
9	D.DAISYRFPR.G	DAISYRFPR		-0.788889	12.0564	0.01	24.2581	17.9577	15.4727	42	562.793	2	1124.58	1124.58	0	-4.4	181	Non	365.96	183.09	183.09	2.74	9	>sp|P78357|CNTP1_HUMAN Contactin-associated protein 1 OS=Homo sapiens OX=9606 GN=CNTNAP1 PE=1 SV=1	5375	elmo_20221104_op_makl_mhc_proj6_jjn3_class_i_20perc_rep1.ScanId;v=1;d1=23362.23362.2	controllerType=0 controllerNumber=1 scan=23362	41.7251
9	H.DLHFHFTAR.Y	DLHFHFTAR		-0.433333	5.9322	0.0198	19.623	8.2368	11.5556	35	381.86	3	1143.57	1143.57	0	-2.6	136	Non	386.36	144.95	144.95	3.14	9	>sp|P78357|CNTP1_HUMAN Contactin-associated protein 1 OS=Homo sapiens OX=9606 GN=CNTNAP1 PE=1 SV=1	5375	elmo_20221104_op_makl_mhc_proj6_jjn3_class_i_20perc_rep1.ScanId;v=1;d1=22945.22945.3	controllerType=0 controllerNumber=1 scan=22945	40.8239
9	S.DSLLFAHKR.S	DSLLFAHKR		-0.411111	9.7871	0.014	38.6667	20	18.3125	45	362.873	3	1086.61	1086.61	0	-0.2	2676	Non	260.26	67.21	67.21	1.98	39	>sp|P78527|PRKDC_HUMAN DNA-dependent protein kinase catalytic subunit OS=Homo sapiens OX=9606 GN=PRKDC PE=1 SV=3	5406	elmo_20221104_op_makl_mhc_proj6_jjn3_class_i_20perc_rep1.ScanId;v=1;d1=14282.14282.1	controllerType=0 controllerNumber=1 scan=14282	23.1482
9	A.DLLKRAFVR.M	DLLKRAFVR		0	6.6971	0.0235	34.3	11.9139	19.7857	58.3333	373.233	3	1117.68	1117.68	0	-0.4	3881	Non	277.74	128.02	128.02	2.83	39	>sp|P78527|PRKDC_HUMAN DNA-dependent protein kinase catalytic subunit OS=Homo sapiens OX=9606 GN=PRKDC PE=1 SV=3	5406	elmo_20221104_op_makl_mhc_proj6_jjn3_class_i_20perc_rep1.ScanId;v=1;d1=21148.21148.3	controllerType=0 controllerNumber=1 scan=21148	37.1136
9	V.DAIDVLKSR.F	DAIDVLKSR		-0.211111	8.8642	0.0095	16.0385	11.0828	5.0274	28.6667	508.79	2	1016.57	1016.57	0	-0.1	1846	Non	565.91	157.73	157.73	4.37	39	>sp|P78527|PRKDC_HUMAN DNA-dependent protein kinase catalytic subunit OS=Homo sapiens OX=9606 GN=PRKDC PE=1 SV=3	5406	elmo_20221104_op_makl_mhc_proj6_jjn3_class_i_20perc_rep1.ScanId;v=1;d1=20752.20752.2	controllerType=0 controllerNumber=1 scan=20752	36.2754
9	L.KLATTILQH.W	KLATTILQH		0.211111	0.0299	7.1122	16.9231	24.8485	3.7607	25.8462	512.81	2	1024.61	1024.62	0	-3	1617	Non	633.06	288.03	288.03	5.82	39	>sp|P78527|PRKDC_HUMAN DNA-dependent protein kinase catalytic subunit OS=Homo sapiens OX=9606 GN=PRKDC PE=1 SV=3	5406	elmo_20221104_op_makl_mhc_proj6_jjn3_class_i_20perc_rep1.ScanId;v=1;d1=17327.17327.2	controllerType=0 controllerNumber=1 scan=17327	29.285
9	Y.KLFNGTFLK.A	KLFNGTFLK		0.0888889	0.0031	3.1437	25.5185	25.7966	2.0108	20.9643	534.316	2	1067.62	1067.62	0	-0.7	146	Non	390.36	29.87	29.87	2.51	4	>sp|P86791|CCZ1_HUMAN Vacuolar fusion protein CCZ1 homolog OS=Homo sapiens OX=9606 GN=CCZ1 PE=1 SV=1	15682	elmo_20221104_op_makl_mhc_proj6_jjn3_class_i_20perc_rep1.ScanId;v=1;d1=27878.27878.2	controllerType=0 controllerNumber=1 scan=27878	51.7828
9	S.KVKQLPLVK.P	KVKQLPLVK		-0.0888889	0.0371	4.7008	9.5037	29.2564	3.2612	33	351.577	3	1052.72	1052.72	0	-1.6	1441	Non	233.11	186.88	186.88	2.82	12	>sp|Q00610|CLH1_HUMAN Clathrin heavy chain 1 OS=Homo sapiens OX=9606 GN=CLTC PE=1 SV=5	5522	elmo_20221104_op_makl_mhc_proj6_jjn3_class_i_20perc_rep1.ScanId;v=1;d1=11082.11082.3	controllerType=0 controllerNumber=1 scan=11082	17.6537
9	G.RIGNFIVKK.P	RIGNFIVKK		-0.0222222	0.0087	5.7005	32	48.5714	3.8952	23.5294	358.897	3	1074.68	1074.68	0	-1.9	56	Non	447.78	265.71	265.71	2.39	2	>sp|Q00796|DHSO_HUMAN Sorbitol dehydrogenase OS=Homo sapiens OX=9606 GN=SORD PE=1 SV=4	5528	elmo_20221104_op_makl_mhc_proj6_jjn3_class_i_20perc_rep1.ScanId;v=1;d1=12353.12353.3	controllerType=0 controllerNumber=1 scan=12353	19.7036
9	A.RLFERSRIK.A	RLFERSRIK		-1.17778	0.0079	4.2613	12.0906	17.5503	2.9071	25.3077	402.248	3	1204.73	1204.73	0	0.7	38	Non	254.92	108	108	2.37	17	>sp|Q01082|SPTB2_HUMAN Spectrin beta chain, non-erythrocytic 1 OS=Homo sapiens OX=9606 GN=SPTBN1 PE=1 SV=2	5543	elmo_20221104_op_makl_mhc_proj6_jjn3_class_i_20perc_rep1.ScanId;v=1;d1=6218.6218.3	controllerType=0 controllerNumber=1 scan=6218	10.2265
9	A.RPTGGVGAV.A	RPTGGVGAV		0.244444	24	32.5294	0.0857	4.8753	15.2182	5.2181	407.232	2	813.456	813.458	0	-2	169	Non	217.1	4.96	4.96	1.32	7	>sp|Q01581|HMCS1_HUMAN Hydroxymethylglutaryl-CoA synthase, cytoplasmic OS=Homo sapiens OX=9606 GN=HMGCS1 PE=1 SV=2	5574	elmo_20221104_op_makl_mhc_proj6_jjn3_class_i_20perc_rep1.ScanId;v=1;d1=7720.7720.2	controllerType=0 controllerNumber=1 scan=7720	12.2719
9	C.DLKSRLDSR.T	DLKSRLDSR		-1.54444	8.5826	0.0338	22.45	16.188	21.3	42.5	545.304	2	1089.6	1089.6	0	-0.3	407	Non	376.63	91.7	91.7	2.57	7	>sp|Q01581|HMCS1_HUMAN Hydroxymethylglutaryl-CoA synthase, cytoplasmic OS=Homo sapiens OX=9606 GN=HMGCS1 PE=1 SV=2	5574	elmo_20221104_op_makl_mhc_proj6_jjn3_class_i_20perc_rep1.ScanId;v=1;d1=8613.8613.2	controllerType=0 controllerNumber=1 scan=8613	13.7238
9	E.EVKSITKER.K	EVKSITKER		-1.34444	5.2587	0.0085	20.0392	21.1881	11.5852	46.5	363.879	3	1089.62	1089.63	0	-3.7	1194	Non	217.78	63.75	63.75	1.32	15	>sp|Q02224|CENPE_HUMAN Centromere-associated protein E OS=Homo sapiens OX=9606 GN=CENPE PE=1 SV=2	5617	elmo_20221104_op_makl_mhc_proj6_jjn3_class_i_20perc_rep1.ScanId;v=1;d1=3478.3478.3	controllerType=0 controllerNumber=1 scan=3478	6.6404
9	D.KLRGIVSEK.T	KLRGIVSEK		-0.5	0.0115	4.3537	8.4033	39.6154	5.8592	31.3333	343.884	3	1029.64	1029.64	0	-5	1792	Non	201.63	45.45	45.45	1.45	15	>sp|Q02224|CENPE_HUMAN Centromere-associated protein E OS=Homo sapiens OX=9606 GN=CENPE PE=1 SV=2	5617	elmo_20221104_op_makl_mhc_proj6_jjn3_class_i_20perc_rep1.ScanId;v=1;d1=5133.5133.3	controllerType=0 controllerNumber=1 scan=5133	8.8146
9	Y.VLSYVTKIK.E	VLSYVTKIK		0.677778	0.2543	10.5661	36.125	59.7222	23.2	42	350.89	3	1050.65	1050.66	0	-1.6	2176	Non	239.73	68.71	68.71	2.12	15	>sp|Q02224|CENPE_HUMAN Centromere-associated protein E OS=Homo sapiens OX=9606 GN=CENPE PE=1 SV=2	5617	elmo_20221104_op_makl_mhc_proj6_jjn3_class_i_20perc_rep1.ScanId;v=1;d1=15492.15492.3	controllerType=0 controllerNumber=1 scan=15492	25.671
9	E.DYVDIVQGR.R	DYVDIVQGR		-0.422222	11.8063	0.0079	36	13.9598	7.4154	13.9732	532.771	2	1064.54	1064.54	0	-1.2	433	Non	241.63	119.52	119.52	1.49	1	>sp|Q02809|PLOD1_HUMAN Procollagen-lysine,2-oxoglutarate 5-dioxygenase 1 OS=Homo sapiens OX=9606 GN=PLOD1 PE=1 SV=2	5647	elmo_20221104_op_makl_mhc_proj6_jjn3_class_i_20perc_rep1.ScanId;v=1;d1=24957.24957.1	controllerType=0 controllerNumber=1 scan=24957	45.2087
9	I.DISNVKIPK.H	DISNVKIPK		-0.444444	2.7755	0.5467	30.6	44.3	30.4286	48	507.301	2	1013.6	1013.6	0	-3.5	202	Non	460.61	165.62	165.62	2.86	2	>sp|Q02878|RL6_HUMAN 60S ribosomal protein L6 OS=Homo sapiens OX=9606 GN=RPL6 PE=1 SV=3	5652	elmo_20221104_op_makl_mhc_proj6_jjn3_class_i_20perc_rep1.ScanId;v=1;d1=18610.18610.2	controllerType=0 controllerNumber=1 scan=18610	31.8813
9	M.ALKVPTTEK.P	ALKVPTTEK		-0.5	0.0115	4.522	6.7463	32.2857	7.0413	17.5652	493.796	2	986.585	986.588	0	-3.4	824	Non	121.14	6.19	6.19	1.32	9	>sp|Q04637|IF4G1_HUMAN Eukaryotic translation initiation factor 4 gamma 1 OS=Homo sapiens OX=9606 GN=EIF4G1 PE=1 SV=4	5724	elmo_20221104_op_makl_mhc_proj6_jjn3_class_i_20perc_rep1.ScanId;v=1;d1=10387.10387.3	controllerType=0 controllerNumber=1 scan=10387	16.4094
9	F.DYSKPSAKR.A	DYSKPSAKR		-2.05556	9.5256	0.0189	34	18.9827	10.6517	33	351.189	3	1051.55	1051.55	0	0.1	201	Non	357.16	140.48	140.48	2.87	5	>sp|Q05048|CSTF1_HUMAN Cleavage stimulation factor subunit 1 OS=Homo sapiens OX=9606 GN=CSTF1 PE=1 SV=1	15707	elmo_20221104_op_makl_mhc_proj6_jjn3_class_i_20perc_rep1.ScanId;v=1;d1=2939.2939.3	controllerType=0 controllerNumber=1 scan=2939	5.8904
9	N.HGYENPTYK.Y	HGYENPTYK		-2.15556	0.3557	2.1673	13.9621	9.8364	2.8376	10.0843	554.757	2	1108.51	1108.51	0	0.4	748	Non	552.35	296.91	296.91	2.38	2	>sp|Q06481|APLP2_HUMAN Amyloid beta precursor like protein 2 OS=Homo sapiens OX=9606 GN=APLP2 PE=1 SV=2	5798	elmo_20221104_op_makl_mhc_proj6_jjn3_class_i_20perc_rep1.ScanId;v=1;d1=5410.5410.2	controllerType=0 controllerNumber=1 scan=5410	9.1601
9	C.VPRVLGSSV.A	VPRVLGSSV		0.922222	25.6538	26.2059	0.0226	2.0182	10.8034	7.4744	457.276	2	913.545	913.547	0	-1.8	8	Non	350.97	71.19	71.19	2.02	3	>sp|Q07021|C1QBP_HUMAN Complement component 1 Q subcomponent-binding protein, mitochondrial OS=Homo sapiens OX=9606 GN=C1QBP PE=1 SV=1	5821	elmo_20221104_op_makl_mhc_proj6_jjn3_class_i_20perc_rep1.ScanId;v=1;d1=22085.22085.2	controllerType=0 controllerNumber=1 scan=22085	39.1044
9	R.GLPGTKGEK.G	GLPGTKGEK		-1.22222	1.6215	21.2879	41.6	49.5	35.25	42.5	443.753	2	886.499	886.499	0	-0.2	1512	Non	411.03	86.87	86.87	1.79	2	>sp|Q07092|COGA1_HUMAN Collagen alpha-1(XVI) chain OS=Homo sapiens OX=9606 GN=COL16A1 PE=1 SV=2	5824	elmo_20221104_op_makl_mhc_proj6_jjn3_class_i_20perc_rep1.ScanId;v=1;d1=3401.3401.2	controllerType=0 controllerNumber=1 scan=3401	6.5382
9	R.RPKTFGMDM.K	RPKTFGMDM		-0.888889	15.3852	22.2364	0.034	2.0926	6.9479	8.8536	541.759	2	1082.51	1082.51	0	-1.4	42	Non	383.7	194.08	194.08	3	4	>sp|Q08116|RGS1_HUMAN Regulator of G-protein signaling 1 OS=Homo sapiens OX=9606 GN=RGS1 PE=1 SV=3	5855	elmo_20221104_op_makl_mhc_proj6_jjn3_class_i_20perc_rep1.ScanId;v=1;d1=18621.18621.2	controllerType=0 controllerNumber=1 scan=18621	31.9041
9	F.GTFGGLGSK.S	GTFGGLGSK		-0.0444444	0.0313	5.2646	21.3191	20.9153	5.44	29.375	412.218	2	823.429	823.431	0	-1.9	5823	Non	198.67	33.92	33.92	1.32	15	>sp|Q09666|AHNK_HUMAN Neuroblast differentiation-associated protein AHNAK OS=Homo sapiens OX=9606 GN=AHNAK PE=1 SV=2	5910	elmo_20221104_op_makl_mhc_proj6_jjn3_class_i_20perc_rep1.ScanId;v=1;d1=14137.14137.2	controllerType=0 controllerNumber=1 scan=14137	22.8633
9	S.RLGNSLLLK.Y	RLGNSLLLK		0.233333	0.0089	10.7103	47.3333	51.9231	6.0799	37	507.328	2	1013.65	1013.65	0	2	387	Non	357.18	27.95	27.95	2.19	6	>sp|Q10570|CPSF1_HUMAN Cleavage and polyadenylation specificity factor subunit 1 OS=Homo sapiens OX=9606 GN=CPSF1 PE=1 SV=2	5941	elmo_20221104_op_makl_mhc_proj6_jjn3_class_i_20perc_rep1.ScanId;v=1;d1=20804.20804.2	controllerType=0 controllerNumber=1 scan=20804	36.3813
9	L.ALHKPPLHH.Q	ALHKPPLHH		-0.811111	0.0821	5.5261	8.4887	18.5145	2.9132	19.3226	350.537	3	1049.6	1049.6	0	-3.3	683	Non	390.92	146.31	146.31	3.16	6	>sp|Q10570|CPSF1_HUMAN Cleavage and polyadenylation specificity factor subunit 1 OS=Homo sapiens OX=9606 GN=CPSF1 PE=1 SV=2	5941	elmo_20221104_op_makl_mhc_proj6_jjn3_class_i_20perc_rep1.ScanId;v=1;d1=4018.4018.3	controllerType=0 controllerNumber=1 scan=4018	7.426
9	R.RTTHNIIEK.R	RTTHNIIEK		-1.22222	0.0471	6.4989	17.2941	29.641	3.907	17.1087	371.212	3	1111.62	1111.62	0	-1.6	332	Non	379.54	158.47	158.47	3.16	12	>sp|Q12772|SRBP2_HUMAN Sterol regulatory element-binding protein 2 OS=Homo sapiens OX=9606 GN=SREBF2 PE=1 SV=2	5983	elmo_20221104_op_makl_mhc_proj6_jjn3_class_i_20perc_rep1.ScanId;v=1;d1=3922.3922.3	controllerType=0 controllerNumber=1 scan=3922	7.3085
9	G.TAIRPIALR.A	TAIRPIALR		0.566667	2.0861	0.0618	17.1529	15.1049	7.6995	12.8551	505.827	2	1010.65	1010.65	0	-1	768	Non	322.51	121.24	121.24	2.07	4	>sp|Q12882|DPYD_HUMAN Dihydropyrimidine dehydrogenase [NADP(+)] OS=Homo sapiens OX=9606 GN=DPYD PE=1 SV=2	6018	elmo_20221104_op_makl_mhc_proj6_jjn3_class_i_20perc_rep1.ScanId;v=1;d1=19595.19595.2	controllerType=0 controllerNumber=1 scan=19595	33.9408
9	V.ETDIPLKTR.K	ETDIPLKTR		-1.12222	3.9089	0.2094	14.4459	23.0256	13.2299	10.8514	536.806	2	1072.6	1072.6	0	3.9	333	Non	515.68	142.99	142.99	3.49	8	>sp|Q12968|NFAC3_HUMAN Nuclear factor of activated T-cells, cytoplasmic 3 OS=Homo sapiens OX=9606 GN=NFATC3 PE=1 SV=1	6051	elmo_20221104_op_makl_mhc_proj6_jjn3_class_i_20perc_rep1.ScanId;v=1;d1=18077.18077.2	controllerType=0 controllerNumber=1 scan=18077	30.8028
9	L.DMYLAPHVR.T	DMYLAPHVR		-0.266667	4.3554	0.0157	21.8298	4.8625	5.9952	32.6	367.854	3	1101.55	1101.55	0	-2.3	355	Non	370.81	236.89	236.89	3.15	4	>sp|Q13098|CSN1_HUMAN COP9 signalosome complex subunit 1 OS=Homo sapiens OX=9606 GN=GPS1 PE=1 SV=4	6087	elmo_20221104_op_makl_mhc_proj6_jjn3_class_i_20perc_rep1.ScanId;v=1;d1=21294.21294.3	controllerType=0 controllerNumber=1 scan=21294	37.4191
9	C.DRVLRVYSI.Q	DRVLRVYSI		0.233333	42.75	6.2939	11.3866	0.0075	2.8584	13.25	560.827	2	1120.65	1120.65	0	-1	192	Non	339.06	51.3	51.3	1.42	2	>sp|Q13112|CAF1B_HUMAN Chromatin assembly factor 1 subunit B OS=Homo sapiens OX=9606 GN=CHAF1B PE=1 SV=1	6092	elmo_20221104_op_makl_mhc_proj6_jjn3_class_i_20perc_rep1.ScanId;v=1;d1=27174.27174.2	controllerType=0 controllerNumber=1 scan=27174	50.0811
9	S.DFKKYVENR.P	DFKKYVENR		-1.9	12.8683	0.0079	55	22.5632	14	65	400.211	3	1198.62	1198.62	0	-3.5	55	Non	194.32	115.65	115.65	1.53	5	>sp|Q13118|KLF10_HUMAN Krueppel-like factor 10 OS=Homo sapiens OX=9606 GN=KLF10 PE=1 SV=1	6097	elmo_20221104_op_makl_mhc_proj6_jjn3_class_i_20perc_rep1.ScanId;v=1;d1=13431.13431.3	controllerType=0 controllerNumber=1 scan=13431	21.6224
9	D.KPRGFARGL.D	KPRGFARGL		-0.766667	9.0281	18.4786	0.0114	2.1095	7.1319	7.8155	334.538	3	1001.6	1001.6	0	0.2	113	Non	199.11	75.72	75.72	1.54	4	>sp|Q13185|CBX3_HUMAN Chromobox protein homolog 3 OS=Homo sapiens OX=9606 GN=CBX3 PE=1 SV=4	6119	elmo_20221104_op_makl_mhc_proj6_jjn3_class_i_20perc_rep1.ScanId;v=1;d1=7138.7138.3	controllerType=0 controllerNumber=1 scan=7138	11.4724
9	P.DISPPIFRR.G	DISPPIFRR		-0.522222	2.5467	0.0064	23	18.578	4.9575	32.4	550.814	2	1100.62	1100.62	0	-0.4	37	Non	259.28	70.8	70.8	1.74	5	>sp|Q13239|SLAP1_HUMAN Src-like-adapter OS=Homo sapiens OX=9606 GN=SLA PE=1 SV=3	6139	elmo_20221104_op_makl_mhc_proj6_jjn3_class_i_20perc_rep1.ScanId;v=1;d1=26788.26788.1	controllerType=0 controllerNumber=1 scan=26788	49.1954
9	K.VPRVSLERL.D	VPRVSLERL		0.122222	28.4375	21.9697	0.0559	2.1539	9.5417	6.1923	356.889	3	1068.65	1068.65	0	-0.8	485	Non	108.58	38.7	38.7	1.32	10	>sp|Q13263|TIF1B_HUMAN Transcription intermediary factor 1-beta OS=Homo sapiens OX=9606 GN=TRIM28 PE=1 SV=5	6149	elmo_20221104_op_makl_mhc_proj6_jjn3_class_i_20perc_rep1.ScanId;v=1;d1=25161.25161.3	controllerType=0 controllerNumber=1 scan=25161	45.6687
9	E.DYNLIVIER.G	DYNLIVIER		0.0777778	9.8329	0.0029	35.7778	12.4479	4.1811	32	567.812	2	1134.62	1134.62	0	0.9	516	Non	411.35	68.66	68.66	3.12	10	>sp|Q13263|TIF1B_HUMAN Transcription intermediary factor 1-beta OS=Homo sapiens OX=9606 GN=TRIM28 PE=1 SV=5	6149	elmo_20221104_op_makl_mhc_proj6_jjn3_class_i_20perc_rep1.ScanId;v=1;d1=35100.35100.2	controllerType=0 controllerNumber=1 scan=35100	69.303
9	A.APAPPRKTG.P	APAPPRKTG		-1.18889	20.566	42	0.2019	13.1181	24.4615	14.9647	447.76	2	894.513	894.516	0	-2.6	452	Non	370.09	5.7	5.7	1.51	5	>sp|Q13428|TCOF_HUMAN Treacle protein OS=Homo sapiens OX=9606 GN=TCOF1 PE=1 SV=3	6210	elmo_20221104_op_makl_mhc_proj6_jjn3_class_i_20perc_rep1.ScanId;v=1;d1=11217.11217.2	controllerType=0 controllerNumber=1 scan=11217	17.8849
9	G.RPREAEVRF.L	RPREAEVRF		-1.47778	11.0969	12.6955	0.0141	3.9266	3.2894	4.4591	387.215	3	1159.63	1159.63	0	-1.5	186	Non	264.66	101.95	101.95	1.67	3	>sp|Q13438|OS9_HUMAN Protein OS-9 OS=Homo sapiens OX=9606 GN=OS9 PE=1 SV=1	6214	elmo_20221104_op_makl_mhc_proj6_jjn3_class_i_20perc_rep1.ScanId;v=1;d1=9538.9538.3	controllerType=0 controllerNumber=1 scan=9538	15.1166
9	C.ENFAPGTTR.P	ENFAPGTTR		-1.14444	5.2501	0.0777	14.0828	9.2746	12.5755	30.6667	496.743	2	992.479	992.48	0	-0.7	835	Non	291.79	110.43	110.43	1.64	1	>sp|Q13469|NFAC2_HUMAN Nuclear factor of activated T-cells, cytoplasmic 2 OS=Homo sapiens OX=9606 GN=NFATC2 PE=1 SV=2	6226	elmo_20221104_op_makl_mhc_proj6_jjn3_class_i_20perc_rep1.ScanId;v=1;d1=9965.9965.2	controllerType=0 controllerNumber=1 scan=9965	15.8007
9	T.SVSGHLLAH.D	SVSGHLLAH		0.577778	0.2261	3.071	5.2768	11.0099	2.7587	13.4018	460.751	2	920.494	920.495	0	-0.6	88	Non	592.88	257.09	257.09	4.21	3	>sp|Q13472|TOP3A_HUMAN DNA topoisomerase 3-alpha OS=Homo sapiens OX=9606 GN=TOP3A PE=1 SV=1	6228	elmo_20221104_op_makl_mhc_proj6_jjn3_class_i_20perc_rep1.ScanId;v=1;d1=10622.10622.2	controllerType=0 controllerNumber=1 scan=10622	16.8125
9	D.PVKPPGSSL.Q	PVKPPGSSL		-0.3	11.2446	10.3507	0.4389	3.3251	4.9838	2.3597	441.257	2	881.507	881.509	0	-2.4	124	Non	362.86	79.25	79.25	1.68	1	>sp|Q13480|GAB1_HUMAN GRB2-associated-binding protein 1 OS=Homo sapiens OX=9606 GN=GAB1 PE=1 SV=2	6232	elmo_20221104_op_makl_mhc_proj6_jjn3_class_i_20perc_rep1.ScanId;v=1;d1=14669.14669.2	controllerType=0 controllerNumber=1 scan=14669	23.9969
9	H.KIYPSAYIK.V	KIYPSAYIK		-0.222222	0.0058	4.3673	14.7834	34.8261	2.333	25.1538	541.816	2	1082.62	1082.62	0	-0.2	428	Non	422.12	74.6	74.6	2.05	3	>sp|Q13485|SMAD4_HUMAN Mothers against decapentaplegic homolog 4 OS=Homo sapiens OX=9606 GN=SMAD4 PE=1 SV=1	6233	elmo_20221104_op_makl_mhc_proj6_jjn3_class_i_20perc_rep1.ScanId;v=1;d1=18621.18621.2	controllerType=0 controllerNumber=1 scan=18621	31.9041
9	L.DSLAPSRGR.S	DSLAPSRGR		-1.16667	6.9494	0.09	27.2	29.4615	37.3333	44	479.756	2	958.505	958.506	0	-1.5	806	Non	395.51	30.43	30.43	1.37	6	>sp|Q13608|PEX6_HUMAN Peroxisome assembly factor 2 OS=Homo sapiens OX=9606 GN=PEX6 PE=1 SV=2	6286	elmo_20221104_op_makl_mhc_proj6_jjn3_class_i_20perc_rep1.ScanId;v=1;d1=4410.4410.2	controllerType=0 controllerNumber=1 scan=4410	7.9124
9	N.ATFYGPVKK.E	ATFYGPVKK		-0.333333	0.0057	2.6747	16.9808	16.1538	2.1774	14	505.788	2	1010.57	1010.57	0	0.8	561	Non	442.55	115.96	115.96	2.29	2	>sp|Q13618|CUL3_HUMAN Cullin-3 OS=Homo sapiens OX=9606 GN=CUL3 PE=1 SV=2	6294	elmo_20221104_op_makl_mhc_proj6_jjn3_class_i_20perc_rep1.ScanId;v=1;d1=11288.11288.2	controllerType=0 controllerNumber=1 scan=11288	18.0029
9	P.EYLHHVNKR.L	EYLHHVNKR		-1.67778	10.9094	0.0089	39.8571	19.6241	5.1859	41.5	598.318	2	1195.63	1195.63	0	-4	412	Non	319.74	152.38	152.38	1.46	4	>sp|Q13620|CUL4B_HUMAN Cullin-4B OS=Homo sapiens OX=9606 GN=CUL4B PE=1 SV=4	6296	elmo_20221104_op_makl_mhc_proj6_jjn3_class_i_20perc_rep1.ScanId;v=1;d1=3374.3374.2	controllerType=0 controllerNumber=1 scan=3374	6.5001
9	P.DAKHTVILR.S	DAKHTVILR		-0.166667	9.686	0.0068	30.6	20.8475	14.2754	48	526.813	2	1052.62	1052.62	0	-2.1	271	Non	337.86	126.48	126.48	2.34	1	>sp|Q13884|SNTB1_HUMAN Beta-1-syntrophin OS=Homo sapiens OX=9606 GN=SNTB1 PE=1 SV=3	6344	elmo_20221104_op_makl_mhc_proj6_jjn3_class_i_20perc_rep1.ScanId;v=1;d1=7881.7881.2	controllerType=0 controllerNumber=1 scan=7881	12.5017
9	R.DNAVRNAAL.N	DNAVRNAAL		-0.177778	62.5	12.7847	6.1245	0.0492	15.6545	8.4151	472.251	2	943.494	943.496	0	-1.4	1379	Non	332.22	141	141	2.99	14	>sp|Q14008|CKAP5_HUMAN Cytoskeleton-associated protein 5 OS=Homo sapiens OX=9606 GN=CKAP5 PE=1 SV=3	6405	elmo_20221104_op_makl_mhc_proj6_jjn3_class_i_20perc_rep1.ScanId;v=1;d1=12798.12798.2	controllerType=0 controllerNumber=1 scan=12798	20.4168
9	S.KVFNQPKAK.A	KVFNQPKAK		-1.27778	0.0052	4.3903	10.8128	27.8542	2.0091	26.7692	353.881	3	1059.63	1059.63	0	-1.5	96	Non	568.96	286.05	286.05	4.82	14	>sp|Q14008|CKAP5_HUMAN Cytoskeleton-associated protein 5 OS=Homo sapiens OX=9606 GN=CKAP5 PE=1 SV=3	6405	elmo_20221104_op_makl_mhc_proj6_jjn3_class_i_20perc_rep1.ScanId;v=1;d1=3903.3903.3	controllerType=0 controllerNumber=1 scan=3903	7.2847
9	L.AVLTKQLLH.C	AVLTKQLLH		0.677778	0.2086	5.9227	17.6706	23.0769	6.2082	30.8333	341.549	3	1022.63	1022.64	0	-2.1	179	Non	286.97	62.03	62.03	2.04	1	>sp|Q14094|CCNI_HUMAN Cyclin-I OS=Homo sapiens OX=9606 GN=CCNI PE=1 SV=1	15761	elmo_20221104_op_makl_mhc_proj6_jjn3_class_i_20perc_rep1.ScanId;v=1;d1=19252.19252.3	controllerType=0 controllerNumber=1 scan=19252	33.2811
9	E.DLREQTHTR.H	DLREQTHTR		-2.25556	4.8687	0.0096	10.7577	8.9813	8.4389	34.4	385.868	3	1155.59	1155.59	0	1.8	285	Non	352.26	138.51	138.51	1.91	4	>sp|Q14141|SEPT6_HUMAN Septin-6 OS=Homo sapiens OX=9606 GN=SEPTIN6 PE=1 SV=4	6433	elmo_20221104_op_makl_mhc_proj6_jjn3_class_i_20perc_rep1.ScanId;v=1;d1=3552.3552.3	controllerType=0 controllerNumber=1 scan=3552	6.7468
9	T.TPRGTTKVV.S	TPRGTTKVV		-0.455556	16.9741	28.2963	0.0344	2.2502	14.3043	9.5103	320.194	3	958.568	958.568	0	-0.1	1245	Non	297.41	52.95	52.95	1.53	3	>sp|Q14202|ZMYM3_HUMAN Zinc finger MYM-type protein 3 OS=Homo sapiens OX=9606 GN=ZMYM3 PE=1 SV=2	6465	elmo_20221104_op_makl_mhc_proj6_jjn3_class_i_20perc_rep1.ScanId;v=1;d1=4561.4561.3	controllerType=0 controllerNumber=1 scan=4561	8.0985
9	G.RLSDVLKRK.R	RLSDVLKRK		-1.03333	0.0138	6.4954	25.8148	49.1667	8.2167	24.2	372.239	3	1114.7	1114.71	0	-3.6	995	Non	161.54	23.32	23.32	1.32	17	>sp|Q14669|TRIPC_HUMAN E3 ubiquitin-protein ligase TRIP12 OS=Homo sapiens OX=9606 GN=TRIP12 PE=1 SV=1	6557	elmo_20221104_op_makl_mhc_proj6_jjn3_class_i_20perc_rep1.ScanId;v=1;d1=8570.8570.1	controllerType=0 controllerNumber=1 scan=8570	13.6559
9	G.SPRLPVGGF.R	SPRLPVGGF		0.166667	13.9957	13.0414	0.0115	3.144	7.4508	7.9919	465.262	2	929.518	929.52	0	-2.7	1921	Non	65.22	65.22	65.22	1.32	17	>sp|Q14669|TRIPC_HUMAN E3 ubiquitin-protein ligase TRIP12 OS=Homo sapiens OX=9606 GN=TRIP12 PE=1 SV=1	6557	elmo_20221104_op_makl_mhc_proj6_jjn3_class_i_20perc_rep1.ScanId;v=1;d1=30832.30832.1	controllerType=0 controllerNumber=1 scan=30832	58.8459
9	S.RVAPRLDRK.K	RVAPRLDRK		-1.41111	0.0412	5.6921	14.8726	38.6875	4.2162	21.9091	370.9	3	1110.68	1110.69	0	-0.8	1581	Non	214.63	82.94	82.94	1.78	17	>sp|Q14669|TRIPC_HUMAN E3 ubiquitin-protein ligase TRIP12 OS=Homo sapiens OX=9606 GN=TRIP12 PE=1 SV=1	6557	elmo_20221104_op_makl_mhc_proj6_jjn3_class_i_20perc_rep1.ScanId;v=1;d1=3884.3884.3	controllerType=0 controllerNumber=1 scan=3884	7.2607
9	Y.HLEDIVRQK.K	HLEDIVRQK		-1.06667	0.1785	2.8711	19.2623	20.2966	4.3133	15.2319	569.32	2	1137.63	1137.64	0	-3.8	1751	Non	502.77	203.25	203.25	3.13	17	>sp|Q14669|TRIPC_HUMAN E3 ubiquitin-protein ligase TRIP12 OS=Homo sapiens OX=9606 GN=TRIP12 PE=1 SV=1	6557	elmo_20221104_op_makl_mhc_proj6_jjn3_class_i_20perc_rep1.ScanId;v=1;d1=10978.10978.2	controllerType=0 controllerNumber=1 scan=10978	17.4574
9	L.DVSLPFVSR.G	DVSLPFVSR		0.422222	3.6009	0.0051	12.7283	17.2804	10.0169	27.4444	510.279	2	1019.55	1019.55	0	-0.9	134	Non	414	115.01	115.01	2.34	4	>sp|Q14676|MDC1_HUMAN Mediator of DNA damage checkpoint protein 1 OS=Homo sapiens OX=9606 GN=MDC1 PE=1 SV=3	6560	elmo_20221104_op_makl_mhc_proj6_jjn3_class_i_20perc_rep1.ScanId;v=1;d1=36501.36501.2	controllerType=0 controllerNumber=1 scan=36501	72.7199
9	I.VEKSKIPGR.R	VEKSKIPGR		-1.1	11.9201	1.7057	31.1538	24.5	20.9583	51.25	338.541	3	1013.61	1013.61	0	-1.7	2007	Non	309.29	89.56	89.56	1.91	3	>sp|Q14686|NCOA6_HUMAN Nuclear receptor coactivator 6 OS=Homo sapiens OX=9606 GN=NCOA6 PE=1 SV=3	6567	elmo_20221104_op_makl_mhc_proj6_jjn3_class_i_20perc_rep1.ScanId;v=1;d1=5105.5105.3	controllerType=0 controllerNumber=1 scan=5105	8.7787
9	V.DQRERLAPF.R	DQRERLAPF		-1.41111	30.7857	5.638	3.0812	0.1625	4.1664	14.4118	566.298	2	1131.59	1131.59	0	-2.4	255	Non	355.23	154.44	154.44	2.84	4	>sp|Q14807|KIF22_HUMAN Kinesin-like protein KIF22 OS=Homo sapiens OX=9606 GN=KIF22 PE=1 SV=5	6598	elmo_20221104_op_makl_mhc_proj6_jjn3_class_i_20perc_rep1.ScanId;v=1;d1=22098.22098.2	controllerType=0 controllerNumber=1 scan=22098	39.1292
9	D.DVFYPGTGR.S	DVFYPGTGR		-0.6	3.3099	0.0182	20.0588	22.9195	13.8966	40.6667	1011.49	1	1011.49	1011.49	0	-3.1	292	Non	438.35	171.33	171.33	2.09	1	>sp|Q14938|NFIX_HUMAN Nuclear factor 1 X-type OS=Homo sapiens OX=9606 GN=NFIX PE=1 SV=2	6640	elmo_20221104_op_makl_mhc_proj6_jjn3_class_i_20perc_rep1.ScanId;v=1;d1=20599.20599.1	controllerType=0 controllerNumber=1 scan=20599	35.9711
9	M.DAYEPEISR.L	DAYEPEISR		-1.37778	4.6668	0.0165	12.5906	7.6682	5.7385	18.641	540.254	2	1079.5	1079.5	0	-0.5	206	Non	133.42	79.72	79.72	1.36	7	>sp|Q15005|SPCS2_HUMAN Signal peptidase complex subunit 2 OS=Homo sapiens OX=9606 GN=SPCS2 PE=1 SV=3	6677	elmo_20221104_op_makl_mhc_proj6_jjn3_class_i_20perc_rep1.ScanId;v=1;d1=16374.16374.2	controllerType=0 controllerNumber=1 scan=16374	27.424
9	L.TIYTSYKEK.S	TIYTSYKEK		-1.28889	0.0908	3.7572	24.4194	28.8049	5.9655	31.8333	378.201	3	1132.59	1132.59	0	0.7	129	Non	288.15	73.72	73.72	1.88	7	>sp|Q15005|SPCS2_HUMAN Signal peptidase complex subunit 2 OS=Homo sapiens OX=9606 GN=SPCS2 PE=1 SV=3	6677	elmo_20221104_op_makl_mhc_proj6_jjn3_class_i_20perc_rep1.ScanId;v=1;d1=8455.8455.2	controllerType=0 controllerNumber=1 scan=8455	13.4715
9	R.DLLPKQEKR.H	DLLPKQEKR		-1.86667	5.2385	0.0228	28.5556	20.3898	10.8876	37	376.225	3	1126.66	1126.66	0	1.9	71	Non	238.98	77.72	77.72	1.37	2	>sp|Q15011|HERP1_HUMAN Homocysteine-responsive endoplasmic reticulum-resident ubiquitin-like domain member 1 protein OS=Homo sapiens OX=9606 GN=HERPUD1 PE=1 SV=1	6681	elmo_20221104_op_makl_mhc_proj6_jjn3_class_i_20perc_rep1.ScanId;v=1;d1=8175.8175.3	controllerType=0 controllerNumber=1 scan=8175	12.9369
9	H.DVNSFVRSR.V	DVNSFVRSR		-0.711111	4.4807	0.0044	19.4754	15.2285	6.2397	38	360.524	3	1079.56	1079.56	0	-1.6	375	Non	301.48	160.41	160.41	2.03	6	>sp|Q15021|CND1_HUMAN Condensin complex subunit 1 OS=Homo sapiens OX=9606 GN=NCAPD2 PE=1 SV=3	6688	elmo_20221104_op_makl_mhc_proj6_jjn3_class_i_20perc_rep1.ScanId;v=1;d1=14776.14776.3	controllerType=0 controllerNumber=1 scan=14776	24.2281
9	G.DIYFNPKTR.K	DIYFNPKTR		-1.3	3.8878	0.0244	29.2941	14.9226	11.6222	40.6667	385.205	3	1153.6	1153.6	0	-0.5	346	Non	227.01	77.11	77.11	1.78	12	>sp|Q15029|U5S1_HUMAN 116 kDa U5 small nuclear ribonucleoprotein component OS=Homo sapiens OX=9606 GN=EFTUD2 PE=1 SV=1	6693	elmo_20221104_op_makl_mhc_proj6_jjn3_class_i_20perc_rep1.ScanId;v=1;d1=18719.18719.1	controllerType=0 controllerNumber=1 scan=18719	32.1207
9	R.VPATPRLPA.R	VPATPRLPA		0.177778	16.7759	20.1605	0.0793	3.401	17.925	8.5023	461.279	2	921.551	921.552	0	-0.5	331	Non	318.38	77.96	77.96	1.48	3	>sp|Q15035|TRAM2_HUMAN Translocating chain-associated membrane protein 2 OS=Homo sapiens OX=9606 GN=TRAM2 PE=1 SV=1	15799	elmo_20221104_op_makl_mhc_proj6_jjn3_class_i_20perc_rep1.ScanId;v=1;d1=22178.22178.2	controllerType=0 controllerNumber=1 scan=22178	39.3003
9	V.KLFSEKLLK.I	KLFSEKLLK		-0.2	0.0043	5.0957	26.7391	35.6667	2.9968	28.1111	553.351	2	1105.69	1105.7	0	-3.8	537	Non	402.35	108.72	108.72	3.11	2	>sp|Q15067|ACOX1_HUMAN Peroxisomal acyl-coenzyme A oxidase 1 OS=Homo sapiens OX=9606 GN=ACOX1 PE=1 SV=3	6715	elmo_20221104_op_makl_mhc_proj6_jjn3_class_i_20perc_rep1.ScanId;v=1;d1=20114.20114.2	controllerType=0 controllerNumber=1 scan=20114	35.0434
9	T.STYKEAFRK.D	STYKEAFRK		-1.55556	0.0244	2.9463	28.7222	29.5385	4.0451	25.6154	565.302	2	1129.6	1129.6	0	-2.4	66	Non	512.49	237.59	237.59	3.31	2	>sp|Q15126|PMVK_HUMAN Phosphomevalonate kinase OS=Homo sapiens OX=9606 GN=PMVK PE=1 SV=3	6734	elmo_20221104_op_makl_mhc_proj6_jjn3_class_i_20perc_rep1.ScanId;v=1;d1=4787.4787.2	controllerType=0 controllerNumber=1 scan=4787	8.3806
9	I.RTEYNLRLK.A	RTEYNLRLK		-1.58889	0.2805	12.3045	37.125	60.3846	15.0909	19.9032	398.231	3	1192.68	1192.68	0	-1.8	622	Non	309.37	119.07	119.07	2.81	12	>sp|Q15149|PLEC_HUMAN Plectin OS=Homo sapiens OX=9606 GN=PLEC PE=1 SV=3	6738	elmo_20221104_op_makl_mhc_proj6_jjn3_class_i_20perc_rep1.ScanId;v=1;d1=12582.12582.3	controllerType=0 controllerNumber=1 scan=12582	20.0739
9	E.DVRHYLQGR.S	DVRHYLQGR		-1.43333	8.1024	0.0241	25.7778	44.1	23.8	67.5	381.871	3	1143.6	1143.6	0	-2.1	2824	Non	366.92	237.76	237.76	3.16	12	>sp|Q15149|PLEC_HUMAN Plectin OS=Homo sapiens OX=9606 GN=PLEC PE=1 SV=3	6738	elmo_20221104_op_makl_mhc_proj6_jjn3_class_i_20perc_rep1.ScanId;v=1;d1=13310.13310.3	controllerType=0 controllerNumber=1 scan=13310	21.4144
9	G.KAGEVFIHK.D	KAGEVFIHK		-0.177778	0.1515	4.584	20.7451	34.0435	3.9476	13.4107	514.796	2	1028.59	1028.59	0	-3.1	99	Non	391.64	99.79	99.79	2.03	2	>sp|Q15233|NONO_HUMAN Non-POU domain-containing octamer-binding protein OS=Homo sapiens OX=9606 GN=NONO PE=1 SV=4	6749	elmo_20221104_op_makl_mhc_proj6_jjn3_class_i_20perc_rep1.ScanId;v=1;d1=6663.6663.2	controllerType=0 controllerNumber=1 scan=6663	10.8029
9	S.DGHEFIVKR.E	DGHEFIVKR		-0.833333	9.4134	0.0218	21.7872	13.706	8.5103	39.5	367.533	3	1100.58	1100.58	0	-1.1	25	Non	424.04	266.9	266.9	3.12	2	>sp|Q15369|ELOC_HUMAN Elongin-C OS=Homo sapiens OX=9606 GN=ELOC PE=1 SV=1	6775	elmo_20221104_op_makl_mhc_proj6_jjn3_class_i_20perc_rep1.ScanId;v=1;d1=9772.9772.3	controllerType=0 controllerNumber=1 scan=9772	15.4864
9	S.IVRKIGTNL.S	IVRKIGTNL		0.444444	7.0511	9.875	0.2248	3.2862	3.8661	4.2987	507.326	2	1013.64	1013.65	0	-1.6	36	Non	246.4	52.33	52.33	1.35	2	>sp|Q15390|MTFR1_HUMAN Mitochondrial fission regulator 1 OS=Homo sapiens OX=9606 GN=MTFR1 PE=1 SV=2	15805	elmo_20221104_op_makl_mhc_proj6_jjn3_class_i_20perc_rep1.ScanId;v=1;d1=14014.14014.2	controllerType=0 controllerNumber=1 scan=14014	22.6214
9	L.RVYDLGKKK.L	RVYDLGKKK		-1.48889	0.0089	3.9372	12.7756	30.6667	2.6522	24.4	553.837	2	1106.67	1106.67	0	-1	968	Non	170.74	52.98	52.98	1.35	5	>sp|Q15393|SF3B3_HUMAN Splicing factor 3B subunit 3 OS=Homo sapiens OX=9606 GN=SF3B3 PE=1 SV=4	6783	elmo_20221104_op_makl_mhc_proj6_jjn3_class_i_20perc_rep1.ScanId;v=1;d1=3814.3814.2	controllerType=0 controllerNumber=1 scan=3814	7.1686
9	V.DNTVRIISL.D	DNTVRIISL		0.444444	41.6	5.7158	7.5634	0.0254	9.2679	7.6796	515.797	2	1030.59	1030.59	0	-3.3	611	Non	438.09	145.84	145.84	3.58	5	>sp|Q15393|SF3B3_HUMAN Splicing factor 3B subunit 3 OS=Homo sapiens OX=9606 GN=SF3B3 PE=1 SV=4	6783	elmo_20221104_op_makl_mhc_proj6_jjn3_class_i_20perc_rep1.ScanId;v=1;d1=35122.35122.2	controllerType=0 controllerNumber=1 scan=35122	69.3574
9	S.ETYKYLYGR.H	ETYKYLYGR		-1.45556	2.3909	0.0082	39	15.382	8.5479	41.5	398.205	3	1192.6	1192.6	0	-0.4	240	Non	155.84	85.59	85.59	1.47	1	>sp|Q15404|RSU1_HUMAN Ras suppressor protein 1 OS=Homo sapiens OX=9606 GN=RSU1 PE=1 SV=3	15807	elmo_20221104_op_makl_mhc_proj6_jjn3_class_i_20perc_rep1.ScanId;v=1;d1=16397.16397.2	controllerType=0 controllerNumber=1 scan=16397	27.481
9	E.GVDKLTRLK.K	GVDKLTRLK		-0.566667	0.1445	10.5527	25.1852	56.9444	16.0227	12.8406	515.324	2	1029.64	1029.64	0	0.3	159	Non	399.57	214.78	214.78	2.37	1	>sp|Q15435|PP1R7_HUMAN Protein phosphatase 1 regulatory subunit 7 OS=Homo sapiens OX=9606 GN=PPP1R7 PE=1 SV=1	6796	elmo_20221104_op_makl_mhc_proj6_jjn3_class_i_20perc_rep1.ScanId;v=1;d1=9989.9989.2	controllerType=0 controllerNumber=1 scan=9989	15.8371
9	D.DFIAKVVQR.C	DFIAKVVQR		0.233333	5.6795	0.0025	30.8	9.7494	3.9358	32	538.317	2	1075.63	1075.63	0	1.7	492	Non	247.54	86.77	86.77	1.56	6	>sp|Q15648|MED1_HUMAN Mediator of RNA polymerase II transcription subunit 1 OS=Homo sapiens OX=9606 GN=MED1 PE=1 SV=4	6842	elmo_20221104_op_makl_mhc_proj6_jjn3_class_i_20perc_rep1.ScanId;v=1;d1=24083.24083.2	controllerType=0 controllerNumber=1 scan=24083	43.225
9	Y.LNAESRVNR.R	LNAESRVNR		-1.16667	8.419	0.5475	30.4667	22.7816	17.325	44.5	529.79	2	1058.57	1058.57	0	3	142	Non	246.32	15.68	15.68	1.32	8	>sp|Q16181|SEPT7_HUMAN Septin-7 OS=Homo sapiens OX=9606 GN=SEPTIN7 PE=1 SV=2	6923	elmo_20221104_op_makl_mhc_proj6_jjn3_class_i_20perc_rep1.ScanId;v=1;d1=16026.16026.2	controllerType=0 controllerNumber=1 scan=16026	26.6853
9	P.DSRPPFLSR.P	DSRPPFLSR		-1.18889	2.3182	0.0056	9.262	6.9034	6.5472	20.6071	537.788	2	1074.57	1074.57	0	-0.2	355	Non	511.27	107.18	107.18	2.18	1	>sp|Q16512|PKN1_HUMAN Serine/threonine-protein kinase N1 OS=Homo sapiens OX=9606 GN=PKN1 PE=1 SV=2	6945	elmo_20221104_op_makl_mhc_proj6_jjn3_class_i_20perc_rep1.ScanId;v=1;d1=19684.19684.2	controllerType=0 controllerNumber=1 scan=19684	34.1165
9	E.EMREMLTHR.N	EMREMLTHR		-1.36667	3.273	0.0094	21.8511	21.7822	11.3111	51.25	401.531	3	1202.58	1202.58	0	0.7	143	Non	250.44	181.52	181.52	2.8	5	>sp|Q16665|HIF1A_HUMAN Hypoxia-inducible factor 1-alpha OS=Homo sapiens OX=9606 GN=HIF1A PE=1 SV=1	7012	elmo_20221104_op_makl_mhc_proj6_jjn3_class_i_20perc_rep1.ScanId;v=1;d1=9078.9078.3	controllerType=0 controllerNumber=1 scan=9078	14.4342
9	L.EVINDYHFR.M	EVINDYHFR		-0.888889	4.6723	0.0222	34.7	28.6585	14.2754	32.4	398.197	3	1192.58	1192.57	0	0.3	15	Non	291.49	166.03	166.03	1.82	2	>sp|Q16666|IF16_HUMAN Gamma-interferon-inducible protein 16 OS=Homo sapiens OX=9606 GN=IFI16 PE=1 SV=3	7013	elmo_20221104_op_makl_mhc_proj6_jjn3_class_i_20perc_rep1.ScanId;v=1;d1=19999.19999.3	controllerType=0 controllerNumber=1 scan=19999	34.8057
9	S.RLTTPVFGK.G	RLTTPVFGK		-0.111111	0.0126	6.8003	23.2857	44.7	7.8509	23.1176	509.805	2	1018.6	1018.6	0	-1.2	139	Non	341.53	46.16	46.16	1.55	2	>sp|Q16850|CP51A_HUMAN Lanosterol 14-alpha demethylase OS=Homo sapiens OX=9606 GN=CYP51A1 PE=1 SV=4	7059	elmo_20221104_op_makl_mhc_proj6_jjn3_class_i_20perc_rep1.ScanId;v=1;d1=19444.19444.2	controllerType=0 controllerNumber=1 scan=19444	33.6472
9	K.AVDEAADAL.L	AVDEAADAL		0.522222	21.3913	28.5185	2.3847	3.7438	4.5419	0.0248	874.414	1	874.414	874.415	0	-1.8	287	Non	423.68	112.96	112.96	3.13	9	>sp|Q16891|MIC60_HUMAN MICOS complex subunit MIC60 OS=Homo sapiens OX=9606 GN=IMMT PE=1 SV=1	7071	elmo_20221104_op_makl_mhc_proj6_jjn3_class_i_20perc_rep1.ScanId;v=1;d1=20678.20678.1	controllerType=0 controllerNumber=1 scan=20678	36.1259
9	M.AAHRPGPLK.Q	AAHRPGPLK		-0.866667	0.1506	8.2054	8.2912	24.2273	7.7339	10.8514	316.192	3	946.56	946.558	0	2.4	2	Non	315.06	187.48	187.48	1.91	3	>sp|Q2NL82|TSR1_HUMAN Pre-rRNA-processing protein TSR1 homolog OS=Homo sapiens OX=9606 GN=TSR1 PE=1 SV=1	15848	elmo_20221104_op_makl_mhc_proj6_jjn3_class_i_20perc_rep1.ScanId;v=1;d1=3060.3060.2	controllerType=0 controllerNumber=1 scan=3060	6.0515
9	F.DQTIRIHGL.K	DQTIRIHGL		-0.333333	45.3333	7.1513	6.8124	0.0207	5.5268	6.5308	526.796	2	1052.58	1052.58	0	-0.3	328	Non	393.38	210.3	210.3	2.36	2	>sp|Q2TAY7|SMU1_HUMAN WD40 repeat-containing protein SMU1 OS=Homo sapiens OX=9606 GN=SMU1 PE=1 SV=2	7137	elmo_20221104_op_makl_mhc_proj6_jjn3_class_i_20perc_rep1.ScanId;v=1;d1=23652.23652.2	controllerType=0 controllerNumber=1 scan=23652	42.3362
9	R.TYKYFKDYR.Q	TYKYFKDYR		-1.95556	12.8966	0.0823	52.9167	31.5172	8.6301	52.5	321.665	4	1283.64	1283.64	0	-1.8	115	Non	199.54	82.66	82.66	1.46	4	>sp|Q3ZCQ8|TIM50_HUMAN Mitochondrial import inner membrane translocase subunit TIM50 OS=Homo sapiens OX=9606 GN=TIMM50 PE=1 SV=2	7222	elmo_20221104_op_makl_mhc_proj6_jjn3_class_i_20perc_rep1.ScanId;v=1;d1=13665.13665.2	controllerType=0 controllerNumber=1 scan=13665	21.9847
9	R.DINKKFSVR.Y	DINKKFSVR		-0.955556	7.5218	0.0165	23.8286	15.6966	15.4364	33.6	369.549	3	1106.63	1106.63	0	0.3	261	Non	386.81	114.29	114.29	2.26	2	>sp|Q4G0F5|VP26B_HUMAN Vacuolar protein sorting-associated protein 26B OS=Homo sapiens OX=9606 GN=VPS26B PE=1 SV=2	19798	elmo_20221104_op_makl_mhc_proj6_jjn3_class_i_20perc_rep1.ScanId;v=1;d1=9868.9868.3	controllerType=0 controllerNumber=1 scan=9868	15.6509
9	G.KIDKKALIR.H	KIDKKALIR		-0.566667	0.3951	3.0981	14.6115	25.8305	10.7022	10.5823	542.863	2	1084.72	1084.72	0	-0.7	563	Non	396.67	61.62	61.62	1.83	2	>sp|Q4G176|ACSF3_HUMAN Malonate--CoA ligase ACSF3, mitochondrial OS=Homo sapiens OX=9606 GN=ACSF3 PE=1 SV=3	7263	elmo_20221104_op_makl_mhc_proj6_jjn3_class_i_20perc_rep1.ScanId;v=1;d1=7066.7066.2	controllerType=0 controllerNumber=1 scan=7066	11.3642
9	L.DTRTGLVLR.G	DTRTGLVLR		-0.277778	5.2838	0.0066	22.95	35.7619	25.5455	51.25	515.803	2	1030.6	1030.6	0	-1.4	1814	Non	380.79	89.89	89.89	2.16	2	>sp|Q562E7|WDR81_HUMAN WD repeat-containing protein 81 OS=Homo sapiens OX=9606 GN=WDR81 PE=1 SV=2	7346	elmo_20221104_op_makl_mhc_proj6_jjn3_class_i_20perc_rep1.ScanId;v=1;d1=16181.16181.2	controllerType=0 controllerNumber=1 scan=16181	27.0071
9	L.AAAKVILKK.S	AAAKVILKK		0.688889	0.0431	4.8318	12.8268	21.1089	2.309	12.8478	471.328	2	941.649	941.651	0	-1.4	77	Non	299.52	152.94	152.94	1.9	1	>sp|Q5EE01|CENPW_HUMAN Centromere protein W OS=Homo sapiens OX=9606 GN=CENPW PE=1 SV=1	7388	elmo_20221104_op_makl_mhc_proj6_jjn3_class_i_20perc_rep1.ScanId;v=1;d1=4479.4479.2	controllerType=0 controllerNumber=1 scan=4479	7.9971
9	A.APRPPSSSP.E	APRPPSSSP		-1.27778	12.6113	26.7941	0.0307	5.252	22	6.5495	448.236	2	895.464	895.463	0	1.1	846	Non	464.14	51.42	51.42	1.75	1	>sp|Q5H9R7|PP6R3_HUMAN Serine/threonine-protein phosphatase 6 regulatory subunit 3 OS=Homo sapiens OX=9606 GN=PPP6R3 PE=1 SV=2	7405	elmo_20221104_op_makl_mhc_proj6_jjn3_class_i_20perc_rep1.ScanId;v=1;d1=5775.5775.3	controllerType=0 controllerNumber=1 scan=5775	9.6263
9	H.DTILRVTRR.R	DTILRVTRR		-0.655556	6.4966	0.0058	30.2	12.998	13.4943	37.3333	377.231	3	1129.68	1129.68	0	-1.9	101	Non	372.43	23.98	23.98	1.65	2	>sp|Q5QJE6|TDIF2_HUMAN Deoxynucleotidyltransferase terminal-interacting protein 2 OS=Homo sapiens OX=9606 GN=DNTTIP2 PE=1 SV=2	7470	elmo_20221104_op_makl_mhc_proj6_jjn3_class_i_20perc_rep1.ScanId;v=1;d1=12221.12221.3	controllerType=0 controllerNumber=1 scan=12221	19.4821
9	L.DFVGVHQER.T	DFVGVHQER		-0.822222	12.3135	0.0088	25.8889	11.957	7.2776	32	362.848	3	1086.53	1086.53	0	-3.1	1421	Non	394.08	215.78	215.78	3.1	7	>sp|Q5SRE5|NU188_HUMAN Nucleoporin NUP188 OS=Homo sapiens OX=9606 GN=NUP188 PE=1 SV=1	7488	elmo_20221104_op_makl_mhc_proj6_jjn3_class_i_20perc_rep1.ScanId;v=1;d1=11438.11438.3	controllerType=0 controllerNumber=1 scan=11438	18.2398
9	K.NALQRAVER.G	NALQRAVER		-0.877778	7.4299	0.0554	12.8346	6.133	7.3799	15.4058	352.869	3	1056.59	1056.59	0	2.2	303	Non	174.69	85.96	85.96	1.32	6	>sp|Q5SSJ5|HP1B3_HUMAN Heterochromatin protein 1-binding protein 3 OS=Homo sapiens OX=9606 GN=HP1BP3 PE=1 SV=1	7492	elmo_20221104_op_makl_mhc_proj6_jjn3_class_i_20perc_rep1.ScanId;v=1;d1=8815.8815.3	controllerType=0 controllerNumber=1 scan=8815	14.0408
9	A.APRQPGLMA.Q	APRQPGLMA		-0.255556	9.8248	21.3636	0.0338	3.106	20.0833	7.8333	470.755	2	940.503	940.503	0	0.1	49	Non	184.91	98.13	98.13	1.35	4	>sp|Q5T1J5|CHCH9_HUMAN Putative coiled-coil-helix-coiled-coil-helix domain-containing protein CHCHD2P9, mitochondrial OS=Homo sapiens OX=9606 GN=CHCHD2P9 PE=5 SV=1	19953	elmo_20221104_op_makl_mhc_proj6_jjn3_class_i_20perc_rep1.ScanId;v=1;d1=14534.14534.2	controllerType=0 controllerNumber=1 scan=14534	23.7005
9	W.ETRSSYPER.D	ETRSSYPER		-2.35556	3.557	0.027	17.5882	11.5977	16.1818	39.5	562.769	2	1124.53	1124.53	0	-1.4	597	Non	372.49	107.7	107.7	1.55	2	>sp|Q5T200|ZC3HD_HUMAN Zinc finger CCCH domain-containing protein 13 OS=Homo sapiens OX=9606 GN=ZC3H13 PE=1 SV=1	7524	elmo_20221104_op_makl_mhc_proj6_jjn3_class_i_20perc_rep1.ScanId;v=1;d1=3813.3813.2	controllerType=0 controllerNumber=1 scan=3813	7.1672
9	A.AIAGELHRL.R	AIAGELHRL		0.455556	7.9861	14.4957	3.1589	6.4249	4.0529	1.4811	490.286	2	979.565	979.568	0	-3.1	645	Non	373.2	55.51	55.51	1.56	1	>sp|Q5T3U5|MRP7_HUMAN ATP-binding cassette sub-family C member 10 OS=Homo sapiens OX=9606 GN=ABCC10 PE=1 SV=1	7534	elmo_20221104_op_makl_mhc_proj6_jjn3_class_i_20perc_rep1.ScanId;v=1;d1=14284.14284.2	controllerType=0 controllerNumber=1 scan=14284	23.1518
9	K.DFESILPTR.K	DFESILPTR		-0.388889	10.6934	0.0174	42.5	22.6437	19.75	20.4286	539.284	2	1077.56	1077.56	0	2.8	774	Non	468.28	129.47	129.47	2.17	4	>sp|Q5VT06|CE350_HUMAN Centrosome-associated protein 350 OS=Homo sapiens OX=9606 GN=CEP350 PE=1 SV=1	7638	elmo_20221104_op_makl_mhc_proj6_jjn3_class_i_20perc_rep1.ScanId;v=1;d1=34059.34059.2	controllerType=0 controllerNumber=1 scan=34059	66.7889
9	D.DASLLIVNR.Y	DASLLIVNR		0.644444	10.6115	0.014	30.2667	17.5397	19.6071	38.6667	500.793	2	1000.58	1000.58	0	-0.9	87	Non	274.08	85.6	85.6	1.96	2	>sp|Q5VTR2|BRE1A_HUMAN E3 ubiquitin-protein ligase BRE1A OS=Homo sapiens OX=9606 GN=RNF20 PE=1 SV=2	7645	elmo_20221104_op_makl_mhc_proj6_jjn3_class_i_20perc_rep1.ScanId;v=1;d1=28474.28474.2	controllerType=0 controllerNumber=1 scan=28474	53.2404
9	E.EAFDHLQNR.L	EAFDHLQNR		-1.47778	3.2014	0.0053	18.44	6.2002	2.2748	14.9176	377.183	3	1129.53	1129.54	0	-4	221	Non	267.64	168.25	168.25	2.3	6	>sp|Q5VWP2|TET5C_HUMAN Terminal nucleotidyltransferase 5C OS=Homo sapiens OX=9606 GN=TENT5C PE=1 SV=1	7669	elmo_20221104_op_makl_mhc_proj6_jjn3_class_i_20perc_rep1.ScanId;v=1;d1=11116.11116.3	controllerType=0 controllerNumber=1 scan=11116	17.7159
9	G.SSFSGLLRK.S	SSFSGLLRK		-0.0888889	0.0124	3.1253	20.6275	16.4487	2.765	13.0089	497.786	2	994.565	994.568	0	-3.3	275	Non	383.11	64.21	64.21	2.06	2	>sp|Q5VY09|IER5_HUMAN Immediate early response gene 5 protein OS=Homo sapiens OX=9606 GN=IER5 PE=1 SV=3	7678	elmo_20221104_op_makl_mhc_proj6_jjn3_class_i_20perc_rep1.ScanId;v=1;d1=19780.19780.2	controllerType=0 controllerNumber=1 scan=19780	34.332
9	F.KPRFPGDQV.V	KPRFPGDQV		-1.33333	15.1407	21.5303	0.0197	4.0715	14.5942	4.721	522.287	2	1043.57	1043.56	0	2.5	666	Non	239.33	106.21	106.21	1.77	14	>sp|Q68CZ2|TENS3_HUMAN Tensin-3 OS=Homo sapiens OX=9606 GN=TNS3 PE=1 SV=2	7747	elmo_20221104_op_makl_mhc_proj6_jjn3_class_i_20perc_rep1.ScanId;v=1;d1=13117.13117.2	controllerType=0 controllerNumber=1 scan=13117	21.0231
9	G.SLYAKVRKK.S	SLYAKVRKK		-0.944444	0.006	2.1311	19.2131	13.0176	2.1129	22.2381	546.847	2	1092.69	1092.69	0	-1	352	Non	296.16	97.77	97.77	2.45	14	>sp|Q68CZ2|TENS3_HUMAN Tensin-3 OS=Homo sapiens OX=9606 GN=TNS3 PE=1 SV=2	7747	elmo_20221104_op_makl_mhc_proj6_jjn3_class_i_20perc_rep1.ScanId;v=1;d1=3745.3745.1	controllerType=0 controllerNumber=1 scan=3745	7.0711
9	T.DNQRKLFFR.R	DNQRKLFFR		-1.55556	16.8276	0.0793	59.375	30.75	39.3333	65	408.558	3	1223.66	1223.66	0	-2.9	1362	Non	406.74	176.39	176.39	3.14	14	>sp|Q68CZ2|TENS3_HUMAN Tensin-3 OS=Homo sapiens OX=9606 GN=TNS3 PE=1 SV=2	7747	elmo_20221104_op_makl_mhc_proj6_jjn3_class_i_20perc_rep1.ScanId;v=1;d1=17123.17123.3	controllerType=0 controllerNumber=1 scan=17123	28.9448
9	N.EVAQFLTGR.K	EVAQFLTGR		0	2.8249	0.0183	22.45	26.6111	10.4944	42.5	510.777	2	1020.55	1020.55	0	-0.9	114	Non	402.22	116.38	116.38	2.36	1	>sp|Q6ICB0|DESI1_HUMAN Desumoylating isopeptidase 1 OS=Homo sapiens OX=9606 GN=DESI1 PE=1 SV=1	7838	elmo_20221104_op_makl_mhc_proj6_jjn3_class_i_20perc_rep1.ScanId;v=1;d1=25421.25421.2	controllerType=0 controllerNumber=1 scan=25421	46.2558
9	S.KLDRHVLIH.T	KLDRHVLIH		-0.222222	0.2077	8.1497	11.8895	19.0142	3.0785	5.0245	565.842	2	1130.68	1130.68	0	-1.5	174	Non	313.99	59.32	59.32	1.56	2	>sp|Q6IQ21|ZN770_HUMAN Zinc finger protein 770 OS=Homo sapiens OX=9606 GN=ZNF770 PE=1 SV=1	20168	elmo_20221104_op_makl_mhc_proj6_jjn3_class_i_20perc_rep1.ScanId;v=1;d1=8940.8940.2	controllerType=0 controllerNumber=1 scan=8940	14.2262
9	A.AVAIKAMAK.-	AVAIKAMAK		1.11111	0.0498	6.0904	9.9532	31.7241	6.8567	22	451.777	2	902.547	902.549	0	-2.8	146	Non	528.09	234.37	234.37	5.08	4	>sp|Q6IS14|IF5AL_HUMAN Eukaryotic translation initiation factor 5A-1-like OS=Homo sapiens OX=9606 GN=EIF5AL1 PE=2 SV=2	20169	elmo_20221104_op_makl_mhc_proj6_jjn3_class_i_20perc_rep1.ScanId;v=1;d1=9433.9433.2	controllerType=0 controllerNumber=1 scan=9433	14.9681
9	T.DYSDSVARR.M	DYSDSVARR		-1.43333	11.0944	0.0177	50	19.5035	10.5562	34	534.755	2	1068.5	1068.51	0	-3.3	393	Non	411.9	189.25	189.25	1.77	1	>sp|Q6NXT6|TAPT1_HUMAN Transmembrane anterior posterior transformation protein 1 homolog OS=Homo sapiens OX=9606 GN=TAPT1 PE=1 SV=1	7925	elmo_20221104_op_makl_mhc_proj6_jjn3_class_i_20perc_rep1.ScanId;v=1;d1=6350.6350.2	controllerType=0 controllerNumber=1 scan=6350	10.3943
9	M.GTYHGMTLK.S	GTYHGMTLK		-0.544444	0.0052	4.367	28.1667	35.9048	3.6051	28	504.252	2	1007.5	1007.5	0	-0.8	313	Non	395.04	203.86	203.86	2.36	3	>sp|Q6P1J9|CDC73_HUMAN Parafibromin OS=Homo sapiens OX=9606 GN=CDC73 PE=1 SV=1	7942	elmo_20221104_op_makl_mhc_proj6_jjn3_class_i_20perc_rep1.ScanId;v=1;d1=10590.10590.2	controllerType=0 controllerNumber=1 scan=10590	16.7545
9	D.ESMQRFHNR.V	ESMQRFHNR		-2.08889	3.8702	0.0063	21.5957	7.7242	10.3876	24.4667	402.191	3	1204.56	1204.56	0	-4.5	1235	Non	186.03	74.29	74.29	1.32	19	>sp|Q6P2Q9|PRP8_HUMAN Pre-mRNA-processing-splicing factor 8 OS=Homo sapiens OX=9606 GN=PRPF8 PE=1 SV=2	7961	elmo_20221104_op_makl_mhc_proj6_jjn3_class_i_20perc_rep1.ScanId;v=1;d1=4203.4203.3	controllerType=0 controllerNumber=1 scan=4203	7.6565
9	Y.ILPKNVLKK.F	ILPKNVLKK		-0.0555556	0.155	6.4966	30.4667	17.127	4.5782	11.6946	351.577	3	1052.72	1052.72	0	-2.1	2105	Non	49.15	16.56	16.56	1.32	19	>sp|Q6P2Q9|PRP8_HUMAN Pre-mRNA-processing-splicing factor 8 OS=Homo sapiens OX=9606 GN=PRPF8 PE=1 SV=2	7961	elmo_20221104_op_makl_mhc_proj6_jjn3_class_i_20perc_rep1.ScanId;v=1;d1=11584.11584.1	controllerType=0 controllerNumber=1 scan=11584	18.4696
9	K.NRLPRSVTT.V	NRLPRSVTT		-0.922222	35.5	16.4211	15.375	0.0879	2.9591	25.3846	522.302	2	1043.6	1043.6	0	0.5	1159	Non	243.24	23.11	23.11	1.35	19	>sp|Q6P2Q9|PRP8_HUMAN Pre-mRNA-processing-splicing factor 8 OS=Homo sapiens OX=9606 GN=PRPF8 PE=1 SV=2	7961	elmo_20221104_op_makl_mhc_proj6_jjn3_class_i_20perc_rep1.ScanId;v=1;d1=8285.8285.2	controllerType=0 controllerNumber=1 scan=8285	13.1524
9	E.RLKEAYSVK.S	RLKEAYSVK		-0.9	0.0347	5.9716	11.4041	33.7692	5.8017	33.2	365.217	3	1093.64	1093.64	0	-0.4	845	Non	333.45	101.88	101.88	2.98	19	>sp|Q6P2Q9|PRP8_HUMAN Pre-mRNA-processing-splicing factor 8 OS=Homo sapiens OX=9606 GN=PRPF8 PE=1 SV=2	7961	elmo_20221104_op_makl_mhc_proj6_jjn3_class_i_20perc_rep1.ScanId;v=1;d1=4953.4953.2	controllerType=0 controllerNumber=1 scan=4953	8.5862
9	K.DLKHLIYYR.F	DLKHLIYYR		-0.622222	5.0169	0.0042	39.7143	22.4828	13.069	52.5	407.565	3	1220.68	1220.68	0	2.6	607	Non	454.09	230.07	230.07	3.16	19	>sp|Q6P2Q9|PRP8_HUMAN Pre-mRNA-processing-splicing factor 8 OS=Homo sapiens OX=9606 GN=PRPF8 PE=1 SV=2	7961	elmo_20221104_op_makl_mhc_proj6_jjn3_class_i_20perc_rep1.ScanId;v=1;d1=26749.26749.3	controllerType=0 controllerNumber=1 scan=26749	49.1033
9	G.DLSRFIHTR.R	DLSRFIHTR		-0.677778	3.3578	0.0048	20.7059	7.4194	8.4333	34	382.211	3	1144.62	1144.62	0	-2.2	98	Non	373.13	169.56	169.56	2.32	1	>sp|Q6PHR2|ULK3_HUMAN Serine/threonine-protein kinase ULK3 OS=Homo sapiens OX=9606 GN=ULK3 PE=1 SV=2	8011	elmo_20221104_op_makl_mhc_proj6_jjn3_class_i_20perc_rep1.ScanId;v=1;d1=21632.21632.3	controllerType=0 controllerNumber=1 scan=21632	38.1888
9	D.ALSNPILNK.A	ALSNPILNK		0.0666667	0.0023	6.5183	16.5288	38.6875	2.4494	17.1304	485.289	2	969.57	969.573	0	-3	268	Non	274.65	67.07	67.07	1.97	5	>sp|Q6PIW4|FIGL1_HUMAN Fidgetin-like protein 1 OS=Homo sapiens OX=9606 GN=FIGNL1 PE=1 SV=2	8027	elmo_20221104_op_makl_mhc_proj6_jjn3_class_i_20perc_rep1.ScanId;v=1;d1=21939.21939.2	controllerType=0 controllerNumber=1 scan=21939	38.8051
9	P.ALASVVIHK.E	ALASVVIHK		1.37778	0.005	4.2111	18.3867	26.3148	4.1204	17.3043	469.298	2	937.588	937.583	0	5.5	133	Non	412.93	87.36	87.36	2.74	5	>sp|Q6PIW4|FIGL1_HUMAN Fidgetin-like protein 1 OS=Homo sapiens OX=9606 GN=FIGNL1 PE=1 SV=2	8027	elmo_20221104_op_makl_mhc_proj6_jjn3_class_i_20perc_rep1.ScanId;v=1;d1=16508.16508.2	controllerType=0 controllerNumber=1 scan=16508	27.7453
9	P.GTGKTLIGK.C	GTGKTLIGK		-0.233333	0.1008	13.0862	49.3333	54.0385	12.4057	44	437.771	2	874.535	874.536	0	-0.6	444	Non	568.68	207.86	207.86	4.69	5	>sp|Q6PIW4|FIGL1_HUMAN Fidgetin-like protein 1 OS=Homo sapiens OX=9606 GN=FIGNL1 PE=1 SV=2	8027	elmo_20221104_op_makl_mhc_proj6_jjn3_class_i_20perc_rep1.ScanId;v=1;d1=5040.5040.3	controllerType=0 controllerNumber=1 scan=5040	8.6952
9	G.EDFERLTKI.C	EDFERLTKI		-0.944444	23.8286	9.3813	8.7172	1.2957	11.3037	13.1696	575.807	2	1150.61	1150.61	0	-2.3	259	Non	462.57	148.27	148.27	2.38	2	>sp|Q6PJW8|CNST_HUMAN Consortin OS=Homo sapiens OX=9606 GN=CNST PE=1 SV=3	8036	elmo_20221104_op_makl_mhc_proj6_jjn3_class_i_20perc_rep1.ScanId;v=1;d1=26497.26497.2	controllerType=0 controllerNumber=1 scan=26497	48.5389
9	E.ENQKRYYLR.Q	ENQKRYYLR		-2.46667	21.1087	0.1397	55.625	18.9133	33.2	75	423.894	3	1269.67	1269.67	0	-2.5	289	Non	238.67	170.35	170.35	1.58	6	>sp|Q6PL18|ATAD2_HUMAN ATPase family AAA domain-containing protein 2 OS=Homo sapiens OX=9606 GN=ATAD2 PE=1 SV=1	8040	elmo_20221104_op_makl_mhc_proj6_jjn3_class_i_20perc_rep1.ScanId;v=1;d1=6624.6624.3	controllerType=0 controllerNumber=1 scan=6624	10.7512
9	L.DRVLRIHRI.Q	DRVLRIHRI		-0.355556	43.75	8.646	14.6178	0.0215	3.2271	16.8571	393.247	3	1177.73	1177.73	0	-0.1	290	Non	313.88	143.93	143.93	3.16	4	>sp|Q6RFH5|WDR74_HUMAN WD repeat-containing protein 74 OS=Homo sapiens OX=9606 GN=WDR74 PE=1 SV=1	8062	elmo_20221104_op_makl_mhc_proj6_jjn3_class_i_20perc_rep1.ScanId;v=1;d1=12074.12074.3	controllerType=0 controllerNumber=1 scan=12074	19.2408
9	L.DTIDSLRSR.K	DTIDSLRSR		-1.11111	4.6386	0.006	20.451	13.4975	4.4593	27	531.78	2	1062.55	1062.55	0	-0.9	37	Non	390.46	124.23	124.23	2.06	3	>sp|Q6SPF0|SAMD1_HUMAN Sterile alpha motif domain-containing protein 1 OS=Homo sapiens OX=9606 GN=SAMD1 PE=1 SV=1	8072	elmo_20221104_op_makl_mhc_proj6_jjn3_class_i_20perc_rep1.ScanId;v=1;d1=12546.12546.2	controllerType=0 controllerNumber=1 scan=12546	20.0175
9	S.VIIAKVTAK.K	VIIAKVTAK		1.38889	0.0745	2.4601	13.0569	20.4746	5.3059	22.1905	471.82	2	942.632	942.635	0	-3.2	158	Non	398.69	42.12	42.12	2.06	2	>sp|Q6UXV4|MIC27_HUMAN MICOS complex subunit MIC27 OS=Homo sapiens OX=9606 GN=APOOL PE=1 SV=1	8154	elmo_20221104_op_makl_mhc_proj6_jjn3_class_i_20perc_rep1.ScanId;v=1;d1=12163.12163.2	controllerType=0 controllerNumber=1 scan=12163	19.3894
9	L.RLASKVISH.H	RLASKVISH		0.122222	0.031	4.1197	5.5166	10.2023	2.6206	13.7768	337.541	3	1010.61	1010.61	0	-1.1	1655	Non	510.04	164.47	164.47	3.47	2	>sp|Q6YHU6|THADA_HUMAN Thyroid adenoma-associated protein OS=Homo sapiens OX=9606 GN=THADA PE=1 SV=1	8199	elmo_20221104_op_makl_mhc_proj6_jjn3_class_i_20perc_rep1.ScanId;v=1;d1=4657.4657.3	controllerType=0 controllerNumber=1 scan=4657	8.2205
9	E.GPARAGSVV.A	GPARAGSVV		0.477778	31.3636	70.7143	0.1513	5.9535	28.5	6.9494	407.233	2	813.458	813.458	0	-0.1	7	Non	371.32	98.65	98.65	1.79	1	>sp|Q71SY5|MED25_HUMAN Mediator of RNA polymerase II transcription subunit 25 OS=Homo sapiens OX=9606 GN=MED25 PE=1 SV=2	8344	elmo_20221104_op_makl_mhc_proj6_jjn3_class_i_20perc_rep1.ScanId;v=1;d1=7102.7102.2	controllerType=0 controllerNumber=1 scan=7102	11.4181
9	I.DLNRLITQR.V	DLNRLITQR		-0.9	3.9618	0.0092	26.4348	16.6368	14.7101	41.5	376.888	3	1128.65	1128.65	0	-0.1	763	Non	177.33	19.37	19.37	1.32	18	>sp|Q7L576|CYFP1_HUMAN Cytoplasmic FMR1-interacting protein 1 OS=Homo sapiens OX=9606 GN=CYFIP1 PE=1 SV=1	8396	elmo_20221104_op_makl_mhc_proj6_jjn3_class_i_20perc_rep1.ScanId;v=1;d1=21310.21310.3	controllerType=0 controllerNumber=1 scan=21310	37.4573
9	D.KQPNAQPQY.L	KQPNAQPQY		-2.28889	2.4226	10.7058	12.4488	8.9089	0.4319	3.0516	537.273	2	1073.54	1073.54	0	0.5	879	Non	144.13	68.59	68.59	1.32	18	>sp|Q7L576|CYFP1_HUMAN Cytoplasmic FMR1-interacting protein 1 OS=Homo sapiens OX=9606 GN=CYFIP1 PE=1 SV=1	8396	elmo_20221104_op_makl_mhc_proj6_jjn3_class_i_20perc_rep1.ScanId;v=1;d1=13768.13768.2	controllerType=0 controllerNumber=1 scan=13768	22.1676
9	N.RMYLTPSEK.H	RMYLTPSEK		-1.17778	0.0076	5.3445	10.9119	22.1379	3.7582	24.6667	562.79	2	1124.57	1124.58	0	-3.3	252	Non	418.93	186.58	186.58	2.85	18	>sp|Q7L576|CYFP1_HUMAN Cytoplasmic FMR1-interacting protein 1 OS=Homo sapiens OX=9606 GN=CYFIP1 PE=1 SV=1	8396	elmo_20221104_op_makl_mhc_proj6_jjn3_class_i_20perc_rep1.ScanId;v=1;d1=11954.11954.2	controllerType=0 controllerNumber=1 scan=11954	19.0483
9	V.LYDRQGIGR.R	LYDRQGIGR		-1.08889	9.4102	0.944	26.3478	43.7	8.6952	18.359	539.293	2	1077.58	1077.58	0	-1.7	312	Non	296.37	102.94	102.94	1.54	3	>sp|Q7L5N1|CSN6_HUMAN COP9 signalosome complex subunit 6 OS=Homo sapiens OX=9606 GN=COPS6 PE=1 SV=1	8404	elmo_20221104_op_makl_mhc_proj6_jjn3_class_i_20perc_rep1.ScanId;v=1;d1=13827.13827.2	controllerType=0 controllerNumber=1 scan=13827	22.2787
9	R.DFYRPFNAR.L	DFYRPFNAR		-1.27778	5.3842	0.0053	20.6471	10.022	7.5505	35.3333	395.863	3	1185.58	1185.58	0	-3.9	538	Non	247.99	162.73	162.73	1.4	1	>sp|Q7LFX5|CHSTF_HUMAN Carbohydrate sulfotransferase 15 OS=Homo sapiens OX=9606 GN=CHST15 PE=1 SV=1	8428	elmo_20221104_op_makl_mhc_proj6_jjn3_class_i_20perc_rep1.ScanId;v=1;d1=23725.23725.3	controllerType=0 controllerNumber=1 scan=23725	42.4909
9	Q.VYPQYVIEY.T	VYPQYVIEY		0.0444444	6.3172	2.4193	10.9956	2.58	0.0063	3.1407	1173.58	1	1173.58	1173.58	0	-1.6	885	Non	479.75	255.86	255.86	3.28	3	>sp|Q7Z2W4|ZCCHV_HUMAN Zinc finger CCCH-type antiviral protein 1 OS=Homo sapiens OX=9606 GN=ZC3HAV1 PE=1 SV=3	8458	elmo_20221104_op_makl_mhc_proj6_jjn3_class_i_20perc_rep1.ScanId;v=1;d1=37157.37157.1	controllerType=0 controllerNumber=1 scan=37157	74.3148
9	R.DPFGHHVAR.N	DPFGHHVAR		-0.844444	7.1944	0.1087	3.8257	4.9965	8.5822	24.9333	518.258	2	1035.51	1035.51	0	-2.2	594	Non	249.56	145.67	145.67	2.47	5	>sp|Q86U38|NOP9_HUMAN Nucleolar protein 9 OS=Homo sapiens OX=9606 GN=NOP9 PE=1 SV=1	16318	elmo_20221104_op_makl_mhc_proj6_jjn3_class_i_20perc_rep1.ScanId;v=1;d1=6521.6521.1	controllerType=0 controllerNumber=1 scan=6521	10.6141
9	G.DTHGSFVVR.T	DTHGSFVVR		-0.211111	5.4194	0.0063	17.3412	12.5337	12.6698	40	509.256	2	1017.5	1017.51	0	-6.5	200	Non	507.39	240.62	240.62	3.15	5	>sp|Q86U38|NOP9_HUMAN Nucleolar protein 9 OS=Homo sapiens OX=9606 GN=NOP9 PE=1 SV=1	16318	elmo_20221104_op_makl_mhc_proj6_jjn3_class_i_20perc_rep1.ScanId;v=1;d1=11629.11629.2	controllerType=0 controllerNumber=1 scan=11629	18.5512
9	T.ASFPVGSKK.N	ASFPVGSKK		-0.288889	0.0233	2.7872	13.3981	23.3333	2.4475	12.1449	460.764	2	920.52	920.52	0	-0.1	238	Non	383.7	151	151	2.35	2	>sp|Q86UE4|LYRIC_HUMAN Protein LYRIC OS=Homo sapiens OX=9606 GN=MTDH PE=1 SV=2	8669	elmo_20221104_op_makl_mhc_proj6_jjn3_class_i_20perc_rep1.ScanId;v=1;d1=7090.7090.2	controllerType=0 controllerNumber=1 scan=7090	11.4
9	G.KTSTVFSSK.L	KTSTVFSSK		-0.511111	0.0096	3.3297	11.6715	25.4576	2.944	18.2308	492.771	2	984.534	984.536	0	-1.7	98	Non	354.77	155.69	155.69	1.98	1	>sp|Q86UP8-4|GTD2A_HUMAN Isoform 4 of General transcription factor II-I repeat domain-containing protein 2A OS=Homo sapiens OX=9606 GN=GTF2IRD2	31222	elmo_20221104_op_makl_mhc_proj6_jjn3_class_i_20perc_rep1.ScanId;v=1;d1=4773.4773.2	controllerType=0 controllerNumber=1 scan=4773	8.3627
9	W.DMFATPQYR.G	DMFATPQYR		-0.955556	2.7607	0.0074	31.0769	9.2557	5.908	33.8	564.759	2	1128.51	1128.51	0	-3.2	267	Non	364.96	247.73	247.73	3.15	4	>sp|Q86V24|PAQR2_HUMAN Adiponectin receptor protein 2 OS=Homo sapiens OX=9606 GN=ADIPOR2 PE=1 SV=1	8715	elmo_20221104_op_makl_mhc_proj6_jjn3_class_i_20perc_rep1.ScanId;v=1;d1=25571.25571.2	controllerType=0 controllerNumber=1 scan=25571	46.6042
9	E.GLLTKPIVK.K	GLLTKPIVK		0.644444	0.0308	7.7796	32.8333	29.8718	7.0591	34	484.828	2	968.649	968.65	0	-1.3	280	Non	316.91	20.57	20.57	1.54	2	>sp|Q86V97|KBTB6_HUMAN Kelch repeat and BTB domain-containing protein 6 OS=Homo sapiens OX=9606 GN=KBTBD6 PE=1 SV=1	8722	elmo_20221104_op_makl_mhc_proj6_jjn3_class_i_20perc_rep1.ScanId;v=1;d1=19191.19191.2	controllerType=0 controllerNumber=1 scan=19191	33.1492
9	A.DAFGHRKLR.S	DAFGHRKLR		-1.28889	11.0315	0.0174	24.0645	9.7529	13.023	37.3333	367.209	3	1099.61	1099.61	0	0.4	181	Non	261.43	107.3	107.3	1.56	2	>sp|Q86V97|KBTB6_HUMAN Kelch repeat and BTB domain-containing protein 6 OS=Homo sapiens OX=9606 GN=KBTBD6 PE=1 SV=1	8722	elmo_20221104_op_makl_mhc_proj6_jjn3_class_i_20perc_rep1.ScanId;v=1;d1=4644.4644.3	controllerType=0 controllerNumber=1 scan=4644	8.2037
9	I.APRDTAKAF.R	APRDTAKAF		-0.666667	10.7108	18.6325	0.0074	2.253	3.4247	3.7376	488.764	2	976.52	976.521	0	-0.7	1628	Non	367.2	88.94	88.94	2.75	9	>sp|Q86VV8|RTTN_HUMAN Rotatin OS=Homo sapiens OX=9606 GN=RTTN PE=1 SV=3	8751	elmo_20221104_op_makl_mhc_proj6_jjn3_class_i_20perc_rep1.ScanId;v=1;d1=6468.6468.2	controllerType=0 controllerNumber=1 scan=6468	10.5467
9	S.RVTDLFIGK.K	RVTDLFIGK		0.255556	0.0336	3.3883	17.9176	34.5217	4.1763	20.3571	524.81	2	1048.61	1048.62	0	-1.3	803	Non	348.16	81.45	81.45	2.81	9	>sp|Q86VV8|RTTN_HUMAN Rotatin OS=Homo sapiens OX=9606 GN=RTTN PE=1 SV=3	8751	elmo_20221104_op_makl_mhc_proj6_jjn3_class_i_20perc_rep1.ScanId;v=1;d1=25307.25307.2	controllerType=0 controllerNumber=1 scan=25307	45.9928
9	G.RLIDHVKKK.A	RLIDHVKKK		-1.15556	0.0087	4.6318	19.2295	22.1034	2.4347	18.641	568.866	2	1136.73	1136.73	0	-1	386	Non	381.74	104.49	104.49	2.37	3	>sp|Q86XP3|DDX42_HUMAN ATP-dependent RNA helicase DDX42 OS=Homo sapiens OX=9606 GN=DDX42 PE=1 SV=1	8819	elmo_20221104_op_makl_mhc_proj6_jjn3_class_i_20perc_rep1.ScanId;v=1;d1=3472.3472.2	controllerType=0 controllerNumber=1 scan=3472	6.6309
9	R.VINSIPLAK.Q	VINSIPLAK		1	0.0099	2.8457	12.0079	30.8333	2.6338	16.2857	477.803	2	954.598	954.598	0	0.2	326	Non	281.85	73.03	73.03	1.47	3	>sp|Q86XR8|CEP57_HUMAN Centrosomal protein of 57 kDa OS=Homo sapiens OX=9606 GN=CEP57 PE=1 SV=2	8822	elmo_20221104_op_makl_mhc_proj6_jjn3_class_i_20perc_rep1.ScanId;v=1;d1=24265.24265.2	controllerType=0 controllerNumber=1 scan=24265	43.6119
9	A.DIKHFVSER.K	DIKHFVSER		-0.877778	7.228	0.0069	27.5	23.1667	16.1364	49	377.536	3	1130.59	1130.6	0	-1.9	334	Non	349.18	150.52	150.52	2.33	1	>sp|Q86XZ4|SPAS2_HUMAN Spermatogenesis-associated serine-rich protein 2 OS=Homo sapiens OX=9606 GN=SPATS2 PE=1 SV=1	20593	elmo_20221104_op_makl_mhc_proj6_jjn3_class_i_20perc_rep1.ScanId;v=1;d1=13947.13947.3	controllerType=0 controllerNumber=1 scan=13947	22.4929
9	Q.DAKGGSFYR.D	DAKGGSFYR		-1.13333	10.5575	0.0079	27.3	23.2949	15.4364	39	334.165	3	1000.48	1000.48	0	-5.2	220	Non	298.52	122.05	122.05	2.27	4	>sp|Q86YT6|MIB1_HUMAN E3 ubiquitin-protein ligase MIB1 OS=Homo sapiens OX=9606 GN=MIB1 PE=1 SV=1	8867	elmo_20221104_op_makl_mhc_proj6_jjn3_class_i_20perc_rep1.ScanId;v=1;d1=7046.7046.3	controllerType=0 controllerNumber=1 scan=7046	11.3323
9	F.NALHHAALR.G	NALHHAALR		-0.155556	8.3476	0.0823	32.9167	21.6535	13.5862	34	334.858	3	1002.56	1002.56	0	0.6	598	Non	380.41	181.04	181.04	3.14	4	>sp|Q86YT6|MIB1_HUMAN E3 ubiquitin-protein ligase MIB1 OS=Homo sapiens OX=9606 GN=MIB1 PE=1 SV=1	8867	elmo_20221104_op_makl_mhc_proj6_jjn3_class_i_20perc_rep1.ScanId;v=1;d1=4281.4281.3	controllerType=0 controllerNumber=1 scan=4281	7.7533
9	S.RLKYPPFAK.K	RLKYPPFAK		-0.933333	0.0063	2.8443	8.1893	23.5256	4.7441	23.8824	373.894	3	1119.67	1119.67	0	0.5	247	Non	277.73	103.63	103.63	1.6	2	>sp|Q8IV48|ERI1_HUMAN 3'-5' exoribonuclease 1 OS=Homo sapiens OX=9606 GN=ERI1 PE=1 SV=3	8937	elmo_20221104_op_makl_mhc_proj6_jjn3_class_i_20perc_rep1.ScanId;v=1;d1=16328.16328.3	controllerType=0 controllerNumber=1 scan=16328	27.3178
9	S.DNKIIIIHR.N	DNKIIIIHR		-0.0666667	15.1259	0.0335	39.5714	20.3051	25.6364	67.5	561.342	2	1121.68	1121.68	0	-1.4	311	Non	486.35	272.77	272.77	3.34	2	>sp|Q8IWA0|WDR75_HUMAN WD repeat-containing protein 75 OS=Homo sapiens OX=9606 GN=WDR75 PE=1 SV=1	16393	elmo_20221104_op_makl_mhc_proj6_jjn3_class_i_20perc_rep1.ScanId;v=1;d1=16458.16458.2	controllerType=0 controllerNumber=1 scan=16458	27.6298
9	P.DAGFPFVSR.T	DAGFPFVSR		0.0888889	8.2548	0.022	14.5924	20.4153	17.05	29.875	498.248	2	995.489	995.495	0	-5.6	774	Non	417.7	161.92	161.92	1.9	5	>sp|Q8IWI9|MGAP_HUMAN MAX gene-associated protein OS=Homo sapiens OX=9606 GN=MGA PE=1 SV=4	8996	elmo_20221104_op_makl_mhc_proj6_jjn3_class_i_20perc_rep1.ScanId;v=1;d1=32567.32567.2	controllerType=0 controllerNumber=1 scan=32567	63.0888
9	D.EFFIPRVGR.R	EFFIPRVGR		-0.0222222	4.1494	0.0044	27.65	17.9841	9.2929	50	560.816	2	1120.62	1120.63	0	-1.5	104	Non	335.27	72.23	72.23	1.66	1	>sp|Q8IWT0-2|ARCH_HUMAN Isoform 2 of Protein archease OS=Homo sapiens OX=9606 GN=ZBTB8OS	20641	elmo_20221104_op_makl_mhc_proj6_jjn3_class_i_20perc_rep1.ScanId;v=1;d1=30776.30776.2	controllerType=0 controllerNumber=1 scan=30776	58.7213
9	R.DSSNFITHR.R	DSSNFITHR		-1.07778	5.2627	0.0143	35.2222	17.4815	13.908	33.2	538.76	2	1076.51	1076.51	0	-0.3	717	Non	469.53	171.7	171.7	2.55	1	>sp|Q8IWY8|ZSC29_HUMAN Zinc finger and SCAN domain-containing protein 29 OS=Homo sapiens OX=9606 GN=ZSCAN29 PE=1 SV=2	16398	elmo_20221104_op_makl_mhc_proj6_jjn3_class_i_20perc_rep1.ScanId;v=1;d1=11096.11096.2	controllerType=0 controllerNumber=1 scan=11096	17.6791
9	E.DTFDVFRQR.M	DTFDVFRQR		-1.15556	3.1229	0.0023	21.7447	9.964	3.0879	27.2222	592.296	2	1183.58	1183.59	0	-1.1	1062	Non	457.41	204.1	204.1	2.34	5	>sp|Q8IX01|SUGP2_HUMAN SURP and G-patch domain-containing protein 2 OS=Homo sapiens OX=9606 GN=SUGP2 PE=1 SV=2	9032	elmo_20221104_op_makl_mhc_proj6_jjn3_class_i_20perc_rep1.ScanId;v=1;d1=26709.26709.2	controllerType=0 controllerNumber=1 scan=26709	49.0051
9	S.HPREPALGP.H	HPREPALGP		-1.2	23.6	30.2727	0.3303	8.4518	40.5	18.3077	487.263	2	973.518	973.521	0	-3.4	600	Non	323.48	46.9	46.9	2.05	6	>sp|Q8IY67-2|RAVR1_HUMAN Isoform 2 of Ribonucleoprotein PTB-binding 1 OS=Homo sapiens OX=9606 GN=RAVER1	31776	elmo_20221104_op_makl_mhc_proj6_jjn3_class_i_20perc_rep1.ScanId;v=1;d1=9911.9911.2	controllerType=0 controllerNumber=1 scan=9911	15.7183
9	R.DSLSPGQER.P	DSLSPGQER		-1.64444	8.2524	0.0683	22.225	22.2414	20.875	23.9412	494.737	2	988.467	988.469	0	-2.8	414	Non	284.08	61.6	61.6	1.49	5	>sp|Q8IZL8|PELP1_HUMAN Proline-, glutamic acid- and leucine-rich protein 1 OS=Homo sapiens OX=9606 GN=PELP1 PE=1 SV=2	9169	elmo_20221104_op_makl_mhc_proj6_jjn3_class_i_20perc_rep1.ScanId;v=1;d1=6332.6332.2	controllerType=0 controllerNumber=1 scan=6332	10.3714
9	G.EAMAPPSHR.K	EAMAPPSHR		-1.07778	3.1563	0.0195	12.2087	12.5481	12.7547	13.6607	498.238	2	995.47	995.473	0	-3.3	503	Non	313.23	199.16	199.16	2	5	>sp|Q8IZL8|PELP1_HUMAN Proline-, glutamic acid- and leucine-rich protein 1 OS=Homo sapiens OX=9606 GN=PELP1 PE=1 SV=2	9169	elmo_20221104_op_makl_mhc_proj6_jjn3_class_i_20perc_rep1.ScanId;v=1;d1=4902.4902.1	controllerType=0 controllerNumber=1 scan=4902	8.5216
9	R.RPRPVVTTT.T	RPRPVVTTT		-0.655556	10.9338	15.4895	0.0247	3.1857	9.0786	8.6937	513.805	2	1026.6	1026.61	0	-2	141	Non	342.09	139.59	139.59	2.27	1	>sp|Q8N114|SHSA5_HUMAN Protein shisa-5 OS=Homo sapiens OX=9606 GN=SHISA5 PE=1 SV=1	9206	elmo_20221104_op_makl_mhc_proj6_jjn3_class_i_20perc_rep1.ScanId;v=1;d1=5213.5213.2	controllerType=0 controllerNumber=1 scan=5213	8.9147
9	L.DTRPHYITR.R	DTRPHYITR		-1.72222	3.1496	0.0029	12.4882	7.1307	5.4541	26.9231	579.804	2	1158.6	1158.6	0	0	503	Non	337.42	184.43	184.43	1.95	1	>sp|Q8N1B4|VPS52_HUMAN Vacuolar protein sorting-associated protein 52 homolog OS=Homo sapiens OX=9606 GN=VPS52 PE=1 SV=1	9230	elmo_20221104_op_makl_mhc_proj6_jjn3_class_i_20perc_rep1.ScanId;v=1;d1=6024.6024.1	controllerType=0 controllerNumber=1 scan=6024	9.9682
9	S.APQSNKERL.K	APQSNKERL		-1.74444	29.2667	44.5714	0.1203	2.6962	12.4811	3.4086	521.785	2	1042.56	1042.56	0	-0.6	655	Non	244.6	33.82	33.82	1.5	6	>sp|Q8N1F7|NUP93_HUMAN Nuclear pore complex protein Nup93 OS=Homo sapiens OX=9606 GN=NUP93 PE=1 SV=2	9233	elmo_20221104_op_makl_mhc_proj6_jjn3_class_i_20perc_rep1.ScanId;v=1;d1=3834.3834.2	controllerType=0 controllerNumber=1 scan=3834	7.1948
9	R.DSQLRSQAR.T	DSQLRSQAR		-1.72222	15.2148	0.0722	26.8261	15.3895	21.75	31.8333	530.777	2	1060.55	1060.55	0	-2.7	782	Non	332.49	94.39	94.39	2.15	6	>sp|Q8N1F7|NUP93_HUMAN Nuclear pore complex protein Nup93 OS=Homo sapiens OX=9606 GN=NUP93 PE=1 SV=2	9233	elmo_20221104_op_makl_mhc_proj6_jjn3_class_i_20perc_rep1.ScanId;v=1;d1=3001.3001.2	controllerType=0 controllerNumber=1 scan=3001	5.9725
9	S.KTTTTIIPK.R	KTTTTIIPK		-0.355556	0.0293	6.2627	19.8525	37.2941	4.776	27.2222	501.813	2	1002.62	1002.62	0	-1	781	Non	272.23	157.44	157.44	1.98	2	>sp|Q8N1G1|REXO1_HUMAN RNA exonuclease 1 homolog OS=Homo sapiens OX=9606 GN=REXO1 PE=1 SV=3	9236	elmo_20221104_op_makl_mhc_proj6_jjn3_class_i_20perc_rep1.ScanId;v=1;d1=9760.9760.2	controllerType=0 controllerNumber=1 scan=9760	15.4667
9	K.DVKRHITAR.L	DVKRHITAR		-1.08889	5.6362	0.0044	15.2417	10.4423	11.4444	40	365.883	3	1095.63	1095.64	0	-3.6	141	Non	318.07	212.1	212.1	2.07	2	>sp|Q8N1I0|DOCK4_HUMAN Dedicator of cytokinesis protein 4 OS=Homo sapiens OX=9606 GN=DOCK4 PE=1 SV=3	9239	elmo_20221104_op_makl_mhc_proj6_jjn3_class_i_20perc_rep1.ScanId;v=1;d1=2304.2304.3	controllerType=0 controllerNumber=1 scan=2304	4.492
9	R.TVDLPKSPK.R	TVDLPKSPK		-0.888889	0.4775	4.0899	9.3313	28.2439	13.6207	5.6628	328.862	3	984.571	984.572	0	-1.8	578	Non	387.68	75.09	75.09	2.9	2	>sp|Q8N1K5|THMS1_HUMAN Protein THEMIS OS=Homo sapiens OX=9606 GN=THEMIS PE=1 SV=3	9240	elmo_20221104_op_makl_mhc_proj6_jjn3_class_i_20perc_rep1.ScanId;v=1;d1=11604.11604.3	controllerType=0 controllerNumber=1 scan=11604	18.5054
9	E.SVRKVTEHL.S	SVRKVTEHL		-0.488889	7.4369	5.8234	0.2661	2.1693	3.5536	3.6387	356.876	3	1068.61	1068.62	0	-2.7	1775	Non	267.33	101.36	101.36	2.31	10	>sp|Q8N201|INT1_HUMAN Integrator complex subunit 1 OS=Homo sapiens OX=9606 GN=INTS1 PE=1 SV=2	9249	elmo_20221104_op_makl_mhc_proj6_jjn3_class_i_20perc_rep1.ScanId;v=1;d1=5784.5784.3	controllerType=0 controllerNumber=1 scan=5784	9.6386
9	D.DVEVLKVGR.T	DVEVLKVGR		0.0666667	15.6741	0.104	39.8571	45	51	50	338.869	3	1014.59	1014.59	0	-1.5	690	Non	246.23	162.36	162.36	2.81	10	>sp|Q8N201|INT1_HUMAN Integrator complex subunit 1 OS=Homo sapiens OX=9606 GN=INTS1 PE=1 SV=2	9249	elmo_20221104_op_makl_mhc_proj6_jjn3_class_i_20perc_rep1.ScanId;v=1;d1=20278.20278.3	controllerType=0 controllerNumber=1 scan=20278	35.3656
9	M.IELERNLSL.T	IELERNLSL		0.0111111	20.8868	11.4085	3.4542	0.1035	2.2538	2.1216	543.811	2	1086.61	1086.62	0	-1.3	52	Non	469.87	13.57	13.57	1.32	1	>sp|Q8N4G2|ARL14_HUMAN ADP-ribosylation factor-like protein 14 OS=Homo sapiens OX=9606 GN=ARL14 PE=1 SV=2	16491	elmo_20221104_op_makl_mhc_proj6_jjn3_class_i_20perc_rep1.ScanId;v=1;d1=29441.29441.2	controllerType=0 controllerNumber=1 scan=29441	55.5148
9	A.GTLPAKLLK.K	GTLPAKLLK		0.3	0.0315	5.252	32.8333	35.2857	5.0859	20.8929	470.812	2	940.617	940.619	0	-1.7	287	Non	431.05	178.1	178.1	2.63	1	>sp|Q8N4Q0|PTGR3_HUMAN Prostaglandin reductase 3 OS=Homo sapiens OX=9606 GN=PTGR3 PE=1 SV=1	16494	elmo_20221104_op_makl_mhc_proj6_jjn3_class_i_20perc_rep1.ScanId;v=1;d1=19109.19109.2	controllerType=0 controllerNumber=1 scan=19109	32.9655
9	D.DVYDYKIAR.E	DVYDYKIAR		-0.833333	2.8828	0.0026	15.1167	8.8756	4.3847	28.7778	381.534	3	1142.59	1142.58	0	2.2	285	Non	210.7	104.48	104.48	1.73	5	>sp|Q8N7H5|PAF1_HUMAN RNA polymerase II-associated factor 1 homolog OS=Homo sapiens OX=9606 GN=PAF1 PE=1 SV=2	9432	elmo_20221104_op_makl_mhc_proj6_jjn3_class_i_20perc_rep1.ScanId;v=1;d1=18980.18980.3	controllerType=0 controllerNumber=1 scan=18980	32.6707
9	S.KPRVTPVEV.M	KPRVTPVEV		-0.355556	12.8589	16.2895	0.0195	2.0311	7.8165	3.6567	512.81	2	1024.61	1024.62	0	-1.9	196	Non	220.55	62.51	62.51	2.1	5	>sp|Q8N7H5|PAF1_HUMAN RNA polymerase II-associated factor 1 homolog OS=Homo sapiens OX=9606 GN=PAF1 PE=1 SV=2	9432	elmo_20221104_op_makl_mhc_proj6_jjn3_class_i_20perc_rep1.ScanId;v=1;d1=13586.13586.2	controllerType=0 controllerNumber=1 scan=13586	21.8611
9	K.DFRDFVREK.K	DFRDFVREK		-1.51111	4.4489	0.0932	33	17.582	5.34	44.5	404.543	3	1211.62	1211.62	0	-1	73	Non	494.56	283.39	283.39	2.37	2	>sp|Q8NBJ7|SUMF2_HUMAN Inactive C-alpha-formylglycine-generating enzyme 2 OS=Homo sapiens OX=9606 GN=SUMF2 PE=1 SV=2	9530	elmo_20221104_op_makl_mhc_proj6_jjn3_class_i_20perc_rep1.ScanId;v=1;d1=21709.21709.3	controllerType=0 controllerNumber=1 scan=21709	38.348
9	S.GLYKAPLSK.S	GLYKAPLSK		-0.277778	0.003	6.6627	12.8504	24.6061	2.0895	19.4194	488.794	2	976.58	976.583	0	-2.7	9	Non	520.71	235.33	235.33	3.64	5	>sp|Q8NBM4|UBAC2_HUMAN Ubiquitin-associated domain-containing protein 2 OS=Homo sapiens OX=9606 GN=UBAC2 PE=1 SV=1	9534	elmo_20221104_op_makl_mhc_proj6_jjn3_class_i_20perc_rep1.ScanId;v=1;d1=13951.13951.2	controllerType=0 controllerNumber=1 scan=13951	22.5007
9	Q.GVRGYPTLK.L	GVRGYPTLK		-0.533333	0.0436	4.7896	14.2675	43.3	9.4964	44	495.791	2	990.575	990.573	0	1.8	132	Non	270.31	0.55	0.55	1.32	6	>sp|Q8NBS9|TXND5_HUMAN Thioredoxin domain-containing protein 5 OS=Homo sapiens OX=9606 GN=TXNDC5 PE=1 SV=2	9542	elmo_20221104_op_makl_mhc_proj6_jjn3_class_i_20perc_rep1.ScanId;v=1;d1=12358.12358.2	controllerType=0 controllerNumber=1 scan=12358	19.7116
9	N.HVGKPLLKK.P	HVGKPLLKK		-0.566667	0.0157	3.122	14.6943	35.4762	4.3717	24.7333	340.562	3	1019.67	1019.67	0	-0.9	186	Non	428.19	292	292	3.01	2	>sp|Q8NCA5|FA98A_HUMAN Protein FAM98A OS=Homo sapiens OX=9606 GN=FAM98A PE=1 SV=2	9560	elmo_20221104_op_makl_mhc_proj6_jjn3_class_i_20perc_rep1.ScanId;v=1;d1=3487.3487.3	controllerType=0 controllerNumber=1 scan=3487	6.6518
9	G.RIGQVGKFK.N	RIGQVGKFK		-0.566667	0.0882	11.1484	26.2174	63.4615	25.0909	46	344.882	3	1032.63	1032.63	0	-1.2	264	Non	349.74	221.69	221.69	2.38	1	>sp|Q8NDD1|CA131_HUMAN Uncharacterized protein C1orf131 OS=Homo sapiens OX=9606 GN=C1orf131 PE=1 SV=4	20888	elmo_20221104_op_makl_mhc_proj6_jjn3_class_i_20perc_rep1.ScanId;v=1;d1=6657.6657.3	controllerType=0 controllerNumber=1 scan=6657	10.796
9	V.KLKFKPLSK.K	KLKFKPLSK		-0.844444	0.0071	3.5074	12.8543	27.6458	3.3137	24.4	363.577	3	1088.72	1088.72	0	-0.9	135	Non	300.13	72.42	72.42	1.87	2	>sp|Q8NDI1|EHBP1_HUMAN EH domain-binding protein 1 OS=Homo sapiens OX=9606 GN=EHBP1 PE=1 SV=3	9600	elmo_20221104_op_makl_mhc_proj6_jjn3_class_i_20perc_rep1.ScanId;v=1;d1=8343.8343.3	controllerType=0 controllerNumber=1 scan=8343	13.2645
9	Y.DVKVRFIVR.G	DVKVRFIVR		0.388889	9.9933	0.0088	23.9429	11.1738	18.3125	48	377.904	3	1131.7	1131.7	0	-2.1	63	Non	239.35	154.66	154.66	2.29	2	>sp|Q8NDX9|LY65B_HUMAN Lymphocyte antigen 6 complex locus protein G5b OS=Homo sapiens OX=9606 GN=LY6G5B PE=1 SV=1	16574	elmo_20221104_op_makl_mhc_proj6_jjn3_class_i_20perc_rep1.ScanId;v=1;d1=22188.22188.3	controllerType=0 controllerNumber=1 scan=22188	39.3227
9	E.DYRDTVVKR.K	DYRDTVVKR		-1.5	7.3622	0.0043	31.4615	8.8154	2.9676	29.375	384.543	3	1151.62	1151.62	0	-1.5	455	Non	559.87	285.21	285.21	3.2	4	>sp|Q8NE01|CNNM3_HUMAN Metal transporter CNNM3 OS=Homo sapiens OX=9606 GN=CNNM3 PE=1 SV=1	9616	elmo_20221104_op_makl_mhc_proj6_jjn3_class_i_20perc_rep1.ScanId;v=1;d1=7234.7234.3	controllerType=0 controllerNumber=1 scan=7234	11.6228
9	L.DAQRLHYYR.G	DAQRLHYYR		-1.8	16.5345	0.0078	30.1333	20.5085	14.9565	38	407.875	3	1221.61	1221.61	0	-0.7	522	Non	452.28	170.04	170.04	2.36	2	>sp|Q8NE71|ABCF1_HUMAN ATP-binding cassette sub-family F member 1 OS=Homo sapiens OX=9606 GN=ABCF1 PE=1 SV=2	9621	elmo_20221104_op_makl_mhc_proj6_jjn3_class_i_20perc_rep1.ScanId;v=1;d1=7690.7690.3	controllerType=0 controllerNumber=1 scan=7690	12.2341
9	E.DQMSRLAKL.T	DQMSRLAKL		-0.544444	26.4091	3.8816	4.2449	0.0068	3.3273	4.6693	531.292	2	1061.58	1061.58	0	-1.3	170	Non	471.77	58.75	58.75	2.13	4	>sp|Q8NEB9|PK3C3_HUMAN Phosphatidylinositol 3-kinase catalytic subunit type 3 OS=Homo sapiens OX=9606 GN=PIK3C3 PE=1 SV=1	9627	elmo_20221104_op_makl_mhc_proj6_jjn3_class_i_20perc_rep1.ScanId;v=1;d1=21771.21771.2	controllerType=0 controllerNumber=1 scan=21771	38.4688
9	E.SYRKFLNLR.S	SYRKFLNLR		-0.9	5.9643	0.0673	34.5	17	3.2861	41	399.567	3	1196.69	1196.69	0	-1.7	257	Non	374.53	197.48	197.48	2.38	1	>sp|Q8NEM2|SHCBP_HUMAN SHC SH2 domain-binding protein 1 OS=Homo sapiens OX=9606 GN=SHCBP1 PE=1 SV=3	20914	elmo_20221104_op_makl_mhc_proj6_jjn3_class_i_20perc_rep1.ScanId;v=1;d1=19383.19383.3	controllerType=0 controllerNumber=1 scan=19383	33.5318
9	L.DFLQKRKER.K	DFLQKRKER		-2.3	17.7895	0.0336	46.5	21.495	16.7727	60	407.234	3	1219.69	1219.69	0	-2.4	265	Non	398.24	213.25	213.25	2.38	4	>sp|Q8NEM7|SP20H_HUMAN Transcription factor SPT20 homolog OS=Homo sapiens OX=9606 GN=SUPT20H PE=1 SV=2	9635	elmo_20221104_op_makl_mhc_proj6_jjn3_class_i_20perc_rep1.ScanId;v=1;d1=4385.4385.3	controllerType=0 controllerNumber=1 scan=4385	7.8819
9	Q.ALYSAEKPK.L	ALYSAEKPK		-0.844444	0.0544	12.6337	29.2941	47	11.9037	37	503.781	2	1006.55	1006.56	0	-2.2	61	Non	395.3	61.76	61.76	1.88	1	>sp|Q8NFU3|TSTD1_HUMAN Thiosulfate:glutathione sulfurtransferase OS=Homo sapiens OX=9606 GN=TSTD1 PE=1 SV=3	9694	elmo_20221104_op_makl_mhc_proj6_jjn3_class_i_20perc_rep1.ScanId;v=1;d1=6695.6695.2	controllerType=0 controllerNumber=1 scan=6695	10.8466
9	N.DNIERPVRR.R	DNIERPVRR		-1.87778	10.9582	0.0465	39.1429	9.6102	15	40.3333	385.551	3	1154.64	1154.64	0	-1.4	13	Non	408.62	171.43	171.43	3.12	5	>sp|Q8NG31|KNL1_HUMAN Kinetochore scaffold 1 OS=Homo sapiens OX=9606 GN=KNL1 PE=1 SV=3	9715	elmo_20221104_op_makl_mhc_proj6_jjn3_class_i_20perc_rep1.ScanId;v=1;d1=4389.4389.3	controllerType=0 controllerNumber=1 scan=4389	7.8865
9	L.DVQSVQEKR.K	DVQSVQEKR		-1.64444	10.0174	0.0191	30.0667	35.5238	30.1429	48	544.787	2	1088.57	1088.57	0	-2.2	43	Non	642.66	290.07	290.07	6.08	1	>sp|Q8NHG7|SVIP_HUMAN Small VCP/p97-interacting protein OS=Homo sapiens OX=9606 GN=SVIP PE=1 SV=1	9721	elmo_20221104_op_makl_mhc_proj6_jjn3_class_i_20perc_rep1.ScanId;v=1;d1=4104.4104.2	controllerType=0 controllerNumber=1 scan=4104	7.5322
9	A.DVNSGFAKR.V	DVNSGFAKR		-0.866667	4.6317	0.0065	24.5484	29.3333	16.7273	39	497.26	2	993.513	993.511	0	1.3	845	Non	397.37	133.41	133.41	2.06	4	>sp|Q8NI77|KI18A_HUMAN Kinesin-like protein KIF18A OS=Homo sapiens OX=9606 GN=KIF18A PE=1 SV=2	9757	elmo_20221104_op_makl_mhc_proj6_jjn3_class_i_20perc_rep1.ScanId;v=1;d1=6320.6320.2	controllerType=0 controllerNumber=1 scan=6320	10.3575
9	R.EILRHHVNR.N	EILRHHVNR		-1.1	3.4757	0.0208	25.3704	23.859	17.725	46	391.892	3	1173.66	1173.66	0	0.4	86	Non	447.57	197.52	197.52	2.37	1	>sp|Q8TB03|CX038_HUMAN Uncharacterized protein CXorf38 OS=Homo sapiens OX=9606 GN=CXorf38 PE=1 SV=1	16675	elmo_20221104_op_makl_mhc_proj6_jjn3_class_i_20perc_rep1.ScanId;v=1;d1=3974.3974.3	controllerType=0 controllerNumber=1 scan=3974	7.3719
9	S.EVLHGLIGR.T	EVLHGLIGR		0.477778	2.7909	0.0342	29.7059	31.4483	14.6377	46	497.295	2	993.582	993.584	0	-1.5	202	Non	461.56	125.94	125.94	2.97	1	>sp|Q8TCT0|CERK1_HUMAN Ceramide kinase OS=Homo sapiens OX=9606 GN=CERK PE=1 SV=1	9863	elmo_20221104_op_makl_mhc_proj6_jjn3_class_i_20perc_rep1.ScanId;v=1;d1=22222.22222.2	controllerType=0 controllerNumber=1 scan=22222	39.3947
9	S.RPHAPGTPA.G	RPHAPGTPA		-1.11111	13.2217	21.3333	0.0347	3.8871	11.9926	5.5533	452.243	2	903.479	903.48	0	-0.4	808	Non	404.05	113.79	113.79	2.1	2	>sp|Q8TDD1|DDX54_HUMAN ATP-dependent RNA helicase DDX54 OS=Homo sapiens OX=9606 GN=DDX54 PE=1 SV=2	9901	elmo_20221104_op_makl_mhc_proj6_jjn3_class_i_20perc_rep1.ScanId;v=1;d1=4376.4376.2	controllerType=0 controllerNumber=1 scan=4376	7.8698
9	K.DNYKRVTGT.S	DNYKRVTGT		-1.58889	49.5	9.7356	36.75	1.5665	35.5	25.3846	527.268	2	1053.53	1053.53	0	-3.7	428	Non	284.49	110.13	110.13	2.31	4	>sp|Q8TE04|PANK1_HUMAN Pantothenate kinase 1 OS=Homo sapiens OX=9606 GN=PANK1 PE=1 SV=2	9943	elmo_20221104_op_makl_mhc_proj6_jjn3_class_i_20perc_rep1.ScanId;v=1;d1=4898.4898.2	controllerType=0 controllerNumber=1 scan=4898	8.517
9	S.EAKKESLPR.R	EAKKESLPR		-1.78889	10.0819	0.1445	15.7	13.7186	28.5	40	353.205	3	1057.6	1057.6	0	-0.7	321	Non	435.32	158.67	158.67	2.38	2	>sp|Q8TED0|UTP15_HUMAN U3 small nucleolar RNA-associated protein 15 homolog OS=Homo sapiens OX=9606 GN=UTP15 PE=1 SV=3	9966	elmo_20221104_op_makl_mhc_proj6_jjn3_class_i_20perc_rep1.ScanId;v=1;d1=3398.3398.3	controllerType=0 controllerNumber=1 scan=3398	6.5348
9	S.DANPFLSKR.Q	DANPFLSKR		-1.04444	6.6848	0.0047	21.3191	12.1697	8.0722	24.2667	524.282	2	1047.56	1047.56	0	-1.3	1363	Non	285.17	61.77	61.77	1.71	5	>sp|Q8TEK3|DOT1L_HUMAN Histone-lysine N-methyltransferase, H3 lysine-79 specific OS=Homo sapiens OX=9606 GN=DOT1L PE=1 SV=3	9972	elmo_20221104_op_makl_mhc_proj6_jjn3_class_i_20perc_rep1.ScanId;v=1;d1=15794.15794.1	controllerType=0 controllerNumber=1 scan=15794	26.2407
9	S.HLVATVTVK.G	HLVATVTVK		1.07778	0.2369	6.1646	15.275	28	11.9926	33.6	484.299	2	967.591	967.593	0	-3	492	Non	335.28	146.05	146.05	2.28	4	>sp|Q8TEM1|PO210_HUMAN Nuclear pore membrane glycoprotein 210 OS=Homo sapiens OX=9606 GN=NUP210 PE=1 SV=3	9974	elmo_20221104_op_makl_mhc_proj6_jjn3_class_i_20perc_rep1.ScanId;v=1;d1=13826.13826.2	controllerType=0 controllerNumber=1 scan=13826	22.277
9	M.APRPPTAAP.Q	APRPPTAAP		-0.688889	11.7409	21.3182	0.0226	4.5742	18.25	6.8418	439.247	2	877.487	877.489	0	-1.7	2	Non	522.77	73.23	73.23	2.35	1	>sp|Q8TF47-3|ZFP90_HUMAN Isoform 2 of Zinc finger protein 90 homolog OS=Homo sapiens OX=9606 GN=ZFP90	21258	elmo_20221104_op_makl_mhc_proj6_jjn3_class_i_20perc_rep1.ScanId;v=1;d1=10848.10848.2	controllerType=0 controllerNumber=1 scan=10848	17.216
9	T.DRFEGNFVH.G	DRFEGNFVH		-0.977778	15.5259	5.7959	23.4857	1.4627	2.0285	40	560.763	2	1120.52	1120.52	0	1	34	Non	296.36	142.53	142.53	2.49	3	>sp|Q8WTS6|SETD7_HUMAN Histone-lysine N-methyltransferase SETD7 OS=Homo sapiens OX=9606 GN=SETD7 PE=1 SV=1	10016	elmo_20221104_op_makl_mhc_proj6_jjn3_class_i_20perc_rep1.ScanId;v=1;d1=18012.18012.2	controllerType=0 controllerNumber=1 scan=18012	30.6715
9	L.KAFQATQQK.-	KAFQATQQK		-1.4	0.0732	6.2267	8.5362	20.4237	2.3461	11.2275	525.289	2	1049.57	1049.57	0	-3.2	358	Non	688.14	310.21	310.21	7.75	3	>sp|Q8WTS6|SETD7_HUMAN Histone-lysine N-methyltransferase SETD7 OS=Homo sapiens OX=9606 GN=SETD7 PE=1 SV=1	10016	elmo_20221104_op_makl_mhc_proj6_jjn3_class_i_20perc_rep1.ScanId;v=1;d1=359.359.2	controllerType=0 controllerNumber=1 scan=359	0.6161
9	A.KIYNANYLK.M	KIYNANYLK		-0.811111	0.0127	5.4297	29.4118	47.7143	4.0806	27.1111	563.817	2	1126.63	1126.63	0	0.2	119	Non	503.31	262.44	262.44	2.64	2	>sp|Q8WUB2|F216A_HUMAN Protein FAM216A OS=Homo sapiens OX=9606 GN=FAM216A PE=2 SV=1	33053	elmo_20221104_op_makl_mhc_proj6_jjn3_class_i_20perc_rep1.ScanId;v=1;d1=14909.14909.2	controllerType=0 controllerNumber=1 scan=14909	24.5156
9	R.DAFAYVQER.R	DAFAYVQER		-0.633333	7.0546	0.0093	23.9143	6.4091	4.0065	26.2308	549.765	2	1098.52	1098.52	0	0.6	145	Non	295.22	141.87	141.87	1.92	1	>sp|Q8WUJ0|STYX_HUMAN Serine/threonine/tyrosine-interacting protein OS=Homo sapiens OX=9606 GN=STYX PE=1 SV=1	10050	elmo_20221104_op_makl_mhc_proj6_jjn3_class_i_20perc_rep1.ScanId;v=1;d1=23843.23843.2	controllerType=0 controllerNumber=1 scan=23843	42.7333
9	E.DIAFKIVNR.E	DIAFKIVNR		0.266667	4.1062	0.0072	31.9231	21.3663	13.5747	41	538.319	2	1075.63	1075.63	0	4.1	718	Non	553.88	106.61	106.61	2.16	2	>sp|Q8WUQ7-2|CATIN_HUMAN Isoform 2 of Cactin OS=Homo sapiens OX=9606 GN=CACTIN	40928	elmo_20221104_op_makl_mhc_proj6_jjn3_class_i_20perc_rep1.ScanId;v=1;d1=26587.26587.2	controllerType=0 controllerNumber=1 scan=26587	48.7204
9	Y.DIYLRMTGR.S	DIYLRMTGR		-0.522222	4.8972	0.0192	29.8235	14.2887	17.825	51.25	562.797	2	1124.59	1124.59	0	-0.8	365	Non	332.79	132.51	132.51	1.8	3	>sp|Q8WVX9|FACR1_HUMAN Fatty acyl-CoA reductase 1 OS=Homo sapiens OX=9606 GN=FAR1 PE=1 SV=1	10105	elmo_20221104_op_makl_mhc_proj6_jjn3_class_i_20perc_rep1.ScanId;v=1;d1=22899.22899.2	controllerType=0 controllerNumber=1 scan=22899	40.7278
9	Y.DENGRIHSL.R	DENGRIHSL		-1.23333	24.1333	4.8009	2.4703	0.0261	2.5772	3.8811	520.761	2	1040.51	1040.51	0	2.8	491	Non	328.63	174.62	174.62	2	3	>sp|Q8WXE9|STON2_HUMAN Stonin-2 OS=Homo sapiens OX=9606 GN=STON2 PE=1 SV=1	10171	elmo_20221104_op_makl_mhc_proj6_jjn3_class_i_20perc_rep1.ScanId;v=1;d1=9967.9967.2	controllerType=0 controllerNumber=1 scan=9967	15.8037
9	Q.EELERVSAL.K	EELERVSAL		-0.244444	30.6429	7.5569	2.7456	0.0339	4.471	6.5626	523.278	2	1045.55	1045.55	0	-3.6	463	Non	509.01	64.12	64.12	2.01	1	>sp|Q8WYA0|IFT81_HUMAN Intraflagellar transport protein 81 homolog OS=Homo sapiens OX=9606 GN=IFT81 PE=1 SV=1	10210	elmo_20221104_op_makl_mhc_proj6_jjn3_class_i_20perc_rep1.ScanId;v=1;d1=23789.23789.2	controllerType=0 controllerNumber=1 scan=23789	42.6223
9	N.DTEEEFYLR.R	DTEEEFYLR		-1.54444	11.4383	0.139	50.4167	42.2727	29.5714	39	601.273	2	1201.54	1201.54	0	1.4	476	Non	365.05	109.22	109.22	2.27	2	>sp|Q8WYA6|CTBL1_HUMAN Beta-catenin-like protein 1 OS=Homo sapiens OX=9606 GN=CTNNBL1 PE=1 SV=1	10212	elmo_20221104_op_makl_mhc_proj6_jjn3_class_i_20perc_rep1.ScanId;v=1;d1=27293.27293.2	controllerType=0 controllerNumber=1 scan=27293	50.3769
9	L.KVSWYSKDK.K	KVSWYSKDK		-1.64444	0.5315	20.4815	43.2	81.25	31.2	56.6667	570.806	2	1140.6	1140.6	0	-0.5	3374	Non	73.28	0.34	0.34	1.32	81	>sp|Q8WZ42|TITIN_HUMAN Titin OS=Homo sapiens OX=9606 GN=TTN PE=1 SV=4	10228	elmo_20221104_op_makl_mhc_proj6_jjn3_class_i_20perc_rep1.ScanId;v=1;d1=16407.16407.2	controllerType=0 controllerNumber=1 scan=16407	27.5041
9	E.VEVPAKIHL.P	VEVPAKIHL		0.7	24.4333	12.146	5.9024	1.911	4.318	3.1006	503.306	2	1005.6	1005.61	0	-4.8	31946	Non	78.7	21.82	21.82	1.32	81	>sp|Q8WZ42|TITIN_HUMAN Titin OS=Homo sapiens OX=9606 GN=TTN PE=1 SV=4	10228	elmo_20221104_op_makl_mhc_proj6_jjn3_class_i_20perc_rep1.ScanId;v=1;d1=38803.38803.2	controllerType=0 controllerNumber=1 scan=38803	78.5069
9	P.IDAPKVILR.T	IDAPKVILR		0.588889	6.3037	1.0496	27.45	30.1389	19.0357	24.1333	512.829	2	1024.65	1024.65	0	-1.2	15605	Non	337.14	18.44	18.44	1.95	81	>sp|Q8WZ42|TITIN_HUMAN Titin OS=Homo sapiens OX=9606 GN=TTN PE=1 SV=4	10228	elmo_20221104_op_makl_mhc_proj6_jjn3_class_i_20perc_rep1.ScanId;v=1;d1=21231.21231.2	controllerType=0 controllerNumber=1 scan=21231	37.2832
9	N.NNKDLYVLR.Y	NNKDLYVLR		-0.933333	12.1912	0.0535	37.625	19.0851	10.9382	53.75	567.817	2	1134.63	1134.63	0	-0.6	60	Non	421.64	18.18	18.18	1.56	4	>sp|Q92530|PSMF1_HUMAN Proteasome inhibitor PI31 subunit OS=Homo sapiens OX=9606 GN=PSMF1 PE=1 SV=2	10259	elmo_20221104_op_makl_mhc_proj6_jjn3_class_i_20perc_rep1.ScanId;v=1;d1=18076.18076.2	controllerType=0 controllerNumber=1 scan=18076	30.8008
9	E.NEFVRDTAL.R	NEFVRDTAL		-0.344444	49	18.5128	4.9639	0.0753	5.4941	7.6796	532.771	2	1064.54	1064.54	0	-1.3	1790	Non	410.31	124.86	124.86	2.31	5	>sp|Q92616|GCN1_HUMAN eIF-2-alpha kinase activator GCN1 OS=Homo sapiens OX=9606 GN=GCN1 PE=1 SV=7	10302	elmo_20221104_op_makl_mhc_proj6_jjn3_class_i_20perc_rep1.ScanId;v=1;d1=23745.23745.2	controllerType=0 controllerNumber=1 scan=23745	42.5357
9	A.EVQRILHQR.A	EVQRILHQR		-1.13333	3.4395	0.0039	22.25	11.5944	12.1698	32.2	393.562	3	1178.67	1178.68	0	-1.9	617	Non	455.34	204.61	204.61	3.29	1	>sp|Q92896|GSLG1_HUMAN Golgi apparatus protein 1 OS=Homo sapiens OX=9606 GN=GLG1 PE=1 SV=2	10405	elmo_20221104_op_makl_mhc_proj6_jjn3_class_i_20perc_rep1.ScanId;v=1;d1=6123.6123.3	controllerType=0 controllerNumber=1 scan=6123	10.1014
9	V.SPGRPGKSV.L	SPGRPGKSV		-1.08889	15.3704	34.3333	0.0505	2.3519	18.25	4.7738	442.751	2	884.494	884.495	0	-0.5	678	Non	529.78	154.55	154.55	2.48	2	>sp|Q92918|M4K1_HUMAN Mitogen-activated protein kinase kinase kinase kinase 1 OS=Homo sapiens OX=9606 GN=MAP4K1 PE=1 SV=1	10416	elmo_20221104_op_makl_mhc_proj6_jjn3_class_i_20perc_rep1.ScanId;v=1;d1=3031.3031.2	controllerType=0 controllerNumber=1 scan=3031	6.0152
9	R.KLDQTIARK.R	KLDQTIARK		-1.1	0.0448	9.048	18.7067	35.4762	10.8258	6.6912	358.222	3	1072.65	1072.65	0	3	168	Non	215.41	90.59	90.59	1.33	6	>sp|Q92925|SMRD2_HUMAN SWI/SNF-related matrix-associated actin-dependent regulator of chromatin subfamily D member 2 OS=Homo sapiens OX=9606 GN=SMARCD2 PE=1 SV=3	10418	elmo_20221104_op_makl_mhc_proj6_jjn3_class_i_20perc_rep1.ScanId;v=1;d1=4531.4531.3	controllerType=0 controllerNumber=1 scan=4531	8.0622
[truncated: 1,855 more rows]

## Sheet: JJN3_35perc_repl1
Length	Peptide < ProteinMetrics Confidential >	Peptide	Modification Type(s)	Gravy Score	A 03:01	A 33:01	B 07:02	B 14:02	C07:02	C08:02	Observed m/z	z	Observed (M+H)	Calc. mass (M+H)	Off-by-x error	Mass error (ppm)	Starting position	Cleavage	Score	Delta	Delta Mod	|Log Prob|	# of unique peptides	Protein Name	Protein DB number	Comment	Scan #	Scan Time
[truncated: 3,193 more rows]

[truncated: 16 more sheets: JJN3_50perc_repl1, JJN3_combined_repl1, JJN3_5perc_repl2, JJN3_20perc_repl2, JJN3_35perc_repl2, JJN3_combined_repl2, JJN3_5perc_repl3, JJN3_20perc_repl3, JJN3_35perc_repl3, JJN3_50perc_repl3, JJN3_combined repl3, JJN3_5perc_repl4, JJN3_20perc_repl4, JJN3_35perc_repl4, JJN3_50perc_repl4, JJN3_combined_repl4]
