# Supplementary material for: Identification of MHC Ligands Through Allele-Guided Isolation Combined With Machine Learning for Improved MHC Assignment Using ARDisplay-I
Source: Mol Cell Proteomics. 2026 Mar 27;25(5):101560. doi: 10.1016/j.mcpro.2026.101560 (PMC13156753; doi:10.1016/j.mcpro.2026.101560)
Supplement: Supplementary Data 4 — Predicted positive peptides supporting Figs. 7A-C and 8A-C. This spreadsheet contains three separate sheets, one per cell line. The overlap column lists peptides predicted as presented/positive by all three methods, whereas Ardigen_ARDisplay (>=50%), netMHCpan (<2.0 %rank), and MixMHCpred (80% quantile) list peptides uniquely predicted by the respective method. [file mmc12.xlsx]

## Sheet: Nalm6_
overlap	Ardigen_ARDisplay	netMHCpan	MixMHCpred
AAAAAAAAAY	AAERRGPL	AAKTSSPAY	AAKTSSPAY
AAAAAAAAY	AAPAAATAA	ADPRDGTGY	ADASLLKKV
AAAAAAQSVY	AAPRPPPKPM	ADRDESSPY	ADKLRKDL
AAAAAQSVY	AGFAGDDAPR	AGLPFQRRQVL	ADPRDGTGY
AAAGPGAAL	AHPPLLVL	AIRTSEIPF	ADRDESSPY
AAANPTLAF	APAAAAGLL	ALAGHQDGITFI	AEKLKVKI
AAAPAGTTF	APAPPKAEA	ALEQTEEY	AENEFVTIK
AAAPASGAL	APARPGPAA	ALTNGIYPHKLVF	AEVKISHF
AAAPGEALHTA	APDKHHITPLL	APAYSRAL	AGKTTILY
AAAPHTVSY	APEPKRPHI	APDGSQRAVLVQF	AGLEGAPGA
AAAPVVPAV	APGSARRPL	APRIKKFAI	AIRTSEIPF
AAAVHGARF	APPEYHRKAV	APRPTPRPV	ALAAAGYDVEK
AAAVPTRSY	APRAALTRL	ARAGETRF	ALAAGGYDVEK
AAFPGASLY	APRAGPDPRL	ARDYAAIVF	ALAGHQDGITFI
AAIRENPVY	APRAGSQVV	ARFLNYQLR	ALDVANKIGII
AAKSKIAHL	APRAPPGPAGL	ARVIIEKY	ALEQTEEY
AALKKALAA	APRAVFPSI	ASAHQNVTY	ALLSGLALK
AALPNVYEV	APRGGAQTPL	AVFPSIVGR	ALTNGIYPHKLVF
AAMPRPVSY	APRGTGIVSA	AVREGSPANW	ALVSSLHL
AAMQDPEVM	APRHPSTNSL	AYFKQLDEL	APAYSRAL
AAMVTAVAY	APRIITGPAPVL	DFKGKVLI	APRIKKFAI
AANKSEMAF	APRPDRLVNRL	DGNPRVRSL	APRTVALTALL
AANPHSFVF	APRPGPRAV	DIKEKSKF	ARDYAAIVF
AANPIGGRY	APRPPPKPM	DIKKEKVL	ARVIIEKY
AANPISGHY	APRPPSSSP	DIKKHLLV	ASAHQNVTY
AAREHVLAY	APRPPTAAP	DIKKKVIA	ATEFHQRRS
AARPATSTL	APRPPVSAA	DIKRGLAL	AVFPSIVGR
AARVIIEKY	APRQPGLMA	DIKRKLTA	AVREGSPANW
AAVDAGMAM	APRQPGLMAQM	DIKSHAFF	AVVSFQKRI
AAVGTGSSY	APRQPPRHL	DILVRSRL	AYFKQLDEL
AAYLRALSL	APRTPGRHGL	DISSFKNIY	DAKTGQEQSF
ADKVHLMY	APRTVALTA	DLKDAHLTW	DDLGKDEL
ADMGHLKY	APSGGRLLSA	DLMPRVKV	DFKGKVLI
AEHSTVITF	APSKTSLIM	DLPKHTII	DGNPRVRSL
AEISTACTY	APSQQRQQI	DLPTRHKI	DIDIHEVR
AEKAPTNIVY	APSRNGMVL	DLVLRMLEY	DIKEKSKF
AEKLGGQSY	APTPARPVL	DMPQRVVL	DIKKEKVL
AFDDAIAEL	AVDSLVPIGR	DPALKEIVL	DIKKHLLV
AFDEAIAEL	EPRPPHGEL	DPHFHHFL	DIKKKVIA
AFDISKKEM	ETRPAGDGTFQKW	DPKAHRFL	DIKRAVVH
AFDLSQVLF	ETVWHLEEF	DTAPRILFW	DIKRGLAL
AFDLTEQRY	EVVSEPFRSF	DTKKHLVV	DIKRKLTA
AFDLTKTNM	FDMKPKHLL	DTKQMMSSF	DIKSHAFF
AFDPTSTLL	FGKAPGTPH	DTRDYICEF	DILVRSRL
AFIHISTAY	FPREPRPKL	DTVQHGAVY	DIPAHLNI
AFIITGQTY	GAGGGFGSRSL	DTYDDRAYSSF	DISSFKNIY
AGAPPGTAY	GGPGGVGGL	DVISSIRNF	DIYGGDYERF
AGFAAIVAY	GKVKVGVNGF	DVKRIAEL	DLAGSIIGK
AGHLSTAQY	GPNPKSSRTTL	DVLKRKRL	DLFNGRYHVI
AGHPAFVNY	GPPGTGKTLL	DVNPYYDSF	DLKDAHLTW
AGIAGIRAY	GPPYQRRGSL	DVTAQFESY	DLLRSGKSIRTV
AGIPSITAY	GPRAPGPSLL	DVVKTYKSF	DLMPRVKV
AGKMITAAY	GPRKGTHLL	EADYYCSSY	DLPDQVLRVF
AGPAPRLSL	GPRPITQSEL	EAKPNSEL	DLPKHTII
AGRLLHTQY	GPRSQDPSL	EALRRAKF	DLPTRHKI
AGRLLLENY	GPRSSLRVL	EAVKKMLV	DLQEKISG
AHPKAKLVL	GPSVLRSTL	EDGRLSVSY	DLVLRMLEY
AIANLQRAY	GRFSSSSGYGG	EDSDNSAIY	DMPQRVVL
AIAPIIAAV	GRFSSSSGYGGG	EEKFHNEL	DPALKEIVL
AIATGGAVF	GSFGAGGGFGSR	EFREMTLSF	DPERTRQVY
AIDEDVLRY	IAPPERKY	EGEKKSTF	DPHFHHFL
AIDQLHLEY	IPRNPPPRL	EGFPRRAV	DPKAHRFL
AIFPNGAAY	IPRSITVLV	EGGSKVTGY	DTAPRILFW
AIFPSPMMY	IPTSARSML	EGKPHLVL	DTKKHLVV
AIFSKNSKY	IRYESLTDPSK	EGYVKVQV	DTKQMMSSF
AIGGSGSSY	KPKTGRSLL	EILEKSFSEF	DTRDYICEF
AIHTGEKPY	KPRDVSSVELL	EIMDRAYDSF	DTVPSVSSI
AIIADSSTF	KPSEERVREI	EIMEHRFKTY	DTVQHGAVY
AIIASNIMY	KPSLPFTSL	EIMRAGMSSL	DTYDDRAYSSF
AIIDGKIFCV	KPTGARPSAL	EIRRFIKSY	DVAEGDLIEHF
AIIDILTHY	KPVIPAAVL	EKQKLIQKY	DVFGYHGYTF
AIIDTVINY	KPVYPGQTL	EKTLRHAL	DVIAQGIGKL
AIIERTASF	KPYGGSGPL	ELEETAIY	DVINSRTQGF
AIIERVQRY	KQWKGGPVK	ELFEGVQKW	DVISSIRNF
AIIGGTFTV	LAVHPSGVAL	ELINKKRI	DVKRIAEL
AIIHGQMAY	LDYHMEKY	ELIQAKKL	DVLKRKRL
AIIPSHLAY	LPRAGGPLGL	ELKKGATL	DVNPYYDSF
AIIQERLRY	LPRAVGTQTL	ELKRHPLF	DVPERDLTAF
AIITTHLQY	LPRGSIPRSL	ELMRKYEA	DVTAQFESY
AIKAFIAVY	LPRGSSPSVL	ELPKKTEV	DVTGPHEAF
AIKDKQVKY	LPRLTPPVL	ELRLRERL	DVVEVAGLTSF
AIKFEGAIY	LPRNIGNAGM	ELYRRCKL	DVVKTYKSF
AIKGVGRRY	LPRPPPPEM	EPAHPAMAL	DVYNSEYYHF
AIKPGTSVEY	LRVDPVNFK	EPHERKIL	DVYRAEISEF
AIKPTSKEF	NPRQPLPASGL	EPHGRIMGL	DYILKIVPT
AILAHLNTV	NPRSVTLLI	EPLAKKIF	EADYYCSSY
AILEKVFTA	NTIDPSHPM	EPMLHTRL	EAEAETEAI
AIMDIVIKV	PGPGRKEL	EPYVVHVL	EAKLKEIK
AIMDLLLRL	PGSARRPL	EQIDVTLKW	EAKPNSEL
AIPKEHHRF	PPPPHRPL	EQPPKAKFL	EALRRAKF
AIQAVLSLY	PRPPPKPM	EQSRVPSAF	EAMSGHIDQF
AIQDKLFQV	PRPVLRAL	ESNFADSY	EAVAVAAAV
AIRKELNEF	PRVKAAAL	ETAQQTTTF	EAVKKMLV
AIRQQIESY	RFDDAVVQSDMK	ETIASVRSL	EAVQEYAKF
AIRVELVQY	RPAPPREEI	ETKKEAQEL	EDSDNSAIY
AIRVGFVTY	RPASAGAML	ETKNTLRAF	EEKFHNEL
AISPAISKY	RPDKRFRLAL	ETLERLQEL	EFREMTLSF
AISPSSLTY	RPDVGRYLREL	ETNTHVKCF	EGEKKSTF
AIVDKVPSV	RPEEGRPVV	ETSEQVTRW	EGFPRRAV
AIYGGSASY	RPIFPGKHYL	ETSRDLSHW	EGHNIADY
ALAAALAHI	RPKLPEDPLL	ETVVRYEKF	EGKPHLVL
ALAADHTVY	RPKPPSATSI	EVADYEATTF	EGYVKVQV
ALAATVFCV	RPKQPGPVKL	EVENTTHCEF	EIFNPDIGMF
ALADGVQKV	RPPLEEKKAL	EVFDPDANTW	EIIGKRGIIGY
ALADVEVTY	RPQAPATVGL	EVHVLFLEF	EIKKRFRQ
ALAEAGVAVF	RPQGGQDIL	EVKGFFSSL	EILEKSFSEF
ALAEALKEV	RPQSGANGL	EVKPKMVV	EIMDKAYDKF
ALAEIAKAEL	RPRAATVV	EVLHVKTESL	EIMDRAYDSF
ALAGVSFEI	RPRAATVVA	EVLQKHFNI	EIMEHRFKTY
ALANGIEEV	RPRDALPRLL	EVMGIGRSF	EIMRAGMSSL
ALANHLIKV	RPREAEVRFL	EVTDHNLHEL	EIRRFIKSY
ALAPAGFSY	RPRLTSNEKL	EVTEGIVSTF	EIYDCKVEHW
ALAPAPPQV	RPRNPAGRTGL	EVTGPHEAF	EKAFFTEEY
ALAPGLPTA	RPRPDDLEI	FDIVIHRF	EKERISENY
ALAQRLLEV	RPRPDEERPL	FGLATKVEY	EKQKLIQKY
ALASVIMGL	RPRPGTGL	FGQERATALL	EKTLRHAL
ALATLIHQV	RPRPGTGLGRVM	FHDDRDDGVDY	ELASALKSAL
ALAVIITSY	RPRPSGEEVL	FHGLITHY	ELFEGVQKW
ALDDFSISV	RPRPSSAHVGL	FIKPNKPVM	ELINKKRI
ALDEVFTKV	RPRPTEATV	FLAQMEAKY	ELIQAKKL
ALDGRETDFY	RPSGPGPEL	FLEKRRAAL	ELITKAVA
ALDKALTSV	RPSGPSKAL	FLGLHSKL	ELKKGATL
ALDKATVLL	RPSSTSSASAL	FLHSHRVV	ELKRHPLF
ALDSQVPKV	RPVAPSGTAL	FLKAASNL	ELLANYCDML
ALDSTNVEA	RPYAAGGKKLAL	FLKPGEKTY	ELMRKYEA
ALDTKIGRY	RPYAPINANAI	FLPDAFVTM	ELPKKTEV
ALDTRVVEL	SADTLWDIQK	FNGQKKVLYY	ELRLRERL
ALDTSNVMV	SFGAGGGFGSR	FPAKRPRL	ELYRRCKL
ALFASQEKF	SPADPGSPA	FPFERRQI	EPAHPAMAL
ALFEGKVQL	SPFRSGTPM	FPLEKKKKF	EPHERKIL
ALFEGRRIEF	SPGGPRAAV	FPRFSPVL	EPHGRIMGL
ALFGGSQKY	SPHSTTSVI	FPRVKPAP	EPLAKKIF
ALFPAPLAQI	SPKSPGLKA	FPTSHSVL	EPMLHTRL
ALFPERITV	SPQRPRPTL	FPYVKKRI	EPYVVHVL
ALFPGVALL	SPQSPGDAL	FQHILRVL	EQIDVTLKW
ALFQHITAL	SPRGAGYLF	FQLGSKLVY	EQPPKAKFL
ALFQRPPLI	SPRGPGQGSGHL	FSPDEIDKYK	EQSRVPSAF
ALFRHEVGY	SPRGSGSSTSL	FVAPATGAH	ERHPGSFDVVHVK
ALGDKFLLRV	SPRGSPDGSL	FVSKAGKSNY	ERKIKSLV
ALGSVVAV	SPRIATTTA	FYQHKEEY	ESNFADSY
ALGTVTNV	SPRLPVGGF	GAYKELVTF	ETAQQTTTF
ALHDILTEI	SPRLPVGGFRSL	GIEQISKVY	ETASAMATL
ALHDQLFYL	SPRPESGTV	GIRNSSVY	ETIASVRSL
ALHHAVIFL	SPRPTGSDL	GLGPRSSPY	ETIKGFQQI
ALHHRILAL	SPRSPSTTYL	GLGSGGSIRSSY	ETIRTYLTI
ALIAASQSF	SPRSSLNNSL	GLKGSTEGSESY	ETIVIINKF
ALIARSLGKY	SPRVPASET	GPIYPGHGM	ETIVNVLDF
ALIDRMVNL	SPRVPGGSP	GQFSGFPFEKGSVQY	ETKKEAQEL
ALIEAITEY	SPSGLHSKL	GQKYMTAVV	ETKNTLRAF
ALIEFIRSEY	SPSKPNPVF	GQYTYGQGTYGAAAY	ETLERLQEL
ALIEGGMKY	SPSSVTGNAL	GSGFGYYY	ETNTHVKCF
ALIEGVGILL	SPTGTGKSL	GSGGYGGRSRY	ETPLGYDHF
ALIEKLVEL	SREIQTAVR	GVMFFERAF	ETPLHISGF
ALIGAVSSY	SSSKGSLGGGF	GVNDKMAEY	ETPTFKDHSF
ALIGFSTSF	TPDTGRILSKL	HAKFLNSL	ETRPAGDRTF
ALIGLMTYF	TPEQIEKIY	HIDESEMKK	ETSEQVTRW
ALIKDREGY	TPGPAGSRL	HLRKLTVL	ETVKEILSI
ALIKQLFEA	TPMGPGRTV	HPHFAKVM	ETVVRYEKF
ALIKSGLGF	TPRGGVGIAT	HPKFSKKF	ETVWRLEEF
ALIRLLESF	TPRGGVGSV	HQLVVRRDY	EVADEKMLSGL
ALISDYKEY	TPRLPQRNL	HSLLKRVV	EVADYEATTF
ALKAKKAVL	TPSEPHPVL	HSYSGVSSL	EVAPSFGTL
ALKDFVASI	TPSGSREGSL	IDKEAVQKY	EVENTTHCEF
ALKDKIEKA	VPHNPAPPM	IEKIGEGTY	EVFPLAMNYL
ALKDLAKQY	VPNAGRGL	IEKYLRRQL	EVFTGHMGKL
ALKDLINEA	VPNAGRGLVRL	IGVSLAQFY	EVHMLDIESF
ALKDSVQRA	VPPPPHRPL	IHTGEKPYL	EVHVLFLEF
ALKECLTAY	VPRAPTKEEM	IICRALLAY	EVIEKPQA
ALKEDAATF	VPRGSGNTV	IIEPSLRQLAQKY	EVIGQVLSTL
ALKERADSL	VPRPVLRALSF	IIKSHQGL	EVIGSKLNI
ALKIKEITY	VVDALGNAIDGK	IKKRFKVL	EVISGYEEL
ALKKKDVQL		IKKRFRQL	EVITGIRII
ALKLKQKSL		IKLGDYHFY	EVKGFFSSL
ALKLRVAVL		ILHAPGDDPMGY	EVKPKMVV
ALKNPSEEY		ILKDTEAVM	EVLHVKTESL
ALKNVTVSF		ILKKRALL	EVLQKHFNI
ALKPPPIKLY		ILNPGEYRV	EVLRTLALL
ALKRHFKL		ILPEDLEEL	EVMEQGRVTI
ALKRKIAAY		ILRDFQKL	EVMGIGRSF
ALKRQGRTLY		ILRKNQIL	EVMTVGINAI
ALKRTTSDY		IMIEDEKAL	EVSSEIYQW
ALLAYTLGV		IPAGRMASLL	EVSTAKLTAF
ALLDKLYAL		IPIAKKRL	EVTDHNLHEL
ALLDRIVSV		IPKRMVEL	EVTEGIVSTF
ALLDSAHLL		IPLDKRLAA	EVTGPHEAF
ALLEDEERVVRL		IPLKKREI	EVVAGIKEYF
ALLELLHEL		IQELGQNQY	EVYDSSQSHESF
ALLERGYSL		IQKDSLDQF	EVYHSSLASL
ALLGASIKL		IQKLHIRTV	EVYPFGIVGM
ALLGDLTKA		IQNLVQRL	EVYRLAIQSF
ALLGGLVNV		IQRKPNPL	FDIVIHRF
ALLGILQHV		IQRTPKIQVYS	FEKDPIKY
ALLGKIEKV		IQVGNRIKF	FGGHIRSV
ALLGRIPSA		IRKNIVSLL	FGLATKVEY
ALLKIEGVY		IRKQAQEKF	FHDDRDDGVDY
ALLKIEGVYA		ISALPEDKGVDLY	FHGLITHY
ALLNGEYLL		ITAKVATHL	FIKKRVGTHIR
ALLNVELEL		ITDILLSYKH	FIKPNKPVM
ALLPASAGV		ITTHHLMVY	FLALFLLHR
ALLPSSPTL		IVIGNDITY	FLAQMEAKY
ALLQQVHSA		IVVGEGTHF	FLEKRRAAL
ALLQRLEAL		IVYLHKFL	FLGLHSKL
ALLQRQHAL		KAARIAIEIY	FLGTPVQK
ALLRTVVSV		KAIRKFAV	FLHSHRVV
ALLSGIVSI		KALYDTFSAF	FLKAASNL
ALLSGLREA		KARVVLKY	FLKPGEKTY
ALLSRLEQI		KDASKITTY	FLNAENAQK
ALLTFMEQV		KDLNSQLEY	FLPDAFVTM
ALLTYLEQV		KEITFLEYY	FNGQKKVLYY
ALMADMVYV		KEKLYLREL	FNGRYHVI
ALMAHAMEEV		KETPLPVSL	FPAKRPRL
ALMDEVVKA		KGEFYVIEY	FPFERRQI
ALMDQVHHM		KGYSPTHREEEY	FPLEKKKKF
ALMEAIHSA		KIEVSFREL	FPRFSPVL
ALMEEILKL		KIFVGGLPY	FPRVKPAP
ALMGEHIHY		KIQNKKREL	FPTSHSVL
ALMMTIVNL		KKNLKKFRY	FPYVKKRI
ALMPPFTAF		KLFLDHKTL	FQHILRVL
ALMPTVLTF		KLKAETLAL	FQLGSKLVY
ALMPVLNQV		KLKKGMVF	FSASGELGNGNIK
ALNDCIYSV		KLKNDQQAKI	FSDVQFKMSHK
ALNDKGQVY		KLNVGKVLI	FTGHMGKL
ALNEEAGRLLL		KLPVKGFRSY	FVAPATGAH
ALNEEKVAY		KLSRVGRGTAY	FVSKAGKSNY
ALNEKLVNL		KMFHGIQDY	GAYKELVTF
ALNELLQHV		KMSTYLVAF	GEPLSPEKY
ALNEQIARL		KPHFRNTV	GEVNAADAF
ALNEQRVEF		KPLHPLLVV	GFGGGGIGGGGF
ALNGKLYIV		KPPISKKKAVL	GGGFGGGGF
ALNIATHVL		KPRLKSIF	GGGLGSGGSIRSSY
ALNPQNTVF		KPSLVIDYL	GGLGSGGSIRSSY
ALNSKATFY		KPTRLNVF	GIEQISKVY
ALNSKILSV		KPTTTVRLF	GIGGGGFGGFGSGG
ALNTIVTVY		KQKSPPAAV	GIRNSSVY
ALPDTLKVTY		KSNFFHFVL	GISTPEELGLDKV
ALPEIFTEL		KTFRQLVHL	GIYAYGFEK
ALPGHAESY		KTVVDLSEVY	GLARAKSV
ALPPGSVISY		KVGITPPCF	GLGPRSSPY
ALPPQQQHY		KVKQYKELY	GLGSGGSIRSSY
ALPPVLTTV		KYHQVVTL	GLKGSTEGSESY
ALQEACEAY		LAEQAERY	GLLRPTAA
ALQEASEAY		LARKVTSL	GLSEDTTEETLK
ALQEKVQAV		LASGRIIL	GLTSVINQK
ALQKFTEAY		LDRSKSYEL	GQKYMTAVV
ALRADENYY		LEEPGAGY	GSGFGYYY
ALRDNSTMGY		LGALPRRAL	GSGGYGGRSRY
ALRDQIPEL		LGLTERDVEL	GSIRSSYSRF
ALRDVRQQY		LGVTHFLIL	GSNKIKFVV
ALRDVSEEL		LHVKTESL	GSSSSSSYGSGRRF
ALREEVESF		LIDELHGLL	GTYENLIHVW
ALREKTSL		LIQKHKSI	GVGPAPAPHSL
ALREPGKAL		LKEKKEVV	GVIDVITKTW
ALRISDVHF		LKEQRVHL	GVMFFERAF
ALRKKLQVY		LKLKLHSF	GVNDKMAEY
ALRKSEIEY		LKPNTSVQF	GYDVIAQAQSGTGK
ALRKSEIEYY		LLDDPANAH	GYKKHIKHH
ALRLKQRL		LLDIHIFMK	GYLLLKSVY
ALRPGDPGF		LLIRKLPF	HAKFLNSL
ALRPSTSRSLY		LLKAHPKF	HEPKLKVDL
ALRTSIDAY		LLKDKTHL	HGLLRPTA
ALRVKTSL		LLKGIDRY	HIDESEMKK
ALSDGVHKI		LLKHKLKV	HLIKAQSQK
ALSDHHIYL		LLKHTNLL	HLRKLTVL
ALSDHHVYL		LLLDRSDLI	HPHFAKVM
ALSEKIVSV		LLLLLLLLL	HPKFSKKF
ALSELATAV		LLPAFGHVL	HQLVVRRDY
ALSEQILMV		LLRYPPFL	HSLLKRVV
ALSGHVSTV		LLSFKDAKL	HSSIQFSF
ALSGTLSGV		LLTKRILL	HSYSGVSSL
ALSKEGIVAL		LPARVKAI	HTVEDYQAI
ALSNLEVKL		LPDKKSII	HVNTKSLISW
ALSPNHRIY		LPKKSQVL	IDKEAVQKY
ALSQAVARY		LPRDRQAL	IDLTKRAGEL
ALSQDIPEI		LPRSREARL	IEKIGEGTY
ALSSLIHAL		LPRSVDVIL	IEKYLRRQL
ALTDVILCV		LPSKRVSI	IFGGHIRSVVY
ALTETGSVF		LPSYQEPHL	IFVKTLTGKTITL
ALTGYLHTI		LQHLSSGHF	IGASVDPAGV
ALTSVVVTL		LQKGESVKF	IGSLENHYL
ALVDCSVAL		LQRMHTTF	IGVEPENIIML
ALVDHLNVGV		LQRPTKEL	IGVSLAQFY
ALVDHVAEL		LQRVYSIDY	IICRALLAY
ALVKAGKVY		LSKSEHSLF	IIEPSLRQLAQKY
ALVQDLAKA		LSKSSTVLHTF	IIKSHQGL
ALVTDNAVY		LSPTRELAM	IILLKPIIK
ALVVQVAEA		LSRIRAQL	IINLFHLI
ALWDIETGQQTV		LTADSSHYL	IKDKQVKY
ALWDKLFNL		LTFNPSSAL	IKGVGRRY
ALWSVGGEVHV		LTPNQEYLF	IKKRFKVL
ALYASRLYL		LTRSEVVGY	IKKRFRQL
ALYDKTKRI		LVAFSTSSY	IKLGDYHFY
ALYDKTKRIFL		LVAPARRLL	ILDKKVEK
ALYHLAIKL		LVIKARKL	ILHAPGDDPMGY
ALYKKILKY		LVKKRALI	ILIIRRLH
ALYPNVVQV		MISDAIPELK	ILKDTEAVM
AMAASPHAV		MLGKKTVV	ILKKRALL
AMAFLGKMY		MLMPKKNRIAIYEL	ILNPGEYRV
AMFDHIPVGV		MPKPVRVV	ILPEDLEEL
AMFGKLMTI		MPVGPDAILRY	ILQRVIDY
AMGEKSFSV		MQHPGQLPVY	ILRDFQKL
AMIDETRNSLY		MQLEIKVAL	ILRKNQIL
AMIDGQSAF		MQRGQPLSPEKY	IMIEDEKAL
AMIDTGKAF		MQYPKVQKY	INAVKDVAK
AMIELVERL		MSNITVTY	IPAGRMASLL
AMIKGLQVL		NFLEKRAL	IPIAKKRL
AMKERNIQF		NIKALRTDY	IPKRMVEL
AMKKVFRVY		NLDHYSVL	IPLDKRLAA
AMKLGEEAF		NLKVLSVKF	IPLKKREI
AMKPKPLSV		NLLKEKEKL	IQELGQNQY
AMKPPGAQGSQSTY		NLLPPKRPI	IQKDSLDQF
AMLAVLHTV		NLPSKRVSI	IQKLHIRTV
AMMFPITQF		NRKKLSELL	IQNLVQRL
AMMGLAQIY		NTLNAMNSY	IQTSVNAL
AMMGLAQLY		NVKDLTQAW	IQVGNRIKF
AMMGSTHIY		PHHRVIEV	IRKNIVSLL
AMMHGGTGF		PKEKAQAL	IRKQAQEKF
AMNGHVPAV		PKLKVCAL	ISALPEDKGVDLY
AMNKRIHYY		PKSKFLAL	ISKAGIVTSL
AMNPTNTVF		PPRKPELL	ISLKDLQF
AMPPPPPQGV		PQKLSPVTY	ISPAGRELL
AMREENGLKY		PRGKGIRL	ISPLRSLIV
AMRIGAEVY		PRGSIPRSL	ISPSTIEEVF
AMRPGLEGY		PRPPHQPL	ITAGLIHWIL
AMRWFQQKY		PRVPTHTL	ITAKVATHL
AMYEHKIFV		PSRKVDAL	ITDILLSYKH
AMYPHIFYF		PSSKKSDGSGTY	ITIYSALIFI
AMYPIRSAY		PYLKPYAV	ITNILPFEK
AMYSRKAMY		QALARGLQSY	ITTHHLMVY
ANKLITVY		QFETKKLY	IVGGTVAGIVL
ANRLKTVL		QFTGIKKY	IVIGNDITY
APAGRKVGL		QHYAGKVLY	IVVGEGTHF
APAPKPEAA		QIESKAAY	IVYLHKFL
APAPRPSL		QITPKHNGLY	IYEETRGVLK
APAPRPSLL		QKEGKISY	IYHPNIDEK
APAPTAVVL		QKRKQLEL	KAAGFKDPLL
APAQRAQSL		QLTAAQQQQY	KAARIAIEIY
APASAAAAL		QLTEDITRY	KAESQLLEC
APDGSQRAVL		QNAVRLHY	KAIRKFAV
APDSQRLKL		QNHSRIVF	KALYDTFSAF
APEEHPVL		QNHYRAFL	KARVVLKY
APEFRRLGL		QPKPATAL	KDASKITTY
APFLRNVEL		QREGVSHY	KDIGFIKLD
APGPGRKEL		QRPAARAF	KDLNSQLEY
APGQRVGML		QTCLLDLEY	KEITFLEYY
APGVRAVEL		QVGLLESVY	KEKLYLREL
APHARNGLSL		QVKRQVLL	KETPLPVSL
APHLVGPHL		QVKVRDTY	KEVEKWKRL
APHWKRHQL		QVLGARGYSL	KFAAGKNGL
APILKRAL		QVLKSRGIEL	KFRHNIAY
APKPGGLSL		QWEETVTY	KGEFYVIEY
APKPRKVEL		RIKKVVSIY	KGFNKKDLEL
APKPRLNQL		RKTYPTVKI	KGYSPTHREEEY
APKRPPSAF		RLKEVLEY	KIASNPLER
APKSKPVL		RLPLQDVY	KIEVSFREL
APLLKRLSL		RLRRLITAY	KIFVGGLPY
APLQRSQSL		RNKVIIEY	KIQNKKREL
APMIKKIAF		RPKVVRSV	KIVKWDRDM
APNLKSQL		RPPEKFAL	KKNLKKFRY
APNQRRRLLL		RQAAAIILNIY	KLDEAVAEAHLGK
APNYRLKSL		RQKAIKACL	KLFLDHKTL
APREGISQEAL		RSPMPGAAY	KLGLDIEIA
APRGPGAEL		RSSYIRVL	KLKAETLAL
APRKGSFSAL		RVKIHFKV	KLKKGMVF
APRLGISL		RVSPSVSEF	KLKNDQQAKI
APRLMITHI		SAHSFTSSI	KLNVGKVLI
APRLPITGL		SAPHMHAY	KLPVKGFRSY
APRLQSEVAEL		SECVKSLSF	KLQNIKYPSA
APRPAGSYL		SFDMAWKII	KLSRVGRGTAY
APRPGLLSL		SFNEAMTQI	KMAAAGGGGGGGRY
APRTVALTAL		SGGSIRSSY	KMFHGIQDY
APRTVLLLL		SGSQRISSIY	KMSTYLVAF
APRTVVSGL		SGYHTGYYM	KNGVPAVGL
APRVPVQAL		SIGERFSPI	KNIQVSPEI
APSKPAASI		SIVKYKTAF	KPHFRNTV
APSMVHSSL		SKNKHVSL	KPLHPLLVV
APTPRIKAEL		SLFHDKEY	KPPISKKKAVL
APVLPHTAV		SLGVHLSFI	KPRLKSIF
APYGRITL		SPAHDNIAF	KPSLVIDYL
APYSRPKQL		SPESLRSKV	KPTTTVRLF
AQAAHQGTASQY		SPRFRAAL	KQIPRILGP
AQAAIVVY		SPRLDHTRAV	KQKSPPAAV
AQAASQHVF		SPSPTPEDIVTY	KSDQSRLDSELK
AQAELESRY		SQHQGGGGGELAY	KSNFFHFVL
AQAESLRY		SQRPTAEEL	KTAAFLLPIL
AQAFIHNSL		SSDSGSAEKR	KTFRQLVHL
AQAFIHNSLY		SSMEHLVQY	KTIDDLKNQ
AQAGWLQHDY		SVADERVDY	KTKYFQMLK
AQAISRFAY		SVALVNHVY	KTVVDLSEVY
AQAPAGTSF		SVKQYSGKFF	KVDIVAIND
AQAPAQSQF		SVNGKVLSK	KVGITPPCF
AQAPPTAQL		SVSGSQRISSIY	KVKQYKELY
AQAPVKLSL		SYIGGHEGL	KVNTLIRPD
AQAQLQKRY		SYLKRKRIF	KYDAFLASESLIK
AQAQSGTGKTATF		SYSSGGEDGY	KYHQVVTL
AQDEHLITF		TERDKGTQY	LAAVYKAL
AQDPSQLSF		TEVTDFAGQY	LAEQAERY
AQDSRGHIY		TFRKMFTI	LALGNVISAL
AQFEAAVAF		TIKFRHCSL	LARKVTSL
AQFEHTILL		TIKLKQLKA	LASGRIIL
AQFETKKLY		TIPKHRHLL	LASVSTVL
AQFGPLAQL		TLFVRDDGSSMSF	LDLEDIARL
AQFHPDGLIF		TLHGRAIL	LDLRQKVL
AQFKGTQSL		TLHHNWRYF	LDQKINEV
AQFLDLVNY		TLISLNHLI	LDRSKSYEL
AQFPGACGL		TLKIGDHKF	LEIMRNIHIF
AQFPLQPGKVATF		TLPFHSVIY	LEKEIDIY
AQFPNGPQF		TLPRLKTY	LEKKFRREI
AQFPSSGRF		TLPVHSTSY	LEQVEKSLF
AQFRVTEAL		TLRVRQVKV	LFGHENRV
AQGPAGEVY		TLSMRNTSV	LFSKLVKY
AQGPGLKEAF		TPATLFVVI	LFYNIATRR
AQGVPRYSY		TPDPNHGFY	LGVTHFLIL
AQHEGESVSY		TPKLKVPS	LIDELHGLL
AQHLFIQTF		TPKYRMIV	LIQKHKSI
AQHLFLQAF		TPLTKRSV	LISENENKNL
AQHLQAAVAF		TPRPLVGRL	LKEKIAKY
AQHLSQLLF		TQRISAAMY	LKHLIYYRF
AQHLTVSGF		TQSSISPQY	LKHLPQIF
AQHPSALRF		TRIIPRHLQL	LKPNTSVQF
AQHYTETAL		TSRLHRVL	LLADQAEAR
AQIEGVVPF		TSSLVPPYL	LLDDPANAH
AQIENKEAY		TTKGPNGVY	LLDIHIFMK
AQIFRPLKF		TTKHSISL	LLDQLDKDI
AQIISATAF		TTPTKIREY	LLIRKLPF
AQIKEMVEL		TVAVVALSV	LLKAHPKF
AQIKFLNTY		TVKAKTNVKL	LLKDKTHL
AQIKHLARL		TVPDLVQGKEY	LLKGIDRY
AQIKLREY		VAKIKRVIM	LLKHKLKV
AQIKTLSF		VAKSQLLSY	LLKHTNLL
AQIKVTKEL		VALEKVEEL	LLLDRSDLI
AQILDKATEY		VAPTIHVY	LLLEPYNKYRF
AQILKVIEAY		VASEFGNHY	LLLLLLLL
AQINELHLAY		VEKKVSVLF	LLLLLLLLL
AQINSVFNKY		VFDAIMNFK	LLLPGELAK
AQIRETETF		VFYDERIVV	LLPAFGHVL
AQIRYEGILY		VIEEHLGKF	LLRYPPFL
AQIVHAISY		VIKHAGVY	LLSFKDAKL
AQIVTRSVL		VIKVKTEA	LLTKRILL
AQKAVGKDNF		VKADRDESSPY	LLYEELYNK
AQKDQEIAF		VKPDVHVY	LMIEMDGTENK
AQKFATDGEGY		VKPKPRAL	LNGGERLVSY
AQKGGAAGF		VLFNFGKEKFEV	LNILHHLI
AQKGLQVDL		VLKDPDSNPY	LPARVKAI
AQKIDLPEY		VLKHSSTL	LPDKKSII
AQKIGIVGF		VLKKYIIY	LPFQRLVRE
AQKLLEQY		VLKTTTELF	LPKIKAIP
AQKLLSEAL		VLMQDSRLY	LPKKSQVL
AQKNHIPVF		VLNDERYQSF	LPRDRQAL
AQKPLPQAL		VLPGRVTAI	LPRSREARL
AQKRITQVF		VLQVFHSL	LPRSVDVIL
AQKSDIVQL		VLSDANLSRY	LPSKRVSI
AQKSISQHY		VLTGEEKAL	LQHLSSGHF
AQKSLSEY		VMRDVTISKSEY	LQKGESVKF
AQKSRLLGF		VPESGEHYEL	LQPGNKPSRL
AQKTAAVAL		VPKHPYAAM	LQRMHTTF
AQKVAISEF		VPPDLRTEL	LQRPTKEL
AQKVGAVAA		VPRPPHQPL	LQRVYSIDY
AQKVIYTLM		VPSLNVAKL	LRSGKSIRTV
AQKVSSQSF		VQKLSLVAV	LSHVTENLI
AQLAAAEKF		VSFLHTVLL	LSKSEHSLF
AQLGLGHSY		VTGPTATVY	LSKSSTVLHTF
AQLHPLSGY		VVAVSRTAF	LSMRNTSVM
AQLILKAISSY		VVRKSIARVL	LSPTRELAM
AQLLTGRKY		VYIPSKTDL	LSRIRAQL
AQLPEKVEY		YALEKEKV	LSYQIRGDF
AQLPKPTSTY		YFRKELEY	LTAAGKIEI
AQLRNLEAY		YIHVKPVA	LTADSSHYL
AQLSKQSSF		YINERNAKF	LTFNPSSAL
AQMKPIFSF		YISPDQLADLYK	LTPNQEYLF
AQMPTVHY		YLHAKNII	LTQESATYI
AQMPTVHYEF		YLVGRPVV	LTRSEVVGY
AQNASRNTF		YMFLRQRL	LTSVFRQFI
AQNAVRLHY		YMIGSEVGNY	LTVSSVKTL
AQNEDAVKSY		YPHIKRIA	LTYAELELI
AQNKPTGFGNF		YPPPHQVF	LVAFSTSSY
AQNLHNSY		YQVDGSKSF	LVAPARRLL
AQNLHNSYY		YSKRIAVAL	LVDPKSKEEA
AQNPANMSKY		YSRSLTRSY	LVIKARKL
AQNPSGETAF		YVEDGREIF	LVKKRALI
AQNSTPILY		YVKDIYAY	LVTDLTTY
AQNSVRLNY		YYINGKTGL	LVTHNGIVL
AQNTPRGNY			LYGNVEKV
AQPATAAAY			LYKDLKPVLD
AQPEISRAF			LYVFLHAIL
AQPEPSTGF			MERLSVDY
AQPETRVSY			MKKIRESY
AQPHHGVPY			MLGKKTVV
AQPKGVLLY			MLMPKKNRIA
AQPKPATAL			MLMPKKNRIAIYEL
AQPLNVGVAH			MPKPVRVV
AQPPVGAAY			MPVGPDAILRY
AQPPVSTEY			MQHPGQLPVY
AQQDLQSKF			MQLEIKVAL
AQQIQKVVM			MQRGQPLSPEKY
AQQKNLEGY			MQYPKVQKY
AQQPHIAGVF			MSNITVTY
AQQRYATSF			NFLEKRAL
AQQSIREKY			NIKALRTDY
AQQVVLSSY			NLDHYSVL
AQRALVEVL			NLKVLSVKF
AQRAPGGLSY			NLLKEKEKL
AQRASVAF			NLLPPKRPI
AQRDAQELY			NLPMHKMI
AQRDTTVISH			NLPSKRVSI
AQREDELTF			NLYTHCVKG
AQRELAAF			NRKKLSELL
AQRENLSAAF			NTLNAMNSY
AQREPLSSETQY			NTPYSKQFV
AQRFFAQKF			NVKDLTQAW
AQRGIGVAA			NVVGFPLNHF
AQRHVLTY			PALPFILRL
AQRIQNGSY			PEVQSSEEY
AQRKFGVVL			PLRKYAVKA
AQRKFRPY			PNIVGSEHY
AQRKTLSGF			PPRKPELL
AQRLKFRL			PQKLSPVTY
AQRLLEVTA			PRGKGIRL
AQRPDNPREF			PRGSIPRSL
AQRPNLIGL			PRVPTHTL
AQRPTATY			PSAPKKLKL
AQRPTEQEL			PSDDTKGFFD
AQRQDIAFAY			PSSKKSDGSGTY
AQRQEIRTAY			QALARGLQSY
AQRRPLAVL			QDIKLLENV
AQRSTETAL			QEATKEFQI
AQRSTETALY			QELVQQVL
AQRTALRAL			QGKSLYSY
AQRVLTQTA			QGRITKVL
AQRYLLQY			QHYAGKVLY
AQRYNELSY			QILEHVVK
AQSDFISAF			QIRTKLKNQ
AQSGTGKTATF			QISGLLELEF
AQSHLVTGY			QITPKHNGLY
AQSHVKISF			QKRKQLEL
AQSQGAITF			QLTAAQQQQY
AQSSIALHHQY			QLTEDITRY
AQTLVRIL			QNHSRIVF
AQTPAHIAAF			QNHYRAFL
AQTVGNTY			QPKIVKWDRDM
AQTVSSVF			QPKPATAL
AQVDGAAMF			QPLLQVIY
AQVLAELKEY			QSQKILQF
AQVLLQHVF			QTCLLDLEY
AQVSRRISF			QVGLLESVY
AQVVLYRSY			QVKRQVLL
AQVWMITRY			QVKVRDTY
AQWEETVTY			QVLGARGYSL
AQYAQRASVAF			QVLKSRGIEL
AQYDQASTKY			QWEETVTY
AQYEDIAQK			RAKASLNGADIY
AQYEDIAQKS			RGHLAKIY
AQYEEIAQR			RIKKVVSIY
AQYEHDLEV			RLIDLHSPSEIVK
AQYKARVAL			RLKEVLEY
AQYKEISKF			RLRRLITAY
AQYKSLIGVEY			RNKLKYLA
AQYLINARL			RNKVIIEY
AQYLINVRL			RPKVVRSV
AQYLPKEQY			RPPEKFAL
AQYREVAAF			RQAAAIILNIY
AQYRISMAAY			RQKAIKACL
ARAPGTRTL			RQKDYFIAT
ARIQRRISI			RSPMPGAAY
ARSDKPIFTL			RSQLGDRL
ASAAPHTSF			RSSYIRVL
ASAVGLTAY			RTAIHEVM
ASDAAPLQY			RVFDHKQGTYGGYF
ASDKETYELRY			RVKIHFKV
ASDMLQLEY			RVRFATHAA
ASDRNIVLY			RVSPSVSEF
ASDSIVLFY			RYLKYLTKK
ASDYFDQLY			SAHSFTSSI
ASEASRLAHY			SAPHMHAY
ASEDSVLLY			SAQGSDVSLTA
ASEFPGAQHY			SAQGSESHSL
ASETGFLTY			SECVKSLSF
ASFDGRISVY			SENRIGEF
ASGGTFSSY			SFDMAWKII
ASIEEKVAY			SFEDLASIS
ASKEEATTF			SFNEAMTQI
ASKERSGVSL			SGGSGGYGGRSRY
ASKLVETMY			SGGSIRSSY
ASKLVPVGY			SGGYGSRRF
ASKSNVTSF			SGRTVILY
ASKYLHVGY			SGSQRISSIY
ASNPRQAAY			SGYGSGFGYYY
ASRLLTTAL			SGYHTGYYM
ASRSLEVSY			SIDDIGGALSK
ASSPLITVF			SIGERFSPI
ASSPPHLQF			SIVKYKTAF
ATADYICKV			SKNKHVSL
ATDDITELY			SLFHDKEY
ATDFDVLSY			SLGKAASKFEV
ATDIPCLLY			SLGVHLSFI
ATDISRQNEY			SLKAIVFKQ
ATDLDVANFY			SPAHDNIAF
ATDLTREVY			SPRFRAAL
ATDMPVKNQY			SQHQGGGGGELAY
ATDRWYDEY			SQRPTAEEL
ATDVAKGMHY			SSDSGSAEKR
ATDYTFAMY			SSGPYGGGGQYFAK
ATEDPWKTNY			SSMEHLVQY
ATEFIMNEY			SSNGGVVKGFK
ATELQSMMY			SSSSSSYGSGRRF
ATELTHEDY			STGGAPTFNVTVTK
ATESSNQEY			SVADERVDY
ATESVSLYY			SVALVNHVY
ATESVSLYYY			SVKQYSGKFF
ATETQPIVY			SVNGKVLSK
ATEYKNEEY			SVSEHQPTTW
ATGPPNTSY			SVSGSQRISSIY
ATIDRDTAF			SVYSIVPQSW
ATIGELAQV			SYIGGHEGL
ATIQRIPEV			SYLKRKRIF
ATKKENLAY			TAAKHLFF
ATNPESKVFY			TERDKGTQY
ATPDIKSHY			TFRKMFTI
ATSKVALVY			TIAPALVSK
AVAEPVVSY			TIILHFHI
AVAGARDTY			TIIQNPTDQQK
AVAGMKMSY			TIKFRHCSL
AVAKPFITY			TIKLKQLK
AVAPFFKSY			TIKLKQLKA
AVAPPGCSH			TIPKHRHLL
AVAPPSTSA			TLACYKGHL
AVAPVASAL			TLFVRDDGSSMSF
AVASFRSKAY			TLHGRAIL
AVAVGHRVY			TLHHNWRYF
AVDPNRAVPL			TLHNLYLI
AVDPRFLAY			TLISLNHLI
AVDPTSGQLY			TLKIGDHKF
AVFGLGNSAY			TLKVELTI
AVFNHTEDY			TLLAQTLAK
AVGPRVFQY			TLLESEREARRL
AVHDITVAY			TLPFHSVIY
AVHPGNMMY			TLPLHTSI
AVIAHDFLAF			TLPRLKTY
AVIAHQDSY			TLPVHSTSY
AVIAPKSSY			TLRVRQVKV
AVIEANIRSY			TLSDYNIQK
AVIGDVIRVY			TLSMRNTSV
AVIKIQSSY			TLVVRAGLSI
AVIKSNHSY			TPATLFVVI
AVILPPLSPY			TPAVRTVPQ
AVISLQSAY			TPDPNHGFY
AVISSVAHY			TPKLKVPS
AVIVLQSAY			TPKYRMIV
AVKAELRQY			TPLTKRSV
AVKAIIYQY			TQRISAAMY
AVKFPEITY			TQSSISPQY
AVKIKKTL			TSRLHRVL
AVKQRGISL			TSSLVPPYL
AVKRKIQAL			TTKGPNGVY
AVKRKIQVL			TTKHSISL
AVKTAETGY			TTPTKIREY
AVKVSPVSY			TTPVYTTL
AVMEQIPEI			TVAVVALSV
AVMLHSFTL			TVDNFVALATGEK
AVNEAIKSY			TVFEITELQ
AVNGHTNSF			TVGNNKTL
AVNKVIKSY			TVKAKTNVKL
AVNSLISKY			TVPDLVQGKEY
AVQRLKVAL			TVPEIEKV
AVRDHNVEF			TVPGCDKRF
AVRDISEASVF			TVQMAENFV
AVRDYEKVY			TVQVTSTAV
AVRGQQSAF			TVSSNVGFYGL
AVRKPAISL			TVTLTVAV
AVRLITSSL			TVYSLCHPCHI
AVRPFGCSF			TVYTGIDHHW
AVRPGLPAY			TYVPKAFDEKLF
AVRPKVLM			VAKIKRVIM
AVRSGIVEY			VAKSQLLSY
AVRTTGNVY			VALEKVEEL
AVSAFGAEF			VAPTIHVY
AVSAVVHEY			VASEFGNHY
AVSPLARSY			VEKKVSVLF
AVSQIVTVY			VERVKDVL
AVTAASTSY			VFDAIMNFK
AVTGILVQL			VFYDERIVV
AVVGIGLVY			VGQPAVHL
AVVHRFESF			VGYGTDSASGMDY
AVVQTVKASY			VIEEHLGKF
AVYGGSFSGY			VIKATFAYI
AVYKEAQYY			VIKHAGVY
AVYKVSEY			VIKVKTEA
AVYPQATQTY			VKADRDESSPY
AVYPVRSAY			VKDSRTVY
AYLPVNESF			VKPDVHVY
AYSSYVHQY			VKRVTHLL
AYVHMVTHF			VLDELKNMK
CTDGYVLVY			VLEGMEVVR
DAFKRYLL			VLFKGDFRIT
DAFLRHKM			VLFNFGKEKFEV
DAFPKRIL			VLGGKAFLEHL
DAHLRPTSL			VLHYKHQNQ
DAIKKFVV			VLKDPDSNPY
DAISKSEL			VLKHSSTL
DAKGHGVL			VLKKYIIY
DAKHKYLI			VLKTTTELF
DAKIKNII			VLLPDLAAK
DAKIRIFDL			VLMQDSRLY
DAKKRINL			VLNDERYQSF
DAKKRLSV			VLPGRVTAI
DAKQKWLL			VLPHHSEGACVY
DAKQKWLLL			VLQVFHSL
DAKQRLSAA			VLSDANLSRY
DAKRLIAV			VLSGKVSADNTV
DAKSKIRAL			VLTGEEKAL
DAKWRVRL			VMRDVTISKSEY
DALKKMLL			VMSVGFLL
DALLKRTM			VPKHPYAAM
DALRKIRAV			VPNLKELR
DALVHARL			VPPDLRTEL
DAMKRVEEI			VPRPPHQPL
DAPAHHLF			VPSLNVAKL
DAQLRRTL			VQKLSLVAV
DAREKISL			VQVEYKGETK
DARQKIGL			VSFLHTVLL
DAVERHAL			VTGPTATVY
DAVKPGVRY			VTITGSAASI
DAVVKHVL			VTLTQKIIV
DAYIRIVL			VVAFHSPY
DAYTKKEL			VVATDISTH
DFDMTLSRF			VVAVSRTAF
DFDVAVVTF			VVKDYAFVHM
DFHRKFYSI			VVLEGGIDPILR
DFKDKIVL			VVSTQTALA
DFKDKYESL			VYIPSKTDL
DFKHKSAL			YAERVGAGAPVYL
DFKIKTVEL			YALEKEKV
DFKIRTIEL			YEDIAQKS
DFKIRTVEI			YEGKNVLL
DFKKKEEL			YENEVALRQ
DFKSKNVL			YFRKELEY
DFLLKPEL			YIHSANVL
DFREKIIAI			YIHVKPVA
DGKLKVTL			YINERNAKF
DGKQHIVL			YLAEFATGNDRK
DGKTKLIL			YLAEVATGEK
DGKYSQVL			YLHAKNII
DGNIKTAL			YLLQRHEK
DGRRKIAF			YLVGRPVV
DGYLKTSAL			YMFLRQRL
DIADNFEAF			YMIGSEVGNY
DIDANGIL			YPHIKRIA
DIFDGSILSL			YPLRKYAVKA
DIHDKFAEY			YPPPHQVF
DIHHKVLSL			YQVDGSKSF
DIHKKIAL			YSKRIAVAL
DIHKRIAL			YSRSLTRSY
DIHLHTEAL			YSVDIPLDK
DIHTKTRL			YVDIAIPCNNKG
DIHVHKQV			YVEDGREIF
DIIAKNSL			YVKDIYAY
DIIERHNTM			YYINGKTGL
DIIGKISL
DIIIKREM
DIIKKFEV
DIIKKPIAL
DIISRIPKI
DIITDVATF
DIIYKKIAL
DIKAANVL
DIKAKAQL
DIKARALQV
DIKIRQDSV
DIKIRVNKF
DIKIVKKL
DIKKGHVL
DIKKGNTL
DIKKIFEF
DIKKIIMGL
DIKKSVKL
DIKKTNESL
DIKLKDIEHAL
DIKLKLTHL
DIKQKDMEL
DIKRKDFL
DIKRVYSL
DIKSHYAF
DIKSKIRAL
DIKSKTYSL
DIKVKEEQL
DIKVKEQSL
DILKRLYEL
DILPKKIL
DILRRVLVL
DIMKRNRAI
DIMQKESL
DIPERILTY
DIRAKEKEL
DIRAKKRVL
DIRKKRLQL
DIRKKVSL
DIRNHVNF
DIRPKISL
DIRQKALKL
DIRRKLLML
DISKRIQSL
DITTKHML
DIVNAIMEL
DIWKKFEL
DIYNFPIHAF
DIYSKKTL
DLAAREHVL
DLAARNVL
DLAEHHMF
DLAKKEAL
DLDSRVLYY
DLEERKNSL
DLERKVESL
DLFRRVRSI
DLGKKIAL
DLGKKKLL
DLHARIERI
DLHEKDFSL
DLHKKPFL
DLHLKGQAV
DLHRKVSV
DLIEHFSQF
DLIEKLLNY
DLIEKNLTL
DLIGHIVEF
DLIGKLTSL
DLIIKGISV
DLIKHQRI
DLIKKSLL
DLIKKVHV
DLIKRARL
DLISRDYSL
DLISRTAV
DLISRTAVV
DLITRQKQL
DLKAASKL
DLKAKSASI
DLKAQLREL
DLKATQAL
DLKEHASSL
DLKEKKEVV
DLKEKVSL
DLKEKVSLL
DLKERFAKI
DLKERTVL
DLKERYYHI
DLKGKPVAV
DLKGRQPL
DLKHAHEL
DLKHTGAVL
DLKIKRSKL
DLKKITNSL
DLKKRLERI
DLKKRLHAA
DLKLAKSL
DLKLANKL
DLKLRKFVF
DLKNKNLL
DLKPRNIFL
DLKPSNLL
DLKQKVENL
DLKRATEL
DLKRHIISV
DLKRKKLV
DLKRKMIL
DLKRKPADL
DLKRQNAVL
DLKRRILRV
DLKSRNVVI
DLKTKVLVL
DLKVKLTEV
DLKVKRIT
DLKYKKLF
DLLEKSFSL
DLLIRTHM
DLLKKLEL
DLLKKMVL
DLLPKREL
DLLQKHTL
DLLRKVGAL
DLLRREREL
DLLSRHVI
DLLTKERL
DLLTRHKL
DLLTRHKLL
DLLYRRTL
DLMEKRRTL
DLMLRDTL
DLMPKTIM
DLMRRQEEL
DLMSKKIHL
DLMTKSDI
DLNEKARAL
DLNIRVERL
DLNKKVEL
DLNKRVQDL
DLNRKEVL
DLNSKSKL
DLPDHLLSY
DLPEHAVL
DLPQRKSSL
DLQARITSL
DLQKKPLL
DLQKRLLAL
DLQSHHEL
DLQTKSAL
DLREKLKSM
DLREKLLM
DLRGHVEL
DLRGRTAL
DLRHKLNL
DLRIKNII
DLRIKSQEL
DLRIKTSDV
DLRKAAVL
DLRKKLFRI
DLRKLAVNM
DLRKLGSSL
DLRKYVTTM
DLRLKVSEM
DLRNVKKL
DLRSKAKI
DLRSKAKIAF
DLRSKLTSL
DLRTKATI
DLRTKATIEL
DLRTKGFSL
DLRTQVEL
DLRTRVVL
DLRTRYTAL
DLRVKGIL
DLRVKKNL
DLRYKLSL
DLSPRVTAV
DLSSKTAL
DLVKKYIL
DLVVKKEL
DLYRKVML
DMALKSLSL
DMAPKYIL
DMASRVQL
DMDKVLLKY
DMEQRHVL
DMITRRSL
DMKAANVL
DMKIKVTDL
DMKKAIACL
DMKPKHLL
DMKRHRIQF
DMKRLIMVL
DMKSKVVV
DMKSKVVVT
DMKSRLSSL
DMKTKYFF
DMKTKYFFF
DMLKRKAEL
DMLLKIKAV
DMLRKSTNL
DMLVKVNAL
DMRIKVMI
DMRSKTVL
DMYLKDKL
DMYNRMTSA
DMYSHYVL
DNKRRILSV
DPFRKRLL
DPHVKTNL
DPIKKKDL
DPKHKTLAL
DPKVKAAF
DPLKKELL
DPLKKHTL
DPLQKEEL
DPMKARVVL
DPNFKNRL
DPPLKFMSV
DPPLKRSL
DPRIKAIAA
DPSAKAVL
DPVKPPGSSL
DPVRKEVSV
DPYKKAVAM
DPYLKPYAV
DPYVKKLL
DQKDHAVF
DRLLRIRAL
DRNIRYVAL
DSDFRKDDFY
DSDLRNDSY
DSDMQTLVY
DSDRGLQEGY
DSDYHQEAY
DSESSGVLY
DSFSDLYSSY
DSKIRSKAL
DSKLKVKL
DSLIKATI
DSQRVLYIRY
DSRLHVIF
DSVSGSQRISSIY
DSYSSSRSDLY
DTADQVIASF
DTAVRHVL
DTDEYVLKY
DTDHYFLRY
DTDISLIRY
DTDPSIYR
DTDSQRLAY
DTDYRSMEY
DTEKELQALY
DTIRRFQSV
DTKPGLYTAY
DTKSKVTL
DTMDHYRTF
DTMKKFKSL
DTRLKASL
DTSDIVHIW
DTSRPLGDSMY
DTVKKIESF
DTVSRLEVF
DTYPEESRSY
DVANKIGII
DVDPETLSY
DVHKKYNAL
DVHRRFLQL
DVIDNIMRL
DVIERVIQY
DVIHKHDL
DVIIKNNL
DVIKKRAL
DVIMKSQL
DVIQKGSSL
DVIQKNKL
DVIQRKREL
DVIRLIMQY
DVISSIRQL
DVKAKLHEL
DVKDYIQEY
DVKGRIYQL
DVKNKVTAV
DVKPFVPRF
DVKQRLKAA
DVKSKTEAL
DVKTSREL
DVLHKKAL
DVLNKKYSL
DVMIRKEEL
DVMRSFTNF
DVPKRHSL
DVQKKLMSL
DVQLRLNSI
DVRHKVHL
DVRKRVQDL
DVRLKVLL
DVRVKAVL
DVRVKVERL
DVSPVVSTY
DVTQTVSSF
DVVDSEALQVY
DVVKKIESF
DVVKRLLSL
DYDPLVVKL
EAAIRSVEL
EAAKRFIL
EAAQKNMAL
EAFHVGISHY
EAFIKIKM
EAFLKHIL
EAFLRHKM
EAFTEMMEAY
EAFVRAFL
EAFVREVL
EAFVRHIL
EAHAKVRL
EAHARIHL
EAHLKTIL
EAIEQILKY
EAKEHRVSL
EAKEKIYL
EAKESGPTTY
EAKIKALL
EAKKIERL
EAKKRIIKL
EAKKRLEL
EAKQRLQQL
EAKRKEFL
EAKVKDLL
EAKVRYVKL
EALARNLL
EALIRTVF
EALKKLIL
EALLKRKL
EALPKQSV
EALRKMGL
EALSKLKAL
EALVRTVAL
EALVRTVL
EAMLRKIL
EAMLRNKEL
EANKKLKL
EARLKAAI
EARPRPLSL
EATLRHKL
EAVDNLSAF
EAVIKHSL
EAVKQYSSY
EAVQAISMF
EAVSKTAL
EAWKKIQL
EAYLKAML
EAYPLPGVTY
EAYRVKRL
EAYSAKIALF
EEKLKLVAL
EERADLIAY
EFDNAGAMM
EFKTKYKL
EFSRKHTL
EGFDRSTSL
EGFLKAQAL
EGHSKTIL
EGHTKPIL
EGKIKYDAI
EGKPRILSL
EGKVRVKL
EGLIKHIL
EGLKRSAL
EGRIRGAAL
EGYGRYLDL
EGYIKKLL
EIAGHIMEF
EIAKKTQAL
EIDKNDHLY
EIEKLKLEI
EIFDGNVAHI
EIFLKKAL
EIFPLETPAF
EIGSTEITF
EIGTKTTL
EIHFKVKM
EIHIQIGQF
EIHRKLQAV
EIIKHMAKL
EIIKIIGKY
EIINKTILSF
EIIPMFSNL
EIIRKYVL
EIITPYRSF
EIKDVFAVY
EIKEITVSF
EIKEKFKV
EIKEKLLQL
EIKEKTGL
EIKERIERV
EIKETLLSF
EIKEVILEF
EIKGSESATY
EIKKRFKMV
EIKKRFRQL
EIKKRGIRV
EIKKTVVL
EIKRINKEL
EIKRKFAGL
EIKRNIMAL
EIKSKLASL
EIKSKMLAL
EIKTKIKEL
EIKVKLIEA
EIKVKSIL
EILEKKLSL
EILHEIAVL
EILKKRAL
EILRKRQL
EIMREGSAF
EIPTNIPGL
EIQGKKAAL
EIREKLAKM
EIREKLIRL
EIRGKVLAL
EIRIRVVQM
EIRKKVLKI
EIRKVVQSL
EIRLKIVGT
EIRQKNLSL
EIRQQIPVF
EISQKTVL
EIVGTLLGF
EIVKEVSTY
EIVKKYTQF
EIVKQITSI
EIVPFRVAAY
EIVTTIPTI
EIYRKFVSL
EKKIKVIL
EKKKKFLL
EKLLHNVL
ELAKHHVL
ELAKQITSY
ELAKQVIEY
ELALKATL
ELALRNEL
ELAQRVAAL
ELASKKSL
ELDARHDKY
ELDPNNAVYY
ELDPTNMTY
ELDVKHAL
ELDVRITAL
ELEKKLVAI
ELERLTSLY
ELERSLSKL
ELFHKDIEAF
ELFKKRAL
ELFLRFISL
ELFLRRISL
ELFQKAKSL
ELFQKHKL
ELFQKKVV
ELGARVRAL
ELGIKHSL
ELGIRHVL
ELGKRVQAL
ELHEKFDRL
ELHKKLLSV
ELHQRREQL
ELIAKIPNF
ELIERIPEL
ELIKKHLL
ELIKKNKF
ELIKRAESL
ELIPEYLNF
ELIQAKVGSF
ELIQKAKL
ELIREYLEF
ELIRKIEAY
ELIRSMTAF
ELITKAVAA
ELKDFFQSY
ELKEFFMSF
ELKEGFVEY
ELKEKAKI
ELKEKFLRV
ELKEKIVL
ELKEKLRSI
ELKEKYISL
ELKERARVL
ELKERIREY
ELKFKTGL
ELKGHNTL
ELKGKKVEL
ELKGRITL
ELKHHHVTL
ELKIAYQL
ELKIKRSL
ELKIKRSLF
ELKKKVSDL
ELKKKYGI
ELKKRAYL
ELKKRLETV
ELKKRQELL
ELKKSKVL
ELKKTYVL
ELKKVVAL
ELKLKEIQL
ELKLQVKAF
ELKLSVVSL
ELKNKVETF
ELKPKVKKL
ELKPQKSVV
ELKQDISSF
ELKQRARYL
ELKQRNGAL
ELKQSRQL
ELKRIAREL
ELKRKFEQL
ELKRKFEQM
ELKRKLLI
ELKRKLNIL
ELKRLASEI
ELKRRLGL
ELKRRYTII
ELKRSFFAL
ELKRSVAL
ELKSKNLSL
ELLEKHGL
ELLEKIVL
ELLIRKLPF
ELLKHKFIL
ELLKKEKI
ELLKKSDL
ELLKKSISV
ELLKRKEAL
ELLKRSEKL
ELLKRTAL
ELLLKRTV
ELLRKERL
ELLRKERSL
ELLRRLQQI
ELLTRKLEM
ELMGLKQVY
ELMTHHVHTY
ELMYGGVSSY
ELNERVAAL
ELNGHHTL
ELNKRGRVL
ELNPKILAL
ELNPRIGTF
ELNQKSATL
ELNVRKVTL
ELPKKREL
ELPPKVSVF
ELQEKFLSL
ELQKRFIL
ELQPRSISV
ELQRRCNTL
ELQSRLAAL
ELRAHKAVL
ELRARGLEV
ELRDKNESL
ELRGKVREL
ELRIKENEL
ELRKATEAL
ELRKISQAL
ELRKKHYEL
ELRKKLSQL
ELRKKLWL
ELRKKVEVL
ELRKRKLL
ELRLKPQLL
ELRLKYYGL
ELRNKVNRL
ELRPRGRSL
ELRRKIQEL
ELRRKYTEL
ELRRQVDQL
ELRRTLQSL
ELRSRIREL
ELRTKVKSL
ELRYKPDL
ELSDVLIYL
ELVERLQSY
ELVKKHVL
ELVKKYSL
ELVKRILNF
ELVKRKQEL
ELYERAREL
ELYGNTFQLY
ELYKKVLL
ELYKRLEKL
ELYQRAKKL
EMATRAAL
EMDAALHYY
EMILKVVM
EMKSRILVI
EMLIRVNM
EMLKKFRNA
EMLTKKSTL
EMMKVVQVY
EMNGRIVAT
EMRHLISSL
EMTLKSAL
EMVKKLYSL
ENKIKVVAL
ENKIRSTL
ENRYKSLL
EPATHNAL
EPIEKKVV
EPKLAFVI
EPKLKVDL
EPKLKYERL
EPKPKPQL
EPKQKVDL
EPLGKLTSL
EPLVRQVL
EPPVKPLL
EPQAKNISV
EPQAKPQL
EPRHGGLTL
EPRPGAGSL
EPRPTGMSL
EPRQTTSNL
EPTLKTVL
EPYTKKEL
EPYTKQQL
EQFHGLGSMY
EQHARNDPL
EQIDLLQQY
EQIKKTEL
EQILATAVY
EQIYPVNAISF
EQKELQALY
EQNALREVY
EQRATLTY
EQRESGFSY
EQRKIVEF
EQRKKIETL
EQRLILQY
EQRLLVTEL
EQRNLQVEY
EQRSGDITY
EQRTKYRSL
EQSIKSVL
EQVEERLSF
EQYESFVKF
ERIMKAQAL
ERKERLESL
ERLIKHAV
ERLIKKLSM
ERLIRTIAA
ERLLKHKL
ERPIRIVAL
ERPIRQIL
ERYFHHVL
ESALRKQSL
ESAPVHNSF
ESDEVELSY
ESDINSVRY
ESDSRQIFY
ESEPGRGAQY
ESHVHSLL
ESKIRVLL
ESKLKTAL
ESKPKVPL
ESKSKLIAL
ESLKKNQL
ESRIKATV
ESTLHLVL
ETADTLMGLRY
ETAGRYITY
ETDEKDFYLYY
ETDEQRLRDEY
ETDHINQIGY
ETDIVVDHY
ETDKNGFLQY
ETDLLDIRSEY
ETDLRNHFY
ETDNMFNRY
ETDPDAQAKAY
ETDRGMSAEY
ETDSFKLAY
ETEEDKFLLLY
ETEKDFSRY
ETEKMIEKY
ETEREYFNRY
ETERFRELLLY
ETERIVTTY
ETERTRNLY
ETFDAGLQAF
ETFKEQGNAY
ETIARLQAL
ETIDRFNNY
ETIERLQQL
ETIERLRSL
ETIESINQL
ETIETINQL
ETIHPRKSY
ETIPKAVSF
ETIQHTEAF
ETIRNIPHL
ETITKFLQL
ETKAKVLL
ETKEVYRHF
ETKLRKEEL
ETKQFFLQF
ETKSRFTEY
ETLKKVQAL
ETLLGTMQSY
ETMREFLEL
ETNTVVQTY
ETPRGLRTF
ETQTKYQSY
ETRKIVREF
ETRPAGDGTF
ETTDSILSHF
ETTVKLLEF
ETVGKFIQY
ETVSGLKGY
EVAALIRSL
EVADELVSEF
EVADRLFSSF
EVAEAITQF
EVAEKAGTF
EVAEKYLDY
EVAEVKISHF
EVAGHLRTY
EVAKKLCSF
EVAPAGASY
EVAPSFSSV
EVAPVISSAY
EVAQHLAATY
EVASALRSF
EVASNMARF
EVATRMQSF
EVFDKDLSKL
EVFETIIHSY
EVFMHVSTAY
EVFPLAMNY
EVFPLKVFGY
EVFPRLYHL
EVFQTKIQEF
EVFSFKMVSY
EVFTGGIGSY
EVFTGGISSY
EVHPPPTTTY
EVIAKNNSF
EVIALLHSL
EVIDLMIKEY
EVIDVVRTM
EVIENRMAVL
EVIERLIKSY
EVIETLLSL
EVIFKVAL
EVIFSLETY
EVIGKITAL
EVIGLLGGRY
EVIHGIFKAY
EVIKELAQI
EVIKEVQEF
EVIKNFIQY
EVINRIQKL
EVINRSMDTY
EVIPGYEEL
EVIPLVQTF
EVIPPMKEF
EVIPPYYSY
EVIPTHTVY
EVIQALPKL
EVIQEIKSF
EVIQHRFESL
EVIQTLVEI
EVIRTLPSL
EVISHIGKL
EVISKLYAV
EVISKTPTL
EVISQHLVSY
EVISVLQKY
EVKEDIAKL
EVKEEVKKF
EVKERVTL
EVKKEVAFF
EVKKIYKL
EVKKPGESL
EVKKTLQQF
EVKLKVDSF
EVKLRQQL
EVKPHALEL
EVKPKVEAI
EVKQKLQEF
EVKRKELL
EVKRLQKSL
EVKVQTAAL
EVLDHMGTF
EVLDKRYNVY
EVLDNLLAF
EVLKKVKTL
EVLNKHSL
EVLPKMMAF
EVLQRGEAL
EVMEIMSRF
EVMGRLMEI
EVMKRIQSL
EVMKYITSL
EVMPKICRL
EVNGLISMY
EVNTEKLTAF
EVPKELLEF
EVPKPFPTHY
EVPRQVVEY
EVPTQLVSY
EVQDSYEAY
EVRGGGLTRY
EVRKKPVF
EVRKKTLQL
EVRQGLKAY
EVRQRALAL
EVRTGGMAF
EVSDRISSL
EVSKIVQTY
EVSVKHTL
EVTEFISKL
EVTEIISQF
EVTELLARY
EVTQEFTQY
EVVAFIQHF
EVVAGIKEY
EVVAKVMEL
EVVDFSSHY
EVVDKKIEEF
EVVDSMVQHF
EVVEKYEIY
EVVENLLNY
EVVERLLSV
EVVERVLTF
EVVGKIRSL
EVVGPEGMEKF
EVVHKIIEL
EVVNKDVLDVY
EVVNLFLHF
EVVRETGEY
EVVSLFLHF
EVVTTIPTI
EVYAGSHQY
EVYEGEVTEL
EVYHKSMTL
EVYKRAKAL
EVYTEEDAASY
EYDNAIITM
FAADHNYL
FAALHGPAL
FADDMYSLY
FADFERHFL
FAEHNDLQY
FAFEHSEEY
FAGDDAPRA
FAHGIHEL
FAHTNVESL
FAIDKTIAY
FAIDPHLLLSV
FAIPMIHAV
FAKKKTLL
FAKNMYEL
FAKRQQQL
FALKRNVL
FAMPYFIQV
FANLPNQVY
FASHVSPEV
FAYDGKDYL
FAYDGKDYLTL
FEDENFILK
FERINTVQY
FERKGLIDY
FERKNITEY
FFDAQEVLL
FFDATDRVSF
FFDDPMLL
FFDEVVKQM
FFDHSGTL
FFDHSGTLV
FFDNISSEL
FFDPHQSTF
FFDPSLLHL
FFDPSLLHLL
FFDSSVEL
FFDTNTSVL
FFEVSPVSF
FGKEKFEV
FGKLIDLAY
FGKLRNIEL
FGKSKHLL
FGLARAFGV
FGLARAFSL
FGLARAKSV
FGLARIYSF
FGLVRQGL
FGNPRKSKL
FGQLHKVL
FHDPDLVEI
FIADLVVGL
FIAPTGHSL
FIAQKILAL
FIDDANYSV
FIDEYVETV
FIDKVRFL
FIFEKKLAQA
FIFQKVGKL
FIFREGDGVYY
FIFSDTHEL
FIINGIEKV
FIIQGLRSV
FIISRTQAL
FIKESGIQF
FIKIKMAF
FIKLHQDL
FIKPLSNAY
FIKSKQERL
FIKTTVKEL
FILKKLDSI
FILKKPKL
FILPHISTA
FILPKEIAV
FILPYIHKA
FIMDRAQAL
FIMEGTLTRV
FIMGKTIEF
FINEKKYHL
FINSRIITV
FIRDGELQY
FIREKGKSV
FIRGNNVLY
FIRPVDPEY
FISEFEHRV
FIVGQTEKY
FIYHGEVPQA
FIYNRVVL
FLADIVQKL
FLADNHHQV
FLADPSAFVAA
FLAEDALNTV
FLAEHPNVTL
FLAFILHRL
FLAGAVTSV
FLAKLIAQA
FLALLAGAHA
FLANIGTSV
FLAQRAVEL
FLASESLIKQI
FLDASGAKLDY
FLDDFESKY
FLDDGHTFNY
FLDDVVHSL
FLDEKTHEL
FLDELAQKL
FLDENVHFA
FLDENVHFF
FLDEPTNHL
FLDESRSTQY
FLDESRSTQYM
FLDEYIFLA
FLDGHDLQL
FLDGIYVSEK
FLDGNELTL
FLDGTFSKY
FLDHIIASV
FLDHKTLYY
FLDIHNIHV
FLDITNPKA
FLDKNDHSL
FLDKQGFYV
FLDLTEQEF
FLDNACHQL
FLDNERHEV
FLDPNNIPKA
FLDPRQPSY
FLDQHGHNL
FLDSEVSEL
FLDSKGLEY
FLDSRHLDHY
FLDSTGSRLDY
FLDSTSPLL
FLDTDTICY
FLEETNCLY
FLEKLLPPV
FLFDEEMEQM
FLFDGSPTY
FLFDGSPTYV
FLFDHLLTL
FLFDRPMHV
FLFEPVVKA
FLFGEVHKA
FLFLDRTYV
FLFNKVVNL
FLFNTENKL
FLFQEPRSI
FLFQKVGKL
FLGEINDRL
FLGEKIASV
FLGPLHPSF
FLGTFILKV
FLHDEKEGIYI
FLHDGLIRV
FLHDGQEYTL
FLHDNMVEI
FLHEATARL
FLHEATVRL
FLHEHKIVY
FLHQKHQL
FLHTKNKL
FLIDLKTRY
FLIDRSPEY
FLIGPKLYEA
FLIKRNKQTY
FLIPIYHQV
FLIRESETL
FLIRKRIHL
FLKDLVASV
FLKEKEKL
FLKEKLAGL
FLKGFLTEV
FLKKKLHL
FLKKSGKL
FLKKVKTL
FLKNELDNV
FLKPDDIQY
FLKRKEEEL
FLKSLGVHY
FLLALEPEL
FLLDFHSHL
FLLDGFPRTV
FLLDKALLI
FLLDKKIGV
FLLEKDRL
FLLEKGYEV
FLLEKPFSV
FLLETVVRV
FLLGKEVSL
FLLGPRLVLA
FLLHIQQQV
FLLHQKIAL
FLLPDVIRI
FLLPHPGLKV
FLLPHPGLQV
FLLPILSQI
FLLPKVQSI
FLLPLRIAL
FLLQDTVEL
FLLQRKGL
FLLSDVAHA
FLLSRDFEA
FLLTHPVL
FLLTIENEL
FLMDFIHQV
FLMDHVFIQ
FLMKNSDLY
FLNDSYLKY
FLNGEVIRL
FLNGKSVGV
FLNKASAVY
FLNKEITSV
FLNLRSSL
FLNNQEYVL
FLNPLISKY
FLPEAPAEL
FLPPLPTSV
FLPRKFPSL
FLQEGDLISA
FLQEHNTTL
FLQEKSPAV
FLQESNVLY
FLQEYVANL
FLQLAVDKV
FLQLDVKRV
FLQPELVKL
FLQPHLDAV
FLQQKAQSL
FLQRKLASL
FLRDKIASY
FLREKNLL
FLREKVKV
FLRVRKEVL
FLRYAVVL
FLSEEGGHVAV
FLSEHPNVTL
FLSEKLERI
FLSELTQQL
FLSTINVGL
FLSTLEHHL
FLSTSIAQL
FLTDREVRL
FLTEFINYI
FLTGVTTEL
FLTKQEILL
FLTRLQVHL
FLVEHNLVL
FLVGERVTL
FLVHNVKEL
FLVQNIHTL
FLVVRHQL
FLYAGHIFL
FLYDDNQRV
FLYDTHQNL
FLYEADVQV
FLYFEDHGL
FLYPFPLAL
FLYSDEVQI
FLYSGGHRV
FMAHKVVL
FMATIAEGL
FMDPASALY
FMDVSNPFY
FMEKETPLRY
FMFDEKLVTV
FMFGQKLNV
FMHVSTAY
FMKDTDSINLY
FMKPGKVVL
FMKPSHQGY
FMLKKIVL
FMNAHNAL
FMNDAIEKA
FMQPGGTKY
FMRQAGEVTF
FMRQAGEVTY
FMSEISDEF
FMVDNEAIY
FNDPNAKEM
FNEKSKEL
FPAHKAVL
FPAHRAVL
FPATRNVL
FPDNQRPFL
FPHEKLLL
FPHERATM
FPHLKKKAV
FPKEIQML
FPKWKPGSL
FPLPHRVL
FPLSKKTL
FPLVKSAL
FPNIPGKSL
FPNLARVL
FPRFGGSL
FPRNLAKSV
FPRVRIITT
FPVGRVHRL
FQAEIAQLM
FQAELRQAF
FQAILDHTY
FQAMGKTSF
FQAPTAKEM
FQAPTMATY
FQDPVPLTV
FQFDVQRKY
FQFLPHAY
FQHSSNSTY
FQHTLQNEY
FQHVGKAF
FQIEHHLF
FQIEVQKGRY
FQILGKVY
FQIMNEIVY
FQKDSQGEY
FQKEDSPATFY
FQKGESPVDY
FQKILTLTY
FQKIVVLF
FQKIVVLFY
FQKKLFQTL
FQKLQNIKY
FQKMMVTL
FQKPISTL
FQKQLLEDY
FQKSGASVV
FQKSYPEVY
FQKTKNLL
FQKVILDGY
FQKVITEY
FQKVITEYL
FQLEIGEVY
FQLPGGHLEF
FQMEQYIY
FQNEKRVAL
FQNESGSKY
FQNKIHVSY
FQNKKRVL
FQNNTTNRY
FQNVQQVEY
FQPSNRTSF
FQQGKDLQQY
FQQQTGGVY
FQRDIMLMF
FQRGKNLRY
FQRGYYRYY
FQRKAIERF
FQRNAIERF
FQRNIKKEY
FQRPAIYY
FQRPTIYY
FQRVDTSAF
FQSDTNAML
FQSLPKSAF
FQSSAVMAL
FQTPEHVCF
FQTTISKY
FQVAERALY
FQYDSTHGKF
FQYEHILSF
FQYESKVFY
FQYRLVEY
FRGVVIKY
FRKEKFLL
FRVPTANVS
FSDIHDFEY
FSDKELAAY
FSDKLHSKY
FSDVDSPYY
FSDVMEDLY
FSDVNMQEY
FSDYLHPQY
FSEEQLNRY
FSENTLQFY
FSEQVAMGY
FSGPAITL
FSHPREPAL
FSHRIYVAY
FSKDIVENY
FSKMKALAV
FSRVIPEY
FSSTTGLFY
FTAFANSHY
FTAKSPLMY
FTDAGFEHY
FTDAGLKEL
FTDEEGYGRY
FTDESYLELY
FTDIDGQVY
FTDKKTHLY
FTDKSAEDY
FTDPGMGNLTY
FTDPGQVAY
FTDPRAYLKY
[truncated: 5,446 more rows]

## Sheet: JJN3_
overlap	Ardigen_ARDisplay	netMHCpan	MixMHCpred
AAAAGRKTL	AAKPTPPK	AADKPRGFAR	AADKPRGFAR
AAAKPTPPK	APRAIPTTGRG	ADFYVRVFVR	AADVSVTHR
AAAKVILKK	APREVVDPSGGRATL	ADKPRGFAR	AAEDVVATGAD
AADEPVYI	EITALAPSTMK	ADPLKVYPPL	AAEPKVNR
AAEEPNAAV	FAEDVGSNKGAIIGL	ADPLKVYPPLK	AAFEAEVLHTVL
AAEETGEAL	GDYVPPEKL	AIAGELHRL	AAHRAGTL
AAHRPGPLK	GEKKAYVRL	AIHAILLYR	ADDKRLQDI
AAKPPISKK	GPLKGILGY	AKMRRAEL	ADFYVRVFVR
AAKRSGLAV	GRMHAPGKGLSQ	ALAPEYAKAAGKLK	AEAGAGSATEFQFR
AAKSKIAHL	GSHSMRYFF	ALAPRALGLSR	AHRIVAPGK
AAPAAATAA	HPISDHEAT	ALINAAIRK	AIAGELHRL
AAQKGRTQL	IMGNPKVK	ALKALSLIH	AIHAILLYR
AARAVTGVL	IQRTPKIQV	ALKIKTKK	AIPPLVHCADK
AARPATSTL	KTSPKPLPSRF	ALRPSTSR	AKMRRAEL
AARPKSAFK	LAPSTMKIK	ALYFPKNGDPSGLAK	ALAPEYAKAAGKLK
AASKERSGVSL	LMHSFILK	APAPPRKTG	ALAPRALGLSR
AAVRIGSVL	LSKPGVYK	APAQLLFLL	ALATISTLEAVRGR
AAYLRALSL	LYDRVLKY	APEVLPKPRMR	ALDLQKHDR
AAYNVPLPK	MNHPGHLK	APGGGSKKRDSL	ALINAAIRK
ADRERKVAL	PAAKRVKL	APGKTHTAAI	ALKALSLIH
ADRQVLAQR	PAERKQAL	APGPRDQNLPQIL	ALKIKTKK
AEHVRRNAL	PAGRKVGL	APHHFPDSF	ALRPSTSR
AEVLHTVL	PAHSRKAL	APKREPQPI	ALRYPMAVGLNKG
AGDDAPRAV	PAKAKLTKL	APLRPAAPGQTPL	ALYFPKNGD
AGLQFPVGR	PAMQRKKL	APLSMPRINHGVL	AMKAYINKVEELKK
AGNFHITVGK	PARPGLLL	APRGDVTAEEAAGA	APAPPRKTG
AHFPHQVL	PATDRNAL	APRSGLAAKH	APAQLLFLL
AHLRPTSL	PFKPPKVAF	APRTLLLLLSGAL	APGGGSKKRDSL
AHPPLLVL	PFLDIQKRF	APSKPAGTT	APGKTHTAAI
AIAKQALKK	PGRKGISL	APSKSRLLA	APGPRDQNLPQIL
AIALALREK	PGRPGLTL	APTPAARSTASAL	APHHFPDSF
AIAPKGSEK	PHNRLVSL	ASFEAQGAL	APKREPQPI
AIAQAESLRYK	PIDVRRPL	ASKARLELR	APKRTQAPTKASE
AIARFKFLSK	PIEPRREL	ATKSHVPVL	APLRPAAPGQTPL
AIASTLVHK	PKPSSRPSL	AVDNVAHTIK	APRAIPTTGRGSSG
AIFKPVMSK	PLPKRPAL	AVHYDRSGRSL	APRGDVTAEEAAGA
AIFPRAFPK	PPPPHRPL	AVIPAKVVREVLK	APRLNSAD
AIFPRAFPKK	PREPRPKL	AVKAGDIDAK	APRLNSADR
AIIDHIFASK	PRKPISKL	AVKGIGSGKVLK	APRSGLAAKH
AIIPSKKLRNK	PRPPPKPM	AVLKGAKPK	APRTLLLLLSGAL
AIKDFVLKY	PRSPPRAL	AYEPEISRL	APSKPAGTT
AIKKPLTQK	PSKPAKSL	AYRPPALR	APSKSRLLA
AILDKTTNK	PSRKLVAL	DAEKRGLDL	APTPAARSTASAL
AILEKSRLK	QPKIVKWDRDM	DAHPPGSAR	ARGTVVLR
AILGGAKVADK	RLNSADRPM	DAKAAMAGR	ARHPHVTR
AILGYRSVGK	RPRPGTGLGRVMRTL	DAKFRLILIESR	ARITSRII
AILSKFLYY	RPRSPAGQVAAASPL	DALKKPARR	ASFEAQGAL
AIMGNPKVK	SHGSQETDEEF	DALREPGKAL	ASKARLELR
AINKCPLLK	SHYEEGPGKNL	DAQDGPRVR	ATIHGMNR
AINSKQLTY	SPSIKDLPA	DARAPSGKVRR	ATKSHVPVL
AIQVVRSAL	SSSKGSLGGGF	DENGRIHSL	AVDNVAHTIK
AIREAATSNLK	TEFTPTEKDEY	DFKTRPKVSL	AVGKVIPELNGKL
AIRENPVYEK	TPLLMQALPM	DFSESRNNR	AVHYDRSGRSL
AIRGGLPKLK	TRGSLSPTK	DGAHRGAL	AVIPAKVVREVLK
AIRNAMGSL	TVPKDLRHLR	DGARTKALL	AVKAGDIDAK
AIRSKPLRK	TYGKPVHH	DGISKDVLKKMQR	AVKGIGSGKVLK
AIVKLFLKK	VMRDPASK	DGVIKVFNDMKVR	AVLKGAKPK
AIYATIPVYK	VNPKEIASK	DIDKINKER	AVVSERLKIRGSL
AIYDHINEGK	VTLEKLKTV	DIHKEKVAR	AYEPEISRL
AIYEPKTFK	VYDRPGASPK	DILEQQRKL	AYRPPALR
AIYGRGIAY	YDRPGASPK	DILRAISSL	DAADKPRGFA
AIYKTPPGIQK	YGQKEIHRK	DIQSSGRAK	DAAIVGYKD
ALAASKLLK		DKPRGFAR	DAEKRGLDL
ALAEVNLKK		DLKRFLYK	DAFVRLIA
ALAEYVIYR		DLMEKRKEK	DAHPPGSAR
ALAGHQLIR		DLNSPHSR	DAIDVLKSRF
ALAIKVLNK		DLQLIKVTRL	DAKAAMAGR
ALAKEVARK		DLQPPGGPGRER	DAKFRLILIESR
ALANKPLRR		DLRLLDVDNR	DALDVANKIGII
ALAPSTMK		DLRRQEEQR	DALGAGILHHL
ALAPSTMKIK		DLVSAEVGPRSR	DALKKPARR
ALASRFLKK		DLYLERLRL	DALNIETAIKTKG
ALASVVIHK		DLYSSGRDRVGR	DALREPGKAL
ALDDMISTL		DMIFNNFLAR	DANGNSFATRL
ALDIAKRLK		DNIRRLRAL	DAQDGPRVR
ALDKRHLLH		DNLEFFLAGIGR	DARAPSGKVRR
ALDSHPLSR		DNYKRVTGT	DAVTYTEHAK
ALDTKIGRYK		DPLKVYPPL	DDELILIKNTKAR
ALDVANKIGII		DPNEDIVER	DENGRIHSL
ALFAKPLKGK		DPREIFEVL	DEQRAEGTFPGKI
ALFAVPKNYK		DQVSRLHEV	DEVIHGIF
ALFKHILLY		DQYRKKSKL	DFKTRPKVSL
ALFKNLLLK		DRKGPLVTL	DFLAGGVAAAISK
ALFLTLTTK		DRMHHDIV	DFSESRNNR
ALFSRIFGK		DSEIKIMKSEVLR	DGAHRGAL
ALFSSKDFAGK		DSEPPRKTMRR	DGARTKALL
ALFVAATYK		DSEPVQKVLSNR	DGISKDVLKKMQR
ALGPRVLPK		DSHSITSSR	DGVIKVFND
ALHKPPLHH		DSKISSMER	DIAHRIVAPGK
ALHLHPLLH		DSKPEPDKVGR	DIDKINKER
ALHNHYTQK		DSNKALEQR	DIHKEKVAR
ALHPRGIREK		DSRGAFHTK	DILEQQRKL
ALHRHILSH		DSRRDYPAR	DILPMFAKGASGD
ALIEELLLYK		DSSRGAFSR	DILRAISSL
ALIGFPSVGK		DTAMPAHSR	DIQSSGRAK
ALIKHKPSVK		DTFYFISSTTR	DITDIQKYKVL
ALIRKTTKK		DTIRKEYWRYIGR	DITDIQKYKVLS
ALKEPIIKK		DTITDKTAR	DIVNMLVGNKIDK
ALKKPIKGK		DTTKRFAKR	DIVNMLVGNKIDKE
ALKNPGKYK		DVARISWYL	DLFHRDFQFGH
ALKNPPINTK		DVFLRAPFTKK	DLGNFKRNK
ALKTGIVAK		DVGPTSHNR	DLKRFLYK
ALKVPTTEK		DVIRAELLEIIKR	DLLRKRREQLK
ALLDGSNVVFK		DVKAGETVR	DLLVVTKIFQK
ALLEVLSQK		DVMVKCYHK	DLMEKRKEK
ALLGHILLH		DVNTHRPR	DLNSPHSR
ALLGPRDTRVK		DVQPSGAQR	DLQLIKVTRL
ALLKAPAKK		DVSRKVTHR	DLQPPGGPGRER
ALLKAPAKKK		DVVRFLDSK	DLRDIGAGKGK
ALLPHVLCK		DVYPIHMIL	DLRLLDVDNR
ALLPWPFRNK		DYIKGRCSR	DLRRQEEQR
ALLRALGQK		DYLNPRSGGISSR	DLVSAEVGPRSR
ALLRVTPFILK		DYLQQLTGARTVPR	DLVSEDTRKGTVR
ALNAHTFLR		DYNIQKESTLHLVLR	DLYLERLRL
ALNALILAY		DYNPNKTNR	DLYSSGRDRVGR
ALNFAARSK		DYSDSVARR	DMIFNNFLAR
ALNHKVLHY		DYSKPSAKR	DNIRRLRAL
ALNKQIMEY		EAAEKLKNR	DNLEFFLAGIGR
ALNSKAYKR		EAAPALGRR	DNYIPVIK
ALNSKILSV		EAEQLRAYL	DNYKRVTGT
ALNVPLHNR		EAKKESLPR	DPFFYDEHTLRKR
ALPDMVVSH		EDHTALSRAL	DPNEDIVER
ALRAGQIIRK		EDTRDKGLVNR	DPREIFEVL
ALREPGKAL		EEIAIIPSKKLR	DQVSRLHEV
ALRGKSSPVLK		EEIAMATVTALR	DQYRKKSKL
ALRKPFGSK		EFFLRNPNKDVR	DRFLRQLD
ALRNINLIVQK		EGDYKTIAKER	DRHERITK
ALRPLVKPK		EGTLLDVIR	DRIPADLRIISANG
ALRYPMAVGLNK		EHPNVVRL	DRKGPLVTL
ALSKAFKVK		EIGSHIKHR	DRMHHDIV
ALSKFTLKK		EIPNIQKQR	DRYHRFKE
ALSNPILNK		EKDRLIEEL	DSAVHSPF
ALSPSLKNK		EKLDKSRLER	DSEPPRKTMRR
ALSSYVVKK		EPASPAASISRL	DSEPVQKVLSNR
ALSTPVVEK		EPRGVSNDTSSL	DSHSITSSR
ALVSTPVRTK		EPVVILEGHSKR	DSIDAGSKELQVK
ALYDKALGY		EPYERDHAV	DSKISSMER
ALYEYARRR		ERFKMTIPL	DSKPEPDKVGR
ALYGNLILRK		ERIEKVEHSDL	DSLVSIFGNRRLK
ALYHNNEEK		ERSLHDAI	DSLVSIFGNRRLKR
ALYKDLTAK		ESAEAQTIR	DSNKALEQR
ALYPHFPAH		ESHLKELER	DSRGAFHTK
ALYPHVLVK		ETMRPSSR	DSRMIENNNLSA
ALYPVGRVSK		ETPAISPSKRAR	DSRRDYPAR
ALYRGPITR		ETRSSYPER	DSSRGAFSR
ALYSAEKPK		EVDPKVAL	DTAMPAHSR
ALYSVYRQK		EVIRLKQKR	DTDKANKQSSVLER
AMADTFLEH		EVKPLQFTNSK	DTFYFISSTTR
AMAPPSHRK		EVKVLLEKATRKR	DTGRILSKL
AMHDIIAAEK		EVLDHVLR	DTHGLSPSAKK
AMHGVFLYH		EVPAPKPR	DTIRKEYWRYIGR
AMLDTVVFK		EVQPKHVKEAFR	DTITDKTAR
AMNGHTAAVK		EVRPKIPGSR	DTKGHSLSVQRL
AMNHPGHLK		EVRTGTYR	DTKIGRYK
AMYDKGPFRSK		EVSAEVRER	DTTKRFAKR
AMYSRKAMYK		EVVKTHLR	DVARISWYL
APAAAAAAA		EYLNYEDGKFSKSR	DVFLRAPFTKK
APAAAAGLL		EYLRFREL	DVGPTSHNR
APAAAPSSL		FDSKPRIISK	DVINLGDRQL
APAAGSAPA		FKSPVKTIR	DVIRAELLEIIKR
APAALRGRLL		FLFRPRNGR	DVKAGETVR
APAAPGLSL		FPGSDRFAR	DVMVKCYHK
APAARAPQAL		FRDPYRFKK	DVNTHRPR
APAATGTAA		FRYLLTPSM	DVQPSGAQR
APAERPLRL		FRYNPYLKR	DVQRVLESI
APAERQIDL		FSTRFITR	DVSRKVTHR
APAFDRHFRTL		GDYKTIAKER	DVVRFLDSK
APAGARGGP		GEMTLKSAL	DVYPIHMIL
APAGARGGPA		GHERRQTL	DYIKGRCSR
APAGGAGAL		GILTKELLH	DYLELDTIKNLVK
APAGRKVGL		GIPGTKGEK	DYLNPRSGGISSR
APAGRKVGLIAA		GLDEPLLKH	DYLQQLTGARTVPR
APAGTRSQV		GLFEVGAGWIGK	DYLSSLKVKG
APAGTTSSRVL		GLPGTKGEK	DYNPNKTNR
APAIGRYIRTL		GLPRVPYRDSK	DYSDSVARR
APAKKSTSL		GLSQKSSHK	DYSKPSAKR
APAKPPRHL		GPGEVDPKVAL	EAAEKLKNR
APALARTLQSL		GPLARDTL	EAAPALGRR
APALKKAEI		GPLARLKKAI	EAEQLRAYL
APAPAAHVA		GTKAVTKYTSAK	EAKKESLPR
APAPAEKTPV		GTKAVTKYTSSK	EDLKMARSL
APAPARPSGPSKAL		GTLKTPPKK	EDTRDKGLVNR
APAPASISL		GVAHFLLQR	EDVKGDREL
APAPEVGRTL		GVFVKLRDR	EEIAIIPSKKLRNK
APAPIHNQF		GVTIPYRPK	EEIAMATVTALRR
APAPKAYVL		HNRLYMKAR	EELRRLAPITSD
APAPKPEAA		HPLLVSGRL	EERPKELVR
APAPPKAEA		HSASRDERFKR	EEVKVLLEKATRKR
APAPPSKVI		HVTLSQPKIVK	EFFLRNPNKDVR
APAPPSSGL		IAEKRQRAL	EGDYKTIAKER
APAPQGCAV		IARSIARAL	EHPNVVRL
APAPQGVRL		IARYQLSAI	EIGSHIKHR
APAPRPSL		IASTLFPAIEK	EIPNIQKQR
APAPRPSLL		IDAPKVILR	EIRQMSGAQIK
APAPSKGQTL		IDIFPVTNKDFR	EIVKEVSTYIKK
APAPSTVHF		IEIKWMPPEK	EKDRLIEEL
APAPTAVVL		IFERIAGEASR	EKLDKSRLER
APAQNPEL		IFKPIISK	ELLKAEAHHAEL
APARASVIL		IGRFANYLR	ELNGKQIYV
APARAVSAV		IHYGVKSNSL	EPASGAGEEI
APARGLLLF		IIIDEASTVSKK	EPASPAASISRL
APARLFALL		IINERHLFH	EPRGVSNDTSSL
APARPGPAA		IIQSPSSTGLLK	EPYERDHAV
APASASQKL		IISPGRYFL	ERFKMTIPL
APASFGKSF		IKHNVKSL	ERIEKVEHS
APASGKAKL		IKPSNIFISR	ERIEKVEHSDL
APASPFRQL		IKVFNDMKVRK	ERIEKVEHSDLSF
APASRLLAL		IKVTDPQLLEL	ERSLHDAI
APASRPRLAL		ILGGAKVADK	ESAEAQTIR
APATGGGSL		INFYTALRK	ESERKPDLR
APATVGLAF		INVDPSRAR	ESHLKELER
APAVIHAL		IPADLRIISA	ETMRPSSR
APAVPALRL		IPAGVLKHL	ETPAISPSKRAR
APAYLPRSL		IPHVRDSLI	ETRSSYPER
APAYQRFHAL		IPNRPGIFV	EVDPKVAL
APDEKRSNV		IPPHVKAPV	EVIRLKQKR
APDGNGGLYRAL		IPRAFPSDRSSSL	EVKPLQFTNSK
APDGTPPRLPF		IPVQTISRAA	EVKRNVYDL
APDKHHITPLL		IPVQTISRAAA	EVKVLLEKATRKR
APDSQRLKL		IQYSRYTAF	EVLDHVLR
APDSQRLKLL		IRRRRLARL	EVPAPKPR
APDVARALL		ISDPTSPLRTRF	EVQPKHVKEAFR
APEDKKEIL		ISPQHLTSL	EVRKVLGEKGKNIK
APEEHPVL		ISPRSLSGRI	EVRPKIPGSR
APEEHPVLL		ITAKVATHL	EVRTGTYR
APEERPAAL		ITPDKVRGL	EVSAEVRER
APEFRRLGL		ITPLALPCKL	EVVKTHLR
APELLRALL		ITPQRKITL	EYAKAAGKLK
APELQRHEL		ITPRHLQLAI	EYLNYEDGKFSKSR
APEPKRPHI		IVDERRRPR	FHPSDIEVD
APEVLPKPRM		KAIVIHISPGTK	FIEGDYKTIAKER
APFDRRATSL		KALGEYLER	FISEPLFKLSL
APFHSHEL		KARLPPDVL	FKSPVKTIR
APFIRNIIM		KAYPLADAHLTK	FKYIGNMHGNEVVG
APFLRNVEL		KDGAKPLSLK	FLFRPRNGR
APFQHSPL		KDPTLRFRLLK	FNFVAKANSL
APFSKVLTF		KDVEILHLR	FRDPYRFKK
APFTAGTSL		KEITALAPSTMK	FRYLLTPSM
APGDERQCL		KFPRGFKF	FRYNPYLKR
APGEFRAIM		KFYGELALK	FYSAYLVAEK
APGIIPRISV		KHKEVESEL	GDYKTIAKER
APGIRDHESL		KICLYTWKK	GELKNLKSK
APGKKTSGL		KIDKKALIR	GEMTLKSAL
APGKRILVL		KIENHEGVRR	GHERRQTL
APGPGLLL		KIFDSFAKL	GIIGVKGAKIKE
APGPGRKEL		KIIQVGNRIK	GILTKELLH
APGPPGRSM		KILALQNAQRK	GIPGTKGEK
APGPPGRSML		KIPADGVHRI	GIRSLPATRAVAR
APGQRVGML		KIRKPPKSKKATPK	GLDEPLLKH
APGSARRPL		KKEHVIHIIDFGLAK	GLFEVGAGWIGK
APGTRRGL		KLAPAMKTQKL	GLPGTKGEK
APGVRAVEL		KLAYTLLNKL	GLSQKSSHK
APHALLQAVL		KLDSLIKESK	GPGEVDPKVAL
APHARNGL		KLIEYYKNGDLSFK	GPLARDTL
APHARNGLSL		KLIPRNTVVPTK	GPLARLKKAI
APHLTHHTL		KLISEEDLLR	GRIGRLVTRAA
APHLVGPHL		KLISSDGHEFIVK	GRIRALKDELRK
APIAKVGVL		KLKYLAFLR	GSDVSLTA
APIGPHLQSM		KLLKPISGKL	GSGGSGGYGGRSRY
APIIRVGGAL		KLLVELVQKK	GTKAVTKYTSAK
APILDKVLTAM		KLMGHLGVVLY	GTKAVTKYTSSK
APILKRAL		KLPEVKLPKV	GTLKTPPKK
APISVRVEL		KLPLPLPPRL	GTVKAENGKLVING
APKAHPVAV		KLPSGSKK	GVAHFLLQR
APKANGTSAL		KLRDKRLEK	GVFVKLRDR
APKGPSRESVV		KLRIVHGDVLTFK	GVIKVFNDMKVRK
APKKSATQF		KLYKKKTGKDVRK	GVRVSPTGEKVTH
APKKSEAAV		KLYRPGSVAYVSR	GVTIPYRPK
APKPAAPTTL		KPASAPASR	GYIKGIVKDIIHD
APKPGGLSL		KPAVFDLLL	HLEDILGKLREK
APKPQDKKSM		KPEYHKFLI	HLFTAKEVSF
APKPRLNQL		KPFPCPLDTLR	HLPVHVIGH
APKPSSRPSL		KPGPPVGPVRF	HNRLYMKAR
APKRPPSAF		KPISKGGHSSSL	HPLLVSGRL
APKRPPSAFF		KPKQTTEF	HSASRDERFKR
APKRPPSGF		KPLQGPPAPP	HSDLSFSKD
APKSSKTEL		KPPKPVSKMRMATPL	HTKAVNVVRF
APLDSIHSL		KPQNLLISH	HTNNLRPKKKVK
APLHKAAKV		KPQSHELKV	HVTLSQPKIVK
APLLKRLSL		KPRAEHIPS	IADVTLLSGFHALR
APLLRKTYF		KPRFTTKRPNTFF	IAEKRQRAL
APLLRKVYL		KPRSPPRA	IARGKLEEEKK
APLPDGRSL		KPRTKAPKI	IARSIARAL
APLPRVRML		KPRVDILKAHLMK	IARYQLSAI
APLQHRHVL		KPSEERVREIIINAV	IATRRKAL
APLSEDQRTAL		KPSELLKAEAHHAEL	IDAPKVILR
APLVHATL		KPTKGRMRI	IDLAEEYKR
APLVRKIFL		KPVFDLKASL	IEKNFDYLR
APMGIRLSP		KPVKMLIYSSKTLEL	IFKPIISK
APMIKKIAF		KPYIRTSLSP	IFRRGEKL
APNAGSRMTQTV		KQKPITPETAEK	IFVKTLTGK
APNEKMKQVL		KQQLKELKK	IHYGVKSNSL
APNLGRSFHIL		KQTSKNNIEK	IIADGKKHI
APNPSRSEKL		KRATPIEVL	IIAHAFHGAL
APNPYRQAIMSF		KRRTHNVL	IIIDEASTVSKK
APNSRPALL		KRRTLLLSL	IILDLISESPIK
APNYRLKSL		KSFSRKEAEATFK	IINERHLFH
APPEYHRKAV		KSGPLKPAR	IIQGLRSVGASRH
APPRPGSSF		KSSSISSFKD	IIQGLRSVGASRHQ
APPSRLASAL		KTDKTLVLLMGK	IIQSPSSTGLLK
APPVLKRPIL		KTKHLEQNGSLK	IISKLSHSKGHQKR
APQIRSRSL		KTLETVPLERKK	IISPGRYFL
APQPAKPRL		KTLLASACK	IKHNVKSL
APQRVRVTL		KTSHYNILY	IKPSNIFISR
APQSNKERL		KTTDGYLLR	IKTLPAKAK
APRAAAGSEL		KTTLIKIDPALK	IKVTDPQLLEL
APRAAGTVKEL		KVHVIFNYKGK	ILEKKVEK
APRAALTRL		KVKSGWLDK	ILGGAKVADK
APRAAREAL		KVKSSPLIEKL	INAKSRAEAAL
APRAASTESL		KVLDRFIPGTTK	INFYTALRK
APRAGPGQL		KVLDTIMATKL	INVDPSRAR
APRALLLLL		KVRGTAKANVGAGK	IPADLRIISA
APRAPAAGL		KVSWYSKDK	IPAGVLKHL
APRAPPGPAGL		KVYMGHGGKP	IPHVRDSLI
APRAPRALAAA		LAKIIFKR	IPNRPGIFV
APRAVFPSI		LAPQRVRVTL	IPPHVKAPV
APRDTAKAF		LAPYFRLLR	IPRAFPSDRSSSL
APREALAQTVL		LDIQSSGRAK	IPRSITVLVE
APREGISQEAL		LERQRRNEL	IPVQTISRAAA
APREHPFVL		LFDFSTRFITR	IQYSRYTAF
APRELGLGL		LFPLRFTLK	IRRRRLARL
APRELGLGLGL		LFTSKGLFR	ISDLDQLRK
APREPLEPQVL		LGHRSPLEK	ISDPTSPLRTRFVY
APREPPPVEL		LHNHSYASI	ISEEDLLRK
APREPSSPLP		LIINAYNSIRSK	ISPQHLTSL
APREPSSPLPKF		LIKEGYTSPKR	ITAKVATHL
APRGDKEEL		LISEEDLLRK	ITLKKMREI
APRGELYKEL		LKHLIYYR	ITPDKVRGL
APRGKSGAAL		LKKPIYQR	ITPQRKITL
APRGPAGPAA		LKNPPINTK	ITYKPVKH
APRGQRPESAL		LKTGKLVSL	IVDERRRPR
APRGTGIVSA		LLLDSRGAFHTK	KAIVIHISPGTK
APRHGLQSL		LPARVKAI	KALGEYLER
APRHGSLGF		LPEKKDVREL	KARLPPDVL
APRHPSTNSL		LPENPYHSR	KASVQDFEK
APRHPSTNSLL		LPFITSYKSVQTTL	KAYPLADAHLTK
APRHVDRSDFF		LPKPPKPV	KDGAKPLSLK
APRIALHTAL		LPKPPKPVSK	KDLEIERLK
APRIESKSM		LPPKKEVKI	KDQKLLHQL
APRIITGPAPVL		LPRALGSGFPHL	KDVEILHLR
APRIKTKNL		LPRPSSILPPR	KEGVHGGL
APRIPVTL		LPRSLAILSLA	KEIKILNIFGVIK
APRKGSFSAL		LPSSYRGKDL	KELPHSKQR
APRKKLNHL		LPTQRKEELL	KERLQVEK
APRKKLNHLL		LPVEVAYKRGL	KFYGELALK
APRKKSPDL		LQRPTKEL	KHKEVESEL
APRKPANTL		LRNPFKVL	KICLYTWKK
APRKPDWDL		LRNPVTNK	KIDKKALIR
APRKTAGNRL		LRSEEKIKH	KIENHEGVRR
APRKVLGSST		LRYIKLAL	KIFDSFAKL
APRKVLGSSTSA		LRYLRELPLLF	KIHAREIFDSR
APRLETKSL		LSALHRAPR	KIIQVGNRIK
APRLGISL		LSDEPGGLT	KIISKIENHEGVRR
APRLMITHI		LSDVKVFEK	KILALQNAQRK
APRLNSADRPM		LSIDLPRRK	KIPADGVHRI
APRLPITGL		LSIFRTPISK	KIRKPPKSKKATPK
APRLPSTML		LSPAPSKTL	KKPLPDHV
APRLQSEVA		LSPGKFEVL	KLAPAMKTQKL
APRLQSEVAEL		LSSQVPLKR	KLAYTLLNKL
APRNSAELTVI		LTDNRYLL	KLDSLIKESK
APRNSPTGL		LTPAHSRKAL	KLGGVIKEKL
APRPAGSYL		LYDRQGIGR	KLIEYYKNGDLSFK
APRPASGP		LYFHDVGR	KLIPRNTVVPTK
APRPASGPIR		LYPRFVQR	KLISEEDLLR
APRPASGPIRP		MAAQITKR	KLISSDGHEFIVK
APRPASGPIRPI		MAPEVLPKPRMR	KLKYLAFLR
APRPASGPIRPIV		MKISSVPNSLSK	KLLKPISGKL
APRPDHTKSI		MLDFRVEY	KLLVELVQKK
APRPDRLVNRL		MSVAKTILKR	KLMGHLGVVLY
APRPDSRHHSL		MVNVPKTR	KLNIRPLLRL
APRPFPEVSL		NAIKRLHKR	KLPEVKLPKV
APRPGALL		NALDNRAAR	KLPLPLPPRL
APRPGGDAV		NALHHAALR	KLRDKRLEK
APRPGLLSL		NAREDYVKR	KLRIVHGDVLTFK
APRPGPRAV		NAVIKIQSSYR	KLYKKKTGKDVRK
APRPPATVTNAV		NFIEGDYKTIAKER	KLYRPGSVAYVSR
APRPPFSTM		NIPRGPQL	KMKQYKDEL
APRPPPKPM		NKDVTHPR	KNPPINTK
APRPPQDLIGL		NKIIIIHR	KPASAPASR
APRPPSSSP		NLAKLKLFR	KPAVFDLLL
APRPPTAAP		NLNLQKKQL	KPEYHKFLI
APRPPVSAA		NLPKARAAL	KPGPKKPKEK
APRPRPRTF		NPARGHSV	KPGPPVGPVRF
APRPSTGPH		NPNKDVRLL	KPISKGGHSSSL
APRPSTGPHKL		NPPDIVVQPGHIR	KPITPETAEKLAR
APRPVAVAV		NVDGQKVYR	KPLAGIYRK
APRPVPKPRGL		NVHVEVYDR	KPLNRFGIR
APRPYSKQV		NVPKGLADR	KPQNLLISH
APRQPGLMA		NVQERDPKAHR	KPQSHELKV
APRQPGLMAQM		NVQPKIKHR	KPRFTTKRPNTFF
APRRPSRKGL		NYIPVIKR	KPRTKAPKI
APRSGLAA		NYVDRTESR	KPTKGRMRI
APRSLLLLL		PESHRKPL	KPVFDLKASL
APRSLPAAM		PEVLPKPRMR	KPYIRTSLSP
APRSPRAPEPAL		PFLRNVEL	KQKPITPETAEK
APRSTEESL		PFSFHHVL	KQQLKELKK
APRSVAVSSI		PHGPSAKF	KQTSKNNIEK
APRTLLLLL		PHKGLVLL	KRATPIEVL
APRTVALTA		PHKIITHL	KRLQAVQAR
APRTVALTAL		PHLVGPHL	KRRTHNVL
APRTVALTALL		PHPAIARL	KRRTLLLSL
APRTVLLLL		PITPGPSI	KRTDATIAK
APRTVLLLLSA		PKARPMSL	KSFSRKEAEATFK
APRTVVSGL		PKPPKPVSKM	KSNFAEALAAHK
APRVAGKEGPGL		PKRPPSAF	KTAATFARRL
APRVLQQTL		PKSKFLAL	KTAKLILERF
APRVPVQAL		PLDPNIHKL	KTDKTLVLLMGK
APSDNRVTSF		PLKVYPPLK	KTKHLEQNGSLK
APSEYRYTLL		PNLRKNVL	KTLETVPLERKK
APSGGRLLSA		PPRPFLVRL	KTLLASACK
APSGSLAVPL		PQERTLTL	KTSHYNILY
APSGSRSAEV		PRAGTEIRF	KTTDGYLLR
APSHLMALLTL		PRALRLLLL	KTTLIKIDPALK
APSKPAASI		PREYIRAL	KTVEYLHAQGVVHR
APSKSESAL		PRGDKEEL	KTVTAMDVVYALK
APSKSRLLAT		PRGFARGL	KVDVLRALGAEIVR
APSKSRLLATL		PRKKLNHL	KVHVIFNYKGK
APSKTSLIM		PRLERILL	KVKSGWLDK
APSLFHLNTL		PRPGKAAF	KVLDRFIPGTTK
APSLKNAAF		PRPTKSSF	KVLDTIMATKL
APSLKQFSL		PRTPSPLVL	KVNINGGAVSL
APSLRRKTM		PRYPKLAAL	KVRGTAKANVGAGK
APSLVAPAL		PSEGKKSL	KVSWYSKDK
APSPPLSGL		PSPIRHSPSPV	KVVVKILKPVKKKK
APSPRPLSL		PTVRITEL	KYSLFAVVN
APSPSSSRSSF		PTYIFHPR	LAKIIFKR
APSQGRPGL		PVKPHSSF	LAPKPSSR
APSQGRPGLSL		PVLKRPIL	LAPQRVRVTL
APSQQRLVVV		PYKREESL	LDHIIKER
APSQQRQQI		PYLRSLEL	LDYLEKPRL
APSRNGMVL		PYSRLMAL	LERHAAVL
APSSPRPALP		PYSRPKQL	LERQRRNEL
APSVKGVSF		QGPRAPLEF	LFDFSTRFITR
APTGAKRTL		QITRLKIDR	LFGGIIEK
APTGSGKTI		QPHPEDVL	LFTSKGLFR
APTIVGKSSL		QPPLMKKII	LGAGILHHL
APTPARPVL		QQQQQLQAL	LIINAYNSIRSK
APTPVPAL		QSVREVAEK	LIPRASLLL
APTQEKIFAVL		QVAPKTLPWGPKR	LIRRRPIAT
APTVRSKAL		QVYSRHPAENGK	LISEEDLLRK
APVAPHFAL		QYHRILKR	LITTDLLGKL
APVGIRHRL		REALLRLLL	LKNPPINTK
APVGSGSAL		RFRYLMGER	LKQKWVEYR
APVLPHTAV		RFSHLTSL	LKTGKLVSL
APVPPPTSL		RHERITKL	LLAHPLQR
APVQRPKL		RIEAIRGQILSK	LLLDSRGAFHTK
APYERRAM		RIERMLRL	LNIRPLLR
APYERRAMEL		RILDVAQDLK	LNRLITQR
APYFRLLRL		RILPKPTR	LPARVKAI
APYGGPIAL		RIMKIDIEK	LPEKKDVREL
APYGRITL		RIRSFPLSSPISK	LPENPYHSR
APYPVIKEL		RLALHKPPLH	LPKPPKPVSK
APYRDLPASL		RLASKRRKL	LPRALGSGFPHL
APYSRPKQL		RLATSLVEKL	LPRPSSILPPR
AQAESLRYK		RLFVGSIPKS	LPRSLAILSLA
AQATISFPK		RLKAYASPAKL	LPSSYRGKDL
AQESKIRYK		RLKMQYATGPLLK	LPTQRKEELL
AQGKPLALK		RLLDKTTVSHNTK	LQRPTKEL
AQNAKVIEK		RLLEKVEGTVR	LREKQRVI
AQYGNILKH		RLLRIRAL	LRNGKPVTTG
AQYSPQQLAGK		RLLRLCVER	LRNPFKVL
ARDFILKLY		RLLSPPLRPRL	LRNPVTNK
ARFDRKAAM		RLLSPPLRPRLL	LRSEEKIKH
ARFQRNHRL		RLVDADGPLARLK	LRYIKLAL
ARPATSTL		RLVTRAAFNSGK	LRYLRELPLLF
ARYIRIVPL		RMQKEITALAPSTMK	LSALHRAPR
ARYVFSNF		RPAGDGTFQK	LSDEPGGLT
ASAAASGGLLK		RPAGLSPTLT	LSDKGLKAE
ASAAAVLSH		RPAPRVIR	LSDPEKEKVGI
ASFAVKLFK		RPASEARAPGL	LSDVKVFEK
ASFDKAKLK		RPEDILRF	LSIDLPRRK
ASFFGVHPK		RPERIVVI	LSIFRTPISK
ASFGKSFAQK		RPFLLVPSTR	LSPAPSKTL
ASFPVGSKK		RPGERGAPA	LSPGKFEVL
ASGPPVSELITK		RPGRLLPL	LSPKERTL
ASKERSGVSL		RPGRLLPLL	LSSQVPLKR
ASNFKSPVK		RPPITVRTM	LTATHLKGL
ASPRRLPRK		RPRILIVGEPGF	LTDNRYLL
ASSAPPLTGK		RPRNGRRSAGF	LTPGPNWDFTLK
ASVRVGNAL		RPSLLGLDLL	LYDRQGIGR
ASYENVRAK		RPYGALDSGFNSV	LYFHDVGR
ASYGVSKGK		RQAPKQVIK	LYPHFPAH
ASYSDGKLK		RQLRHLPNHSVVK	LYPRFVQR
ATADVVILY		RRLKPLIL	MAAQITKR
ATAEHVVQPK		RRPTSEFTR	MAPEVLPKPRMR
ATALPTGTSK		RRRPRREAL	MELVKIIYK
ATAPAPTAHK		RTFGHLLR	MIHLPIYRH
ATARVRMGPR		RTFHIEEPRTGGLAK	MKAEAEKKNK
ATASPPRQK		RTFKFHDKGKFEK	MKISSVPNSLSK
ATATSSPPPK		RTGKPIAVKL	MRKAGIFQSVK
ATDKSFVEK		RTINVYPNFRPTPK	MRKIGSSR
ATDPNILGR		RTPFRIGIK	MVNVPKTR
ATEEPGESF		RTRDLVRAGVLK	NAESRVNR
ATEQPLTAK		RTSPALKTTRL	NAIKRLHKR
ATFHTPFSH		RVFGHSSGPMVEK	NALDNRAAR
ATFPLSVQK		RVFQFCLRY	NALHHAALR
ATFPVAPRY		RVKEYFVFR	NAREDYVKR
ATFSSSHRYHK		RVLNTNIDGRRK	NAVIKIQSSYR
ATFSTGERK		RVNHVTLSQ	NFIEGDYKTIAKER
ATFTVMGLK		RVNHVTLSQPKIVK	NIPRGPQL
ATFYGPVKK		RVQPIKLARVTK	NKIIIIHR
ATGDMSGLLK		RVRIGLTLL	NLAKLKLFR
ATHSSRFIPLK		RVRNATDAVGIVLK	NLNLQKKQL
ATHVGSVEK		RVRSFLRGLPAL	NLPKARAAL
ATIRNVLREK		RVVDLMAHMASK	NNLDEDLIRKLAY
ATKKPAPEK		RVYIASSSGSTAIK	NPARGHSV
ATKPLHVRR		RYLLGTSL	NPNKDVRLL
ATLDRQLNH		SALSPPRKRGK	NRVVDLMAHMASK
ATLEVILRPK		SAYKSHFR	NRVVRVLG
ATLGHPVLRK		SDPTSPLRTR	NSLKIISNA
ATLPKNPPPK		SDSFPERRAPR	NSVSRIIIEELPK
ATLQNVLRK		SDTYLHRVAR	NVDGQKVYR
ATLSICSPK		SEFPIRTLK	NVHVEVYDR
ATMPKKGILKK		SEFRAFSSFKNR	NVLAPKGASGTRED
ATNDSVVADK		SFPERRAPR	NVPKGLADR
ATNKITIIFK		SFRPAMRRVFL	NVQERDPKAHR
ATPETSVKK		SIKPKNIVEK	NVQPKIKHR
ATQSPISKK		SIPKAVREDK	NVSRAKAVRAL
ATQTPVSNK		SKVKLLQLY	NYIPVIKR
ATREAGSAL		SKYLYKSKL	NYVDRTESR
ATRKPPAPK		SLLSGALAGALAK	PAAAAAAAA
ATSKVALVY		SLPRSAHSL	PAAATAAAA
ATSVITIVK		SLRASTSKSESSQK	PAAPAPAEK
ATTHEIMGPK		SNAAERRGPL	PAENGKSNF
ATTLPIRNK		SPAGQVAA	PDQTRIVAL
ATTSLSLRR		SPEAVKSPK	PEATHGEL
ATTTTVTTK		SPEDLERLL	PEFRRLGL
ATVAVPLVGK		SPERPFLAIL	PGAAPRLLL
ATYESVLFH		SPERPFLAILG	PKDVGIVAL
ATYGKPVHH		SPFPVQDRPESSL	PKPPKPVSK
ATYPMPTAK		SPGPKCKLL	PLDPNIHKL
ATYPRELKH		SPNIVIAL	PLKVYPPLK
ATYQTTLLH		SPNIVIALA	PNFRPTPK
ATYREGMTK		SPRGGTPGSGA	PNLVPSISNKR
ATYSCPRQK		SPRGGTPGSGAA	PNQKRLTLL
ATYSYRHGSGKEK		SPRGGTPGSGAAAA	PPRPFLVRL
ATYVQPRRK		SPRLPVGG	PRAGTEIRF
ATYYGAFIKK		SPRSPSGLR	PRALRLLLL
AVAAFVLYK		SPRYHTVGRAAGLL	PREYIRAL
AVAAVAARR		SPSRNKKPSLTA	PRGDKEEL
AVADKVHLMYK		SSLAYSLKK	PRLERILL
AVAHALTEK		SSPDAARIRV	PRLPERMTTL
AVAIKAMAK		STIKSTPSGK	PRPTKSSF
AVAKHFVAL		STKVDKLVR	PRTPSPLVL
AVALPLQTK		STLTRHKR	PRYPKLAAL
AVAPGHPLAK		STYYGSFVTRA	PSEERVREI
AVAPPAGPR		SVFVKLLVH	PSRPGPPSG
AVAPVASAL		SVRLYHLLR	PTRPGLNK
AVATKFVNK		TAAQITQR	PTYIFHPR
AVAVDVAVPK		TFTHLKPGTLYK	QGPRAPLEF
AVDATLRKK		TIKSYGMLVK	QITRLKIDR
AVDEAADAL		TIQADTPAL	QLAQKYFQI
AVDKANLEI		TIYVGRVK	QLLRDNLTL
AVDPNRAVPL		TPKIQVYSR	QNLIRVIEPFSR
AVDTSSEI		TPKQRLLGW	QQQQQLQAL
AVEPGRPPL		TPTLVEVSR	QSVREVAEK
AVFASEVKK		TPTVIHKHY	QVYEYKYK
AVFGVIGSQK		TQKMKPLII	QVYSRHPAENGK
AVFLGLARK		TRPHYITR	QYHRILKR
AVFPFKPPQR		TRYHFLIL	RADIKQYIGPPSAA
AVFPKPFVEK		TSLVAISKPR	RALRAAAGPLAR
AVFPNEDGSLQK		TVALREIRR	RDFQHLLNR
AVFRGRMSMK		TVDRFQILTL	RDLRPAGSKTRK
AVFSKSVQK		TVFIIQGLRSVGASR	REALLRLLL
AVGLVLPAK		TVGVSVALQR	RFRYLMGER
AVGPHLTAK		TVHGALLSGLR	RGLTAYHDISLDK
AVGPKVALK		TVHSIISK	RIAGQVAAANKKH
AVGVPIKVK		TYFDFFNYAGLQR	RIEAIRGQILSK
AVHLKTLLK		TYLHRIGR	RIEKVEHSDL
AVIGADSVTLK		TYTEHAKR	RIGEVGKKF
AVIPEKQLVEK		TYYKFDYKAHQR	RILDVAQDLK
AVISPPTVPK		VAKALEHHR	RILPEEKVLRLHY
AVKDAVGTLK		VASTGPSSR	RIMKIDIEK
AVKDPLVKK		VAYDEAKER	RIRSFPLSSPISK
AVKEKGSTL		VEVPAKIHL	RKAGIFQSVK
AVKGIGSGK		VFNDMKVRK	RLALHKPPLH
AVKKPYSAK		VFPGPSFR	RLASKRRKL
AVKPGVRYR		VFQILIRNR	RLATSLVEKL
AVKVPSVFK		VFRAHVKHR	RLEEFGRFA
AVLDLGSLLAK		VFRDPYRFKK	RLFVGSIPKS
AVLKGVHSHK		VGARAADVLVY	RLKAYASPAKL
AVLKHVLTPR		VHLFPKLEL	RLKIRGSL
AVLNFKLKKK		VLLDLSAFLK	RLKMQYATGPLLK
AVLRNQIHVK		VLSYVTKIK	RLLALNSL
AVLTKQLLH		VLYLKPLRI	RLLDKTTVSHNTK
AVLYQPLFDK		VNMVPFPRL	RLLEKVEGTVR
AVMAESAFSFK		VPAAPPKRP	RLLRIRAL
AVMGAYVLLK		VPFRGRPV	RLLRLCVER
AVMGNPKVK		VPPAVTGITFL	RLMNETTAVALAY
AVNAHSNILK		VPPDLRTEL	RLNITVVQAKLAKN
AVNKQLADK		VPRAAFLS	RLRNHMAVA
AVNPKEIASK		VPRGQYTSGKGSSAV	RLVDADGPLARLK
AVRDALKTEFK		VRLEYRAGL	RLVTRAAFNSGK
AVRDGLRAVK		VRLKHGDVI	RLYKRALRHL
AVREGSLVNGK		VRRDGQILV	RLYPLRKYAVKA
AVRHSQDLSSK		VRVKGPLL	RPAAPGPAVPSSG
AVRKPAISL		VSHPIIYR	RPAGDGTFQK
AVRKPIVLK		VSPYQQVIEK	RPAGLSPTLT
AVRKSAIMVK		VSRVESVPK	RPAPRVIR
AVRLITSSL		VSWRSEGIK	RPASEARAPGL
AVRLLLPGELAK		VTDLPKKPSK	RPERIVVI
AVRPFLPKKK		VTGYIVERK	RPFLLVPSTR
AVRPVFAHL		VTKRHVDLK	RPGERGAPA
AVRSSARLK		VTRAKYFIR	RPGRLLPL
AVRTLNKVAMK		VVSRGKILEL	RPGRLLPLL
AVSEHRLSNK		VYFKLMRL	RPPITVRTM
AVSNSFLAY		VYIEDVIER	RPRILIVGEPGF
AVSPSSSEK		VYLPGRGPPLR	RPRNGRRSAGF
AVSTFAMVK		VYPGNPLRH	RPSLLGLDLL
AVTKGLSEK		VYTPKSSR	RPSLLPLH
AVTKYTSAK		VYYPVRHH	RPTDKPLR
AVTKYTSSK		YAAPPSTR	RPYGALDSGFNSV
AVVKPGNTK		YEELKDRSRRR	RQAPKQVIK
AVYATGNAR		YEVLTKLILK	RQLRHLPNHSVVK
AVYDGHAGSQVAK		YIKLYVRR	RQYAKDIGFIKLD
AVYDRPGASPK		YKGAIGKVY	RRFDRKAA
AVYENAREK		YKLHFIFR	RRLKPLIL
AVYGKAQNR		YNLIVIER	RRPTSEFTR
AVYGMLNLTPK		YPAAKRVK	RRRPRREAL
AVYGQKEIHRK		YPHEPKHK	RSIPAYLAETLYY
AVYGQNDIHHK		YRKYIHSR	RTACERAKRTL
AVYKTHVEK		YRNGKVLHP	RTFGHLLR
AVYLLPVPK		YSNRVVDLM	RTFKFHDKGKFEK
AVYLSTCKDSK		YSRHPAENGK	RTGKPIAVKL
AVYQARPQLHK		YVDDTQFVRFD	RTIIGQKGERIRE
AVYTIALRY		YVIEKKERL	RTINVYPNFRPTPK
AYKDAIYVF		YYGSFVTR	RTKKVGIVG
AYPEYLITY			RTPFRIGIK
AYRQGHFTY			RTRDLVRAGVLK
AYSSYVHQY			RTSPALKTTRL
CEVTHQGL			RVFGHSSGPMVEK
CLYPRFVQR			RVFQFCLRY
CRLEHTTL			RVKEYFVFR
CRVNHVTL			RVLIAAHGNSLR
CRYSKGLVL			RVLIAAHGNSLRG
DAAAVLVSR			RVLNTNIDGRRK
DAACRVIAR			RVNHVTLSQ
DAADKPRGFAR			RVNHVTLSQPKIVK
DAAEHREL			RVQPIKLARVTK
DAAFIIGSGR			RVREIIINAV
DAAGPGCPR			RVRIGLTLL
DAAGTSLYVR			RVRKVVKAQ
DAAGVFCIR			RVRNATDAVGIVLK
DAAHPTNVQR			RVRSFLRGLPAL
DAAIPSKSR			RVRSLDKLDQGR
DAAKPLPIYR			RVSKMRLSVF
DAAMFYTNR			RVVDLMAHMASK
DAASRRAL			RVVKEEEAIALAEK
DAEAIYVTR			RVYIASSSGSTAIK
DAFAYVQER			RVYNGRLKVQRL
DAFDGHAAR			RYLLGTSL
DAFFNPATR			SALSPPRKRGK
DAFGHRKLR			SAQGSDVSLTA
DAFGLLESRL			SAYKSHFR
DAFNLPSSHLR			SDTYLHRVAR
DAFPKRILR			SEFPIRTLK
DAFTAPFHR			SEFRAFSSFKNRVY
DAFVRLIAL			SFEAQGAL
DAGFPFVSR			SFPERRAPR
DAHARPFGTIR			SFRPAMRRVFL
DAHLRPTSL			SGGGAFLVL
DAHNIQTHR			SHYEEGPGK
DAHQYLRLR			SIGGRGSSSGGVK
DAIDRSGHVTR			SIKPKNIVEK
DAIDVLKSR			SILKIHAREIFDSR
DAIEKAVSR			SIPITVRHI
DAIGIKKEK			SIPKSKTK
DAIKPVGIRR			SIVKIFKNFKEK
DAILRYVRR			SKVKLLQLY
DAIPKTCKR			SKYLYKSKL
DAISYRFPR			SLGLRRSGLL
DAKDDFPLR			SLHGKRKEI
DAKELEAIFGR			SLLSGALAGALAK
DAKFVEERR			SLPRSAHSL
DAKGGSFYR			SLRASTSKSESSQK
DAKHTVILR			SLVRAGKKIAYQGR
DAKKPPSGIAR			SLVSIFGNRRLKR
DAKLSFIHR			SNAAERRGPL
DAKMRVFER			SPAASISRLSG
DALDLFRGR			SPEAVKSPK
DALEIFNR			SPEDLERLL
DALESLVAR			SPEPAAREAP
DALGAAFATR			SPERPFLAIL
DALGADESLLNR			SPFPVQDRPESSL
DALGGLLNR			SPGPKCKLL
DALHMQALPPR			SPLALSGDTRPRFL
DALIGVYGR			SPNIVIAL
DALKKPVRR			SPNIVIALA
DALMDRDLVHR			SPNIVIALAG
DALMPPKLRLK			SPNIVIALSGNKA
DALPPIVLR			SPRGGTPGSGA
DALRVEDMMKR			SPRGGTPGSGAA
DALRYMIER			SPRGGTPGSGAAAA
DALSRARER			SPRLPVGG
DALSSIISR			SPRSPSGLR
DALTGHLR			SPRVPVIFVVN
DAMQFSKKR			SPRYHTVGRAAGLL
DANGNIQQR			SPSRNKKPSLTA
DANGNSFATR			SQDLSGRLR
DANLRKNEL			SRGEHRQDRRERPY
DANPFLSKR			SRGFGGASGG
DANPVRYGR			SRGFGGASGGG
DAQAFEREVGR			SRHPAENGK
DAQEIIRPR			SRHPAENGKSNF
DAQEILQAR			SRHPAENGKSNFL
DAQKPSLTR			SRSGGGGGGGLGSG
DAQMRAAINQK			SSLAYSLKK
DAQNPQIKR			STIKSTPSGK
DAQRLHYYR			STKVDKLVR
DAQRLISER			STLTRHKR
DAQTLDAIRHR			SVASAAAVLSH
DARDPLGCR			SVFVKLLVH
DARDPMGTR			SVIVVLRNPLIAGK
DARGTVVLR			SVRLYHLLR
DARGTVVLRVR			SVSQISVLSGGKAK
DARHPHVTR			TAAQITQR
DARIPLSGR			TCKGKPVHH
DASLLIVNR			TEFTPTEK
DASRNVFSR			TELDLGDRVMK
DASRPPYRGR			TEVKNVKEK
DASVHPTL			TFKTPEKAKEK
DATLLIVNR			TIKSYGMLVK
DATPLHVAR			TIQADTPAL
DATSRNITEAR			TIYVGRVK
DATVTISHR			TLDHVLTH
DAVARLVAR			TPAHLAALK
DAVDVFETR			TPIIATLASGAVAA
DAVEGILIVHR			TPKIQVYSR
DAVERHAL			TPKQRLLGW
DAVERHALR			TPLHIAVNK
DAVGFTFPNR			TPTLVEVSR
DAVIRNNTL			TQFVRFDSD
DAVKPGVRYR			TQKMKPLII
DAVKREAAL			TRPHYITR
DAVPRTPSRER			TRYHFLIL
DAVSKEVTR			TTIKLQEKL
DAVTYTEHAKR			TTLIKIDPALKIK
DAWPGQRER			TVALREIRR
DAYAGFIIYR			TVAVPLVGKL
DAYDMRKALSR			TVDRFQILTL
DAYELKHAL			TVHSIISK
DAYEPEISR			TVTAMDVVYALK
DAYEPEISRL			TYFDFFNYAGLQR
DAYFREALR			TYLHRIGR
DAYGSELVER			TYYKFDYKAHQR
DAYKRTVAL			VAKALEHHR
DAYRRIHSL			VAKTILKR
DAYSSFGSR			VANKIGII
DAYWPEAKR			VAQVRFVTGNKILR
DDFERISEL			VARGGGRGSGFG
DDLKRATEL			VASTGPSSR
DDLKRQNAL			VATLPRGR
DEAIRAVL			VAYDEAKER
DEANHLLL			VDEGSNKVHF
DEATRLMAL			VDFKAVQGR
DEFLRISTA			VDGDDTLEY
DEFTHRTL			VDGNHRLTL
DEFVKSVL			VDINPLTGIILK
DEHAREMCL			VDNEFDQRL
DEHVHSKL			VEARHIEFR
DEHVRTEL			VENIERLKV
DEINHQSL			VENIGGRLKL
DEKLRLQQL			VEVDLFTSKGLFR
DELERFTSM			VEVPAKIHL
DELERITKL			VFNDMKVRK
DELIRSIEL			VFQILIRNR
DELKRDAKL			VFRAHVKHR
DELKRSVAL			VFRDPYRFKK
DELLRIVSI			VGEFRAVTEL
DELLRVTDL			VGEYRAVTEL
DELRRHLEL			VGITARNIPR
DERLRIFAL			VGPIRFTNI
DERLRINSL			VGSDGRFL
DESIHLQL			VHGGILNK
DESKHSTL			VHGGLINK
DETIRVVSM			VHLFPKLEL
DEVERTQTL			VIIEKEKII
DEVERVITI			VIKVFNDMKVR
DEVGHLAL			VIKVFNDMKVRK
DEVKRGVL			VIPRNRVL
DEVQRRLQL			VKPKKAAPK
DEVTRNLSL			VKRIETVVK
DEYERARRL			VLLDLSAFLK
DEYERRSL			VLQATVVAVGSGSK
DEYVRNTTA			VLSYVTKIK
DFAGEEVRVTK			VLYLKPLRI
DFALIHKER			VNHPKVGR
DFDDRRVGR			VNMVPFPRL
DFEFFFHHR			VPAAPPKRP
DFESILPTR			VPFRGRPV
DFFLSDRHR			VPPAVTGITFL
DFFNGKELNK			VPPDLRTEL
DFFPGSDRFAR			VPRAAFLSPLLP
DFGGIFHTR			VQKQLKNVK
DFHFRTDER			VQTVRSRL
DFHKRTPNR			VRLEYRAGL
DFHLLDHRGR			VRLKCREML
DFHVINGVLR			VRLKHGDVI
DFIAKVVQR			VRPKKTTKK
DFILKTGGGFQR			VRRDGQILV
DFIQEEFQHLK			VRVKGPLL
DFISGGSRSER			VSDPGVGSIS
DFKEIEHLVER			VSGRTSPPL
DFKEISSVK			VSHPIIYR
DFKKAVGACR			VSHTVVLR
DFKKEGKIYR			VSIFGNRRLKR
DFKKYVENR			VSPYQQVIEK
DFKNVLSNR			VSRVESVPK
DFKPGDLIFAK			VTDLPKKPSK
DFKRVVGKK			VTGYIVERK
DFKRYVTDR			VTKRHVDLK
DFLAFILHR			VTRAKYFIR
DFLEKLAFR			VTYRNLINKL
DFLFPASSR			VVPNQKRL
DFLGGLRPVR			VVQTVHVVH
DFLHNKGIAHR			VVRHQLLKT
DFLKQIIGR			VVRKLKAEKSPKAK
DFLKTILHR			VVSRGKILEL
DFLKVLNRAR			VYFKLMRL
DFLPRGSGIVTR			VYIEDVIER
DFLQKRKER			VYLPGRGPPLR
DFLRRSSSR			VYPGNPLRH
DFLSLEHIGR			VYRNPESFKEK
DFLSLEHIGRRR			VYTPKSSR
DFLTSREIVNR			VYYPVRHH
DFLVVPPSRYR			YAAPPSTR
DFNGFYTER			YDGPKNVR
DFNGVAAVR			YDRQGIGR
DFNLRTHVR			YIALNEDLR
DFNRGVNYR			YKGAIGKVY
DFPEKFFPK			YKLHFIFR
DFRDFVREK			YNLIVIER
DFRDKMMGR			YRKYIHSR
DFRDRGELR			YRNGKVLH
DFRRPPEEDFR			YRNGKVLHP
DFSAGVANR			YRNPESFK
DFSGNPLSR			YSGYIRNR
DFSGVTPQR			YSNRVVDLM
DFSTRDIHR			YVDDTQFVRFD
DFSTRFITR			YVIEKKERL
DFVGVHQER			YYGSFVTR
DFYDKIEAK
DFYDRLFDYR
DFYGEVRTR
DFYHNVAER
DFYHSRIPK
DFYLQSVER
DFYRPFNAR
DFYTSITRAR
DFYVRVFVR
DGFLFVVNR
DGFLHETL
DGFLRCLSL
DGFTHILL
DGHEFIVKR
DGHKVHISR
DGIARVHGL
DGILRKELR
DGISIRFPR
DGKERTLLVHR
DGKIPVSR
DGLAFNALIHR
DGLDRIVER
DGLIHTSL
DGLLRVAHL
DGMERPSSL
DGNPFRVPR
DGQKRYTFR
DGQVRVAEL
DGRGHLLGR
DGSLRVTAL
DGSVHIVHR
DGYEFFAKR
DGYKHMSL
DGYLKTSAL
DGYRHEML
DGYVPPKSR
DGYVRIHYF
DHAVRGAL
DHFASVHSV
DHFIRTLSL
DHIQRIMTL
DHISHFIL
DHLTRCLAL
DHMLRGMPLSL
DHSIRALAL
DHVARILEL
DHYEKPEL
DHYLRQQEI
DHYQRQRVL
DIAFKIVNR
DIAGRDITR
DIAGRDVSRFLR
DIEERPKELVR
DIERINHER
DIFERIAGEASR
DIFHKKHTK
DIFKKSKPR
DIFLVRETR
DIFNPQTVGVGR
DIFNQPPNRER
DIFNQVVPR
DIFPKVTCR
DIFSEVVGR
DIFYKAIQK
DIHEELPKR
DIHLGPTVGR
DIHNIHVMR
DIIDGRILSSK
DIIKYIVNR
DIINGDAIHKR
DIIPFGNNPIFR
DIIQRMHLR
DIKDTDVIMKR
DIKHFVSER
DIKLNTAVR
DIKNLVVKR
DIKPENILVDR
DIKPLTSFRQR
DIKPSNIFISR
DIKRKLTAR
DIKSSETGAFR
DIKSYYTVR
DILARAFSR
DILCPKAKR
DILEKKVEK
DILESITNR
DILFPKMPK
DILHKDGIINR
DILHSIVKR
DILKVVEKR
DILRLVAGR
DILSALVTR
DINDIKKAR
DINGFTTGR
DINKKFSVR
DINSRNMIR
DINTAYAR
DIQFRLVTR
DIQGHPFFR
DIQIVSTTR
DIQNPDITSSRYR
DIQPPPIRR
DIQRGLVLR
DIQTRMAGR
DIRKGFQLR
DIRNHIVQR
DIRNQRIYR
DIRPEIHENYR
DIRTPPLQSER
DISIIKGRYR
DISKRYSGR
DISNVKIPK
DISPPIFRR
DISSFKNIYR
DITTPKAAR
DIVPVDNKRYR
DIYDHCQSR
DIYDRKNMPR
DIYFNPKTR
DIYGNPIKR
DIYKKFLTR
DIYKPKRGR
DIYLRMTGR
DIYNHRFHR
DKAMHGEL
DKLNRIMAL
DKMTHRIL
DKNIRYVAL
DKYEKKATL
DKYERLVKL
DLAKIIFKR
DLANVRVGR
DLAQALINR
DLARHFIQR
DLARIYIRR
DLASPLIGR
DLASRLVTR
DLATIHGMNR
DLDLKKPIYQR
DLFDFITER
DLFDFSTRFITR
DLFHAVMGR
DLFKLGEPHHR
DLFNKLVMR
DLFRYFVHR
DLFRYNPYLKR
DLFTSKGLFR
DLFVFPYR
DLFYNIATR
DLHFHFTAR
DLIEITDAKKR
DLIGCIIGR
DLIGLEGRVSR
DLKAFFTSK
DLKDRTIKR
DLKGSTVAR
DLKHLIYYR
DLKKEINER
DLKKIQFPK
DLKKKQALR
DLKKPDPASLR
DLKKPIYQR
DLKKYLEPR
DLKPLPTAR
DLKPLYANR
DLKRPFLSR
DLKSRLDSR
DLKYKKLFAVR
DLLAASQVVNR
DLLDGFIAR
DLLDILRER
DLLDPASGDLVIR
DLLERLVQR
DLLIPLTNR
DLLKRAFVR
DLLKSIVSR
DLLLPKLAR
DLLLVRQYR
DLLPELHQR
DLLPKQEKR
DLLSRHVIR
DLLTPVSR
DLLVLGLHR
DLLVPTKAR
DLNAQYERR
DLNEKIAQR
DLNFPEIKR
DLNHKYWER
DLNRLITQR
DLNSNQRTR
DLPELGLEHR
DLQAHINHR
DLQAILQER
DLQEAEKTIGRSR
DLQENRPAR
DLQHGSLFLR
DLQLIKVTR
DLQYIKITR
DLQYREKEVKR
DLRAKFKER
DLRDQLKGIER
DLRELFARR
DLREQTHSR
DLREQTHTR
DLRHKLNLR
DLRHLIVSR
DLRILPEAHQR
DLRKVLDHR
DLRPATDYHVR
DLRPENHARR
DLRPGVIVR
DLRQYLILR
DLRTRVVLR
DLSAPPHHR
DLSRFIHTR
DLSTKVYKR
DLWVRIRHR
DLYDAGVKR
DLYGRLQEL
DLYHDIFSR
DLYKFLTKR
DLYLKPIQR
DLYNGKTTK
DLYVHTMR
DLYYHVFRR
DMAAQITKR
DMAHHPTFR
DMFATPQYR
DMFNIYIKR
DMFPGPYPR
DMFYRNWAL
DMGNSLIER
DMHSLVRSR
DMHSYVRSR
DMISAVKSR
DMKAANVLITR
DMKDHHGAVR
DMKPKHLLSGK
DMKPPISR
DMLDIREIFR
DMLDLAKIIFKR
DMLFPKFLK
DMLGSYGSLARFR
DMLHRFYGK
DMLKIRSEFKR
DMLPNSTER
DMRKIGQAR
DMRKIGSSR
DMRVHPYQR
DMVSSHVER
DMVTLPAGIYHR
DMYLAPHVR
DMYLKLVQL
DMYNRMTSA
DMYSHYVL
DNAPEHALR
DNAVRNAAL
DNFDNISLAQR
DNFLMGIGR
DNFNFLHLNR
DNFPFDPPFVR
DNFPFSPPFMR
DNFPHNQRR
DNHNLIERR
DNHVHVAR
DNIAGKSFQNR
DNIERPVRR
DNIQGITKPAIR
DNISKENCVFR
DNKIIIIHR
DNKKTRIIPR
DNKKVQISR
DNKNVNVNK
DNLAEDIMRLR
DNLDLRDDSRLR
DNLERDFFLRR
DNLHQVSKR
DNLLHEKRYLR
DNLRDRYYR
DNLTKKNYR
DNMPRILSL
DNNEYIARR
DNQRKLFFR
DNRDVAVKR
DNRGFMVTR
DNRPSVEFHER
DNRTLYHLR
DNSMGFGAER
DNTVPLASR
DNTVRIISL
DNTYPEILR
DNVIRIYSL
DNVKAYFKR
DNVTHAHL
DNYGPGPSLR
DNYIPVIKR
DNYKRVTGTSL
DNYRGPAVR
DNYRRPTSA
DNYRVFER
DNYVRETKL
DPALHRTL
DPFGHHVAR
DPKAPGLGAFR
DPMFRGIYR
DPMKARVVL
DPTSPLRTR
DPVKPPGSSL
DPVVHSAL
DPYLRSLEL
DQARHYLL
DQDVRHLAL
DQFERIKTL
DQFQKVLSL
DQFVRGEVL
DQIIRLEKL
DQILRAIL
DQISHRASL
DQIVRHDL
DQKERDVIM
DQLKRIFRL
DQLLRNNDL
DQLMRQLDL
DQMMRAIAM
DQMQRKLTL
DQMSRLAKL
DQQEREGAL
DQQVRYNAL
DQRERLAPF
DQSLHREL
DQTIRIHGL
DQTKRLEL
DQTSHLAL
DQVLHLSF
DQVSRLVTI
DQYKRETIL
DQYMRTGEGF
DQYMRTGEGFL
DQYSRFSL
DRAFHFTAM
DRAFPLVV
DRAGSIVL
DRAHIAQL
DRAIHSRL
DRAKHLEF
DRAKVILKP
DRALRSFKL
DRANRFEYL
DRASHPIV
DRASKNISM
DRDRRGPPL
DRDSKRDSL
DREDKRSAL
DRFAGLHFF
DRFDFVHDL
DRFEFPEQL
DRFEGNFVH
DRFEKTNEM
DRFGGALDA
DRFINGSAL
DRFISVEL
DRFKESLTL
DRFKSHPSL
DRFKVMKA
DRFLKVYDL
DRFLRKITI
DRFLRQLDF
DRFLSKMKV
DRFLSSMSV
DRFNHFSL
DRFPAHHVI
DRFQILTL
DRFQPNMTL
DRFSDSHNAL
DRFTKSISI
DRHERITKL
DRHKSKLIA
DRHMYHSL
DRHVGMAV
DRIERMLRL
DRIHIFFRF
DRIIRGNQL
DRIKARMSL
DRIKGIIEL
DRIKRAFL
DRIKRAFLI
DRILIHSL
DRILRPEL
DRIPERDKL
DRIVERCDL
DRKKKSISL
DRKSRLMGL
DRLAQILEL
DRLDLARKEL
DRLDLQLHI
DRLGKKVRV
DRLGSIPL
DRLIKHTSF
DRLKAIGL
DRLKEKMVV
DRLKFFETL
DRLKGMAL
DRLKSALL
DRLKSLTM
DRLKVIPKL
DRLLALNSL
DRLLLQSSL
DRLLRIRA
DRLLRIRAL
DRLLRPHAF
DRLNKKVVL
DRLPKFLIV
DRLQVAIKV
DRLRTLLQL
DRLSASSL
DRLTTTSL
DRMFHIRA
DRMHALSL
DRMHSLLI
DRMKIGASL
DRMRLSTAL
DRMTLLLRL
DRMVGQVL
DRNAHLNAL
DRNDRAIRV
DRNKCYTAV
DRNKRFISI
DRNLRVKAL
DRQKSRIL
DRQKSRILSL
DRQLPQVL
DRRERLRQL
DRRERVLKL
DRRGRPVGF
DRRLRIPEL
DRRSRIEAL
DRRTHPTL
DRSPGHIL
DRSPRPTSA
DRTAIHEV
DRTAIHEVM
DRTGHIKL
DRTSIHEAM
DRVAHILL
DRVAHMEF
DRVAIHEAM
DRVALRNLL
DRVFHESI
DRVFRNETL
DRVKKIIEL
DRVKMGFVM
DRVLRIHRI
DRVLRVYSI
DRVTQHLCL
DRVTRLEF
DRVTRLEFL
DRVTRSTL
DRVVRREI
DRYDGLRRL
DRYDGMVGF
DRYDSFIEL
DRYEFSSHI
DRYFRIQEV
DRYGGQPLF
DRYHEKLAV
DRYHRFKEL
DRYIFASNL
DRYISKMFL
DRYKFEITV
DRYLAIVHA
DRYLATLTV
DRYLKSESL
DRYLLGTSL
DRYLLLHLL
DRYLRPHAF
DRYNRKYLM
DRYPGSTFM
DRYPLIVKI
DRYPRKVTA
DRYQYPFVL
DRYSGDLRV
DRYYERNEL
DSAMHLAL
DSFARLDAL
DSFARLVEL
DSFERSNSL
DSFPERRAPR
DSFSAGEPR
DSFTGPRRR
DSGSHFVPR
DSHEEKVFR
DSHGVAQVR
DSIKIWNR
DSIVKNVGR
DSKGVYDVR
DSKLSGRYR
DSKPQDRHFVR
DSKQFNILR
DSKRVFGER
DSLAKIPKR
DSLAPSRGR
DSLGQDLRRLR
DSLHESAHSMR
DSLHVSITR
DSLLFAHKR
DSLLKVFVK
DSLPIKRER
DSLRYIYPK
DSLSLLKKMHR
DSLSPGQER
DSLSRHRPR
DSLVPIGR
DSMLVDPKHHR
DSMPEPASR
DSNNEKGLFRR
DSNSIIKDR
DSPVHRVL
DSQAYDQKNIR
DSQDIQGRNR
DSQGENMFLR
DSQLRSQAR
DSQYPPVQR
DSRAVLSER
DSRDGKFIHR
DSRDPMYRR
DSRFPNQNQTR
DSRGQEAISKR
DSRPPFLSR
DSRSGTHNMYR
DSSGLTVHR
DSSNFITHR
DSSNLEKIYR
DSTRHTTL
DSVSSSNIKNR
DSYRKKVVL
DSYSPPHVR
DSYSPPHVRR
DTAALSHARLR
DTAAQITQR
DTANKKVFLGR
DTEEEFYLR
DTERPVNR
DTFASGGERAR
DTFDVFRQR
DTFIKIAQK
DTFLPRHR
DTFPARVIKHR
DTFYVVSFR
DTGEKLFHR
DTHGSFVVR
DTHKQLLER
DTIDSLRSR
DTIEIITDR
DTILRVTRR
DTISKIRLR
DTISPYSR
DTIVSGTLPQR
DTKALYATK
DTKDIMKEK
DTKELEKMTNR
DTKENLEGTLR
DTKGHSLSVQR
DTKGRFAVHR
DTKLIVVVR
DTKNIAFER
DTKNYVEVTR
DTKPTRIIR
DTKRSQIYGSR
DTKSPQFNR
DTKVTYVDR
DTKVVSMVGR
DTLHNFVSR
DTLIKTFVR
DTLLRLRGR
DTLLYDSLYTR
DTLREILKR
DTLSIRESRL
DTLVKIFRK
DTLVPYGNR
DTLVTGFAR
DTMPPKGVR
DTMYPELSARAR
DTNALRVPR
DTNLRDREVTR
DTQERIKAER
DTQIPTSR
DTQKFSVMR
DTQSGSLLFIGR
DTRDKGLVNR
DTRKEQETALR
DTRPHYITR
DTRSEFYKH
DTRTGLVLR
DTSQFILNR
DTSSRSHIFR
DTSSRSHIFRR
DTTLPASAR
DTVAQITQR
DTVATLPRGR
DTVRHEAL
DTVTGLLER
DTWERFVRR
DTWHYFLHR
DTWVLLNQR
DTYIKAYLR
DTYKELIER
DTYLHRVAR
DTYVSSFPR
DVAAYITRR
DVADLKIKR
DVAERLLSL
DVAFHFNPR
DVAMHYIL
DVAQRCKEL
DVARLVVER
DVEPIHAFR
DVEVLKVGR
DVFARYSRL
DVFEAFYKK
DVFIPKPFR
DVFMFLTNR
DVFNITIAR
DVFPGPSFR
DVFQKFYAK
DVFSHRFYK
DVFVLTRR
DVFVVGTER
DVFVVGTERGR
DVFYPGTGR
DVGRLPHAR
DVHNRIVIR
DVHQYFYRR
DVIGSRRQPR
DVIIRNKKHQK
DVIKEQNRELR
DVIKGKPVR
DVINPMALR
DVIRPGMRR
DVISNINITR
DVISRNEIQGR
DVITALTHR
DVITVSNGGRIMR
DVKAGETVRSR
DVKAPAMFNIR
DVKDAVVQH
DVKDPVSIEER
DVKFAVRER
DVKFSHSGR
DVKLPQGQR
DVKNAGDLR
DVKPENFLIGR
DVKPENFLVGR
DVKPSASPQER
DVKPSNFLYNR
DVKPSNILVNSR
DVKPVDYREYGR
DVKRHITAR
DVKTPNTETR
DVKTTDGYLLR
DVKVRFIVR
DVLAWVKKR
DVLDKRRGR
DVLDRSCSR
DVLDVYIEHR
DVLEIHFQK
DVLETIFVR
DVLEVTKKFMR
DVLFPKHFHQR
DVLFVYAVR
DVLGMKVLR
DVLHRHLQR
DVLIPKIMR
DVLKVEVFR
DVLLEPFRR
DVLNIQGVQR
DVLRRMKKR
DVMIHPVTNR
DVNDALGYVTR
DVNERNTVKGFR
DVNIIVFR
DVNIKSTER
DVNIRHSGR
DVNKKFSVR
DVNLSHSER
DVNNIGKYR
DVNQQEFVR
DVNSFVRSR
DVNSGFAKR
DVNSKKTLR
DVNTREPKLFR
DVNYKMHFR
DVQERLVYR
DVQGDDKRYFR
DVQHFKVLR
DVQLRLNSI
DVQPKLWAR
DVQRHPFFR
DVQRKVTYR
DVQSVQEKR
DVREAYRRR
DVREIVNNIRR
DVRELVVGR
DVRERIIKR
DVRFPEKRR
DVRHYLQGR
DVRIGMTR
DVRIISDRNSR
DVRKEEVLILR
DVRMGGSFR
DVRNFDYTAR
DVRPFAPKER
DVRQKVLER
DVRQYVVRK
DVRSVTSVR
DVRSVTSVRR
DVRVKFEHR
DVSHPIIYR
DVSLKTISR
DVSLPFVSR
DVSTTIYNR
DVTDIAPSRKR
DVTFHSVL
DVTHPRMR
DVTHPRMRR
DVTLHQAL
DVTRPHFR
DVTSCISYR
DVVGRFNER
DVVKRLLSL
DVVLRFPR
DVVPKTAENFR
DVVRRPPIHR
DVVSKFLNR
DVYAKLLHR
DVYAKLLHRYR
DVYAKYVLR
DVYDRKNIPR
DVYDYKIAR
DVYERLTNL
DVYIRIASL
DVYNPFETR
DVYRGLQER
DVYRKLIEL
DVYSLYEPRYR
DVYTPKSSR
DVYVPEASR
DYAKLGAAR
DYEHQFHLR
DYERIINLR
DYFDALYKR
DYFDYSRSDYEHSR
DYFKKPQSR
DYFLNNKHVGR
DYFRAVLQR
DYFTPQGEFR
DYFVLLVGR
DYFYAFLRR
DYGHLSVYR
DYHTLPRAR
DYIDAEHLGDFHR
DYIDNLLVR
DYIHIRIQQR
DYIHRIGRTAR
DYIHSKKLIHR
DYIITGGGFLR
DYIKLYVRR
DYILLSLVRTR
DYIVKIFDR
DYKLHFIFR
DYKRNLPRR
DYKSLKENLAR
DYKTIAKER
DYKVASAEYHR
DYKVASPALR
DYKVVSPALR
DYLAHESRR
DYLAPYAKYK
DYLENIFVK
DYLHAKNIIHR
DYLHRHGIIHR
DYLHSEKKIHR
DYLHSGKIVYR
DYLHYIRKYNR
DYLKELFRR
DYLMKILTER
DYLNAESRVNR
DYLNAESRVNRR
DYLPPEMIEGR
DYLRFLQKR
DYLTTFTEK
DYLVPILAPR
DYNCRKTLR
DYNLIVIER
DYNNIGKFLNR
DYNPLYKER
DYQGIKFVKR
DYQTHFRLR
DYRALVHER
DYRDTVVKR
DYREKVESELR
DYREPFFRK
DYRFLLREK
DYRSPENNGTR
DYSQSLHAR
DYVDIVQGR
DYVELVQRKR
DYVPETVYR
DYVPYVPLRQR
DYYEESYFTTR
DYYGTRLTR
DYYGYDYHNYR
DYYKASVTR
DYYSLLNVR
DYYTPTGEFR
EAANRNNDALR
EADVSSDL
EAFDHLQNR
EAHARIHLR
EAIKIFSR
EAIKITNR
EAIRPYVSR
EAIYSGYIRNR
EAKAPILKR
EALGSGLVSR
EALLPYTER
EALNVLVNR
EALSALTAR
EALVPVIHR
EAMALPLYR
EAMAPPSHR
EAMTIFQNR
EAQYIRTER
EAVKLIIGR
EAYEREVSL
EDFERLTKI
EDFKRMTAL
EDTQIPTSR
EDYKLHFIFR
EDYLNAESRVNR
EDYNLIVIER
EDYTRYNQL
EEALRLHAL
EEFARTLAM
EELERVSAL
EELLHSVL
EETKHTSL
EFDDRRGVLR
EFEERRSLR
EFFIPRVGR
EFFLAGIGR
EFFTVLAQR
EFIERQHAK
EFKERLRKR
EFLERKHRR
EFLKLDRER
EFREPRPPR
EFRNFKIIYR
EFRQRIILR
EFVDLYVPR
EFYDGLFPR
EFYINYVTR
EFYNLVRFR
EGKTDYYAR
EGYGRYLDL
EHAIHKVL
EHVRRNAL
EHYRRQHQL
EIDIKKYAR
EIFVGKIPR
EIFVVVVGR
EIGHFLRER
EIIDKDSKTRR
EIIEKNFDYLR
EIKDFLLTAR
EIKDKDQLVLR
EIKDLAIKR
EIKHFVSER
EIKKEIERR
EILDKKVEK
EILNAILNR
EILRGLTPR
EILRHHVNR
EILRRLTGR
EINKLLAHR
EIRSNFPKR
EIYDPRNPVNK
EIYDRREYSR
EIYEYIIFR
EIYGVTHTR
EIYKPGLSRLR
EIYRPPASR
ELARLKVHR
ELFADKVPK
ELFGRVTSR
ELFLRRISL
ELLIRKLPFQR
ELLRPKYR
ELNKVLAHR
ELNTLRVTR
ELQEVERYR
ELRGKLVAR
ELYIHRIGR
ELYRRLEAR
ELYVILNQK
EMQAKVAVR
EMREMLTHR
ENFAPGTTR
ENQKRYYLR
ENSLHRAL
ENYIHRIGR
ENYSPVSR
EPATHNAL
EPIPKGPVL
EPKPPGLVL
EPLLRENPR
EPRFVLRAL
EPRGPGGPL
EPRHGGLTL
EPRISYGNDAL
EPRNVRAVM
EPRPGAGSL
EPRPPHGEL
EPRPTGMSL
EPRQTTSNL
EPRTVVSGL
EPRYPPHSL
EPYPRLVDL
EQMERLEAL
EQVKHRTL
EQVLHKQL
EQYIRRLAA
ERAIGLKL
ERFADRSLL
ERFDHLVL
ERFERCLDL
ERFERRAL
ERFKRRQLL
ERFPKLLRL
ERFPTHAKL
ERFSHVAM
ERFVNLHSL
ERIAGEASR
ERIDTRNEL
ERIKERPAL
ERIKLQRL
ERIVERAEM
ERKERLESL
ERLAIRAQL
ERLEHPVL
ERLERIFQL
ERLGQFMTL
ERLIRTIAA
ERLKIRGSL
ERLLRELYL
ERLRVNLRL
ERLVSLLL
ERLVTTAL
ERMLRLSL
ERMTHKSL
ERPIRIVAL
ERQDRISRL
ERQGGRTAL
ERRDREERL
ERVEHIKL
ERVVHYEI
ERYAKIVEI
ERYFHHVL
ERYFISHVL
ERYLKFIEL
ERYLLTQEL
ESLIPSANR
ESLPRVVKR
ESLVPTAR
ESMEPKVFR
ESMQRFHNR
ESTLHLVL
ESYLKNVAL
ESYRPPKSR
ESYSIYVYK
ESYSVYVYK
ETDIPLKTR
ETHFPFAIR
ETIGKKFEK
ETILRTNKR
ETISSKNIISR
ETKDSGSFLLR
ETMPSPYGR
ETMVIGNYR
ETNYGIPQR
ETQLPVSFR
ETQSRTITVTR
ETRAEFAER
ETREVQNLR
ETRLHITGR
ETVDPTYIFHPR
ETVERIFRR
ETVPKDLRHLR
ETVQKETIHPR
ETVSEEKRIYR
ETYKYLYGR
ETYLHRIGR
EVAFPHHPR
EVAIPHNR
EVAPPKAHEVR
EVAQFLTGR
EVARYMVQR
EVEEYKNFR
EVFEYIIFR
EVFKEFIYR
EVFKYLAEK
EVFNKFFKER
EVFRPYAK
EVFSHILKR
EVFTPVFER
EVFTPVVQR
EVFYFEVTR
EVHAVVTVR
EVHMLLEHR
EVHSSFIHR
EVHSVRAGR
EVIKITGLKVKK
EVIKNRFHR
EVINDYHFR
EVIPYTPAMQR
EVKDHKFIAR
EVKDRHLVAKR
EVKESPFFR
EVKKFVKIGR
EVKPKPSVKR
EVKPNLTER
EVKPPPKEK
EVKPSIRAR
EVKRLKVTELR
EVKSITKER
EVLAHYSHR
EVLDYFLRR
EVLELTVRR
EVLHGLIGR
EVLHIGSAHNR
EVLISRVYR
EVLKHLKER
EVLKLLVAR
EVLLSIYPR
EVLNKHSLSGR
EVLNRIQFR
EVLPKPRMR
EVLRHPRDWVR
EVLRVHYR
EVLSCLYNR
EVMEKLVKR
EVMRILISR
EVNDKRYLR
EVNDRPVRR
EVNIPNRR
EVNIPRKR
EVNNELANR
EVNSRPTYR
EVNYINTFR
EVPELYHQR
EVPKHLVGR
EVQGISEHYLR
EVQKLKRYK
EVQRILHQR
EVQSYIRKR
EVQVLDDKNVR
EVRGGGLTR
EVRGVKVFR
EVRKLIIRR
EVRKLILRR
EVRKLMHVR
EVRPDTQYTGR
EVRVPVPK
EVSDRIFNR
EVSTVNVRR
EVVNKRFVR
EVVPEPVAR
EVVRLLVTR
EVVYRFTAR
EVYAHAVL
EVYDGPKNVR
EVYDIAFSR
EVYKELRLR
EVYKRAKAL
EVYPVGIFQKR
EVYVPHPR
EYAERPEVARR
EYAKLLAKR
EYFADMKRHR
EYFDEKIVPILKR
EYHKFLIGK
EYIEARVTK
EYIELHRKR
EYIFLAVGR
EYIHDFNRR
EYIHSKNFIHR
EYILPGSRER
EYKMILVVR
EYLEGNNFVHR
EYLEKIKQR
EYLEKKNFIHR
EYLHGKGIIHR
EYLHHVNKR
EYLHRFYGR
EYLKLGYVSR
EYLKNIIYR
EYLSYVENR
EYMEKIKQR
EYMGNAGRKER
EYMRVISQR
EYNAIGGKYNR
EYNEGLVKR
EYNPEHVSR
EYRDMRDGFR
EYREKIETELR
EYRKYIHSR
EYTINIHKR
EYVDRLSKR
EYVDVVFANR
EYYKHPISR
FDAKRLIGR
FDFSTRFITR
FDYERVRSL
FEAEVLHTVL
FEAIHHEL
FEYLRLTSL
FIDDMEDVL
FIDGGGSVL
FIDKNGETEL
FLDEPTNHL
FLDSEVSEL
FLMKHVFHPK
FNFLRNVSL
FPAHRAVL
FPAKGKLFL
FPHLPGKTF
FPHLVHAEL
FPHLVPASL
FPIHVQTSL
FPKGFSVEL
FPMEIRQYL
FPMELRQFL
FPMGDRLYI
FPMGDRLYIGL
FPNIPGKSL
FPNKQGYVL
FPPPPPRTPL
FPQHTIASL
FPRAPSTSDSV
FPRAPSTSDSVRL
FPRDKLAEL
FPREPRPKL
FPRFGGSL
FPRFPHRGL
FPRHIEPEL
FPRKPSAPK
FPRLLDTKL
FPRLPPASV
FPRPVTVEP
[truncated: 4,331 more rows]

## Sheet: LP1_
overlap	Ardigen_ARDisplay	netMHCpan	MixMHCpred
AADDFRTKF	AAAAAAALQAK	AALQELLSK	AALQELLSK
AADDHQALI	AAGPPISEGKYF	AASVPVVY	AASKERSGVSL
AADDSSVKL	AALEKPLSH	AAYKIMRTL	AASVPVVY
AADDTEISF	AAPRPPPKPM	ADKVHLMY	AAYKIMRTL
AADEPVYI	AEAAAAPAAA	ADTTHTSL	ADDKRLQDI
AADGGTVDL	AELNEFLTR	AEAERVGLH	ADKVHLMY
AADLGSPSL	AEQNRKDAEAW	AEHYTETAL	AEAERVGLH
AAEEPNAAV	AGFAGDDAPR	AEVLHTVL	AEHYTETAL
AAEETGEAL	AGLQFPVGR	AIARLIEFYK	AEVLHTVL
AAFGGTFKK	AHLRPTSL	AIASTLVHK	AFGYYGPLR
AAGPPISEGKY	AHPPLLVL	AINKCPLLK	AFITNIPFDVK
AAKSKIAHL	AIALALREK	AISSSAISK	AGIRDGVVRPLK
AANPIQFTL	ALAGHQLIR	AIYATIPVYK	AGKIGLGGRGGSG
AAPAAATAA	ALAKPLDDK	AIYLVTSLASK	AIARLIEFYK
AARAAGAAI	ALNVPLHNR	ALAEVNLKK	AIASTLVHK
AARALLPLL	ALSTALSEK	ALARALIRK	AINKCPLLK
AARAVTGVL	ANTFVAELK	ALARQLLLY	AIPCANHKM
AARPATSTL	APARLFAL	ALDEAAAAL	AISSSAISK
AARVVLTSL	APILKRAL	ALFEIALRK	AIYATIPVYK
AAVRIGSVL	APRAPPGPAGL	ALFKNLLLK	AIYLVTSLASK
AAYLRALSL	APYGRITL	ALFVAATYK	ALAEVNLKK
ADRERKVAL	ATGSWDSFLK	ALHKPPLHH	ALANIAVDK
AEDQLHHSF	ATTHEIMGPK	ALHLHPLLH	ALAQGVLEH
AEFELPKTM	AVLKHVLTPR	ALIGFPSVGK	ALARQLLLY
AEFEVHEVY	DAQKPSLTR	ALLKAPAKK	ALDEAAAAL
AEHYSSVY	DASSHQAL	ALNAHTFLR	ALDVANKIGII
AELIASTF	DISNVKIPK	ALRPSTSRSLY	ALFEIALRK
AEMYVAKF	DRATHKLL	ALRSQTAEY	ALFKNLLLK
AENEFVTIK	DRDRRGPPL	ALRYPMAVGL	ALFVAATYK
AENVFFVAH	DRFLSSMSV	ALSKFTLKK	ALHKPPLHH
AEQLIRVY	DRFSHDRTAL	ALYATKTLR	ALIEELLLYK
AETDVSLVY	DRLDLARKEL	ALYGNLILRK	ALIGFPSVGK
AETESHIY	DRLGKKVRV	ALYGVVNVK	ALLKAPAKK
AETHIVLLF	DRLKAIRTTL	ALYMASQPKNK	ALLPHVRAFAY
AEWDQVTVY	DRLKEKMVV	ALYSAASKQNK	ALLRVTPFILK
AEYEFLSF	DRLTRAAKV	AMGDVVIFK	ALPDMVVSH
AEYLIKEGY	DRQIRLWGL	AMYVTLVFR	ALPGDNVGFNVK
AFDDAIAEL	DRQKSRILSL	ANDDRHVM	ALRPSTSRSLY
AFDEAFAEF	DRVINSIPL	APAAAAAAA	ALRSQTAEY
AFDEAIAEL	DRWWHATL	APAAAAGLL	ALRYPMAVGL
AFDLSQVLF	DRYHEKLAV	APAAGAGRLL	ALRYPMAVGLNK
AFDLTEQRY	DRYIPHRSA	APAAGSAPA	ALSKFTLKK
AFDLTKTNM	DRYISKMFL	APAALRGRLL	ALTNGIYPHKLVF
AFDNMVTSM	DRYKNLPTA	APAARAPQAL	ALVPDELLK
AFDPTSTLL	DRYSGDLRV	APAARPAAA	ALYGNLILRK
AFDVHLNAF	DSSVPSAPR	APAFDRHFRTL	ALYGVVNVK
AFRVPTANV	EEQLQQIR	APAGGAGAL	ALYMASQPKNK
AGDDAPRAV	ERFERRAL	APAGRKVGL	ALYSAASKQNK
AGKYTITLK	ERLIRTIAA	APAGTRSQV	AMADTFLEH
AHFPHQVL	ERLKIRGSL	APAGTTSSRVL	AMGDVVIFK
AIAQAESLRYK	ERLQGLVL	APAKAQSAL	ANDDRHVM
AIFKPVMSK	ERMLRLSL	APALARTLQSL	APAAAAAAA
AIFPRAFPK	ESMEPKVFR	APALVRLSL	APAAAAGLL
AIHPTFNLK	FQGKTPLRK	APAPAAPAAA	APAAGAGRLL
AIHSQLLEK	FRYKMRSV	APAPAAQRL	APAAGSAPA
AIIDHIFASK	GAAPRPPPKPM	APAPARPSGPSKAL	APAALRGRLL
AIKAKIMAK	GGFGGGGFGGGRFG	APAPPSGSA	APAARAPQAL
AIKENFQFK	GGFGGGGFGSR	APAPQGCAV	APAARPAAA
AILDKTTNK	GGPGGVGGL	APAPRPSL	APAFDRHFRTL
AILEKSRLK	GKVKVGVNGF	APAQLLFLL	APAGGAGAL
AILGYRSVGK	GLDPSQRPK	APARASVIL	APAGRKVGL
AILSKFLYY	GLFQGKTPLRK	APARAVSAV	APAGTRSQV
AIMGNPKVK	GLWHMKTYK	APASASQKL	APAGTTSSRVL
AINSKQLTY	GMSESPIGPK	APASGKAKL	APAKAQSAL
AIQVVRSAL	GPGLSRTGVEL	APASRPRLAL	APALARTLQSL
AIRGGLPKLK	GRFGGFGGPG	APATGGGSL	APALVRLSL
AIRNAMGSL	GRFGGFGGPGGVG	APAVIHAL	APAPAAPAAA
AIVDKIGFY	GRFSSSSGYGG	APAVPALRL	APAPAAQRL
AIYDHINEGK	GRFSSSSGYGGG	APAYQRFHAL	APAPPKGEK
AIYEPKTFK	GRMHAPGKGLSQSAL	APAYSRAL	APAPPSGSA
AIYGRGIAY	GRYLRRELL	APDPRRCTV	APAPQGCAV
AIYKTPPGIQK	GSFGAGGGFGSR	APDRGWMAL	APAPRPSL
ALAASKLLK	GSYSKAFAR	APDSQRLKLL	APAPRRAPP
ALAEYVIYR	GTALKVVGEK	APDVARALL	APAQLLFLL
ALAIKVLNK	GTFNRAMLR	APEFRRLGL	APARASVIL
ALANVSIEK	GTGIVSAPVPK	APELLRALL	APARAVSAV
ALASRFLKK	GTSSSAASSLK	APELQRHEL	APASASQKL
ALASVVIHK	GTYRDANIK	APEPKRPHI	APASGKAKL
ALDDMISTL	HARHGFLPR	APESKHKSSL	APASRPRLAL
ALDIAKRLK	HLSSEPLSRK	APEVTREEL	APATGGGSL
ALDSHILDY	HPIPLESGGSADITL	APEYFRRKL	APAVIHAL
ALDSHPLSR	IGLFGGAGVGK	APFIRNIIM	APAVPALRL
ALDTKIGRYK	IGLIRNLAL	APFSCRTEL	APAYQRFHAL
ALFAKPLKGK	IHHIRLMSL	APFVSKSSM	APAYSRAL
ALFDGVVSK	ILAERSLGPK	APGEFRAIM	APDPRRCTV
ALFGQPPFK	ILFPHQPLSR	APGPPGRSML	APDRGWMAL
ALFHAQLAY	ILGPMFSGK	APGQRVGML	APDSQRLKLL
ALFKHILLY	ILNSHCFAR	APGSARRPL	APDVARALL
ALFLTLTTK	INKKRIAL	APGVGKSAL	APEFRRLGL
ALFQGIAKK	IPYPGRTNADVMTAL	APGYLPTSL	APELLRALL
ALFSRIFGK	IQASTMAFK	APHARNGLSL	APELQRHEL
ALIKHKPSVK	IRLLRREEI	APHEATAGI	APEPKRPHI
ALIQQATTVK	IRNAMGSL	APHHFPDSF	APESKHKSSL
ALKDLYCHK	IRYESLTDPSK	APHLVKGAM	APEVTREEL
ALKEGVLEK	IVAKSPASAK	APHWKRHQL	APEYFRRKL
ALKNPPINTK	IVGKVIGTK	APIGPHLQSM	APFIRNIIM
ALKTGIVAK	KKRKGQVIQF	APIGSRGPQL	APFSCRTEL
ALKVPTTEK	KLDRPRFER	APIIRVGGAL	APFVSKSSM
ALLDGSNVVFK	KLGSTLTPK	APIQGSRNL	APGEFRAIM
ALLEVLSQK	KLLQKLLVH	APIQGSRNLL	APGKTHTCA
ALLGHILLH	KLNIRPLLR	APKAHPVAV	APGPPGRSML
ALLKHLLSY	KLNPYAKTMR	APKANGTSAL	APGQGGIL
ALLPWPFRNK	KLPDLERLLSK	APKKSATQF	APGQRVGML
ALLSPGSPK	KLPLPLPPRL	APKLGVAL	APGSARRPL
ALNALILAY	KLVPQQLAH	APKPSSRPSL	APGVGKSAL
ALNHKVLHY	KLYTLPASH	APKREPQPI	APGYLPTSL
ALNKQIMEY	KMALPMPTKR	APKRPPSAFF	APHARNGLSL
ALNSKILSV	KPKKGGGISF	APKRPPSGF	APHEATAGI
ALRADDPLLK	KPKPGNMPF	APKSGNTGEL	APHHFPDSF
ALRAGQIIRK	KSFPGIPLHH	APKVETTTL	APHLVKGAM
ALRAVYRLK	KSNSIIVSPR	APLLKKQTL	APHWKRHQL
ALREPGKAL	KVDGRVVEPK	APLLKRLSL	APIGPHLQSM
ALRGKSSPVLK	KVFVGRFKSR	APLLRKVYL	APIGSRGPQL
ALRNINLIVQK	KVSKAAILAR	APLSGPVL	APIIRVGGAL
ALRNSPVNTK	LADVKAGPA	APLVHATL	APIQGSRNL
ALRRHIAVL	LLAEKVLAGK	APMIKKIAF	APIQGSRNLL
ALSEHNLKY	LLYSHPTSR	APNAGKSTL	APKAHPVAV
ALSNPILNK	LMSLPIAKK	APNNGQNKSL	APKANGTSAL
ALSPSLKNK	LPKPPGRGV	APNPYRQAIM	APKKSATQF
ALSTPVVEK	LQSRHVAL	APPSPLPSL	APKLGVAL
ALVSTPVRTK	LQYSRQEGL	APPSRLASAL	APKPSSRPSL
ALWGGTQPLLK	LRVDPVNFK	APQIRSRSL	APKVETTTL
ALWGRTTLK	LRYLRDDGL	APQPAKPRL	APLLKKQTL
ALYDATYETK	LRYNGPPPT	APQRSQSPL	APLLKRLSL
ALYEYARRR	LSPRLGKSL	APQRVRVTL	APLLRKVYL
ALYGRALRV	LSPRNVGLL	APQSFRAEL	APLQKGDAKI
ALYHNNEEK	LTGPVMPVR	APRAAGTVKEL	APLSGPVL
ALYPHFPAH	MIIAIPTGVK	APRAALTRL	APLVHATL
ALYPHVLVK	MIYASSKDAIKK	APRAALVFAL	APMGIRLSP
ALYPVGRVSK	MLAVPVRLK	APRAAREAL	APMIKKIAF
ALYQKVLLY	MRLSLPLLLL	APRAASTESL	APNAGKSTL
ALYQPLFDK	MTILQTYFR	APRAFGVRL	APNLGRSFHIL
ALYSVYRQK	NAESNAEL	APRAGPDPRL	APNNGQNKSL
AMDVVYAL	NLPQHPDVEM	APRAGPGQL	APNPYRQAIM
AMHGVFLYH	NMFDHPIPR	APRAGTPGF	APNQRRRLLL
AMKISFAKK	NRFGKTAL	APRAKFRAV	APPSPLPSL
AMLDTVVFK	NRHLRGLSA	APRALLLLL	APPVLKRPIL
AMYNQGFIRK	NRKEGLRL	APRALLQDVL	APQIRSRSL
APAAAPSSL	NRLTHRLL	APRAPAAGL	APQPAKPRL
APAAAVPTL	NRMLAQQAV	APRAVFPSI	APQRSQSPL
APAAPGLSL	NRMTHKLL	APRDAYWIAM	APQRVRVTL
APAAVALVL	NRYIPTAAA	APREALAQTVL	APQSFRAEL
APAERPLRL	NRYSTVSL	APREGISQEAL	APQSTPRNTV
APAERQIDL	NTLQLHRYR	APRELGLGL	APRAAGTVKEL
APAKPPRHL	NTQRSFFLR	APRESAQAI	APRAALTRL
APALPGPAL	PFSFHHVL	APRFIQEPYVAL	APRAAREAL
APAPAAHVA	PPPPHRPL	APRGDKEEL	APRAASTESL
APAPAEKTPV	PQKQREITL	APRGEGPAI	APRAFGVRL
APAPASATEIL	PQYSRQNSL	APRGELYKEL	APRAGPDPRL
APAPASISL	PRKPISKL	APRGQRPESAL	APRAGPGQL
APAPEGRAL	PRPDRLVNRL	APRHGSLGF	APRAGTPGF
APAPEVGRTL	PRPPPKPM	APRHPSTNSL	APRAKFRAV
APAPIHNQF	PRPVLRAL	APRHPSTNSLL	APRALLLLL
APAPKAYVL	QPLLREVL	APRIALHTAL	APRAPAAGL
APAPKPEAA	QQQQRNLSL	APRIITGPAPVL	APRAPPGPA
APAPPKAEA	QRIDRLAL	APRIPVTL	APRAPRALA
APAPPSKVI	QRLALRNPL	APRIQGKFSL	APRASERGVRL
APAPPSSGL	QRYSREEL	APRKGSFSAL	APRAVFPSI
APAPRPSLL	RAAIPIAKR	APRKGTVWSL	APREALAQTVL
APAPSKGQTL	RAAPALRPR	APRKGWTL	APREGISQEAL
APAPSRPAL	RFDDAVVQSDMK	APRKHVTTA	APRELGLGL
APAPSTVHF	RILKHILTQR	APRKPSPKGL	APRESAQAI
APAPTAVVL	RLASGFRSR	APRKVSGSF	APRGDKEEL
APAPVPVL	RLDSRLWPK	APRLAFATM	APRGEGPAI
APAPVQPPM	RLGPSLRDK	APRLAVDCL	APRGPAGPA
APAQNPEL	RLGQPLTGR	APRLETKSL	APRGQRPESAL
APAQRAQSL	RLGSTVATGK	APRLGISL	APRHFHTQTQSL
APARAILSL	RLNVTPLAR	APRLGISLQL	APRHPSTNSL
APARGLLLF	RLPAFTLSHL	APRLPITGL	APRHPSTNSLL
APARLFALL	RLSPSPTSQR	APRLPSTML	APRIITGPAPVL
APARPGPAA	RLSSPISKR	APRLQSLNL	APRKHVTTA
APASPFRQL	RPHAPHSPIKF	APRNSAEL	APRLAFATM
APASRLLAL	RPKLPEDPLL	APRNSNLREL	APRLAVDCL
APATVGLAF	RPKYPGIKF	APRNSPTGL	APRLETKSL
APAVTPAVL	RPPPPGMRGLL	APRNSSLRL	APRLPITGL
APDAKSFVL	RPRPSWITTM	APRPDHTKSI	APRLPSTML
APDGSQRAVL	RPRSPTGPSNSF	APRPDRLVNRL	APRLQSLNL
APDGTPPRLPF	RPRVPLISI	APRPDSRHHSL	APRNSPTGL
APDKHHITPLL	RQASPLVHR	APRPGALL	APRNSSLRL
APDSQRLKL	RSYVTTSTR	APRPGGDAV	APRPARPPP
APEEEDHVL	RVRQSPLATR	APRPGTKHK	APRPASGPIRPIV
APEEHPVL	RVSLRLVGLK	APRPPATVT	APRPDRLVNRL
APEEHPVLL	RVYSPPEWISR	APRPPQDLIGL	APRPDSRHHSL
APEERPAAL	SFGAGGGFGSR	APRPPTAAP	APRPGGDAV
APEPCPQPL	SGVSLAALK	APRPPVSAA	APRPGTKHK
APFDRRATSL	SHVLHSLL	APRPVAVAV	APRPPATVT
APFHSHEL	SHYEEGPGKNL	APRPYSKQV	APRPPQDLIGL
APFKFDMEL	SIDGRVVEPK	APRQPGLMA	APRPPRQGP
APFLRNVEL	SIMKWNRER	APRQPGLMAQM	APRPPSSSP
APFPHGDSAL	SIYRPSKNLDK	APRQTHKVI	APRPPTAAP
APFQGDQRSL	SLGHFENLQK	APRRLTSHL	APRPPVSAA
APFQHSPL	SLPSARPLSL	APRSFHPPAAM	APRPVAVAV
APFSKVLTF	SLSSPLNPK	APRSGRSLF	APRPYSKQV
APFTAGTSL	SLVNLGGSK	APRSLLLLL	APRQPGLMA
APGGKTLAL	SNFGGGGSYNDFGNY	APRSTEESL	APRQTHKVI
APGIRDHESL	SPRPSGPGPSSF	APRTLLLLL	APRRLTSHL
APGKRILVL	SPRTPVSPVKF	APRTPTHRL	APRSLLLLL
APGPGLLL	SPVVRVAV	APRTSSSSL	APRSTEESL
APGPGRKEL	SRTNRPPL	APRTVALTAL	APRTLLLLL
APGPPGRSM	SVQPSSSLSAR	APRTVLLLL	APRTPTHRL
APGVRAVEL	TRPTPVQK	APRTVSVQTL	APRTSSSSL
APHALLQAVL	TSNMPVAAR	APRTVVSGL	APRTVALTAL
APHAPGPPA	TVLCQPTGGK	APRVLQQTL	APRTVALTALL
APHLTHHTL	TVPRRLGPK	APSAARELSL	APRTVLLLL
APHLVGPHL	VANTLSVYR	APSGGKVTVL	APRTVSVQTL
APIAKVGVL	VEDLESVGK	APSGQHSQAQL	APRTVVSGL
APILDKVLTAM	VGLIRNLAL	APSGSLAVPL	APRVLQQTL
APINFTSRL	VGLLRLHSL	APSKPAASI	APSAARELSL
APIQDLEAL	VHYDRSGRSL	APSKSESAL	APSGGKVTVL
APIQGNREEL	VLGKPLGLK	APSKSRLLATL	APSGQHSQAQL
APISVRVEL	VLGTVVHGK	APSLKNAAF	APSGSLAVPL
APKPAAPTTL	VLLPEYGGTK	APSPSSSRSSF	APSKPAASI
APKPGGLSL	VLNKLGGVK	APSQGRPGL	APSKSESAL
APKPRLNQL	VLSSFVLAEK	APSQQRQQI	APSKSRLLATL
APKRPPSAF	VLYDRQGIGR	APTGSGKTI	APSLKNAAF
APLALVTSL	VLYNGFTGR	APTIVGKSSL	APSPSSSRSSF
APLAVFQML	VNAHSNILK	APTLRAQL	APSQGRPGL
APLDSIHSL	VPRASVPDGFL	APTQEKIFAVL	APSQQRLVVV
APLEDEATL	VPRGPIPSEL	APTQGTVL	APSQQRQQI
APLPDGRSL	VQFLRLGML	APTSAAAL	APTGSGKTI
APLPFGPFSTL	VRLIMDSL	APTVRSKAL	APTIVGKSSL
APLQHRHVL	VRTVMRVPL	APVGIRHRL	APTQEKIFAVL
APLSEDQRTAL	VRVQRAAL	APVQRPKL	APTQGTVL
APMSAAHQL	VVDALGNAIDGK	APVSSKSSL	APTSAAAL
APNSRPALL	VYDRPGASPK	APYERRAMEL	APTVRSKAL
APPRPGSSF	YGQKEIHRK	APYFRLLRL	APVGIRHRL
APQAPPPPPK	YILSPLSYK	APYRTQSSASL	APVSSKSSL
APRDPIPYL	YQAQHGAL	AQNGQLFGRFK	APYERRAMEL
APRDTAKAF	YQSKVRELI	ARPATSTL	APYFRLLRL
APREDPVLL		ASFPVGSKK	APYRTQSSASL
APREHPFVL		ATHSSRFIPL	AQNGQLFGRFK
APREPLEPQVL		ATIEETYSKAMAK	ASFPVGSKK
APRGPGAEL		ATLQNVLRK	ASGGIFVL
APRHGLQSL		ATLRLIIRH	ATATNHVL
APRKPANTL		ATWKNAVRH	ATIAGGGVIPHIHK
APRNGSGVAL		ATWTYSPLLKK	ATIEETYSKAMAK
APRNSDPAL		ATYPRELKH	ATLQNVLRK
APRPAGSYL		ATYRASAII	ATLRLIIRH
APRPFPEVSL		AVDISSSL	ATLRRAKSF
APRPGLLSL		AVDTSSEI	ATNHVTEGIPRL
APRPGPRAV		AVFASEVKK	ATWKNAVRH
APRPPFSTM		AVFLGLARK	ATWTYSPLLKK
APRPPNSAQM		AVICIQSYY	ATYPRELKH
APRPPPKPM		AVLPHNIRA	AVATFLIRH
APRPRPRTF		AVLTKQLLH	AVDISSSL
APRPSTGPHKL		AVMGAYVLLK	AVDTSSEI
APRSLLLAL		AVMRCLLAY	AVEAERLVAGKLK
APRSLPAAM		AVNGKHTLLY	AVFASEVKK
APRTNGVAM		AVNRKTIDY	AVFLGLARK
APRTVALTA		AVSQKHLIL	AVICIQSYY
APRVPVQAL		AVYGMLNLTPK	AVLPHNIRA
APSASVVLL		AVYLSTCKDSK	AVLTKQLLH
APSDNRVTSF		AYKKLMTVLK	AVMACRNEV
APSEYRYTLL		AYKSILQER	AVMGAYVLLK
APSHLMALLTL		AYRPPALR	AVMRCLLAY
APSKTSLIM		CRLEIRSSL	AVNGKHTLLY
APSLFHLNTL		CRYWHRSL	AVNRKTIDY
APSLVAPAL		DAAAVLVSR	AVSQKHLIL
APSMVHSSL		DAAHPTNVQR	AVSTPKNSGV
APSPPLRAL		DAAIPSKSR	AVVGVVAGGGR
APSPPLSGL		DAATFSSLR	AVVSERLKIRGSL
APSPRPLSL		DADKRITPL	AVYGMLNLTPK
APSPVIPRL		DAFAYVQER	AYKKLMTVLK
APSPVIPRLTL		DAFDGHAAR	AYKSILQER
APSQGRPGLSL		DAFEIHVHR	CEVTHQGL
APSRNGMVL		DAFFNPATR	CQVEHTSL
APSSPRPAL		DAFGHRKLR	CQVTHISL
APSTIIFHL		DAFGLLESRL	CRGHLMAITR
APTAGAAL		DAFPKRILR	CRLEIRSSL
APTDYCFVL		DAGFPFVSR	CRYWHRSL
APTPARPVL		DAHDPKYWR	CVNPYHYER
APTPIQALTL		DAHDWNQNR	DAAAVLVSR
APTPVPAL		DAIAPNAVR	DAACRVIAR
APTSGPAL		DAIDVLKSR	DAADFIRAGR
APVAPHFAL		DAIEKAVSR	DAAHPTNVQR
APVFRDYVF		DAIEQTFQR	DAAMFYTNR
APVGSGSAL		DAIKLWTNR	DAARKEAL
APVGTDKEL		DAIKPVGIRR	DAATFSSLR
APVGVHPSL		DAKAIFTGH	DADKRITPL
APVKYDHIL		DAKDDFPLR	DAEAIYVTR
APVPPPTSL		DAKGGSFYR	DAFAYVQER
APVRVSMQL		DAKHTVILR	DAFDGHAAR
APVYLAAVL		DALESLVAR	DAFEIHVHR
APVYMAAVL		DALIDSMSL	DAFGHRKLR
APWSREAVL		DALSEVTQR	DAFGLLESRL
APYEADAQL		DALSSIISR	DAFPKRILR
APYGGPIAL		DAMEEFLNR	DAFSYGYVR
APYGNPKNM		DAMPHHWIR	DAFYSKTKR
APYNSDTVL		DANGNSFATRL	DAGHESFLF
APYQFLTAF		DANPFLSKR	DAHDWNQNR
APYRDLPASL		DANPVRYGR	DAIAKNLIDRS
APYSRPKQL		DAQEIIRPR	DAIAPNAVR
AQAESLRYK		DAQEILHSR	DAIDRSGHVTR
AQDLGVVNL		DAQEILQAR	DAIDVLKSR
AQGKPLALK		DARDWTISR	DAIEKAVSR
AQNEPLTQK		DARGTVVLR	DAIEQTFQR
AQWQKVLPR		DARNPLLFR	DAIKLWTNR
AQYEDIAQK		DASQHSSL	DAIKPVGIRR
AQYGNILKH		DATPLHVAR	DAILRYVRR
AQYSPQQLAGK		DAVARLVAR	DAIRRVYTRL
ARAPGTRTL		DAVDVFETR	DAKAIFTGH
ARFLREGRL		DAVERHALR	DAKDDFPLR
ARFQRNHRL		DAVKPGVRYR	DAKGGSFYR
ARFSGNLLV		DAVSKEVTR	DAKHTVILR
ARLEGRSSL		DAWPGQRER	DAKLSFIHR
ARPPGYEF		DAYEPEISR	DAKMRVFER
ARSDKPIFTL		DAYEPEISRL	DALDLFRGR
ARYIRIVPL		DAYRAQILR	DALDVANKIGII
ARYVFSNF		DAYSSFGSR	DALESLVAR
ASAPGYLAITK		DAYWPEAKR	DALGAAFATR
ASFAVKLFK		DDFLEPEEY	DALGAGILHHL
ASFDKAKLK		DDLKRATEL	DALGGLLNR
ASFSKRIQK		DDSLHRAL	DALIDSMSL
ASGPPVSELITK		DEALLHCVL	DALRYMIER
ASHPPSPSL		DEANHLLL	DALSEVTQR
ASKERSGVSL		DEESLELIY	DALSSIISR
ASRDTYKLK		DEFDLEACL	DAMEEFLNR
ASRPPGPVL		DEFILPTG	DANGNSFATR
ASTASHRPIK		DEIILPRG	DANNGNLQLR
ASVRVGNAL		DEKYEEVM	DANPFLSKR
ASYENVRAK		DELIEKHGL	DAQDRSFGTR
ASYSDGKLK		DELKRDAKL	DAQEIIRPR
ASYVSPVLK		DENDTCLVY	DAQEILHSR
ATADVVILY		DENGAYLM	DAQEILQAR
ATAEHVVQPK		DENILIDL	DAQRLISER
ATAELIMSR		DEPLLQEEL	DAQSAIEKR
ATAGNVLMH		DEQLQKRSI	DARARFLER
ATALPTGTSK		DEQYAWES	DARDWTISR
ATANQIILK		DESIRLRAL	DARGTVVLR
ATAPPAPAY		DESQASTL	DARIPLSGR
ATAPPSPLK		DEYECVSVL	DARNPLLFR
ATATQLLQH		DEYLVNPT	DASLLIVNR
ATAVMPDGQFK		DEYMFYLVEH	DASRNVFSR
ATAYLPMLEK		DEYMYYLIEH	DATLLIVNR
ATDPNILGR		DEYVRGLHAQL	DATPLHVAR
ATEEPGESF		DHFASVHSV	DATVTISHR
ATEQPLTAK		DHTIHQTL	DAVARLVAR
ATFPLSVQK		DHVTHSVF	DAVDVFETR
ATFPVAPRY		DHYLGKQAV	DAVERHALR
ATFSTGERK		DHYLRQQEI	DAVKPGVRYR
ATFYGPVKK		DHYREQQAL	DAVPRTPSRER
ATGDMSGLLK		DIAFKIVNR	DAVSKEVTR
ATGPALDNK		DIAGRDITR	DAVTHARF
ATGPPVSELITK		DIAGRDVSR	DAVTYTEHAK
ATHPPGPAV		DIDPLDIDL	DAVTYTEHAKR
ATHSSRFIPLK		DIFNQVVPR	DAYDMRKALSR
ATHTAFVAK		DIFSEVVGR	DAYEPEISR
ATIRNVLREK		DIHNIHVMR	DAYEPEISRL
ATISNDGATILK		DIIQRMHLR	DAYGSELVER
ATKARIPFY		DIKEHAFFR	DAYRLGILR
ATKGRYIYL		DIKFLLEKL	DAYSSFGSR
ATKIKNYYK		DIKHFVSER	DAYVRRMAA
ATKKPAPEK		DIKNLVVKR	DDFLEPEEY
ATKPLYVAL		DILEKTWNM	DDLKRATEL
ATKSSYLNI		DILESITNR	DDSLHRAL
ATLKWILENK		DILHSIVKR	DDTVRYTSL
ATLPKNPPPK		DILSALVTR	DEALLHCVL
ATNDSVVADK		DIMAAVSGR	DEANHLLL
ATNILTATRK		DIPKVQHVI	DEESLELIY
ATNKITIIFK		DIQGHPFFR	DEFDLEACL
ATNYITRNK		DIQPPPIRR	DEFILPTG
ATQFRWIQK		DIQSILRTR	DEHTLRKRGL
ATREAGSAL		DIRNHIVQR	DEIILPRG
ATRGFFFGY		DISPPIFRR	DEKYEEVM
ATRIFASNLK		DISSLKTTL	DELIEKHGL
ATRSITNNV		DISTEVITR	DELKRDAKL
ATRSSAVRL		DIYDHCQSR	DENDTCLVY
ATSKVALVY		DIYEKKFGH	DENGAYLM
ATSVITIVK		DIYFNPKTR	DENILIDL
ATTLPIRNK		DIYGNPIKR	DEPLLQEEL
ATVAVPLVGK		DIYKKFLTR	DEQLQKRSI
ATVTPSPVK		DIYLRMTGR	DEQYAWES
ATWATKELRK		DIYNHRFHR	DESIRLRAL
ATYESVLFH		DKARRILEL	DESQASTL
ATYGKPVHH		DKYGRKVLL	DEYECVSVL
ATYNKQPMY		DLAKIIFKR	DEYLVNPT
ATYPMPTAK		DLARHFIQR	DEYMFYLVEH
ATYQTTLLH		DLASPLIGR	DEYMYYLIEH
ATYYGAFIKK		DLASRLVTR	DEYVRGLHAQL
AVAAFVLYK		DLEAVLADVSY	DFAFRITPR
AVAAVAARR		DLEMQIESL	DFAGEEVRVTK
AVADAVIEK		DLFDFITER	DFARRLGLR
AVADKVHLMY		DLFNKLVMR	DFDDRRVGR
AVADKVHLMYK		DLIKVTQVR	DFFNYAGLQR
AVAEKMLQY		DLINNLLQV	DFIAKVVQR
AVAHALTEK		DLIQMLVQR	DFIQEEFQHLK
AVAIKAMAK		DLKDRTIKR	DFKDTDYKR
AVAKHFVAL		DLKGSLVSR	DFKKYVENR
AVALPLQTK		DLKKPIYQR	DFKPGDLIFAK
AVAPGHPLAK		DLKQPMAER	DFKRVVGKK
AVAPPAGPR		DLMRSVLLL	DFKRYVTDR
AVAPVASAL		DLNEKIAQR	DFLAFILHR
AVASALSSR		DLPLDSPAL	DFLEKLAFR
AVATKFVNK		DLRLLKIAY	DFNGFYTER
AVAVDVAVPK		DLSKQAVAY	DFNGVAAVR
AVDATLRKK		DLSRFIHTR	DFNNRLNNR
AVDEAADAL		DLVLRMLEY	DFPEKFFPK
AVDFQRRYK		DLYHDIFSR	DFSAGVANR
AVDGNTVEL		DLYKFLTKR	DFSGVTPQR
AVDKANLEI		DMFYRNWAL	DFVGVHQER
AVDPNRAVPL		DMKSRLSSL	DFYDCRVEH
AVFEETLEK		DMNEPSVFR	DFYDRLFDYR
AVFGVIGSQK		DMYSSPYLR	DFYGEVRTR
AVFPFKPPQR		DNALRAAAF	DFYHNVAER
AVFPKPFVEK		DNVLHSAF	DFYLQSVER
AVFPNEDGSLQK		DPALHRTL	DGAQHAVL
AVFPSIVGR		DPLKVYPPL	DGARTKALL
AVFPSIVGRPR		DPLRVQPHL	DGFLFVVNR
AVFSKSVQK		DPYVRKTAA	DGFSHYSL
AVGLVLPAK		DQAQRRVL	DGHEFIVKR
AVGPHLTAK		DQARHYLL	DGIRKVWQR
AVGPKVALK		DQASHQSL	DGLDRIVER
AVHLKTLLK		DQHIRDVAA	DGLLRVAHL
AVHQQILSNK		DQHWHSVL	DGLVRRYQL
AVIDSLSAY		DQLKEYLF	DGQTPISQR
AVIEDTWHYF		DQNIHEQL	DGSFSVKPLK
AVIGADSVTLK		DQSFHVGL	DGYEFFAKR
AVIGDVIRVY		DQSSHEVL	DGYKHMSL
AVIKGRPSKL		DQSYHTHL	DGYRHEML
AVILRALSL		DQTIRIHGL	DHAVRGAL
AVIPEKQLVEK		DQTSHLAL	DHFASVHSV
AVISPPTVPK		DQVKRYYSV	DHLLRAVL
AVISTILKY		DQVLKFGAY	DHLTRCLAL
AVKAIIYQY		DQVSHRGAL	DHTIHQTL
AVKDAVGTLK		DQVSRLHEV	DHVTHSVF
AVKDPLVKK		DQYLHRFAA	DHYLGKQAV
AVKEKISKF		DQYMRTGEGF	DHYLRQQEI
AVKEKYAKY		DQYSRFSL	DHYREQQAL
AVKERIAKF		DRFDGYVFL	DIAFKIVNR
AVKESVSSF		DRFSEVAAV	DIAGRDITR
AVKKELIPK		DRKGPLVTL	DIAGRDVSR
AVKTKILIK		DRPRVIESL	DIDPLDIDL
AVKVPSVFK		DRTAQLTSL	DIERINHER
AVLGLGHVRYK		DRYLRRRLV	DIFERIAGEA
AVLSWKLAK		DSAEFHYTR	DIFKKSKPR
AVLYQPLFDK		DSAMHLAL	DIFNQVVPR
AVMGNPKVK		DSAMHLALR	DIFSEVVGR
AVNAHSNILK		DSIHFFRPR	DIHNIHVMR
AVNPKEIASK		DSISHVAYR	DIIHESYKT
AVQEFGLARFK		DSITVPVAR	DIIPFGNNPIFR
AVRDGLRAVK		DSKPEADGDSEY	DIIQRMHLR
AVRDNNMAPY		DSLPGPISR	DIKDTDVIMKR
AVREAIHAL		DSMPEPASR	DIKEHAFFR
AVREEVEILK		DSQYPPVQR	DIKFLLEKL
AVRGSNPHL		DSRPPFLSR	DIKHFVSER
AVRKPAISL		DSSGLTVHR	DIKLNTAVR
AVRKPIVLK		DSSNFITHR	DIKNLVVKR
AVRKSAIMVK		DSSPVSSPR	DIKPLTSFRQR
AVRLITSSL		DSYKVTHYK	DIKRKLTAR
AVRNSDLVPK		DSYSPPHVR	DIKSHYAFR
AVRPASLNL		DTAAIFLIF	DIKSSETGAFR
AVRPHSAPEY		DTAAQITQR	DIKSYYTVR
AVRPVFAHL		DTGRILSKL	DILARAFSR
AVRSPGPLA		DTHGSFVVR	DILCPKAKR
AVRTLNKVAMK		DTHKQLLER	DILEKTWNM
AVSNSFLAY		DTILRVTRR	DILESITNR
AVVNAIGLY		DTISKIRLR	DILHKDGIINR
AVYARLLAL		DTISPYSRMKR	DILHSIVKR
AVYATGNAR		DTKLIVVVR	DILKVVEKR
AVYDGHAGSQVAK		DTKNIAFER	DILRLVAGR
AVYDRPGASPK		DTLHNFVSR	DILSALVTR
AVYENAREK		DTLKRFSVR	DIMAAVSGR
AVYERELQTF		DTLLYDSLYTR	DINKKFSVR
AVYGQKEIHRK		DTMPPKGVR	DINSRNMIR
AVYGQNDIHHK		DTPMDPVTFI	DIPKVQHVI
AVYLLPVPK		DTQKFSVMR	DIQFRLVTR
AVYPFAAAMY		DTRMGPLINR	DIQNPDITSSRYR
AVYQARPQLHK		DTRPHYITR	DIQPPPIRR
AVYVPFWQK		DTRSEFYKH	DIQRGLVLR
AYEPEISRL		DTRTGLVLR	DIQSILRTR
AYFPYFITY		DTSESVALR	DIRCPFEKR
AYKNVKFVLK		DTSLIRKTR	DIRKGFQLR
AYKSHFRNV		DTSQFILNR	DIRNHIVQR
AYPEYLITF		DTTLPASAR	DIRNQRIYR
AYPEYLITY		DTVAQITQR	DISIIKGRYR
AYRQGHFTY		DTVTGLLER	DISPPIFRR
AYSSYVHQY		DTWHYFLHR	DISSFKNIYR
CEELIPEY		DTYIKAYLR	DISSLKTTL
CEFSSALEY		DTYLHRVAR	DISTEVITR
CEHGGFVTY		DTYSHQAL	DITTPKAAR
CEIKQPVF		DVAAQQSLR	DIVPVDNKRYR
CEISPLISY		DVADLKIKR	DIWTRIQIR
CEITTREY		DVAEYKRLNFHLY	DIYDHCQSR
CEKTAVEF		DVAFHFNPR	DIYEKKFGH
CELLAQQF		DVAIHSNSR	DIYFNPKTR
CELVLIHTY		DVALHQVF	DIYGNPIKR
CENVYHLVY		DVARISWYL	DIYKKFLTR
CESIVEEY		DVARLVVER	DIYLRMTGR
CESVLKEVY		DVEPIHAFR	DIYNHRFHR
CETDFIAH		DVFEEEINMGEY	DKARRILEL
CETIMPLAL		DVFIPKPFR	DKMTHRIL
CETQLPVSF		DVFMFLTNR	DKNIRYVAL
CHAVHVAL		DVFPGPSFR	DKVNHAVL
CPFGGAFAL		DVFQHSQSR	DKYGRKVLL
CPIKEEIAL		DVFVVGTER	DLAGSIIGK
CPVGKDWKL		DVHNRIVIR	DLAKIIFKR
CPYHSDRQL		DVHQYFYRR	DLANVRVGR
CRLEHTTL		DVHRVLVAR	DLAQALINR
CRVNHVTL		DVIKGKPVR	DLARHFIQR
CRYQGPVL		DVINLGDRQL	DLARIYIRR
CRYSKGLVL		DVITALTHR	DLASPLIGR
DAAALISYY		DVKDEFTHR	DLASRLVTR
DAAEHREL		DVKDPVSIEER	DLATIHGMNR
DAFAKSLAL		DVKLPQGQR	DLEMQIESL
DAFARAFAL		DVKPSWTTR	DLFDFITER
DAFEFHEAF		DVKSYYTVH	DLFEKRTNR
DAFERIDSF		DVLAWVKKR	DLFHSGHAR
DAFSKDHQL		DVLDRSCSR	DLFNKKPKR
DAFSRNNVL		DVLETIFVR	DLFNKLVMR
DAFVRLIAL		DVLPLAFTR	DLFRYFVHR
DAHKGVAL		DVMIHPVTNR	DLFTSKGLFR
DAHLRPTSL		DVNKKFSVR	DLHALGSAR
DAIARDAEL		DVNNIGKYR	DLHFHFTAR
DAINDANLL		DVNSFVRSR	DLIEITDAKKR
DAIRLFAAY		DVNYKMHFR	DLIGLEGRVSR
DANLRKNEL		DVQERLVYR	DLIKVTQVR
DASGPDPQL		DVQHFKVLR	DLINNLLQV
DASKLQFIL		DVQPKLWAR	DLINRETVHER
DASPVQAVF		DVQPSGAQR	DLIQMLVQR
DASVHPTL		DVQQYILHR	DLISKLLVR
DATERYTAL		DVQRHPFFR	DLKDRTIKR
DAVERHAL		DVQRKVTYR	DLKETDIKHLR
DAVIRNNTL		DVQSVQEKR	DLKGSLVSR
DAVKREAAL		DVRELVVGR	DLKGSTVAR
DAVVKHVL		DVRERIIKR	DLKHLIYYR
DAYALNHTL		DVRQKVLER	DLKKEINER
DAYELKHAL		DVRQYVVRK	DLKKFFTDR
DAYKRTVAL		DVRSVTSVR	DLKKIQFPK
DAYLRKLGL		DVSHPIIYR	DLKKPIYQR
DAYSRSSSV		DVSLPFVSR	DLKKYLEPR
DDFERISEL		DVSTTIYNR	DLKPLPTAR
DDFESKYSF		DVTSCISYR	DLKPLYANR
DDFHIYVY		DVVPKTAENFRQF	DLKQPMAER
DDFRFKDRF		DVVQLHAPR	DLKRPFLSR
DDGFLVPTF		DVYAKLLHR	DLKRTVDAR
DDIHIYVY		DVYAKYVLR	DLKSRLDSR
DDLEVPAY		DVYDYKIAR	DLLDGFIAR
DDLKRQNAL		DVYRGLQER	DLLERLVQR
DDLQRAIAL		DVYTPKSSR	DLLHSSRF
DDMSAVEF		DVYTPKSSRH	DLLKKFQTK
DDRIVHEL		DVYVPEASR	DLLKSIVSR
DDSLVSIF		DYKDIEHLK	DLLLRHSAL
DDVSAVEF		EAAENSLVAYK	DLLPKQEKR
DDWDNRTSY		EAAGFHLNEHLY	DLLVVTKIFQK
DDWKVIANY		EADVSSDL	DLMKELYQR
DDYTIPDEY		EAFTNIVY	DLMRSVLLL
DEAAAMGAVY		EAGPDFEL	DLNAAIAKR
DEAAAVAL		EAHARIHLR	DLNAQYERR
DEAAISKLY		EAKAPILKR	DLNEKIAQR
DEAALEVVL		EALNVLVNR	DLNHKYWER
DEAALPEL		EALSALTAR	DLNRLITQR
DEAALPELL		EALVPVIHR	DLNRTLSRR
DEACLTVSF		EAMALPLYR	DLPELGLEHR
DEAELHEM		EAMKHVYFR	DLPLDSPAL
DEAELQRL		EAMTIFQNR	DLQAHINHR
DEAFVREV		EARAFGVTR	DLQAKIFQK
DEAHLASVY		EARDFQAAR	DLQDDIQNR
DEAIRAVL		EAVAEKMLQYR	DLQEAEKTIGRSR
DEAKFPTM		EAVLLESVL	DLQGKLQLR
DEAKIKAL		EAYENDVAAM	DLRAKFKER
DEAKLIAV		EAYNPKIKR	DLRELFARR
DEAKSLIERY		EAYVPSKQR	DLREQTHTR
DEAKVCMVY		EDDEYVRLF	DLRHKLNLR
DEALQHPY		EDEEFARTL	DLRHLIVSR
DEAMFVEY		EDPETGLRLL	DLRLLKIAY
DEANIAWKY		EDVPSHVL	DLRQYLILR
DEAPVLDVRY		EDYEHTRLH	DLRTRVVLR
DEAQIAAV		EDYVFSLL	DLSKQAVAY
DEARFSEF		EEAKSHPF	DLSRFIHTR
DEARSLKAY		EEKDHNEAM	DLVLRMLEY
DEASVLITEY		EELASIKNR	DLYHDIFSR
DEATLLRAL		EELEQKYT	DLYKFLTKR
DEATRLMAL		EERVINEE	DLYNGKTTK
DEATVSVL		EETLRARF	DLYYHVFRR
DEAVAYGA		EETSHQAL	DMAAQITKR
DEAVIASL		EEYEISKH	DMATRLVAA
DEAVRAGL		EFGRFASF	DMFKDFAAR
DEAVVLSY		EFHLILEY	DMFNIYIKR
DEAVWRPY		EFIHKITL	DMFYRNWAL
DEAYAEEF		EFKIGELF	DMISAVKSR
DEDGDLVAF		EFKVDIRF	DMITRRSL
DEDGKIVGY		EFREPRPPR	DMKPKHLLSGK
DEDHSPTF		EGDEVEVY	DMKSRLSSL
DEDIARLL		EGNNGLIHY	DMMPEGIKQNK
DEDLIHFLY		EHAIHKVL	DMNEYLLSR
DEDLKKAY		EHDIELSLI	DMNRLLKQR
DEDLLPSKY		EHEYIHNF	DMRKIGSSR
DEDRAELY		EHILKIGY	DMVSSHVER
DEDRLLVVF		EHPNVIRY	DMYNRMTSA
DEDTGTFRIY		EIAKRLALR	DMYSHYVL
DEDVFPTKY		EIATLKQHL	DNALRAAAF
DEDVLCVSY		EIDVPSHEL	DNAVRNAAL
DEDVLRYQF		EIEHKVAF	DNHNLIERR
DEEEVVTF		EIGPVSSSRFGHY	DNIERPVRR
DEEEWLIHY		EIIEGMKF	DNKIIIIHR
DEEGLKLTF		EIIRLGDTAHTF	DNLLRLKEL
DEEIIIAEY		EIKNKFLAR	DNNEYIARR
DEEKFITIF		EIKSFYMQR	DNVERADAL
DEEKIEEY		EINKLLAHR	DNVIRIYSL
DEELLGDGHSY		EISGTFTHR	DNVKAYFKR
DEELLLVAY		EISPLISY	DNVLHSAF
DEELTVAY		EITIPVTF	DNVTHAHL
DEELVHLL		EKDFYLYY	DNYGPGPSLR
DEEMAVKY		EKDRLIEEL	DNYKRVTGT
DEEQIAKY		EKPAGPPGIL	DNYKRVTGTSL
DEETYLSSF		ELFLRRISL	DNYVRETKL
DEEVLRLLY		ELKDWFVGR	DNYVRTSEI
DEFANLIQH		ELKTVLKSF	DPALHRTL
DEFDCGVVF		ELLDRQLMF	DPLKVYPPL
DEFDFGDTM		ELNKVLAHR	DPLRVQPHL
DEFDFGDTMVH		ELPHIHAF	DPSSGVDSR
DEFDGKVTY		ELPIIVVLM	DPYVRKTAA
DEFDLFAHH		ELPVMVEL	DQAIRAGL
DEFDYSVAEI		ELTPHQTF	DQAQRRVL
DEFEELEF		ELYMIPLVL	DQARHYLL
DEFEFLEK		ELYNRMLKRF	DQASHQSL
DEFEFLEKA		ENELKKAY	DQAVHAEV
DEFEKEETF		ENIAAVVF	DQHIRDVAA
DEFEKFDKM		EPASGKAAL	DQLKEYLF
DEFEKYNEY		EPATHNAL	DQLLRNNDL
DEFEQGTYIY		EPKPPGLVL	DQLMRQLDL
DEFESGISQAL		EPLSCSYVL	DQNIHEQL
DEFFTSGY		EPRFNNSSL	DQSYHTHL
DEFGALESV		EPRFVLRAL	DQTIRIHGL
DEFGFRVY		EPRGPGGPL	DQTKRLEL
DEFGHTSQL		EPRGPGRPL	DQVARTHL
DEFGSWQEY		EPRGVSNDTSSL	DQVKRYYSV
DEFHISVI		EPRHGGLTL	DQVLHWVV
DEFHLILEY		EPRISYGNDAL	DQVLKFGAY
DEFHLQTL		EPRPGAGSL	DQVSHRGAL
DEFHNPLAY		EPRPPHGEL	DQVSRLHEV
DEFIAHRL		EPRPTGMSL	DQYLHRFAA
DEFIHKITL		EPRQTTSNL	DQYMRTGEGF
DEFIIKTV		EPRQVFQVL	DQYSRFSL
DEFIIKTVM		EPRTVVSGL	DRAHIAQL
DEFILPTGA		EPRYPPHSL	DRARYSAF
DEFITVHSM		EPSSQPTIPI	DRFDGYVFL
DEFKELVY		EPYAHFLL	DRFKVMKA
DEFKIGEL		EPYPRLVDL	DRFLFNPSA
DEFKIGELF		EQVARRLTL	DRFSEVAAV
DEFKSFCHF		EQVLRWSSL	DRFVVFTEE
DEFKSHVY		EQYEHASI	DRHIWITAA
DEFKVDIRF		ERFERCLDL	DRIKRAFL
DEFKVVVV		ERFKMTIPL	DRKGPLVTL
DEFLARVY		ERIVERAEM	DRLKAIGL
DEFLASGF		ERTMRSVGL	DRLTTTSL
DEFLGLTHTY		ESAEAQTIR	DRMKTVSV
DEFLHINDF		ESDTPGVGL	DRMTMSSL
DEFLLLTTH		ESFPTLLLI	DRPRVIESL
DEFLLQSRM		ESFSDYPPLGRF	DRTAIHEV
DEFLRISTA		ESYRPPKSR	DRTAQLTSL
DEFLWREQF		ETDIPLKTR	DRTFHCEI
DEFNGVPSY		ETFPNTETNGEF	DRVFASEL
DEFNLQKM		ETICLLLAY	DRVKSVDL
DEFPEVYRF		ETIDVHSGYDI	DRVVRREI
DEFPGSSATY		ETIKCRTLF	DRVYHQLM
DEFPHPPK		ETILRTNKR	DRYLAIVHA
DEFPLCGHM		ETKMVETAL	DRYYTPTI
DEFPTMVF		ETLDLSELF	DSAEFHYTR
DEFQEYTM		ETLLLQAER	DSALHNDL
DEFQIATM		ETRLHITGR	DSAMHLAL
DEFQLLQAQY		ETVDPTYIFHPR	DSAMHLALR
DEFQRGDQL		ETVFLPREDHLF	DSAVHSPF
DEFRMPYL		ETVQKETIHPR	DSFPERRAPR
DEFSNPYRY		EVAAAVSAV	DSIDAGSKELQVK
DEFSQNVL		EVAERLGVTR	DSILSLPGNVGHQD
DEFSVVSY		EVAPPKAHEVR	DSISHVAYR
DEFSYQEM		EVDEALVF	DSITVPVAR
DEFTHLYTL		EVEDHVAF	DSIVIQQGR
DEFTHRTL		EVEPKESPH	DSKPEADGDSEY
DEFVIPHL		EVERTQTL	DSKPEPDKVGR
DEFVKSVL		EVFEYIDQGRNPQLY	DSKQFNILR
DEFYANNMY		EVFRFASACM	DSKRVFGER
DEFYQTTY		EVFYFEVTR	DSLAKIPKR
DEGEVIVF		EVGPLVEHIY	DSLEKIERR
DEGHSFEL		EVHAVVTVR	DSLGQDLRRLR
DEGIAYLV		EVIKNRFHR	DSLPGPISR
DEGILWQMF		EVIRLKQKR	DSMLHSAI
DEGISYIL		EVKDHKFIAR	DSPVHRVL
DEGIVEAF		EVKPNLTER	DSQYPPVQR
DEGKIREF		EVKPSIRAR	DSRAVLSER
DEGKLHVL		EVLATITL	DSRDGKFIHR
DEGKLLIGF		EVLGPHLER	DSRPPFLSR
DEGKVIRF		EVLHGLIGR	DSSFHSVL
DEGNLRFVY		EVLKHLKER	DSSNFITHR
DEGPLDVSM		EVLNEVNRR	DSTRHTTL
DEGRHLTL		EVLNRIQFR	DSVLRKAL
DEGVGLVH		EVLPKPRMR	DSYKVTHYK
DEGVTSLY		EVNDRPVRR	DTAAIFLIF
DEGYTPLM		EVNNELANR	DTAALSHARLR
DEHAGVISV		EVNRIKHSK	DTAAQITQR
DEHALIASY		EVPEVRAL	DTANKKVFLGR
DEHALIQQY		EVRGVFAVR	DTFASGGERAR
DEHAREMCL		EVRKLILRR	DTGEKLFHR
DEHDFLGQF		EVRQIASIVQR	DTGRILSKL
DEHEGPAL		EVSLDLILV	DTHGSFVVR
DEHEGPALY		EVSTVNVRR	DTHKQLLER
DEHELLEHL		EVVEGVAGEEDH	DTILRVTRR
DEHGFDNCL		EVVKAHPRFMLF	DTINKKGFHIR
DEHGIDPTGTY		EVVRLLVTR	DTIRKEYWR
DEHHFVAV		EVWKGIKKR	DTISKIRLR
DEHHSVNF		EVYHEKDIKVFF	DTISPYSRMKR
DEHINVAF		EVYKELRLR	DTKELEKMTNR
DEHIQVQL		EVYTRLKSR	DTKENLEGTLR
DEHISYVA		EYAEYIYQR	DTKGHSLSVQR
DEHIYPYMY		EYHKFLIGK	DTKIRVCTR
DEHLITFF		EYIYRHFF	DTKLIVVVR
DEHLLIQHY		EYPIPVTTVL	DTKNIAFER
DEHLQALF		EYRASLQQR	DTKVTYVDR
DEHLQLISL		EYRIKISF	DTLDPQTGLFYR
DEHLSVVRY		EYRKYIHSR	DTLHNFVSR
DEHLVQSV		EYYKHPISR	DTLKRFSVR
DEHLYVAF		FAPEDYSSF	DTLLRLRGR
DEHNIQNY		FDKDLSKL	DTLSEESYKDSTL
DEHPNVIRY		FDSKPRIISK	DTLVPYGNR
DEHQLYNEF		FEAEVLHTVL	DTMPPKGVR
DEHQVTESI		FEDEFHSTL	DTQERIKAER
DEHSVMTY		FESILPRPH	DTQKFSVMR
DEHVAFEF		FETEHSQL	DTQNALKNYR
DEHVQPQL		FFELRLKYY	DTRDKGLVNR
DEHVRTEL		FFNDRPWRR	DTRPHYITR
DEHYILTF		FHPSDIEVDLL	DTRSEFYKH
DEIALVLF		FLYGLHVL	DTRTGLVLR
DEIAQHAL		FLYGNHVLK	DTRYNIKNR
DEIDAALDF		FPAHRAVL	DTSESVALR
DEIDFLEAF		FPDRATLYVTA	DTSLIRKTR
DEIDISSY		FPIFSEKACDEL	DTSQFILNR
DEIDLHALY		FPIIASCTL	DTTGHSAL
DEIDLPREL		FPKITEDFI	DTTLPASAR
DEIEAAEL		FPLELDMTP	DTVAQITQR
DEIEAQTL		FPRFPHRGL	DTVATLPRGR
DEIEKIKAY		FPRGGTRKI	DTVRHEAL
DEIELTGIY		FPSDRSSSL	DTVTGLLER
DEIELTGIYH		FPTAIGMVV	DTWHYFLHR
DEIENPHY		FPTPGVVF	DTWVLLNQR
DEIFHDVAY		FPVEEKAVE	DTYIKAYLR
DEIFHVDM		FRAHRAVL	DTYLHRVAR
DEIGIPVAL		FRDLGAQISW	DTYSHQAL
DEIGLPKIFY		FRGSPGVVH	DVAAQQSLR
DEIILPRGL		FRLPCRRF	DVADLKIKR
DEIILPRGLEY		FRYNPYLKR	DVAEYKRLNFHLY
DEIIMTSV		FVDALEDSL	DVAFHFNPR
DEIISEERF		FVDRSLLTL	DVAIHSNSR
DEIITNGF		FVFDGSSLPADVHRY	DVALHQVF
DEILAHRL		FVQRLLKGY	DVAMHYIL
DEILAQAY		GADDLVLTL	DVARISWYL
DEILIRDTF		GEDLAYTV	DVARLVVER
DEILLHIL		GEELLHSVL	DVEPIHAFR
DEIMLPCEF		GEKKAYVRL	DVFEEEINMGEY
DEINHQSL		GEMTLKSAL	DVFIPKPFR
DEINIPRL		GGSTRIPKVQK	DVFMFLTNR
DEINKQLIF		GIETIANEY	DVFPGPSFR
DEINLPDM		GIPASPSPK	DVFQHSQSR
DEIQTVHSEY		GIYAYGFEK	DVFVLTRR
DEIQVPVL		GLFTHVLRK	DVFVVGTER
DEIQVQVF		GLHHRLVYK	DVFVVGTERGR
DEIRGYKL		GLYEFPLNK	DVGVHCVL
DEIRLLKSV		GLYGQTTGK	DVHNRIVIR
DEISFEVVM		GPAAAASSL	DVHQYFYRR
DEISFQTVY		GPAERSGAL	DVHRVLVAR
DEISFVNF		GPAIERMGL	DVIEEYFK
DEISIDLY		GPALGRSFL	DVIGSRRQPR
DEISIHADF		GPARAGSVV	DVIKGKPVR
DEISVSSM		GPASRVSQL	DVINLGDRQL
DEITYVEL		GPDSTRHTTL	DVISRNEIQGR
DEIVVSTY		GPDTKRAKL	DVITALTHR
DEIYVAGL		GPDYPRQSI	DVKAGETVR
DEKAFVFSV		GPEADRHLL	DVKAGETVRSR
DEKAIMTY		GPHIASVTL	DVKDEFTHR
DEKALAQAL		GPHPGTSDL	DVKDPVSIEER
DEKAVDKL		GPIKKPVL	DVKFAVRER
DEKCFTELF		GPKQPGRVL	DVKFSHSGR
DEKDFYLY		GPLFRNSQL	DVKIYLDENYERIN
DEKDFYLYY		GPNGERSAEL	DVKLPQGQR
DEKEFQVPM		GPNGGIVTSL	DVKNAGDLR
DEKEFTVQI		GPNPKSSRTTL	DVKNGECFR
DEKELIEKM		GPNSNRSQF	DVKPSASPQER
DEKELRTSF		GPQAVRAAL	DVKPSNFLYNR
DEKEQLNEY		GPRAFGRAL	DVKPSWTTR
DEKFHIAY		GPRALTEEL	DVKQLSEIVVR
DEKFLSEVF		GPRAVFVLL	DVKSYYTVH
DEKGFYTVY		GPRDCVVLM	DVKTPNTETR
DEKIATKY		GPRDTQALL	DVKTTDGYLLR
DEKIAWAL		GPREAFRQL	DVLAWVKKR
DEKILIQH		GPREALSRL	DVLDRSCSR
DEKIQPIL		GPREAVSGL	DVLETIFVR
DEKIVPIL		GPREPPQSA	DVLFPKHFHQR
DEKKFDEAL		GPRGMGTAL	DVLFVYAVR
DEKLFLVLF		GPRHPVCLL	DVLHDIEYR
DEKLLYDTF		GPRKGTHLL	DVLHRHLQR
DEKLRLQQL		GPRLASEYL	DVLNIQGVQR
DEKLVEHF		GPRLGGAQL	DVLNYIFRNR
DEKNFVVVM		GPRLPWTRL	DVLPLAFTR
DEKPISQY		GPRLTVKAL	DVMIHPVTNR
DEKQQHIVY		GPRLVSNHSL	DVNAAIATIK
DEKRDFRTY		GPRNAQIQAL	DVNDALGYVTR
DEKRFLVTV		GPRNAQRVL	DVNIKSTER
DEKRLAGY		GPRNVLLFL	DVNKKFSVR
DEKRLLEAM		GPRPAAIAV	DVNNIGKYR
DEKRVEEF		GPRPGAERL	DVNSFVRSR
DEKSIITY		GPRPITQSEL	DVNYKMHFR
DEKSVITY		GPRSADEADEL	DVQEMNAVR
DEKTAADY		GPRSAQVAQSL	DVQERLVYR
DEKTVVVH		GPRSQDPSL	DVQGDDKRYFR
DEKVLIEAY		GPRSSLRVL	DVQHFKVLR
DEKVLRVF		GPRSYTIAV	DVQPKLWAR
DEKVVITY		GPRTPCEEIL	DVQPSGAQR
DEKYFISH		GPRYEVAKL	DVQQYILHR
DELAALRAL		GPSFKASSL	DVQRKVTYR
DELAKLDAF		GPSVLRSTL	DVQSVQEKR
DELALLSL		GPTLKPTL	DVQYRGRVR
DELALMEKF		GPTSRSAAL	DVRDMDDAYDR
DELALVDVI		GSIHRLIIK	DVRDMDDAYDRLT
DELAMSKF		GTKAVTKYTSAK	DVRDVRDLR
DELDFKLVF		GTNVMVTVAK	DVRELVVGR
DELDLLWTH		GTPEKPLYH	DVRERIIKR
DELEFAKRF		GTYSKIMDH	DVRHYLQGR
DELEFEVF		GVDIRVRVK	DVRKEEVLILR
DELEIIDEY		GVEGAIHAK	DVRMGGSFR
DELEIIEGM		GVFCKGLSR	DVRNFDYTAR
DELEIIEGMKF		GVHNQFIPL	DVRPFAPKER
DELEIKAY		GVRDVRLNG	DVRQKVLER
DELEIKAYY		GVSSIFIYH	DVRQYVVRK
DELELHQRF		HAREIFDSR	DVRSVTSVR
DELEQKRAL		HARYILTNR	DVRSVTSVRR
DELERFTSM		HEHAAYLV	DVRVKFEHR
DELERITKL		HEMALRIVL	DVSHPIIYR
DELEVIHL		HERIEQEI	DVSLPFVSR
DELFVVMEY		HETAFQGM	DVSTTIYNR
DELGGVYLQF		HEYTFSIMDEF	DVTFHSVL
DELGIILAH		HFKKPGLTGR	DVTIRQSYR
DELHIVEA		HIFRPQIER	DVTKHYEL
DELHYLEVY		HIYDPKVPR	DVTLHQAL
DELIAYEL		HLAKALVVK	DVTSCISYR
DELIFSNEY		HLKEIISYR	DVVPKTAENFR
DELIKPTSL		HLWDHEMNK	DVVPKTAENFRQF
DELIQQSQW		HLYEDPRQH	DVVQLHAPR
DELIRSIEL		HLYIMGNEK	DVVRFLDSK
DELISFPL		HLYSTILGH	DVVRRPPIHR
DELIVQHY		HPDVLTIML	DVVVSRWLR
DELKRSVAL		HPELTPLL	DVYAKLLHR
DELKSFIL		HPGSFDVVHVK	DVYAKYVLR
DELKTFRL		HPILRRDL	DVYDYKIAR
DELKVHISI		HPKEKPFM	DVYRGLQER
DELKVLKI		HPKFVGKTL	DVYTPKSSR
DELLASKY		HPKKPGVGV	DVYTPKSSRH
DELLIRATF		HPKPEGLAA	DVYVPEASR
DELLLTEM		HPKVGRVSI	DWKEKYINR
DELLLTEMM		HPLLVSGRL	DWKTISKER
DELLQKGY		HPMLTDIHDKLVL	DYERIINLR
DELLRIVSI		HPQLEAVLM	DYIDAEHLGDFHR
DELLRVTDL		HPQRPLVL	DYIHIRIQQR
DELLVTEVY		HPRAPVLL	DYIKLYVRR
DELPHYAL		HPRATFLGL	DYKDIEHLK
DELPIEIEL		HPRDFFSRL	DYKLHFIFR
DELPIEVDL		HPRDPNLLLSV	DYKRNLPRR
DELQFLEKI		HPRGGVIQSV	DYKRVSAL
DELQIDERL		HPRIASGL	DYKTIAKER
DELQILTY		HPRIASGLGL	DYLTTFTEK
DELQLPEGF		HPRKGFPGSL	DYNLIVIER
DELQLVQY		HPRLVVIVL	DYNPLYKER
DELQQPLEL		HPRMPLQRL	DYRALVHER
DELQSVISH		HPRSPNVLSV	DYRDTVVKR
DELQVLEKF		HPRSPNVLSVAL	DYSDSVARR
DELRAVMF		HPRSPTPTLP	DYSKFIQTR
DELRHQVM		HPRTSITVV	DYVDIVQGR
DELRISLGM		HPRTSITVVL	DYVPETVYR
DELRLLYGM		HPRVAPSKL	DYVRELRRR
DELRRHLEL		HPRVPSLTTV	DYYDDFLQR
DELRVRRY		HPSQTVRKAL	DYYEVLGVQR
DELSLRAL		HPSVSRYHAVL	EAAENSLVAYK
DELVGIDY		HPVIRRSSL	EAAGFHLNEHLY
DELVTVDCY		HQQLYWSHPRK	EADVSSDL
DEMAAVMGF		HRVFHYVL	EAFTNIVY
DEMDILQY		HRYPELREAL	EAGPDFEL
DEMDLDRRAY		HSFLPSSYR	EAHARIHLR
DEMDLHLVM		HSLAPMYYR	EAIEGTYIDK
DEMELLEQL		HSLMVGTHR	EAIKITNR
DEMFSDIY		HTFPAVLQSSGLY	EAIYSGYIRNR
DEMHTALM		HTRELAFQI	EAKAPILKR
DEMKVLVL		HTSFAWLLK	EAKGLDRINER
DEMKVSDL		HVAPLKAAL	EALGSGLVSR
DEMLSRGF		HVFLRTTGR	EALNVLVNR
DEMNAPEY		HVGYTLSYK	EALPEKSLAGR
DEMNILATY		HVNPVGPLL	EALRRLEER
DEMNVKVL		HVTLSQPKIVK	EALSALTAR
DEMPIFKL		IAEKRQRAL	EALVPVIHR
DEMQRQLAA		IAFAITAIK	EAMALPLYR
DEMRFVTQI		IAFAPNLGR	EAMKHVYFR
DEMRSPEGY		IAGKVIHAL	EAMTIFQNR
DEMTGYVA		IAIYELLFK	EAQYIRTER
DEMTSLSEY		IAPNTMLAK	EARAFGVTR
DEMVGIIY		IARSIARAL	EARDFQAAR
DEMVSLKDY		IDDAVRKL	EAVAEKMLQYR
DEMVTDQAF		IDHELHRL	EAVLLESVL
DEMVVELI		IEDCLHIEF	EAYENDVAAM
DENAVHVL		IFAPNHVVAK	EAYNPKIKR
DENCFKLMF		IFVKTLTGK	EAYVPSKQR
DENCFKVMF		IFYPHLQPR	EDDEYVRLF
DENDVITCF		IFYTAIVNR	EDDLLQECI
DENEFVRDTAL		IGDDGTSPL	EDEEFARTL
DENELKEFF		IGKRGIIGY	EDFERLTKI
DENEVRTLF		IHSAHPSVI	EDLELEDAIHTA
DENFILKH		IIAKVFLAY	EDLGLDFTL
DENFISRAF		IIFSIRHEI	EDLNLETL
DENGKIVGY		IILFDRLLK	EDTQIPTSR
DENGRIHSL		ILANHVAKK	EDVPSHVL
DENGVHEL		ILFFNTPKK	EDYEHTRLH
DENHLFIKY		ILFGGYVAK	EDYKREVL
DENIEVVY		ILFNNAVKK	EDYVFSLL
DENILWLDY		ILMGSTLRK	EEAKSHPF
DENIVPTEY		ILPDILKKI	EEKDHNEAM
DENKLLHPF		ILTTHTTL	EELASIKNR
DENKVPYF		ILYDTSSKK	EENEFLEYN
DENLLCQMY		ILYPATTGR	EERVINEE
DENLMHISY		IMYKVFLKY	EETLRARF
DENLVEVKF		INPETDVSL	EETSHQAL
DENNHPPVF		IPDGILNKK	EEYEISKH
DENNKFNEF		IPEEQRAQL	EFAKFQSER
DENNVLIQY		IPEPKGGRL	EFFIPRVGR
DENNVSSY		IPGVEPREM	EFFSINAQR
DENPGVRY		IPHVRDSLI	EFFTVLAQR
DENQFVAV		IPIGTEIEGMNIL	EFHLILEY
DENRVPDL		IPISIEFVF	EFIERQHAK
DENSAFLQF		IPKFAVATL	EFIHKITL
DENSLEYKY		IPKKHISQI	EFKVDIRF
DENSRVTAL		IPKKVQKSL	EFNPNFVAR
DENSVELTM		IPKSAVGEL	EFREPRPPR
DENSVIKSF		IPKSAVGTL	EFRNFKIIYR
DENTSIIF		IPKTSGSEM	EFRQRIILR
DENVAHVL		IPLLGKSSL	EFVDLYVPR
DENYFVNY		IPLLLAAL	EFYNLVRFR
DENYSAEL		IPNRPGIFV	EGDEVEVY
DEPIRVSY		IPPHVKAPV	EGNNGLIHY
DEPLIHVF		IPPKHEPL	EGRLVLEF
DEPLLKHWEF		IPQESRRGL	EHAIHKVL
DEQALEDHF		IPQKQREITL	EHDIELSLI
DEQFVVKAF		IPREQGLRL	EHEYIHNF
DEQHGFVF		IPRGSLSL	EHILKIGY
DEQIVVMM		IPRGVNVSAL	EHIMNVIAI
DEQIVVMMY		IPRILGPGL	EHPNVIRY
DEQKITEM		IPRLERILL	EIAKRLALR
DEQKITEMVY		IPRLIVSQL	EIAQEFKTDLR
DEQLFRCEL		IPRLPERMTTL	EIATLKQHL
DEQLLTNVL		IPRNPAPRL	EIDVPSHEL
DEQMFPCRF		IPRPFVAQKL	EIEELERFI
DEQRLRDEY		IPRPVDGVEV	EIFVVVVGR
DEQVFYIQY		IPRSILMTTF	EIGHFLRER
DEQVLQRDF		IPRSITVLV	EIGPVSSSRFGHY
DEQVRLYKL		IPRSLEVIL	EIIEGMKF
DERAIDAL		IPRTPLSPSPM	EIIGKRGIIG
DERAIEAL		IPRVPSLSV	EIIPLGIR
DERAIEMF		IPRYIVSQL	EIIRLGDTAHTF
DERAIEMY		IPSADRHKSKL	EIKDFLLTAR
DEREGVDEY		IPSGKRALI	EIKNKFLAR
DERFVSAI		IPSIRNGIL	EIKSFYMQR
DERITELM		IPSSSRNAI	EILNAILNR
DERIYVKM		IPTSARSML	EILRGLTPR
DERKHPVL		IPVVHQLL	EILRRLTGR
DERKIEETL		IQVERVKF	EINKLLAHR
DERKLRTFY		IQYSRYTAF	EIRELEAL
DERKVNEL		IREEHRQAL	EIRSNFPKR
DERLITRL		ISDKITSEL	EISGTFTHR
DERLKDLF		ISDPTSPL	EISPLISY
DERLLQEAL		ISPQHLTSL	EITCYSIEKR
DERLQPLL		ISRKVTRAL	EIYDRREYSR
DERLRIFAL		ITAKVATHL	EIYKPGLSRLR
DERLRINSL		ITDGVITDL	EKDRLIEEL
DERLVQVL		ITDSEDKAL	EKFYRNAL
DERPTEQY		ITWERIISH	ELFLRRISL
DERQINTEY		ITWERIISHF	ELFSKLLKTG
DERRNAEQY		IVFSLTFFK	ELGDASAEI
DERTFHIFY		IVKAIKERA	ELGDLGVLL
DERVAPNF		IVRASSLKV	ELIAKSKQE
DERVFVAL		IVSKAVTSK	ELICHNQFSL
DERVFVALY		IVTSVLLLY	ELIGQFGVG
DERVITEEM		IYHPNIDEK	ELIKELFTD
DERVLVAF		IYPHKLVF	ELIKELNSLGRPD
DERVSPAL		KADVEEESL	ELIRNVKFK
DERYFNEM		KAQKTPYIVL	ELKDWFVGR
DESAGAYAY		KARELFLKA	ELKRLYVER
DESDYALRY		KARLPPDVL	ELKTVLKSF
DESEAAAF		KAYEQAGMMLK	ELLAHKGLL
DESEQYLY		KAYPLADAHLTK	ELLDRQLMF
DESEVHDSF		KDGAKPLSLK	ELNKVLAHR
DESGIVAEF		KEAIHSQL	ELPHIHAF
DESGVFIY		KEPPIFRKK	ELPHRIIKE
DESHVITAL		KESYSVYVYK	ELPIIVVLM
DESIFSAF		KFKVASFRK	ELRGKLVAR
DESIHLQL		KFSRPAQLHI	ELRRQVDQL
DESIIPKKY		KILPYQLKR	ELTPHQTF
DESILIGSGY		KIQASTMAFK	ELVRKPYVL
DESKFCSY		KIQQFLRAL	ELYIHRIGR
DESLVYLCY		KIQQLVNTLK	ELYMIPLVL
DESPMKANF		KITNYIIEK	ELYNRMLKRF
DESQVVTRY		KIYFSAIAK	EMIDDGWWRGV
DESQVVTRYAY		KIYKAGQLVK	EMLLRLNAL
DESRHDAL		KIYVGLSK	EMQAKVAVR
DESSVPELY		KLAEILYYK	EMREMLTHR
DESSVSISH		KLDGRSLIK	ENAGEDPGLAR
DESTGSIA		KLDVDAPRLLK	ENELKKAY
DESVDVAVF		KLFDSTTLEHQK	ENIAAVVF
DESVLTNVF		KLFKPGQEAVK	ENPPAGIAHK
DESYGYVL		KLFRNLTPR	ENVAHNAL
DESYIEKF		KLFSELPLAKK	EPASGKAAL
DETAKKIQY		KLFSVTRNR	EPATHNAL
DETATTPIF		KLFVGFLNR	EPKPPGLVL
DETDVKAVL		KLFYKAIVR	EPLSCSYVL
DETEARKY		KLGDRRLLH	EPRFNNSSL
DETEAVKRY		KLIPRNTVVPTK	EPRFVLRAL
DETEFRNF		KLLAEVTLK	EPRGPGGPL
DETFDFQAM		KLLAIYLHH	EPRGPGRPL
DETFTHHL		KLLDKVQAY	EPRHGGLTL
DETGAYLI		KLLESIFHR	EPRPGAGSL
DETGHFVL		KLLFKFVAK	EPRPPHGEL
DETGHFVLY		KLLHSENYVTK	EPRPTGMSL
DETGVLKGF		KLLPCFLEH	EPRQTTSNL
DETIGVVH		KLLSGVLFH	EPRQVFQVL
DETIRVVSM		KLMKEILDK	EPRTVVSGL
DETIVVGM		KLNHQGELMLK	EPRYPPHSL
DETLIHSH		KLNWTGTSK	EPSSQPTIPI
DETLMCSF		KLPHRLIEK	EPYPRLVDL
DETLVHCSL		KLPKGILKK	EQIVPKPEEEVAQK
DETLVHSSF		KLPPRFAKK	EQVARRLTL
DETMVIGNY		KLPVKIVQK	EQVLHKQL
DETQIFSY		KLQANGPVAK	EQVLRWSSL
DETQIFSYF		KLRAGQLSY	ERFERCLDL
DETQVRSLY		KLRGKDIGKPIEK	ERFKMTIPL
DETRVNATM		KLSFSQVFK	ERHPGSFDVVHVK
DETSAITL		KLSVGTLKK	ERIEKVEHSDLSF
DETSALKF		KLVSVALMY	ERIVERAEM
DETSFSEAL		KLWERYTHR	ERSIHDAL
DETSVSGYIY		KLWREFLHH	ERVVHYEI
DETTQAMAF		KLYASHSQFIK	ESAEAQTIR
DETTVRKL		KLYEMILKR	ESDTPGVGL
DETTVSQNY		KLYHKKIFR	ESFPTLLLI
DETVLPSSY		KLYPNASQH	ESFSDYPPLGRF
DETVRVVAL		KLYTKHGTLKY	ESTLHLVL
DETVTHFIY		KMQNHGYENPTYK	ETATKPQAT
DETVTVVL		KNPPINTK	ETEREYFNR
DEVAFRKF		KPADRVNVTV	ETFPNTETNGEF
DEVAVDMEF		KPAESLPVI	ETICLLLAY
DEVDIKSRAAY		KPAIAHRDL	ETIDVHSGYDI
DEVDLTSAL		KPAIRNQII	ETIKCRTLF
DEVDMAHRF		KPAPGPGL	ETILRTNKR
DEVEALTF		KPASFMTSI	ETKDSGSFLLR
DEVEFSVI		KPATGFTL	ETKMVETAL
DEVEFTVV		KPATKTAEL	ETKNPSELAER
DEVEIEDF		KPAVAPRHGL	ETLDLSELF
DEVEISVSL		KPDTEHAVIRL	ETLLLQAER
DEVELARI		KPEEQRQAL	ETRLHITGR
DEVELIHF		KPEIRVTSL	ETVFLPREDHLF
DEVERTQTL		KPEQRPSL	ETVQKETIHPR
DEVERVITI		KPFGLKVSQL	EVAAAVSAV
DEVFFHRY		KPFLGIGL	EVAERLGVTR
DEVFSHIL		KPFLRPEL	EVAGLHGPRP
DEVGALVF		KPGIKLTL	EVAPPKAHEVR
DEVGGEAL		KPGIPTGPIK	EVAVPAAV
DEVGHLAL		KPGMKLTEL	EVDEALVF
DEVGSLIEY		KPGPPQLSV	EVEDHVAF
DEVHIEVH		KPGQRKVLF	EVEPKESPH
DEVIFGEF		KPGRKGISL	EVERTQTL
DEVIFSLETY		KPGTFPKAL	EVFRFASACM
DEVIFSYVL		KPIAGKVIHAL	EVFYFEVTR
DEVIGQVL		KPIAKTLVAL	EVGPLVEHIY
DEVIGVSV		KPIAVGSMSML	EVGTGKEHI
DEVIHGIF		KPIEPRRELL	EVHAVVTVR
DEVIIEQF		KPIKNKPSK	EVIKNRFHR
DEVIIPTA		KPILSTRSL	EVIRLKQKR
DEVIITGY		KPINTSLYL	EVISDEHGID
DEVKAHLL		KPINVRVTTM	EVISWLDANTLAEK
DEVKFKSF		KPIQRTIL	EVKDHKFIAR
DEVKFKSY		KPISPNFKV	EVKKFVKIGR
DEVKFLTV		KPKETGGIL	EVKPNLTER
DEVKITVI		KPKFILSVL	EVKPSIRAR
DEVKRGVL		KPKGEATVSF	EVLATITL
DEVKSTIKF		KPKGPTSAEL	EVLGPHLER
DEVLFTGV		KPKIATANL	EVLHGLIGR
DEVLNAAF		KPKLMYQEL	EVLHIGSAHNR
DEVLRRVTL		KPKQTTEF	EVLHMIYM
DEVLVAGF		KPKSTPAVI	EVLISRVYR
DEVLVNHF		KPKSYSSSL	EVLKHLKER
DEVLWYRL		KPKTFQAYL	EVLLRAGVSR
DEVNFLVY		KPKTGRSLL	EVLNEVNRR
DEVNGLISM		KPKTPSLTVF	EVLNKHSLSGR
DEVNVYGF		KPLAAALGL	EVLNRIQFR
DEVPQIDAY		KPLDMALVL	EVLPKPRMR
DEVPVATV		KPLLIGEL	EVLRELHARG
DEVPVELY		KPLLQRHRL	EVLRVHYR
DEVQEVVF		KPLPRAGKL	EVLSCLYNR
DEVQITSV		KPMEAASAI	EVLSKALSQR
DEVQLKTTY		KPMSLASGL	EVNDRPVRR
DEVQRRLQL		KPMVRDGVYF	EVNLRHFRR
DEVQVVRGHY		KPNEFASQINL	EVNNELANR
DEVRLLKY		KPNIGRQSQL	EVNRIKHSK
DEVRTGTY		KPNRILYSL	EVPEVRAL
DEVRTLTY		KPNSNQVNL	EVPKGKLH
DEVSTKLCF		KPNYKKLEL	EVQDRVMLTGR
DEVTLPNVV		KPQDYKKRL	EVRGVFAVR
DEVTRNLSL		KPQGPRGFL	EVRKLILRR
DEVTVTAL		KPQTKLLIL	EVRPDTQYTGR
DEVVQAVL		KPRAGTEIRF	EVRQIASIVQR
DEVVVESL		KPRAPGNLTV	EVRTGTYR
DEVYAPGL		KPRDLFIAKL	EVRVQYTGR
DEVYQVTVY		KPRDRISAI	EVSLDLILV
DEWDAVML		KPRDSSVEV	EVSTVNVRR
DEWESRFYF		KPRDVSSVEL	EVTVHAAL
DEWHEHTAF		KPRDVSSVELL	EVVDVAAGGAHSA
DEWHHYAL		KPRFPGDQV	EVVKAHPRFMLF
DEWLKPELF		KPRFPGDQVV	EVVRLLVTR
DEYAIGYF		KPRGLFITI	EVVSDRVERRL
DEYAPAVF		KPRHITPFTSF	EVWKGIKKR
DEYAVERAV		KPRHKIISI	EVYAHAVL
DEYCVQQL		KPRKLVNTI	EVYHEKDIKVFF
DEYDFYRSF		KPRKPITFV	EVYKELRLR
DEYDTVLAY		KPRLAGENL	EVYPFGIVG
DEYEAAAA		KPRLDTEQL	EVYTRLKSR
DEYEKLQVL		KPRNSTPPSL	EYAEYIYQR
DEYELKIQL		KPRPDVTNEL	EYAKLLAKR
DEYERARRL		KPRPTYRWL	EYHKFLIGK
DEYERRSL		KPRPVSQL	EYIELHRKR
DEYGVSQAL		KPRPVSQLV	EYIEREQSR
DEYIADMF		KPRQPTIDL	EYIHDFNRR
DEYIMSKTL		KPRRTKLVF	EYIQQLRSR
DEYIQSHNF		KPRSAAGLSSL	EYIYRHFFGH
DEYIYRHF		KPRSLQTGF	EYKELLQRR
DEYIYRHFF		KPRSPPRALVL	EYLEKIKQR
DEYKDRREL		KPRVKRPQL	EYLKNIIYR
DEYKIGQLY		KPRVPPATAF	EYLKTILHR
DEYKIIML		KPRVTPVEV	EYLNHVSKR
DEYKVTAF		KPRVTPVEVM	EYLQKMVQR
DEYKYNVEA		KPRYPPDSV	EYMAFMISR
DEYLFYRF		KPRYPPDSVRL	EYMEKIKQR
DEYLHDKL		KPSATKGTL	EYMNRKMFGR
DEYLVTSI		KPSEPMLAL	EYNEGLVKR
DEYMNLVL		KPSESIYSAL	EYNVRVASR
DEYNFVRAY		KPSGVSAALAL	EYQGAVASR
DEYNFVRSY		KPSSAPEL	EYRKYIHSR
DEYQFFTQA		KPSSRPSL	EYSTSIATR
DEYQFVERL		KPSSTTPRL	EYTINIHKR
DEYQVGQLY		KPTAATRTTL	EYVDRLSKR
DEYRFTKL		KPTEVNQIL	EYVDVVFANR
DEYRFTKLL		KPTGARPSAL	FAFQAEVNR
DEYSIFPQTY		KPTLPLRL	FAPEDYSSF
DEYSLVREL		KPTRKFAYL	FEAEVLHTVL
DEYSNQNNF		KPTSERKVSL	FEDEFHSTL
DEYVNVKDF		KPTSKDQVL	FESILPRPH
DEYVRNTTA		KPTTVTECL	FETEHSQL
DFDLHSEL		KPVIPAAVL	FFELRLKYY
DFDVAVVTF		KPVNRISL	FFNDRPWRR
DFFKERTSF		KPVQRIPRY	FKIKTVAQK
DFRDFVREK		KPVSLGQAL	FLYGNHVLK
DGFLHETL		KPVSSNNSL	FPAHRAVL
DGFLRCLSL		KPVVVVSSLL	FPDRATLYVTA
DGFLVPTF		KPWALTFSY	FPIFSEKACDEL
DGFRHQAL		KPYDLRRRL	FPIIASCTL
DGHLFQVEY		KPYDSKSLRTAL	FPKITEDFI
DGIARVHGL		KPYGPMSVGL	FPLELDMTP
DGLIHTSL		KPYIRTSL	FPRFPHRGL
DGMERPSSL		KPYQGVGSSSM	FPRGGTRKI
DGQVRVAEL		KRFQLEEL	FPSDRSSSL
DGSIRIFSL		KSDVEAIFSK	FPTAIGMVV
DGSLRVTAL		KSEFPIRTL	FPTPGVVF
DGYLKTSAL		KSFYPYIHV	FPVEEKAVE
DGYTHRVL		KSKANLLER	FRAHRAVL
DGYVRIHYF		KSLNKLLYH	FRDLGAQISW
DHFIRTLSL		KSNGQPKSL	FRGSPGVVH
DHIQRIMTL		KSRAAPAAL	FRLPCRRF
DHSIRALAL		KSYKYSPK	FRYNPYLKR
DHVARILEL		KTAGLVMTH	FSTTLLIVF
DHYEKPEL		KTFGTAIVI	FTGHMGKL
DHYGHQEL		KTFKTVEPTGK	FVDALEDSL
DHYQRQRVL		KTFVLGLLH	FVDRSLLTL
DHYSAIYSL		KTIHLTGRSL	FVIGCYLDR
DIAQVNLKY		KTLAQAMMY	FVQRLLKGY
DIFYKAIQK		KTNDEVIHGIFK	FVVGTERGR
DIHDKFAEY		KTREAQQAL	FYAPELLYYANK
DIINGDAIHKR		KTSHYNILY	GADDLVLTL
DIKDSISAV		KTTANLAALK	GEDLAYTV
DIKEIVPLF		KVAVKILNR	GEELLHSVL
DIKPSNIFISR		KVDFASTLK	GEKKAYVRL
DIKPYIAEY		KVDQNRVRY	GEMTLKSAL
DIKRGIPNY		KVFKQIFSK	GEYRAVTELGRPD
DILDFAYTSR		KVIDFGSASHVSK	GFPTAPTRVVIA
DILEKKVEK		KVIPSPFKH	GGFGGGSFRGSY
DINGFTTGR		KVKAGEPVHI	GGFGGRGGGF
DINPHIPQY		KVKDAYLVHLI	GGLGSGGSIRSSY
DIPENVDITL		KVKDEYMVAEY	GIETIANEY
DIPERILTY		KVKEYQMEL	GIGGGGFGGF
DIPGEAMVKLY		KVKLAVLKYYK	GILLYGPPGTGK
DIRAFDSRF		KVLAKQLVH	GIPASPSPK
DIRDFIHQR		KVLDRFIPGTTK	GIRVGHAVL
DISPVDNHRY		KVMAGSLLLDK	GIYAYGFEK
DIYDRKNMPR		KVNGYIPSK	GLEAIQRTPK
DIYGGDYERF		KVNVNLLIY	GLFTHVLRK
DIYNFPIHAF		KVRETGLHL	GLHHRLVYK
DIYRELYAF		KVRVAAIEA	GLTDVILYH
DIYSKTWTK		KVSWYSKDK	GLYEFPLNK
DKLKREIEL		KVVFRDPYRFK	GLYGQTTGK
DKLNRIMAL		KVWRGTLAR	GPAAAASSL
DKYEKKATL		KVYELQASR	GPAERSGAL
DKYERLVKL		KVYLGVKK	GPARAGSVV
DLANIRSEY		KYCFVDKYK	GPASRVSQL
DLIEHFSQF		KYFDSGDYNMAK	GPDSTRHTTL
DLIEKLLNY		KYHQVVTL	GPDTKRAKL
DLIESMLEY		KYSEIDIIL	GPDYPRQSI
DLIGDFSKGY		LADVATVL	GPEADRHLL
DLIKDVLRY		LAPQRVRVTL	GPHIASVTL
DLINSLPLY		LARDVYVGR	GPHPGTSDL
DLKTKIQKY		LATRTQNVL	GPIKKPVL
DLMGLIPKY		LAYRGFIFK	GPKQPGRVL
DLPEHAVLK		LDRPQLPQVL	GPLFRNSQL
DLPSVLAKF		LDSDEPLVY	GPNGERSAEL
DLSPITVKY		LDYELGREL	GPNGGIVTSL
DLVTYITRF		LEAQHKEL	GPNPKSSRTTL
DLYDAGVKR		LEAQHRSL	GPNSNRSQF
DLYGRLQEL		LEARLVSLY	GPQAVRAAL
DLYTRTTNL		LEFFHHQL	GPRAFGRAL
DMYLKLVQL		LEFMFDDM	GPRALTEEL
DNAVRLLSL		LEHQLILSV	GPRAVFVLL
DNMPRILSL		LEKAFEDEM	GPRDCVVLM
DNQERFNSL		LEKQAKHL	GPRDTQALL
DNTVRIISL		LENHPHKL	GPREAFRQL
DNVPRHLSL		LEPEQRAEI	GPRGIFRVV
DPFGHHVAR		LEPLVGEQL	GPRGMGTAL
DPFPAAIIL		LERGKEEL	GPRHPVCLL
DPFRDAVTL		LERHAQFL	GPRKGTHLL
DPFRDLHSL		LERQRRNEL	GPRLPRTVI
DPGPGAEL		LESDSVGTY	GPRLVSNHSL
DPMKARVVL		LESGRYELL	GPRNAQIQAL
DPNNTQMIL		LESYAFNM	GPRNAQRVL
DPNSIPLVL		LESYAYSL	GPRPAAIAV
DPTAVGPVL		LETCLPAL	GPRPGAERL
DPVKPPGSSL		LETEHKAL	GPRPITQSEL
DPVPVTIAL		LETGHRAL	GPRSADEADEL
DPVVHSAL		LETQTREL	GPRSQDPSL
DPYKKAVAM		LEVLIGSGY	GPRSSLRVL
DPYLRSLEL		LEVPPKREV	GPRSYTIAV
DPYSDDPRL		LEYARLVKL	GPRYEVAKL
DQASRLQSL		LFRFDVESK	GPSAKRAVHL
DQDVRHLAL		LGHRSPLEK	GPSFKASSL
DQFERIKTL		LGNEHDTAL	GPSVLRSTL
DQFQKVLSL		LIRPSVISI	GPTLKPTL
DQFVRGEVL		LKNPPINTK	GPTSRSAAL
DQIGRAAVL		LLDYIDKEI	GSFGGGSF
DQIIRLEKL		LLFPSRPGLLK	GSGGSGGYGGRSRY
DQILRAIL		LLYKHIVGK	GSGSGWSSSRGPY
DQISHRASL		LLYKLFTLK	GSHGGGSGFGGESG
DQIVRHDL		LPALEVLDL	GSIGGRGSSSGGV
DQKDHAVF		LPAPKGPALL	GSIHRLIIK
DQLERLYSL		LPASGRSAEV	GSIRSSYSRF
DQLKRIFRL		LPASPRARL	GSYGSGGSSYGSG
DQLVRSAL		LPAVGRKPL	GTAQLTLLH
DQMMRAIAM		LPDGKQAVFL	GTKAVTKYTSAK
DQMQRKLTL		LPDGKRAVV	GTNVMVTVAK
DQMSRLAKL		LPEAKKPRL	GTPEKPLYH
DQQEREGAL		LPFAVIGSTEEL	GTYSKIMDH
DQQVRYNAL		LPHVPLGVI	GVAQHREAL
DQRERLAPF		LPHYGHILA	GVDILIVLI
DQSLHREL		LPIRKVSGI	GVDIRVRVK
DQVLHLSF		LPKARAAL	GVEGAIHAK
DQVQHMEL		LPKATRKAL	GVFCKGLSR
DQVSRLVTI		LPKKNGLYL	GVHNQFIPL
DQVTRSVAF		LPKTTALEL	GVPRFYIRI
DQYKRETIL		LPLKEEHKIFLL	GVPRLLQVL
DRAAVKLTM		LPLLRVLSI	GVPSYMKSRL
DRAFHFTAM		LPMKVRALGL	GVQYLNEIK
DRAHIQSL		LPPLPKRPAL	GVRDVRLNG
DRAIHSRL		LPPLPLLVL	GVSSIFIYH
DRAKHLEF		LPPTHPIRL	GYDVIAQAQSGTGK
DRALHAKL		LPQIPFLLL	GYKAGMTHI
DRALRSFKL		LPRAEGAAV	GYLKTSAL
DRANRFEYL		LPRAGGPLGL	HAREIFDSR
DRATIRRL		LPRAGLEL	HARYILTNR
DRCSIHLQL		LPRASAVAL	HEHAAYLV
DRFAGLHFF		LPRAVGTQTL	HEMALRIVL
DRFEFPEQL		LPRAVNTQAL	HERIEQEI
DRFEGNFVH		LPRDPSSEV	HETAFQGM
DRFEKTNEM		LPRELAEAV	HEYTFSIMDEF
DRFELEASL		LPRELVVTV	HIDRAFDI
DRFENQVDM		LPRETVAGAL	HIFRPQIER
DRFERLVEL		LPRFFGTAV	HIPDISPASFH
DRFHGVRL		LPRFQPRVL	HIYDPKVPR
DRFHKQEEL		LPRGAAKAI	HLAKALVVK
DRFINGSAL		LPRGGSGSVL	HLFVLIQKS
DRFISVEL		LPRGKGIRL	HLKEIISYR
DRFKESLTL		LPRGLAGAL	HLLELNKLIMK
DRFKLYSAF		LPRGMQPTEF	HLPVHVIGH
DRFKSHPSL		LPRGRKQLAL	HLWDHEMNK
DRFLKVYDL		LPRGSIPRSL	HLYEDPRQH
DRFLLQKQL		LPRGSSPSVL	HLYSTILGH
DRFLRQLDF		LPRGVLEGL	HMPERAVFR
DRFLSKMKV		LPRIQSTAL	HPDVLTIML
DRFNGVSEA		LPRKGAQL	HPELTPLL
DRFNHFSL		LPRKGAQLEL	HPETTQLMILSA
DRFPAHHVI		LPRKGGEQGKESL	HPKEKPFM
DRFQAEGSL		LPRKHIQGL	HPKFVGKTL
DRFQPNMTL		LPRKPVAGAL	HPKKPGVGV
DRFRTFARL		LPRKQGSIL	HPKPEGLAA
DRFSDIYAL		LPRLKVYKL	HPKVGRVSI
DRFSDSHNAL		LPRLPGSIM	HPLLVSGRL
DRFTKSISI		LPRLPHDSAQL	HPMLTDIHDKLVL
DRHERITKL		LPRLPVPAV	HPQLEAVLM
DRHSGVLRL		LPRMKTVLL	HPQRPLVL
DRIERMLRL		LPRNADIDQVA	HPRATFLGL
DRIIRGNQL		LPRNVMFVF	HPRDFFSRL
DRIKARMSL		LPRPAPSL	HPRDPNLLLSV
DRILRPEL		LPRPHASIMF	HPRGGVIQSV
DRIPERDKL		LPRPPMLLA	HPRIASGLGL
DRIVSMTL		LPRPPMLLAL	HPRKGFPGSL
DRKQLRSVL		LPRPRWQAL	HPRLVVIVL
DRKSPSVSL		LPRPVPLVA	HPRMPLQRL
DRLAALLRL		LPRRPLRAF	HPRSPNVLSV
DRLAQILEL		LPRSIGNLTQL	HPRSPNVLSVAL
DRLDREEAF		LPRSINTDTL	HPRTSITVV
DRLGKIRSL		LPRSLGKLTKL	HPRTSITVVL
DRLIANTL		LPRSSAVVV	HPRVAPSKL
DRLKFFETL		LPRSVKTVL	HPSQTVRKAL
DRLKGMAL		LPRTAISEL	HPSVSRYHAVL
DRLKSLTM		LPRTPSYSI	HPVIRRSSL
DRLKVIPKL		LPRTPSYSISSTL	HQVVHHVV
DRLLALNSL		LPRVADILTQL	HRVFHYVL
DRLLLQSSL		LPRVTELAL	HRYPELREAL
DRLLRIRAL		LPSASHFSQL	HSDLSFSKD
DRLLRISQL		LPSATRALEL	HSFLPSSYR
DRLLRPHAF		LPSDLRRSVL	HSNIPFSR
DRLLRTMAF		LPSQSRNKETL	HSQDLSGRLR
DRLNKKVVL		LPSRQKTSL	HTANKEEKSLL
DRLNVTEEL		LPSSIRTKAL	HTFPAVLQSSGLY
DRLPKFLIV		LPSSSSSRGSL	HTRELAFQI
DRLQLRVLL		LPSSTGRRHTL	HTSFAWLLK
DRLQVAIKV		LPTSKRSL	HVAPLKAAL
DRLRTLLQL		LPYDDCVFGGQRLTL	HVFGESDELIGQK
DRMFHIRAV		LQLFNLRPK	HVFLRTTGR
DRMHALSL		LQQFSHIKK	HVGDLGNVTADK
DRMKIGASL		LQYTRKAEF	HVGYTLSYK
DRMRLSTAL		LRLARFEQL	HVLATLGER
DRMTLLLRL		LRLEEREVL	HVNPVGPLL
DRMVGQVL		LRLEPLVL	HVSPSGYPC
DRNAHLNAL		LRNIHTLL	HVTLSQPKIVK
DRNAVIVAL		LRRQRLAEL	IAEKRQRAL
DRNKRFISI		LRSEEKIKH	IAFAITAIK
DRNLRVKAL		LRTAHSLF	IAFAPNLGR
DRQLPQVL		LRVPAHISL	IAGKVIHAL
DRQTATQL		LRYIHSMSL	IAIYELLFK
DRRERLRQL		LSDLHHVTL	IAPNTMLAK
DRRGRPVGF		LSKPGVYK	IARSIARAL
DRRSRIEAL		LSPATAPHPL	IDDAVRKL
DRSPGHIL		LSPPVSPVF	IDHELHRL
DRSVPVRL		LSQKMSPFK	IDHIFASK
DRTAIHEVM		LTFTGFFHK	IEDCLHIEF
DRTAMSVTL		LTRKRQLEL	IEQMKDVYI
DRTGHIKL		LTRPLVMK	IEVDLLKNG
DRTKITEL		LVAFQRALK	IEVDLLKNGE
DRTSIHEAM		LVKNLGTIAK	IFVKTLTGKTIT
DRTSMSVTL		LVNQRLLEV	IFVKTLTGKTITL
DRTTISRAL		LVPSSPPMKK	IFYTAIVNR
DRVAHILL		LVREIRQYR	IGAEVYHNLK
DRVAHMEF		LYRKMEIYR	IGDDGTSPL
DRVAIHEAM		MALDRRNYR	IGKRGIIGY
DRVALRNLL		MAYADYHDL	IGTFHTSL
DRVATQLVV		MDGSFSVKPLK	IGVVHLVL
DRVDHRQF		MDTVHHML	IHSAHPSVI
DRVDREITM		MEAEHNTL	IIADGKKHI
DRVEARKSL		MEALHYML	IIAKVFLAY
DRVFRNETL		MEDCIVASY	IIAPPERK
DRVKALKAM		MEDLLTLEY	IIFSIRHEI
DRVKMGFVM		MEFCVNVL	IIGKRGIIGY
DRVLCHDAL		MEFGLSWL	IILFDRLLK
DRVLRIHRI		MEQEMTRL	IINERHLFH
DRVLRVYSI		MESYAKAL	IIRSMPEQTGEK
DRVQRMLEV		MEVVHKEL	ILANHVAKK
DRVTQHLCL		MEYEYEAEM	ILEKNPRFH
DRVTRLEFL		MIDDTYQCL	ILFFNTPKK
DRVVIQEM		MMDPRVLHH	ILFGGYVAK
DRWIRSRL		MPAAKRLRL	ILFNNAVKK
DRYDGLRRL		MPACNIMLL	ILFVYDNKK
DRYDGMVGF		MPFKRQAL	ILMGSTLRK
DRYDHQQF		MPIVLELIP	ILNKKLLEH
DRYDRLLET		MPKKNRIAI	ILPDILKKI
DRYDSFIEL		MPLEDLLAF	ILPRSLALI
DRYEFSSHI		MPPPDLPL	ILTTHTTL
DRYFRIQEV		MPQTPHRPL	ILYDTSSKK
DRYGGQPLF		MPRGPTLGHVSL	IMGNPKVK
DRYHPKPVL		MPRGSGSGF	IMNTFSVVPSPK
DRYHRFKEL		MPRHFATKL	IMYKVFLKY
DRYIFASNL		MPRPPETFL	INKDVTHPR
DRYKFEITV		MPRQPSATRL	INPETDVSL
DRYLARQM		MPRYADASGRNTL	INVYYNEATGGK
DRYLATLTV		MPSASRVILL	INYDLPTNR
DRYLKSESL		MPSRFDDLM	IPDGILNKK
DRYLLGTSL		MPSSREDFL	IPEEQRAQL
DRYLLLHLL		MRFVPLIL	IPEKFQHI
DRYLLSLSF		MRMLEVFVL	IPEPKGGRL
DRYLRPHAF		MSFVESTAVL	IPGVEPREM
DRYPGSTFM		MSLEEPKKM	IPHVRDSLI
DRYPNQTL		MTPDPTTTPY	IPIGTEIEGMNIL
DRYPRKVTA		MVTAVAYRL	IPISIEFVF
DRYQYPFVL		MVYLIRVAR	IPKFAVATL
DRYSGNVTI		NAKDTIFHR	IPKFCHGIL
DRYYERNEL		NARDTVFYR	IPKKHISQI
DRYYHEEEL		NEVLVTAS	IPKKVQKSL
DSFAHLQL		NLDLAVLEL	IPKSAVGEL
DSFARLDAL		NLKEIISQR	IPKSAVGTL
DSFARLVEL		NNYPRLREL	IPKTSGSEM
DSFERSNSL		NPARGHSV	IPLLGKSSL
DSFLHENSL		NPFLRQELL	IPLLLAAL
DSFPMEIRQY		NPKESSSSL	IPNRPGIFV
DSIERLPVY		NPKNPGLWL	IPPHVKAPV
DSIGEKLGRY		NPKRQTLVF	IPPKHEPL
DSIPLSSGY		NPKSLTTSL	IPQESRRGL
DSTSIATEY		NPMKAVGVL	IPQKQREITL
DSVVVHVY		NPNKDVRLL	IPRAFPSDRSSSL
DSYRKKVVL		NPNMRLSQL	IPREQGLRL
DSYVGDEAQSK		NPRAKPSEL	IPRGVNVSAL
DSYVRSLPF		NPRDLPLMAL	IPRILGPGL
DTAAWTVGR		NPRFGGKEL	IPRLERILL
DTASIFSLK		NPRFQEADSPTL	IPRLIVSQL
DTASRFLHR		NPRIGMDAL	IPRLPERMTTL
DTDVKLSIF		NPRIPYTEL	IPRNPAPRL
DTEILPSLF		NPRKVVGQQDL	IPRPFVAQKL
DTFDVFRQR		NPRLIASSL	IPRPVDGVEV
DTFIKIAQK		NPRNFSDNQL	IPRSITVLV
DTFIRHIAL		NPRNTEAVTL	IPRSLEVIL
DTFTHTPSY		NPRPGQLGRL	IPRTPSSFR
DTGRPSTTVRY		NPRPTAQDL	IPRVPSLSV
DTHKSEIAHRF		NPRQAAYEM	IPRYIVSQL
DTIDSLRSR		NPRSVTLLI	IPSADRHKSKL
DTIEEKFVPY		NPRTGMESL	IPSGKRALI
DTIEIITDR		NPRTKALVL	IPSIRNGIL
DTIGEYIALY		NPRTQTHATL	IPSSSRNAI
DTIGYLLTRY		NPRVKAAAL	IPSTILRLP
DTILANAKY		NPSQYRFEHL	IPTSARSML
DTISKMNDF		NPTTARHAL	IPVVHQLL
DTISPLNQKFSQY		NRELYIHRI	IPYPHNVPR
DTISPTLGF		NRFEDILSL	IQSVHYLL
DTISPYSRM		NRYLLLVLM	IQVERVKF
DTIYAMSVF		NSPGSEGSTL	IQVRPFNAL
DTKALYATK		NTKDEFEER	IQVVRSAL
DTKEAIANY		NVFATDAIL	IQYSRYTAF
DTKEGILQY		NVIEAVYNR	IRAFDSRF
DTKQMMSSF		NVTLPAVFK	IRARIFLIA
DTKSPQFNR		NYSQHVYYR	IREEHRQAL
DTLAHVLYY		PADAERAL	IRSGVKRLS
DTLDKVFTY		PAEPKLAF	ISDKITSEL
DTLVKIFRK		PAKLHNSL	ISDPTSPL
DTLYVGTTR		PASFAVSL	ISHPRFVR
DTPGHVDFSY		PASLLHFL	ISKVKYVI
DTTAINKSYY		PASRSISL	ISPPGPPIPR
DTTSFLIGR		PDERTISL	ISPQHLTSL
DTVHHMLLF		PDPESVVL	ISPQTGVII
DTVQHGAVY		PDPNVIKL	ISRKVTRAL
DVAALLIKY		PDPSSRSL	ISSDLDGHPVPK
DVAEEIANY		PDVVVVEL	ISVKGTIYSL
DVAEFSSRY		PETSVLVL	ISVYYNEATGGK
DVAEGDLIEHF		PFDRRATSL	ITAKVATHL
DVAERLLSL		PFLRITSL	ITDGVITDL
DVAGIIADY		PFLRNVEL	ITDSEDKAL
DVAGPHLPAAF		PFPAAIIL	ITFIFKSLGLK
DVAGRVMQY		PFPKDASL	ITPYDVQL
DVANKIGII		PFQFAHHL	ITWERIISH
DVAPSTLLPSY		PHDKLLLL	ITWERIISHF
DVAPTHILY		PHELVLVL	IVFSLTFFK
DVAQRCKEL		PHQPIENL	IVGNNGVL
DVATRRDAL		PIEEISVL	IVKAIKERA
DVEAIFSKY		PIGIDKAL	IVKDLAKPR
DVFEEPMSGM		PIKEEIAL	IVKPVKVSAPR
DVFHGPYGNF		PILYEHQL	IVQATEIHNINI
DVFQKFYAK		PISTVTEL	IVRASSLKV
DVFQQQTGGVY		PITLFVAL	IVSKAVTSK
DVFSHRFYK		PIYRGKPVEK	IVSNIRLLH
DVFYPGTGR		PLHPPGPPK	IVTSVLLLY
DVHARLQAL		PLKVYPPLK	IYEETRGVLK
DVHGPDWHL		PLLKPWAL	IYEPKTFK
DVHNIYGLY		PLLPHSPAL	IYHPNIDEK
DVIAEQSVSGY		PMPDKYSL	IYPHKLVF
DVIAQGIGKL		PNEIIHAL	IYQDSFEQR
DVIARIAQH		PNPLPLRL	KADVEEESL
DVIDFTGHALALY		PNSIPLVL	KAEHEREL
DVIERVIQY		PPLPKRPAL	KAGHQVMVF
DVIFSVMCY		PPSPLLPSL	KAKEEELRKG
DVIGCFANF		PQERTLTL	KAPYEHLII
DVIGTLSGF		PRAGTEIRF	KARELFLKA
DVIGVTKGKGY		PRGSIPRSL	KARLPPDVL
DVINPMALR		PRIALHTAL	KAYEQAGMMLK
DVINVFHHL		PRKPVAGAL	KDIGFIKLD
DVIQAGKEY		PRTPSPLVL	KDLKEVYRI
DVIRALAKY		PRVPTHTL	KEAIHSQL
DVIRDVPLV		PSDKALVL	KEHELLEQQK
DVIRLIMQY		PTAVGPVL	KEIQNMDDNIDETY
DVISNINITR		PTEKEVAL	KEITALAPSTMK
DVISRIDRM		PTPIPPPRLK	KEITALAPSTMKIK
DVISSIRNF		PVDFHIKM	KEPPIFRKK
DVKDLIGFF		PVHPDIKL	KEQKNRDLK
DVKDVIEQY		PVHPDVTM	KETPETFYI
DVKDVLDSV		PVKPHSSFK	KEVVRKHL
DVKDVLDSVL		PYLRPLTL	KFKVASFRK
DVKDYIQEY		QDIQALAY	KGKLEEQRPERVKP
DVKKRAVAL		QELPDLEEL	KGLKHKAK
DVKKRILEF		QETSEQNVI	KGLVTYMAL
DVKPENFLIGR		QIFNGTFVK	KGVVDHLLL
DVKPENFLVGR		QLAEQIKLY	KGYSPTHREEEY
DVKPFVPRF		QLLDTKRQL	KIADRFLL
DVKQKIPEM		QLQSQILEL	KIINEVSKPLAHH
DVKQSKMAEF		QPATPGLGM	KILNIFGVIKG
DVLPVITGR		QPFLHETL	KILPYQLKR
DVMDSTTTQKY		QPIHPSGSL	KIQASTMAFK
DVMKDFEEM		QPQFQRQGL	KIQQFLRAL
DVNSGFAKR		QPREPQVYTL	KIQQLVNTLK
DVPDGTLVTVM		QPRFAPVLI	KITNYIIEK
DVPDGTVVTVM		QPRGNVDEEL	KIVKWDRDM
DVPDHIIAY		QPRIFGGVL	KIYFSAIAK
DVPEKSSLF		QPRLFSTGL	KIYKAGQLVK
DVQLRLNSI		QPRNLLLAL	KIYVGLSK
DVQNYYSRR		QPRNPATSV	KLAEILYYK
DVRDFINQR		QPRPQDSNL	KLAEPLRK
DVRDRITSF		QPRPRSSDL	KLAPAMKTQKL
DVSPVVSTY		QPRSNGDFL	KLASYQAARK
DVSRSIGLF		QPRTPSPLVL	KLAYTLLNKL
DVTDFISHL		QPRVGSKL	KLDEAVAEAHLGK
DVTEQISRF		QPRYPVNSV	KLDGRSLIK
DVTQVSSAY		QPSRLAGGAAI	KLDRHVLIH
DVVDEKISAM		QPTCPGAQL	KLDVDAPRLLK
DVVDSEALQVY		QPTVRITEL	KLEEQRPERVK
DVVELLIKY		QPVAGRPSL	KLFDSTTLEHQK
DVVFLITKY		QQQQQLQAL	KLFKPGQEAVK
DVVGDTSGY		QQRPQVPSV	KLFSELPLAKK
DVVGRFNER		QSLPRQSNY	KLFSVTRNR
DVVKRLLSL		QVYMKPPAH	KLFVGFLNR
DVVRVVGAY		RAVAQPLGR	KLFYKAIVR
DVVSKFLNR		REQNDKTY	KLIEYYKNGDLSFK
DVYAKLLHRY		RFAGYVTSI	KLIPRNTVVPTK
DVYDRKNIPR		RFITRPAK	KLISSDGHEFIVK
DVYERLTNL		RFQPNMTL	KLLAEVTLK
DVYGANLFHQY		RFRDASLVFKV	KLLAIYLHH
DVYGGTNRY		RFYDRRFL	KLLDKVQAY
DVYIRIASL		RGTSSHLPPPPK	KLLDTMVDTFLQK
DVYNHFLLY		RIAAKFITH	KLLESIFHR
DVYNHRFHK		RIASYYYLK	KLLFKFVAK
DVYPEIIER		RIDKPILK	KLLHSENYVTK
DVYPEIIERA		RIFIGTFK	KLLPCFLEH
DVYQGVPKDY		RIIVSFTPK	KLLSGVLFH
DVYRAEISEF		RILEFFGLK	KLMKEILDK
DVYTKTISL		RIMESVNGLK	KLNHQGELMLK
DYDPLVVKL		RIRDLEDKTDIQK	KLNWTGTSK
EAAEVILRV		RIRMTDGRTL	KLPEGTLGH
EAAPDGPAL		RISKYPTLK	KLPHRLIEK
EAAPGTIRGDF		RISVSAASK	KLPKGILKK
EAAPHDIGY		RIYKGVIQAIQK	KLPPRFAKK
EAAPPGELY		RIYKSVIQAVQK	KLPRLYKV
EAASVPVVY		RIYLDMLNVYK	KLPVKIVQK
EADERVSEL		RKAGIFQSVK	KLQANGPVAK
EAFDELLASKY		RLAAKLLAK	KLRAGQLSY
EAFDHLQNR		RLAAQFIPK	KLRGKDIGKPIEK
EAFDSTSRF		RLAEAAVAEK	KLSFSQVFK
EAFGQKIGHF		RLAEKRIGV	KLSNGLLVH
EAFPEKIPLF		RLAIRAQLK	KLSVGTLKK
EAFPHDSQL		RLDYLSSLKVK	KLVGQSIIAYLQK
EAFTEMMEAY		RLFCVGFTKK	KLVSVALMY
EAIAELDTL		RLFGGDMEK	KLWERYTHR
EAIDSEGHSY		RLFGIRAK	KLYASHSQFIK
EAIEQILKY		RLFPGLAIK	KLYEMILKR
EAIGIISKM		RLITFQLRH	KLYHKKIFR
EAIKILKGEY		RLLASTLVH	KLYLILEY
EAIMKVGQM		RLLHSPLFH	KLYPNASQH
EAINSDPEL		RLLIPGNYK	KLYTKHGTLKY
EAIQRTEAY		RLLLETHLPSK	KMIYASSKDAIKKK
EAIRPYVSR		RLLQHTPSAR	KNCRICIEC
EAISYYSKY		RLLRPHAFY	KNIDKTAVT
EAITAIMKY		RLLTSITTK	KNLIIPPSYL
EAITAVGSF		RLLVHQFSNK	KNPPINTK
EALPLDHTL		RLMDLLQKK	KPADRVNVTV
EALVRTVAL		RLNDELLHY	KPAESLPVI
EAMHGVFLY		RLPPSRAHL	KPAIAHRDL
EAMSAYITEM		RLQPSPLFH	KPAIRNQII
EAMSRIYYR		RLRGSLTAIK	KPAPGPGL
EANAISVEL		RLSEFIYSK	KPARFCAVI
EANRLKTVL		RLSFHLIQH	KPASFMTSI
EASDVETKL		RLSIHLQHK	KPATGFTL
EASPAPLVL		RLSNLALVK	KPATKTAEL
EASPFSRSL		RLSNPSLVK	KPAVAPRHGL
EASPVEPQL		RLSSVVTQH	KPDTEHAVIRL
EASSVSEEL		RLTSSLTTK	KPEEQRQAL
EATKINLSL		RLVLSTLSGRPVK	KPEIRVTSL
EATYVRSYY		RLWEVATAR	KPFGLKVSQL
EAVAGAAVL		RLYEFIVRH	KPFLGIGL
EAVCEVALDY		RLYEYITRH	KPFLRPEL
EAVDLVSEY		RLYGGMNYR	KPGIKLTL
EAVQAISMF		RLYGLGTGVAQK	KPGMKLTEL
EAYEREVSL		RLYGNTPMRR	KPGPKKPKEK
EAYHSVIKY		RLYHELVGLAK	KPGPPQLSV
EAYNAVVRY		RLYKRALRHL	KPGQAPRL
EAYSAKIALF		RLYLNVLNR	KPGRKGISL
EAYTFEGARY		RLYVGREK	KPGTFPKAL
EDFKRMTAL		RMADLTISH	KPGVRYREL
EDFNIKVI		RPAALTAL	KPIAGKVIHAL
EDGRLVIEF		RPAANFDAI	KPIAKTLVAL
EDIVIEEF		RPADKRSFI	KPIAVGSMSML
EDLKLPASF		RPADKRSFIPSL	KPIEPRRELL
EDLVAIGY		RPADRYGLL	KPIKNKPSK
EDYTRYNQL		RPAETARLRAL	KPILSTRSL
EEAAFTCEY		RPAEVRLLIL	KPINTSLYL
EEACFTLQY		RPAGEPYNRKTL	KPINVRVTTM
EEAEAAAF		RPAGKGSITI	KPISPNFKV
EEAESLKETF		RPAGLQGAL	KPKETGGIL
EEAFVSHY		RPAGTPIGAL	KPKFILSVL
EEAHLNTSF		RPAGVRGHF	KPKGEATVSF
EEAIAVTM		RPALFANL	KPKIATANL
EEAIIYSY		RPALFANLF	KPKLMYQEL
EEALFLVF		RPALPLIL	KPKSTPAVI
EEALFQHF		RPALPVSYL	KPKSYSSSL
EEALILDNKY		RPALQHVVKVL	KPKTFQAYL
EEALRLHAL		RPALRKEGL	KPKTGRSLL
EEAPKFLAF		RPALTLLL	KPLAAALGL
EEARFLTY		RPALTLLLL	KPLAGIYRK
EEASLLHQF		RPAMRRVFL	KPLDMALVL
EEEVFPLAM		RPANHRQLTF	KPLLQRHRL
EEFAAALY		RPAQLHIGF	KPLPRAGKL
EEFAEFQEL		RPASAGAML	KPMEAASAI
EEFAFAVRF		RPAVGHSGL	KPMSLASGL
EEFARTLAM		RPAVGRAQL	KPMVRDGVYF
EEFDFHVRW		RPAVIGDVL	KPNEFASQINL
EEFDFKEHVI		RPAVLPLL	KPNIGRQSQL
EEFDFKEY		RPAVSLTL	KPNRILYSL
EEFDLFMRM		RPAYLVTL	KPNSNQVNL
EEFDRFTGY		RPAYRKVFL	KPNYKKLEL
EEFELLGKAY		RPDGEKKAYV	KPQDYKKRL
EEFELPEF		RPDKRFRLAL	KPQGPRGFL
EEFETIERF		RPDKRKLGSL	KPQTKLLIL
EEFEYRHVM		RPDLKRQSLL	KPRDRISAI
EEFGAFGGY		RPDLREKVI	KPRDSSVEV
EEFGFGFSF		RPDSRLGKTEL	KPRGFARGL
EEFGQAFSF		RPDVAKRLSL	KPRGLFITI
EEFGRFASF		RPDVGRYLREL	KPRHKIISI
EEFHVFVL		RPEDILRF	KPRKLVNTI
EEFKDFNKY		RPEDQRSSF	KPRLAGENL
EEFKHIAVF		RPEEGRPVV	KPRLDTEQL
EEFKHSSSF		RPEELRLRI	KPRNSTPPSL
EEFKITSF		RPEHHNLAF	KPRPDVTNEL
EEFKTYNY		RPENYREAL	KPRPTYRWL
EEFKVKLY		RPEQRLALL	KPRPVSQL
EEFLFRTAL		RPERVKPFM	KPRPVSQLV
EEFLSKVSI		RPFDLRRIV	KPRQLIIVH
EEFNGYLY		RPFERRLYVL	KPRQPTIDL
EEFQIHVF		RPFGISAL	KPRRTKLVF
EEFQTPITY		RPFGSISRIYL	KPRSPPRALVL
EEFRASEL		RPFISEGTTL	KPRVKRPQL
EEFREFNKY		RPFLERRDL	KPRVTPVEV
EEFRFNFF		RPFLPRRGL	KPRYPPDSV
EEFRHVIAW		RPFPGLVI	KPSATKGTL
EEFRLSQAL		RPGAFKAEL	KPSEPMLAL
EEFRNFSRY		RPGLNKAQL	KPSESIYSAL
EEFRRLAAL		RPGLTTVL	KPSGVSAALAL
EEFSYGYSL		RPGPSDPAA	KPSSAPEL
EEFTVARL		RPGVKLTL	KPSSTTPRL
EEFTVRDGY		RPGVRHPLL	KPTAATRTTL
EEFVFIHAV		RPHFSIIAI	KPTEVNQIL
EEFVGLVF		RPHGSHGLF	KPTGARPSAL
EEFVIHAL		RPHLAGTHTSL	KPTRKFAYL
EEFVLVPQY		RPHLAKVL	KPTSERKVSL
EEFYRVYPY		RPHLAMVL	KPTSKDQVL
EEFYVCIY		RPHLSGRKL	KPTTVTECL
EEGLTYKF		RPHNLPVL	KPVIPAAVL
EEGLVSQY		RPHSRSSVTF	KPVQRIPRY
EEGRVFVY		RPHTVLTVI	KPVSLGQAL
EEHEVAVL		RPHVSPRHSF	KPVSSNNSL
EEHEVIVSF		RPHYGSVL	KPVVVVSSLL
EEHGVYVY		RPIDTSRLTKI	KPWALTFSY
EEHHAEAF		RPIGSRKVKL	KPYDLRRRL
EEHRLIARY		RPIIAFVRL	KPYDSKSLRTAL
EEHVFTLY		RPIILLDSL	KPYGPMSVGL
EEHYRFHEF		RPIKDSMFSL	KPYQGVGSSSM
EEIAMLCVY		RPIQALMAI	KQIDLSTVDLKK
EEIEGFRY		RPISASVL	KQTVHSVF
EEIEILLRY		RPISERFFLRL	KRFQLEEL
EEIEMHIAM		RPITPGTLRQL	KRTLVLRDR
EEIGSFLF		RPKAENQAL	KSEFPIRTL
EEIHATGF		RPKAISPYHL	KSFYPYIHV
EEIIIAEY		RPKENSMSTL	KSKANLLER
EEIINYEF		RPKFSVCVL	KSLNKLLYH
EEIIVKAM		RPKIGLSL	KSLTNDWEDHLAVK
EEIKFNLY		RPKIVQSLL	KSNFAEALAAHKY
EEILITVL		RPKLPDNEV	KSNGQPKSL
EEILLNSY		RPKLTSGKL	KSRAAPAAL
EEILSVAY		RPKQEKAFSL	KSYKYSPK
EEIPFEQSF		RPKRPPLKEF	KTAGLVMTH
EEIRAEVF		RPKSVDFDSL	KTFGTAIVI
EEISHLISF		RPKTFGMDM	KTFKTVEPTGK
EEISIMVAY		RPKTGVRGL	KTFVLGLLH
EEITAAAV		RPKTSTTL	KTIHAELSKLVKK
EEITFYEY		RPKTVRDTL	KTIHLTGRSL
EEKALIETY		RPKYAGYSF	KTLAQAMMY
EEKDWKTAY		RPKYSFRRL	KTLTLINV
EEKEFISY		RPLEMIEPRTL	KTLVLSNL
EEKIAALF		RPLGLLVAM	KTNDEVIHGIFK
EELAFRVM		RPLKSLDGAL	KTREAQQAL
EELDFRKSVF		RPLLKAITA	KTSHYNILY
EELDKIVAY		RPLLLLAL	KTTANLAALK
EELDLPAVF		RPLNRPKVSL	KTTEPGVTGLL
EELEQKYTY		RPLPRAAL	KTVTAMDVVYALK
EELERVSAL		RPLRGAKTL	KVAVKILNR
EELEVARL		RPLRSTGVAL	KVDFASTLK
EELEWQNRF		RPMKTSVL	KVDIVAIND
EELFAQTF		RPMVTPATV	KVDQNRVRY
EELFARKF		RPMYGAVTSF	KVESLQEEIAFLK
EELGHTETY		RPNDSRMLVAL	KVFKQIFSK
EELHIISF		RPNGTKVAV	KVIDFGSASHVSK
EELIFHCGF		RPNGTKVAVL	KVIPSPFKH
EELILVHDF		RPNGTKVAVLL	KVKAEVEDL
EELIVVTSY		RPNGTSAML	KVKAGEPVHI
EELKFDRY		RPNKPLFTAL	KVKDAYLVHLI
EELKSHVY		RPNQHNTVKL	KVKDEYMVAEY
EELLHSVL		RPPQIKSL	KVKEYQMEL
EELPHIHAF		RPPQTPLRL	KVKLAVLKYYK
EELQLHFTY		RPPSPTFITI	KVLAKQLVH
EELQQKVSY		RPPYYTPNQL	KVLDRFIPGTTK
EELQVANY		RPQAPATVGL	KVLDTIMATKL
EELRAQKY		RPQASHQLL	KVMAGSLLLDK
EELRAQVM		RPQETQEGL	KVNGYIPSK
EELRVDHY		RPQGGQDIL	KVNVNLLIY
EELTIAGMTF		RPQIHGYDL	KVPGIDATTKL
EELTMAMSY		RPQIRGAEL	KVRETGLHL
EEMEAYRM		RPQKVCSFL	KVRVAAIEA
EEMEFQRF		RPQLHKNTVL	KVSWYSKDK
EEMEKIAEY		RPQLLKNAL	KVVFRDPYRFK
EEMELYEL		RPQLPQVL	KVWRGTLAR
EEMEVGTTY		RPQLQRQVL	KVYELQASR
EEMEWFNNY		RPQRATSNVF	KVYLGVKK
EEMFASRF		RPQSARPSI	KWKDIELEKM
EEMIFQIPW		RPQSGANGL	KYCFVDKYK
EEMKFHEF		RPQSGRVL	KYDAFLASESLIK
EEMKQMEVY		RPQSSRPVLL	KYFDSGDYNMAK
EEMVFEAVM		RPQTGLSFL	KYHQVVTL
EENEWVVDY		RPRANSGGVDL	KYKEETIEKMQE
EENFAIVF		RPRDASTL	KYSEIDIIL
EENFAVEA		RPRDASTLGL	KYTEVLKTHGLLV
EENILVSRY		RPRDSPTL	LAAEPKVNR
EENPASKF		RPRDTRRISL	LAALHGMVAL
EENPIVLEF		RPREAEVRFL	LADVATVL
EEQAFHVSY		RPREQNGAIYL	LAPQRVRVTL
EEQIAYAM		RPRFPVLL	LARDVYVGR
EEQKVVAF		RPRGRLVQSL	LASQRLERL
EEQVAVIY		RPRHSLNSL	LATRTQNVL
EERADLIAY		RPRIDLIVF	LAYINPDLALEEK
EEREGITVY		RPRIHVLQI	LAYRGFIFK
EERGFDKAY		RPRIPRELL	LDIDNTRM
EERIVELF		RPRIPSPIGF	LDPDLRSLF
EERTFHIF		RPRKDPLRHL	LDPLHDLVL
EERVINEEY		RPRKEVKEEL	LDRERILSL
EERVQPEY		RPRLALLLL	LDSDEPLVY
EERYFISH		RPRLALNVM	LDTSDHAHL
EESAVTVMF		RPRLPATGTF	LDYELGREL
EESIAHHY		RPRLSAILF	LEAQHKEL
EESLLPVM		RPRLTSNEKL	LEAQHRSL
EESTAAEF		RPRLVAAAV	LEARLVSLY
EESTAFRY		RPRLVLPRL	LEFFHHQL
EETDKIINY		RPRPDDLEI	LEFMFDDM
EETDRFVVF		RPRPDEERPL	LEGRHAEL
EETIVPLM		RPRPGNILLQL	LEHQLILSV
EETLALKF		RPRPGVQMI	LEKAFEDEM
EETSKIETY		RPRPMSSEEL	LEKQAKHL
EETVFQVSY		RPRPPGRPV	LELDKDELI
EETVFYGL		RPRPPVSST	LEMRRAAR
EEVDVTPTF		RPRPSGEEV	LENHPHKL
EEVETFAF		RPRPSGEEVL	LEPEQRAEI
EEVEVILQY		RPRPTEATV	LEPKMIELI
EEVFHREL		RPRPVSPSSLL	LEPLVGEQL
EEVIATIF		RPRREEVKL	LERGKEEL
EEVIFPNNF		RPRSLSSPTVTL	LERHAQFL
EEVKIAEAY		RPRSNSTETL	LERQRRNEL
EEVLIPDQKY		RPRSSNAETL	LESDSVGTY
EEVLSCLY		RPRTAGPAVHL	LESGRYELL
EEVLTAEY		RPRVALQQSF	LESYAFNM
EEWHHYVL		RPRYRVPDVL	LESYAYSL
EEWILTGSY		RPRYSSPSL	LETCLPAL
EEWKFDTL		RPSDANRKEML	LETEHKAL
EEWKGYVV		RPSFRNLDF	LETGHRAL
EEWPFKCEF		RPSGEAFVEL	LETQTREL
EEYEARENF		RPSGKGIVEF	LEVLIGSGY
EEYEKLPAY		RPSGLIRTYL	LEVPPKREV
EEYELLHTL		RPSLLGLDLL	LEYARLVKL
EEYGGVMVSF		RPSLNIATVL	LFDFSTRFITR
EEYGYDDTY		RPSLRLQLL	LFRFDVESK
EEYKFPSL		RPSQAAPAV	LGHRSPLEK
EEYKIQSF		RPSSKKTYSL	LGNEHDTAL
EEYLLRQVF		RPSSPGSGL	LICRDLLIL
EEYMKYLAY		RPSSQYIVAL	LIINSLYK
EEYPLTRAF		RPSSSRSYV	LIPRASLLL
EEYQSLIRY		RPSSTSSASAL	LIQKQIFK
EEYRFDGF		RPSTPHTITL	LIRPSVISI
EEYRVTGY		RPSTSRSL	LITEDVQGK
EEYSNTRAY		RPSTSTAVF	LKDARNKL
EEYSVPCAH		RPSVRNGQL	LLDYIDKEI
EEYVKRAL		RPSVRSVL	LLFSATMPKK
EEYVLLKAL		RPTARINSI	LLKDFLKYSKK
EFEKEETF		RPTDPRRGAVSSAL	LLKRYRKEI
EGFDRSTSL		RPTFRQMQL	LLLQVQHASK
EGSPIKVTL		RPTGGVGAV	LLPKDHIL
EHRQRIQAL		RPTGGVGAVAL	LLRGCTLLL
EHYQRDYSL		RPTGSVSSTL	LLYKHIVGK
EIADIKSKY		RPTIKNEKF	LLYKLFTLK
EIADQVSREY		RPTNSIVF	LMHSFILK
EIADTVPKY		RPTPKNSL	LNHKVLHY
EIADVSVQM		RPTTGNTL	LPAELPAKR
EIAEAYLGK		RPTVHQTL	LPALEVLDL
EIAEAYLGY		RPVGLTKAVL	LPAPKGPALL
EIAEKMATF		RPVIGALGL	LPARVKAI
EIAGHIMEF		RPVLLTSL	LPASGRSAEV
EIAGVKLLY		RPVLPLML	LPASPRARL
EIAPHFAVNHF		RPVNSAAL	LPAVGRKPL
EIATTFEHYY		RPVPLPHSL	LPDGKQAVFL
EIFDGIQPKM		RPWIRELIL	LPDGKRAVV
EIFNKQILKY		RPWLRTAGL	LPEAKKPRL
EIFNPDIGMF		RPWSNSRGL	LPFAVIGSTEEL
EIIAGILAY		RPYAAGGKKLAL	LPFPIIDDR
EIIARIAQH		RPYKLQVL	LPHVPLGVI
EIIDGTSEM		RPYMSQNNGDPVM	LPHYGHILA
EIIDLVLDR		RPYSHALVA	LPIRKVSGI
EIIDNSQGFY		RQDESSSAL	LPKARAAL
EIIEDLAFY		RQIVSRFLQGK	LPKATRKAL
EIIEHGIELF		RQRPASLVV	LPKKNGLYL
EIIEKDTKY		RRSRIEAL	LPKTTALEL
EIIEKNFDY		RSFGHFIAR	LPLKEEHKIFLL
EIIGKRGIIGY		RSFPHLSK	LPLLRVLSI
EIIGPYASW		RSFRAYAAV	LPMKVRALGL
EIIKEISIM		RSIQEAPAV	LPPLPKRPAL
EIIKIIGKY		RSLRLSAQK	LPPLPLLVL
EIIKLIADY		RSRTPYHV	LPPTHPIRL
EIILPRGLEY		RSYGERLKEL	LPQGHFQER
EIIQIDGHIY		RSYGNAFHH	LPQIPFLLL
EIISHISQH		RSYGTASPVANR	LPRAEGAAV
EIISTVTSF		RSYKGTVSITK	LPRAGGPLGL
EIKDILIQY		RTAVYSLHK	LPRAGLEL
EIKEKICDY		RTFGHLLR	LPRASAVAL
EIKERIERV		RTFHIEEPRTGGLAK	LPRAVGTQTL
EIKETLLSF		RTFLSKTGR	LPRAVNTQAL
EIKEVILEF		RTINVYPNFRPTPK	LPRDPSSEV
EIKHFVSER		RTLPFHSVIYH	LPRELAEAV
EIKTHILLF		RTLSMTLKH	LPRELVVTV
EILDKKVEK		RTPKIQVY	LPRETVAGAL
EIMDRAYDSF		RTQTLLKEY	LPRFEARKAVL
EIMTRIQTY		RTSQIYLHH	LPRFFGTAV
EINPYLLGTM		RTYAGLAFH	LPRFQPRVL
EIPATVTAF		RVAHLALKH	LPRGAAKAI
EIPHEVGDF		RVAPRLDRK	LPRGGSGSVL
EIRDIILGM		RVARYFEYK	LPRGKGIRL
EIREKLAKM		RVAYYAKWIHK	LPRGLAGAL
EISEVQLVY		RVFEFGGPEVLK	LPRGMQPTEF
EISSIISKM		RVFGHSSGPMVEK	LPRGRKQLAL
EITEVALEY		RVFIGNLNTLVVK	LPRGSIPRSL
EITPPVVLR		RVFMKSVK	LPRGSSPSVL
EIVEKIGVH		RVFPHAEFR	LPRGVLEGL
EIVEKILSV		RVFRGRFQGR	LPRIQSTAL
EIVKEVSTY		RVKEVLPHV	LPRKGAQL
EIVPFRVAAY		RVLAAFLRR	LPRKGAQLEL
EIVPRLPDY		RVLEYLAVRQLK	LPRKGGEQGKESL
EIYGGSDSRF		RVLNTNIDGRRK	LPRKHIQGL
EIYGVTHTR		RVLPSITTEILK	LPRKPVAGAL
EIYPPKLHQF		RVLSTPDLEVRKK	LPRKQGSIL
EIYRPPASR		RVLVTGAGK	LPRLKVYKL
EIYSYITKY		RVNHVTLSQPKIVK	LPRLPGSIM
ELADVGSEY		RVQPIKLARVTK	LPRLPHDSAQL
ELAPSLPSY		RVRAAHGIPDLAQK	LPRLPVPAV
ELFGRVTSR		RVRLTLPHSI	LPRMKTVLL
ELIAKIPNF		RVRNATDAVGIVLK	LPRNADIDQVA
ELIEKIGAV		RVRTDFKQY	LPRNVMFVF
ELIEKMIAM		RVVEGGSGLK	LPRPAPSL
ELIERIPEL		RVYSPYNHR	LPRPHASIMF
ELIGNLVGHLY		RYEFSSHI	LPRPPMLLAL
ELIGQFGVGFY		RYIALEIPLK	LPRPRWQAL
ELIREYLEF		RYQYPFVL	LPRPVPLVA
ELIRKIEAY		SAALRAVYR	LPRRPLRAF
ELIRSMTAF		SADAEANAV	LPRSIGNLTQL
ELIRYISEL		SAFTPDQAL	LPRSINTDTL
ELITKFLQY		SAKEVLSAR	LPRSLGKLTKL
ELKDEISLY		SARLPGVSR	LPRSSAVVV
ELKEKLTEY		SDTYLHRVAR	LPRSVKTVL
ELKERIREY		SEDKYPLIM	LPRTAISEL
ELKEVIERF		SEFPIRTLK	LPRTPSYSI
ELKHFIAEY		SENELAAEF	LPRTPSYSISSTL
ELKQELPKY		SEQCIEAY	LPRVADILTQL
ELKQKILLF		SERIIAPM	LPRVTELAL
ELKRDLPHF		SEVPVITPY	LPSASHFSQL
ELMYGGVSSY		SFFRREIKR	LPSATRALEL
ELPDYLIKY		SFLDISRPKM	LPSDLRRSVL
ELSDIHTRF		SFRKKYELR	LPSQSRNKETL
ELVDAFVEHRY		SFYQFQHYR	LPSRQKTSL
ELVDLIPEY		SGDEMTSL	LPSSIRTKAL
ELVERFALY		SGLLEVITSF	LPSSSSSRGSL
ELVERLQSY		SHPIVQKLI	LPSSTGRRHTL
ELVKKIAIY		SIDLHTDSL	LPTSKRSL
ELVKRILNF		SIFGGTDMKK	LQFYHAEL
ELVTIIPNF		SIQGCKTVFY	LQGLHNQL
ELYDRDLKHF		SIRSSYSRF	LQIIHKVL
ELYPYIVEF		SLDCEDLLL	LQMLHTIL
EPAPEAEAL		SLGEPATQM	LQQFSHIKK
EPDAVHVVL		SLLSSPFLK	LQSNHFEL
EPEPLSPEL		SLPAKVEQI	LQTTRQEL
EPFQDGYSL		SLRISSSK	LQVPDRAVL
EPFRWDQRL		SLRLLTHQR	LQYTRKAEF
EPFSEEATL		SLRPLPSIRI	LRLARFEQL
EPHDISVAL		SLSSHLLSH	LRLEEREVL
EPIHGNFLL		SLVLRHVASK	LRLEPLVL
EPIPEEQEM		SLWDRLIFH	LRNIHTLL
EPIPESSEL		SLYLLRVLK	LRRQRLAEL
EPIPFSSSM		SMFQRTTYK	LRSLCLLY
EPIPKGPVL		SMFTAILKK	LRTAHSLF
EPIPYEFMA		SMRDHIDYR	LRVPAHISL
EPISVEVQL		SNNEIVLVL	LRYIHSMSL
EPLAESITDVL		SPAAAQKAV	LSAGCPHVTL
EPLHNVQVL		SPAAEKAQL	LSDFSLIII
EPLKDYYTL		SPAAKSPSAQL	LSDLHHVTL
EPLPEKTQESL		SPAARTGVV	LSKPGVYK
EPLSGEEAL		SPADGKPRL	LSLHASATSL
EPMEDSGISL		SPADHRGYASL	LSPPVSPVF
EPMEKEFGL		SPAEHRLL	LSQKMSPFK
EPMEQEPAL		SPAEKAGLL	LSVGLVKGSIDEVD
EPNPDDPLM		SPAFRILSV	LTAAGHKL
EPNPESLEL		SPAGLKAVL	LTFTGFFHK
EPNSTKFVF		SPAGSSPAV	LTGSKTEVL
EPQPERSSV		SPAHAVDAV	LTRKRQLEL
EPSAVALEL		SPAIGRTSI	LTSLSFKVL
EPSPPTPSF		SPAKRPRL	LVAFQRALK
EPSTVAAVL		SPALHEREL	LVKNLGTIAK
EPTGYSAEL		SPALKACL	LVNQRLLEV
EPTVVTAAL		SPALKRLDL	LVPSSPPMKK
EPTWIIMEL		SPALKTTRL	LVQAFQFTDK
EPVDISTAM		SPALLRAL	LVQNNQLVSL
EPVEEDAEM		SPALRALL	LVREIRQYR
EPVLINPVL		SPANTRYLFL	LYKRFQLL
EPVQRIPRY		SPAPAPSQRAAL	LYWSHPRK
EPYERDHAV		SPAPDPRAL	MALDIEIATYRK
EQKDFVSLY		SPAPRKERL	MAYADYHDL
EQMERLEAL		SPAPRTIRI	MDTVHHML
EQVQRAYAL		SPAQVKTSV	MDVALVQYI
ERFADRSLL		SPARELHL	MEAEHNTL
ERFAEKLTL		SPASDGPALP	MEALHYML
ERFAERPAL		SPASKTTL	MEDCIVASY
ERFDHLVL		SPASRSISLL	MEDLLTLEY
ERFGQAATM		SPASTPSCL	MEFCVNVL
ERFKRRQLL		SPAVERLISSL	MEFGLSWL
ERFLRDYIL		SPAVSRTQL	MEQEMTRL
ERFQTTTTL		SPDAARIRV	MESVFNHAIRH
ERFSHVAM		SPDAKHTVIL	MESYAKAL
ERFVNLHSL		SPDPSIYAYDNF	MEVVHKEL
ERIDTRNEL		SPDTAIRSGL	MEYEYEAEM
ERIKERPAL		SPEGSISI	MFAERLAKR
ERIMKAQAL		SPELIRVQL	MFYAHFVL
ERIRQRTNL		SPERDRESL	MIDDTYQCL
ERLAIRAQL		SPESLRSKV	MIDLLVGSLM
ERLEHPVL		SPFAVDRHSGVL	MMDPRVLHH
ERLERIFQL		SPFFERSGL	MPAAKRLRL
ERLERQERL		SPFGKDVRLVSL	MPACNIMLL
ERLIHPQL		SPFPVQDRPESSL	MPEPVKSAPVP
ERLRRRIEL		SPFRSGTPM	MPFKRQAL
ERLSRETAL		SPGERATL	MPIVLELIP
ERLTRQQEL		SPGGAHGML	MPKKNRIAI
ERLVTTAL		SPGLKSVL	MPLEDLLAF
ERQDRISRL		SPGPQRSLSAL	MPPPDLPL
ERTVHEEL		SPGPSRPGL	MPQTPHRPL
ERVEHIKL		SPGQRAVL	MPRGPTLGHVSL
ERVVREAL		SPGQRAVLL	MPRGSGSGF
ERYFRHYRL		SPGVGKTSL	MPRHFATKL
ERYIRVVHA		SPGWVRLAL	MPRPPETFL
ERYLKFIEL		SPHAVDGNTVEL	MPRQPSATRL
ERYLKQNEM		SPHFKSGSL	MPRYADASGRNTL
ERYLLTQEL		SPHGETTSV	MPSASRVILL
ERYSASKPL		SPHRPLAGL	MPSRFDDLM
ERYSGNQVL		SPHSGSTISI	MPSSREDFL
ESADFCNKY		SPHTKPWIGL	MQKEITALAPSTMK
ESAPKEVSRY		SPIFKAGHSVAL	MRFVPLIL
ESFEAEGHLY		SPISGLSKL	MRMLEVFVL
ESIERLPLHLY		SPITARDAL	MSFVESTAVL
ESIWEILHRY		SPITGRSKL	MSLEEPKKM
ESLPRVVKR		SPKFSELVM	MTPDPTTTPY
ESSYIATQY		SPKGASVSI	MVTAVAYRL
ESVHVASYY		SPKGRFVML	MVVESAYEVIK
ESYLKNVAL		SPKIPGIDL	MVYLIRVAR
ESYSIYVYK		SPKKPGREIEL	MVYVGIPK
ESYSVYVYK		SPKKSTVL	MYPDYFAKR
ETAAGVGRF		SPKLHAEAI	NAGRGLVRL
ETAAKVALM		SPKLSNKEL	NAHSNILK
ETADITHAL		SPKPLVTPGSTL	NAKDTIFHR
ETADTLMGLRY		SPKPVSSTV	NALHHAALR
ETADVIAKV		SPKQGVSL	NALQRAVER
ETAEKLARF		SPKRDLIAL	NARDTVFYR
ETAGAIMAF		SPKSPGLKA	NEVLVTAS
ETAGRYITY		SPLDSSASI	NFMLIITHR
ETAGTVAAM		SPLFLHFVIL	NFNYIEFTR
ETAIYKGDY		SPLGLRRIL	NFRNPLAK
ETAPAKLIVYL		SPLKGLSL	NGKQIYVGR
ETAPGDISPY		SPLLERASL	NGVVHRDL
ETAQAIASY		SPLLKRLEV	NINLIVQKR
ETASGTSLGY		SPLNRAGLL	NIPGITLLNVSK
ETASNEVVY		SPLRGGSSL	NIVHDLPAA
ETASRIAKV		SPLVSRLTL	NKTIHAEL
ETASVLVNY		SPMGVDHMSGL	NLDLAVLEL
ETATLRSGY		SPMMPRITSVF	NLIKFDASH
ETAVLLGSY		SPNGTIRNIL	NLKEIISQR
[truncated: 7,120 more rows]
