# Supplementary material for: Identification of MHC Ligands Through Allele-Guided Isolation Combined With Machine Learning for Improved MHC Assignment Using ARDisplay-I
Source: Mol Cell Proteomics. 2026 Mar 27;25(5):101560. doi: 10.1016/j.mcpro.2026.101560 (PMC13156753; doi:10.1016/j.mcpro.2026.101560)
Supplement: Supplementary Data 5 — Confirmed (TP, true positive) peptides supporting tables Figs. 7D-E and 8D-E. This spreadsheet contains three separate sheets, one per cell line. It lists predicted positive peptides cross-referenced against experimentally validated single-allelic pHLA datasets. It contains two columns for different evidence source, match to (D) all mono-allelic datasets used broadly in the literature (“mono-allelic datasets (D)”) and (E) a stricter test matching to entries published after ARDisplay and netMHCpan training (“post-training datasets (E)”). [file mmc13.xlsx]

## Sheet: Nalm6_
mono-allelic datasets (D)	post-training datasets (E)
AAAAAAAAY	AAAPVVPAV
AAAAAAQSVY	AALKKALAA
AAAAAQSVY	AALPNVYEV
AAANPTLAF	AAYLRALSL
AAAPAGTTF	ADASLLKKV
AAAPVVPAV	AFDDAIAEL
AAAVPTRSY	AFDEAIAEL
AAERRGPL	AFDISKKEM
AAFPGASLY	AFDLSQVLF
AAIRENPVY	AFDLTEQRY
AALKKALAA	AFDLTKTNM
AALPNVYEV	AFDPTSTLL
AAMPRPVSY	AGFAGDDAPR
AANPHSFVF	AIAPIIAAV
AANPISGHY	AIDEDVLRY
AARPATSTL	AIDQLHLEY
AARVIIEKY	AIIDGKIFCV
AAVDAGMAM	AIIGGTFTV
AAVGTGSSY	AILAHLNTV
AAYLRALSL	AILEKVFTA
ADASLLKKV	AIMDIVIKV
ADKVHLMY	AIQDKLFQV
ADMGHLKY	AIVDKVPSV
AEKAPTNIVY	ALAAALAHI
AFDDAIAEL	ALADGVQKV
AFDEAIAEL	ALAEALKEV
AFDISKKEM	ALAEIAKAEL
AFDLSQVLF	ALAGVSFEI
AFDLTEQRY	ALANGIEEV
AFDLTKTNM	ALANHLIKV
AFDPTSTLL	ALAPAPPQV
AFIITGQTY	ALAPGLPTA
AGAPPGTAY	ALASVIMGL
AGFAAIVAY	ALATLIHQV
AGFAGDDAPR	ALDDFSISV
AGHLSTAQY	ALDEVFTKV
AGKMITAAY	ALDGRETDFY
AGRLLLENY	ALDKALTSV
AHPPLLVL	ALDKATVLL
AIANLQRAY	ALDSQVPKV
AIAPIIAAV	ALDSTNVEA
AIATGGAVF	ALDTKIGRY
AIDEDVLRY	ALDTSNVMV
AIDQLHLEY	ALFEGKVQL
AIFPNGAAY	ALFPAPLAQI
AIFPSPMMY	ALFPERITV
AIFSKNSKY	ALFPGVALL
AIHTGEKPY	ALFQHITAL
AIIADSSTF	ALFQRPPLI
AIIDGKIFCV	ALGSVVAV
AIIDILTHY	ALGTVTNV
AIIDTVINY	ALHDILTEI
AIIERTASF	ALHHRILAL
AIIERVQRY	ALIDRMVNL
AIIGGTFTV	ALIEGVGILL
AIIPSHLAY	ALIEKLVEL
AIITTHLQY	ALIKQLFEA
AIKAFIAVY	ALKAKKAVL
AIKDKQVKY	ALKDKIEKA
AIKGVGRRY	ALKDLINEA
AIKPGTSVEY	ALLAYTLGV
AIKPTSKEF	ALLDKLYAL
AILAHLNTV	ALLDRIVSV
AILEKVFTA	ALLDSAHLL
AIMDIVIKV	ALLERGYSL
AIMDLLLRL	ALLGDLTKA
AIQDKLFQV	ALLGGLVNV
AIRKELNEF	ALLGILQHV
AIRQQIESY	ALLGKIEKV
AIRVELVQY	ALLGRIPSA
AISPSSLTY	ALLKIEGVYA
AIVDKVPSV	ALLNGEYLL
AIYGGSASY	ALLPASAGV
ALAAAGYDVEK	ALLPSSPTL
ALAAALAHI	ALLQQVHSA
ALAADHTVY	ALLQRLEAL
ALAAGGYDVEK	ALLSGIVSI
ALAATVFCV	ALLSGLREA
ALADGVQKV	ALLSRLEQI
ALAEAGVAVF	ALMADMVYV
ALAEALKEV	ALMAHAMEEV
ALAEIAKAEL	ALMDEVVKA
ALAGVSFEI	ALMDQVHHM
ALANGIEEV	ALMEAIHSA
ALANHLIKV	ALMPVLNQV
ALAPAGFSY	ALNDCIYSV
ALAPAPPQV	ALNEEAGRLLL
ALAPGLPTA	ALNEKLVNL
ALAQRLLEV	ALNELLQHV
ALASVIMGL	ALNEQIARL
ALATLIHQV	ALNGKLYIV
ALAVIITSY	ALNIATHVL
ALDDFSISV	ALNSKILSV
ALDEVFTKV	ALPEIFTEL
ALDGRETDFY	ALPPVLTTV
ALDKALTSV	ALQEKVQAV
ALDKATVLL	ALRDVSEEL
ALDSQVPKV	ALRVKTSL
ALDSTNVEA	ALSDGVHKI
ALDTKIGRY	ALSDHHIYL
ALDTRVVEL	ALSEKIVSV
ALDTSNVMV	ALSELATAV
ALDVANKIGII	ALSEQILMV
ALFASQEKF	ALSGHVSTV
ALFEGKVQL	ALSGTLSGV
ALFGGSQKY	ALSKEGIVAL
ALFPAPLAQI	ALSNLEVKL
ALFPERITV	ALSQDIPEI
ALFPGVALL	ALSSLIHAL
ALFQHITAL	ALTGYLHTI
ALFQRPPLI	ALVDHLNVGV
ALFRHEVGY	ALVDHVAEL
ALGDKFLLRV	ALVQDLAKA
ALGSVVAV	ALVVQVAEA
ALGTVTNV	ALWDKLFNL
ALHDILTEI	ALYASRLYL
ALHDQLFYL	ALYHLAIKL
ALHHAVIFL	ALYPNVVQV
ALHHRILAL	AMAASPHAV
ALIARSLGKY	AMFDHIPVGV
ALIDRMVNL	AMFGKLMTI
ALIEFIRSEY	AMGEKSFSV
ALIEGGMKY	AMIELVERL
ALIEGVGILL	AMKPKPLSV
ALIEKLVEL	AMLAVLHTV
ALIKDREGY	AMNGHVPAV
ALIKQLFEA	AMPPPPPQGV
ALIKSGLGF	AQDEHLITF
ALKAKKAVL	AQFEHTILL
ALKDFVASI	AQYEDIAQK
ALKDKIEKA	AQYEHDLEV
ALKDLINEA	AQYLINVRL
ALKDSVQRA	ARAPGTRTL
ALKECLTAY	ASDAAPLQY
ALKEDAATF	ASDKETYELRY
ALKERADSL	ASDMLQLEY
ALKIKEITY	ASDSIVLFY
ALKLKQKSL	ASDYFDQLY
ALKLRVAVL	ASEASRLAHY
ALKNPSEEY	ASEDSVLLY
ALKNVTVSF	ASEFPGAQHY
ALKPPPIKLY	ASETGFLTY
ALKRQGRTLY	ATADYICKV
ALLAYTLGV	ATDDITELY
ALLDKLYAL	ATDFDVLSY
ALLDRIVSV	ATDISRQNEY
ALLDSAHLL	ATDLDVANFY
ALLELLHEL	ATDLTREVY
ALLERGYSL	ATDMPVKNQY
ALLGDLTKA	ATDRWYDEY
ALLGGLVNV	ATDYTFAMY
ALLGILQHV	ATEDPWKTNY
ALLGKIEKV	ATEFIMNEY
ALLGRIPSA	ATELQSMMY
ALLKIEGVY	ATELTHEDY
ALLKIEGVYA	ATESVSLYY
ALLNGEYLL	ATESVSLYYY
ALLNVELEL	ATETQPIVY
ALLPASAGV	ATEYKNEEY
ALLPSSPTL	ATIGELAQV
ALLQQVHSA	ATIQRIPEV
ALLQRLEAL	AVDPRFLAY
ALLQRQHAL	AVDPTSGQLY
ALLRTVVSV	AVKRKIQAL
ALLSGIVSI	AVMEQIPEI
ALLSGLREA	AVTGILVQL
ALLSRLEQI	AYLPVNESF
ALLTYLEQV	AYSSYVHQY
ALMADMVYV	AYVHMVTHF
ALMAHAMEEV	DAHLRPTSL
ALMDEVVKA	DAKIRIFDL
ALMDQVHHM	DAKSKIRAL
ALMEAIHSA	DAVVKHVL
ALMEEILKL	DFDMTLSRF
ALMGEHIHY	DFDVAVVTF
ALMMTIVNL	DFKDKYESL
ALMPPFTAF	DFKIKTVEL
ALMPVLNQV	DFKIRTIEL
ALNDCIYSV	DFKIRTVEI
ALNDKGQVY	DIHHKVLSL
ALNEEAGRLLL	DIIERHNTM
ALNEKLVNL	DIIKKPIAL
ALNELLQHV	DIIYKKIAL
ALNEQIARL	DIKSKIRAL
ALNGKLYIV	DIKVKEQSL
ALNIATHVL	DILKRLYEL
ALNPQNTVF	DIWKKFEL
ALNSKATFY	DLDSRVLYY
ALNSKILSV	DLERKVESL
ALNTIVTVY	DLHEKDFSL
ALPDTLKVTY	DLIGKLTSL
ALPEIFTEL	DLIIKGISV
ALPGHAESY	DLISRDYSL
ALPPGSVISY	DLITRQKQL
ALPPQQQHY	DLKEHASSL
ALPPVLTTV	DLKEKKEVV
ALQEACEAY	DLKHTGAVL
ALQEASEAY	DLKPRNIFL
ALQEKVQAV	DLKQKVENL
ALQKFTEAY	DLKRKPADL
ALRDNSTMGY	DLKTKVLVL
ALRDQIPEL	DLKVKLTEV
ALRDVRQQY	DLLEKSFSL
ALRDVSEEL	DLLIRTHM
ALREEVESF	DLLQKHTL
ALREKTSL	DLLRKVGAL
ALRKSEIEYY	DLNEKARAL
ALRPGDPGF	DLNKRVQDL
ALRPSTSRSLY	DLQARITSL
ALRVKTSL	DLRIKSQEL
ALSDGVHKI	DLRLKVSEM
ALSDHHIYL	DLRSKLTSL
ALSDHHVYL	DLRTKGFSL
ALSEKIVSV	DMALKSLSL
ALSELATAV	DMDKVLLKY
ALSEQILMV	DMKSRLSSL
ALSGHVSTV	DMKTKYFFF
ALSGTLSGV	DMLLKIKAV
ALSKEGIVAL	DMLVKVNAL
ALSNLEVKL	DPMKARVVL
ALSPNHRIY	DPPLKFMSV
ALSQAVARY	DSDLRNDSY
ALSQDIPEI	DSDMQTLVY
ALSSLIHAL	DSDRGLQEGY
ALTDVILCV	DSDYHQEAY
ALTETGSVF	DSESSGVLY
ALTGYLHTI	DSYSSSRSDLY
ALTSVVVTL	DTDEYVLKY
ALVDCSVAL	DTDHYFLRY
ALVDHLNVGV	DTDISLIRY
ALVDHVAEL	DTDPSIYR
ALVKAGKVY	DTDYRSMEY
ALVQDLAKA	DTSRPLGDSMY
ALVVQVAEA	DVKAKLHEL
ALWDKLFNL	DVKSKTEAL
ALWSVGGEVHV	DVQKKLMSL
ALYASRLYL	DYDPLVVKL
ALYHLAIKL	EAAQKNMAL
ALYKKILKY	EAFLRHKM
ALYPNVVQV	EAFVREVL
AMAASPHAV	EAFVRHIL
AMFDHIPVGV	EAHARIHL
AMFGKLMTI	EAKQRLQQL
AMGEKSFSV	EALPKQSV
AMIDGQSAF	EALVRTVAL
AMIDTGKAF	EAMLRNKEL
AMIELVERL	EAVIKHSL
AMIKGLQVL	EEKLKLVAL
AMKKVFRVY	EFDNAGAMM
AMKLGEEAF	EFKTKYKL
AMKPKPLSV	EGKIKYDAI
AMLAVLHTV	EIDKNDHLY
AMMGLAQIY	EIIRKYVL
AMMHGGTGF	EIKEKLLQL
AMNGHVPAV	EIKKRFRQL
AMNPTNTVF	EIKTKIKEL
AMPPPPPQGV	EIRKVVQSL
AMRIGAEVY	EIRQKNLSL
AMRPGLEGY	ELAQRVAAL
AMRWFQQKY	ELDARHDKY
AMYEHKIFV	ELDPNNAVYY
AMYPHIFYF	ELDVRITAL
AMYPIRSAY	ELERLTSLY
AMYSRKAMY	ELHKKLLSV
ANKLITVY	ELITKAVAA
APAGRKVGL	ELKEKYISL
APAPKPEAA	ELKFKTGL
APAPRPSLL	ELKHHHVTL
APAPTAVVL	ELKQRARYL
APAQRAQSL	ELKRKFEQL
APARPGPAA	ELLEKHGL
APDGSQRAVL	ELLIRKLPF
APDSQRLKL	ELLKRKEAL
APFLRNVEL	ELNERVAAL
APGPGRKEL	ELNPKILAL
APGVRAVEL	ELNQKSATL
APHARNGLSL	ELNVRKVTL
APHLVGPHL	ELQEKFLSL
APKPGGLSL	ELQKRFIL
APKPRKVEL	ELRKKLSQL
APKPRLNQL	ELRKKVEVL
APKRPPSAF	ELRNKVNRL
APLLKRLSL	ELRYKPDL
APLQRSQSL	EMLTKKSTL
APMIKKIAF	EMRHLISSL
APNYRLKSL	ENKIRSTL
APPEYHRKAV	ESDEVELSY
APREGISQEAL	ESDINSVRY
APRGGAQTPL	ESEPGRGAQY
APRHPSTNSL	ESKLKTAL
APRLPITGL	ESKSKLIAL
APRLQSEVAEL	ETDEKDFYLYY
APRPPSSSP	ETDHINQIGY
APRPPVSAA	ETDIVVDHY
APRQPGLMA	ETDKNGFLQY
APRQPGLMAQM	ETDLLDIRSEY
APRTVALTA	ETDLRNHFY
APRTVALTAL	ETDNMFNRY
APRTVALTALL	ETDRGMSAEY
APRTVLLLL	ETDSFKLAY
APRVPVQAL	ETEEDKFLLLY
APSGGRLLSA	ETEKDFSRY
APSQQRQQI	ETEKMIEKY
APSRNGMVL	ETEREYFNRY
APVLPHTAV	ETERIVTTY
APYGRITL	ETERTRNLY
APYSRPKQL	EVISKLYAV
AQAAIVVY	EVKLKVDSF
AQAASQHVF	EVLNKHSL
AQAELESRY	EVLQRGEAL
AQAESLRY	EVMKRIQSL
AQAFIHNSL	EVYKRAKAL
AQAFIHNSLY	EYDNAIITM
AQAGWLQHDY	FADDMYSLY
AQAISRFAY	FAEHNDLQY
AQAPAGTSF	FAGDDAPRA
AQAPAQSQF	FAIDPHLLLSV
AQAPPTAQL	FAIPMIHAV
AQAQLQKRY	FASHVSPEV
AQDEHLITF	FFDAQEVLL
AQFEHTILL	FFDDPMLL
AQFETKKLY	FFDEVVKQM
AQFHPDGLIF	FFDHSGTL
AQFKGTQSL	FFDHSGTLV
AQFPGACGL	FFDNISSEL
AQFPNGPQF	FFDPHQSTF
AQFPSSGRF	FFDPSLLHL
AQFRVTEAL	FFDPSLLHLL
AQGVPRYSY	FFDSSVEL
AQHLFIQTF	FFDTNTSVL
AQHLFLQAF	FFEVSPVSF
AQHLQAAVAF	FGKEKFEV
AQHLSQLLF	FGLARAFGV
AQHLTVSGF	FGLARAFSL
AQHPSALRF	FGLARAKSV
AQHYTETAL	FGLARIYSF
AQIEGVVPF	FIAQKILAL
AQIENKEAY	FIDDANYSV
AQIFRPLKF	FIFEKKLAQA
AQIKEMVEL	FIFSDTHEL
AQIKFLNTY	FIISRTQAL
AQIKHLARL	FILPKEIAV
AQIKVTKEL	FILPYIHKA
AQILDKATEY	FIMDRAQAL
AQILKVIEAY	FIMEGTLTRV
AQINELHLAY	FINSRIITV
AQINSVFNKY	FIREKGKSV
AQIRETETF	FISEFEHRV
AQIRYEGILY	FLADIVQKL
AQIVHAISY	FLADNHHQV
AQIVTRSVL	FLADPSAFVAA
AQKAVGKDNF	FLAEDALNTV
AQKDQEIAF	FLAEHPNVTL
AQKFATDGEGY	FLAFILHRL
AQKGGAAGF	FLAGAVTSV
AQKGLQVDL	FLANIGTSV
AQKIDLPEY	FLAQRAVEL
AQKLLEQY	FLASESLIKQI
AQKLLSEAL	FLDASGAKLDY
AQKNHIPVF	FLDDFESKY
AQKPLPQAL	FLDDGHTFNY
AQKSDIVQL	FLDDVVHSL
AQKSISQHY	FLDEKTHEL
AQKVAISEF	FLDENVHFF
AQKVGAVAA	FLDEPTNHL
AQKVIYTLM	FLDESRSTQY
AQKVSSQSF	FLDESRSTQYM
AQLAAAEKF	FLDGHDLQL
AQLGLGHSY	FLDGNELTL
AQLILKAISSY	FLDGTFSKY
AQLPEKVEY	FLDHKTLYY
AQLPKPTSTY	FLDIHNIHV
AQLRNLEAY	FLDITNPKA
AQLSKQSSF	FLDKNDHSL
AQMKPIFSF	FLDLTEQEF
AQMPTVHY	FLDNERHEV
AQMPTVHYEF	FLDPNNIPKA
AQNASRNTF	FLDPRQPSY
AQNAVRLHY	FLDQHGHNL
AQNLHNSYY	FLDSEVSEL
AQNPANMSKY	FLDSTGSRLDY
AQNPSGETAF	FLDSTSPLL
AQPATAAAY	FLEETNCLY
AQPEISRAF	FLEKLLPPV
AQPEPSTGF	FLFDGSPTYV
AQPETRVSY	FLFEPVVKA
AQPHHGVPY	FLFGEVHKA
AQPKGVLLY	FLFLDRTYV
AQPKPATAL	FLFNKVVNL
AQPLNVGVAH	FLFNTENKL
AQPPVGAAY	FLFQEPRSI
AQPPVSTEY	FLGEKIASV
AQQDLQSKF	FLGTFILKV
AQQIQKVVM	FLHDGLIRV
AQQKNLEGY	FLHDNMVEI
AQQPHIAGVF	FLHEATARL
AQQRYATSF	FLHEATVRL
AQQSIREKY	FLIGPKLYEA
AQQVVLSSY	FLIPIYHQV
AQRAPGGLSY	FLIRESETL
AQRASVAF	FLIRKRIHL
AQREDELTF	FLKDLVASV
AQRENLSAAF	FLKNELDNV
AQRFFAQKF	FLLALEPEL
AQRGIGVAA	FLLDGFPRTV
AQRHVLTY	FLLDKALLI
AQRIQNGSY	FLLDKKIGV
AQRKFGVVL	FLLEKGYEV
AQRKTLSGF	FLLEKPFSV
AQRLKFRL	FLLGPRLVLA
AQRLLEVTA	FLLHIQQQV
AQRPDNPREF	FLLPHPGLKV
AQRPNLIGL	FLLPHPGLQV
AQRPTATY	FLLPKVQSI
AQRPTEQEL	FLLQDTVEL
AQRQDIAFAY	FLMDFIHQV
AQRQEIRTAY	FLNGEVIRL
AQRSTETALY	FLNKEITSV
AQRVLTQTA	FLNNQEYVL
AQRYNELSY	FLPEAPAEL
AQSDFISAF	FLPPLPTSV
AQSGTGKTATF	FLQEGDLISA
AQSHLVTGY	FLQEHNTTL
AQSHVKISF	FLQEKSPAV
AQSSIALHHQY	FLQPELVKL
AQTPAHIAAF	FLQPHLDAV
AQTVGNTY	FLQQKAQSL
AQVLAELKEY	FLQRKLASL
AQVSRRISF	FLSEEGGHVAV
AQVVLYRSY	FLSEHPNVTL
AQVWMITRY	FLSEKLERI
AQYAQRASVAF	FLSELTQQL
AQYDQASTKY	FLSTINVGL
AQYEDIAQK	FLSTLEHHL
AQYEDIAQKS	FLSTSIAQL
AQYEEIAQR	FLTDREVRL
AQYEHDLEV	FLTEFINYI
AQYKARVAL	FLTKQEILL
AQYKEISKF	FLVEHNLVL
AQYLINARL	FLVGERVTL
AQYLINVRL	FLVQNIHTL
AQYLPKEQY	FLYAGHIFL
AQYREVAAF	FLYDDNQRV
AQYRISMAAY	FLYFEDHGL
ARAPGTRTL	FLYPFPLAL
ARSDKPIFTL	FLYSDEVQI
ARVIIEKY	FLYSGGHRV
ASAAPHTSF	FMATIAEGL
ASDAAPLQY	FMDPASALY
ASDKETYELRY	FMEKETPLRY
ASDMLQLEY	FMFDEKLVTV
ASDRNIVLY	FMNDAIEKA
ASDSIVLFY	FNEKSKEL
ASDYFDQLY	FQDPVPLTV
ASEASRLAHY	FQKTKNLL
ASEDSVLLY	FRVPTANVS
ASEFPGAQHY	FSDVDSPYY
ASETGFLTY	FSDVNMQEY
ASFDGRISVY	FSDYLHPQY
ASIEEKVAY	FSEEQLNRY
ASKEEATTF	FSENTLQFY
ASKERSGVSL	FSEQVAMGY
ASNPRQAAY	FSKMKALAV
ASSPPHLQF	FTDAGFEHY
ATADYICKV	FTDEEGYGRY
ATDDITELY	FTDIDGQVY
ATDFDVLSY	FTDKKTHLY
ATDIPCLLY	FTDKSAEDY
ATDISRQNEY	FTDPGQVAY
ATDLDVANFY	FTDPRAYLKY
ATDLTREVY	FTDPRTMGY
ATDMPVKNQY	FTDQQKLIY
ATDRWYDEY	FTDTSLMY
ATDVAKGMHY	FTDVNSILRY
ATDYTFAMY	FTEEQAVLY
ATEDPWKTNY	FTENDKEYQEY
ATEFIMNEY	FTEPNEISQY
ATELQSMMY	FTEPNRHFY
ATELTHEDY	FTEQYNEQY
ATESVSLYY	FTESQKTKY
ATESVSLYYY	FTKVKPLL
ATETQPIVY	FVDDYTVRV
ATEYKNEEY	FVDGLTFKV
ATGPPNTSY	FVDPLVTNY
ATIGELAQV	FVETESVRY
ATIQRIPEV	FVFPGELLL
ATNPESKVFY	FVHDLVLYL
ATPDIKSHY	FVIDLQTRL
ATSKVALVY	FVIKKHEL
AVAEPVVSY	FVLPELPSV
AVAGARDTY	FVMETFVHL
AVAGMKMSY	FWDGKIVLV
AVAKPFITY	FYDERIVVV
AVAPFFKSY	FYDPDTVEL
AVAPPGCSH	FYPPDPAQL
AVAPPSTSA	GGGFGGGGF
AVAPVASAL	GGPGGVGGL
AVASFRSKAY	GIDSSSPEV
AVAVGHRVY	GIFGGHIRSV
AVDPRFLAY	GISRQGIIAV
AVDPTSGQLY	GLAAGGIVAV
AVFNHTEDY	GLADASLLKKV
AVFPSIVGR	GLADKVYFL
AVGPRVFQY	GLADNTVIAKV
AVHDITVAY	GLAEDSPKM
AVHPGNMMY	GLAKAVASV
AVIAHQDSY	GLAKLIADV
AVIAPKSSY	GLAPKPVQV
AVIGDVIRVY	GLATDVQTV
AVIKIQSSY	GLDAARTYV
AVIKSNHSY	GLDALKVTV
AVILPPLSPY	GLDDIKDLKV
AVISSVAHY	GLDELFVQV
AVKAELRQY	GLDHYVYKV
AVKAIIYQY	GLDRLNVTV
AVKFPEITY	GLDRNAPSV
AVKQRGISL	GLDSSVSFV
AVKRKIQAL	GLDVDGIYRV
AVKVSPVSY	GLFDQHFRL
AVMEQIPEI	GLFPTSHSV
AVMLHSFTL	GLFQGKTPL
AVNEAIKSY	GLGPPGRSV
AVNGHTNSF	GLHFVVPSV
AVNKVIKSY	GLIDGRLTI
AVNSLISKY	GLIDGVVEA
AVRDHNVEF	GLIDKVNEL
AVRDISEASVF	GLIDRQVTV
AVRDYEKVY	GLIEILKKV
AVRLITSSL	GLIEKNIEL
AVRPFGCSF	GLIGVGLINV
AVRPGLPAY	GLKEGIPAL
AVRPKVLM	GLKGRVFEV
AVRSGIVEY	GLKNGVPAV
AVRTTGNVY	GLKVREYEL
AVSAVVHEY	GLLDLPFRV
AVSPLARSY	GLLEIVTSV
AVSQIVTVY	GLLENIPRV
AVTGILVQL	GLLPDVPSL
AVVQTVKASY	GLMDTVKKV
AVYKEAQYY	GLMTTVHAI
AVYKVSEY	GLSETILAV
AVYPQATQTY	GLSQVAVTV
AVYPVRSAY	GLSTEGIYRV
AYLPVNESF	GLTSAIQAV
AYSSYVHQY	GLTSTDLLFHL
AYVHMVTHF	GLVDEKALAQA
DAFPKRIL	GLVDKLQAL
DAHLRPTSL	GLVNYQISV
DAKIRIFDL	GLVPFLVSV
DAKKRINL	GLYGAIFRL
DAKQKWLLL	GLYSGVTTV
DAKQRLSAA	GMYGKIAVMEL
DAKSKIRAL	GMYIFLHTV
DAVVKHVL	GMYVFLHAV
DAYIRIVL	GQIEVVPEV
DFDMTLSRF	GSDCTTIHY
DFDVAVVTF	GSDDGVLAY
DFKDKIVL	GSDDTELRY
DFKDKYESL	GSDEPAFMYY
DFKIKTVEL	GTAKIHELY
DFKIRTIEL	GTATKHLTY
DFKIRTVEI	GTDDGKVGLY
DFLLKPEL	GTDELRLLY
DGYLKTSAL	GTDGGRYDVY
DIHHKVLSL	GTDGHVHLY
DIHLHTEAL	GTDMEPSLY
DIIERHNTM	GTDPTPQHY
DIIKKPIAL	GTVYEDLRY
DIIYKKIAL	GVIDGHIYAV
DIKAKAQL	HASDRIIAL
DIKIRQDSV	HFDDFVTNL
DIKKIIMGL	HFDDTVVCL
DIKLKDIEHAL	HFDIVIRNL
DIKRKDFL	HFDLNLRQF
DIKSHYAF	HFDLSVIEL
DIKSKIRAL	HFDMNIISM
DIKVKEQSL	HFDPEVVQI
DILKRLYEL	HGKVKSVEL
DILPKKIL	HGLFKSTL
DILRRVLVL	HGYVKQSL
DIRAKKRVL	HIDVGGHMY
DIRNHVNF	HIIENIVAV
DIRPKISL	HIKHRVQEL
DISKRIQSL	HILDFSPSL
DIWKKFEL	HIMPTVHTV
DLAARNVL	HISQRLESL
DLAEHHMF	HLAEVLERV
DLAGSIIGK	HLAEVSAEV
DLDSRVLYY	HLAIKLEQV
DLERKVESL	HLANIVERV
DLHEKDFSL	HLDATKLLL
DLHKKPFL	HLDEAQRLLY
DLHLKGQAV	HLDGQPFLRY
DLIEKNLTL	HLDLGILYY
DLIGKLTSL	HLDTLTEHY
DLIIKGISV	HLFDAFVSV
DLISRDYSL	HLGPEGRSV
DLISRTAV	HLIHEVTKV
DLISRTAVV	HLINYIIFL
DLITRQKQL	HLITKPVL
DLKAQLREL	HLLDIYIQL
DLKEHASSL	HLLEEPIYL
DLKEKKEVV	HLLNESPML
DLKEKVSLL	HLLSKLISV
DLKERTVL	HLNGHIKQV
DLKHTGAVL	HLNSHVRQV
DLKIKRSKL	HLQEKLQSL
DLKKITNSL	HLSDAIVEV
DLKLRKFVF	HLSIINEYL
DLKPRNIFL	HLTDITLKV
DLKQKVENL	HLWAELVFL
DLKRKPADL	HLYDIHVTV
DLKTKVLVL	HPKYKTEL
DLKVKLTEV	HRKAKYLL
DLLEKSFSL	HSDPESDFY
DLLIRTHM	HSDQQVFEY
DLLKKLEL	HSDVTEAMLY
DLLQKHTL	HSEAHTLLY
DLLRKVGAL	HSERHVLLY
DLLTRHKLL	HSEYHTLLY
DLMPKTIM	HTDDPLTWDY
DLMSKKIHL	HTDILKEKY
DLMTKSDI	HTDVGLLEY
DLNEKARAL	HTETKTITY
DLNIRVERL	HVGSRLYSV
DLNKRVQDL	HVITKTMEL
DLPQRKSSL	HVKVLNTSL
DLQARITSL	HWDPQEVTL
DLQKRLLAL	HYDHVLIEL
DLRGHVEL	HYDPATEEF
DLRHKLNL	IADMGHLKY
DLRIKSQEL	IAPPVPLKA
DLRIKTSDV	IFDEAEKL
DLRKKLFRI	IFDGNVAHI
DLRKYVTTM	IFDLGGGTF
DLRLKVSEM	IFDLQKTSL
DLRSKAKIAF	IFDLSEVL
DLRSKLTSL	IFDQSGTYL
DLRTKATI	IFDSKVTEI
DLRTKATIEL	IFDVASIIL
DLRTKGFSL	IGASVDPAGV
DLRTRVVL	IGKMRYVSV
DLRVKGIL	IIAEGIPEA
DLRYKLSL	IIDGKIFCV
DLVKKYIL	IIDGKTLKY
DLYRKVML	IIDQHTFEV
DMALKSLSL	IIFVPVPQL
DMAPKYIL	IILGKSHYV
DMDKVLLKY	ILADIVISA
DMKIKVTDL	ILANDGVLLAA
DMKKAIACL	ILAPTVQEL
DMKRLIMVL	ILAPVVKEI
DMKSRLSSL	ILAQEIVKA
DMKTKYFF	ILATAVYQA
DMKTKYFFF	ILDAGGHNV
DMLLKIKAV	ILDDIGHGV
DMLVKVNAL	ILDDSHLLV
DMYLKDKL	ILDEHVQRV
DMYNRMTSA	ILDESHERV
DPKVKAAF	ILDEVIFKL
DPMKARVVL	ILDEVIMGY
DPPLKFMSV	ILDGNQLHI
DPYLKPYAV	ILDISEHTL
DRNIRYVAL	ILDKKVEKV
DSDFRKDDFY	ILDPHVVLL
DSDLRNDSY	ILDQKINEV
DSDMQTLVY	ILDSRLIAA
DSDRGLQEGY	ILEKKVEKV
DSDYHQEAY	ILFGHENRV
DSESSGVLY	ILGIQPPSV
DSKIRSKAL	ILGPTFTL
DSQRVLYIRY	ILGTHNITV
DSYSSSRSDLY	ILHDDEVTV
DTAVRHVL	ILIRPLVSV
DTDEYVLKY	ILKKVLEAL
DTDHYFLRY	ILLDERGQIKL
DTDISLIRY	ILLDQTVRV
DTDPSIYR	ILLEGTMNL
DTDSQRLAY	ILLEHKVVL
DTDYRSMEY	ILLEMIHSI
DTEKELQALY	ILLKDILSV
DTRLKASL	ILLSHLHYL
DTSRPLGDSMY	ILMDPSPEYA
DVDPETLSY	ILMEHIHKL
DVHKKYNAL	ILMEHIHKLKA
DVIQKGSSL	ILMGVLKEV
DVKAKLHEL	ILMHHPPQV
DVKGRIYQL	ILNNKIPEA
DVKSKTEAL	ILNPEVVTV
DVMIRKEEL	ILQDRLNQV
DVQKKLMSL	ILQEREYRL
DVQLRLNSI	ILQNKIDLV
DVRKRVQDL	ILQQHIATV
DVSPVVSTY	ILQSFIHDV
DVVKRLLSL	ILSESLHSL
DYDPLVVKL	ILSEVQQAV
EAAIRSVEL	ILSGVIRSV
EAAKRFIL	ILSGVVTKM
EAAQKNMAL	ILSKDGVLYV
EAFIKIKM	ILSPTVVSI
EAFLKHIL	ILTDITKGV
EAFLRHKM	ILTDVVIVV
EAFVRAFL	ILTESEIKL
EAFVREVL	ILVKHLTNV
EAFVRHIL	ILWETVPSM
EAHAKVRL	ILYDKLEKI
EAHARIHL	ILYGKIIHL
EAKKRLEL	ILYSKTEHL
EAKQRLQQL	IMDATNILV
EAKRKEFL	IMEDIILTL
EAKVRYVKL	IMEKSTMLY
EALARNLL	IMLEALERV
EALIRTVF	IPHIHKSL
EALKKLIL	IQHDLIFSL
EALPKQSV	IQHSEFEEV
EALSKLKAL	IQIMKVEEI
EALVRTVAL	IQNDRQLQY
EALVRTVL	IQRTPKIQVY
EAMLRNKEL	IQRTPKIQVYS
EARPRPLSL	IQVTKVTQV
EAVAVAAAV	IRKPYIWEY
EAVIKHSL	IRLENEIQT
EAYLKAML	IRSSYIRVL
EEKLKLVAL	ISDAPAPAY
EFDNAGAMM	ISDLIRDSY
EFKTKYKL	ISEDKNPDY
EGFDRSTSL	ITDAYLDQY
EGFLKAQAL	ITDHGSLIY
EGKIKYDAI	ITDKNSLAY
EGKPRILSL	ITDPDPDIRY
EGYGRYLDL	ITDSAGHILY
EGYIKKLL	ITDTTRDVY
EIDKNDHLY	ITEDKTELY
EIIRKYVL	ITQGTPLKY
EIKEKLLQL	ITTDVLYTI
EIKEKTGL	IVAPGTFEV
EIKKRFRQL	IVDSATALY
EIKRINKEL	IVMQEVETV
EIKTKIKEL	IVTEVAVGV
EIKVKLIEA	IVVDNVPQV
EILEKKLSL	IYDEAISSF
EIREKLAKM	IYDEDEVLL
EIREKLIRL	IYDEIQQEM
EIRIRVVQM	IYDFIGEFM
EIRKVVQSL	IYDIFQKL
EIRLKIVGT	IYDKFIAQL
EIRQKNLSL	IYDKTSVLF
EIVKEVSTY	IYDLATQTL
ELAKQITSY	IYDLVDRHL
ELAKQVIEY	IYDPNLAFL
ELAQRVAAL	IYDSVKVYF
ELDARHDKY	IYELMQTEF
ELDPNNAVYY	KADGVPVYL
ELDPTNMTY	KFDDGAVFL
ELDVRITAL	KFDDIRIYF
ELERLTSLY	KFDPMGKYF
ELFLRFISL	KFIDTTSKF
ELFLRRISL	KFSPNTSQF
ELGKRVQAL	KIADFGWSV
ELHEKFDRL	KIAQFLESV
ELHKKLLSV	KIDENQLMY
ELIERIPEL	KIFDEILVNA
ELIKKHLL	KIIEYSVYL
ELITKAVAA	KILEDVVGV
ELKEFFMSF	KILPTLEAV
ELKEKAKI	KILQELPSV
ELKEKLRSI	KILSELFTV
ELKEKYISL	KINEAIVAV
ELKFKTGL	KIQEILTQV
ELKHHHVTL	KISEVVELL
ELKIKRSLF	KIVDFSYSV
ELKKKVSDL	KIYEGQVEV
ELKKKYGI	KLADAKIFL
ELKKRQELL	KLAEIVKQV
ELKLKEIQL	KLAESVEKA
ELKQRARYL	KLAKLQAQV
ELKQRNGAL	KLDAFVEGV
ELKRKFEQL	KLDEAFEFV
ELKRKLNIL	KLDEHIAYL
ELLEKHGL	KLDETGNSL
ELLEKIVL	KLDHVVTII
ELLIRKLPF	KLDQDLNEV
ELLKHKFIL	KLDQVIIHV
ELLKRKEAL	KLDVGNAEV
ELLKRSEKL	KLFDHAVSKF
ELNERVAAL	KLFEKVKEV
ELNPKILAL	KLFGETTLV
ELNQKSATL	KLFGMIITI
ELNVRKVTL	KLGDLFFRV
ELQEKFLSL	KLGEIVTTI
ELQKRFIL	KLGLKPLEV
ELQPRSISV	KLGSVPVTV
ELQSRLAAL	KLHDVELHQV
ELRIKENEL	KLHGVNINV
ELRKISQAL	KLHYVVTEV
ELRKKLSQL	KLIDDVHRL
ELRKKVEVL	KLIDETQDMLL
ELRLKPQLL	KLIDGQVIQL
ELRLKYYGL	KLIEEVHAV
ELRNKVNRL	KLIEKLDIKL
ELRYKPDL	KLIPFLEKL
ELSDVLIYL	KLIPQLPTL
ELVKRKQEL	KLKEKTYSL
ELYGNTFQLY	KLKVKGPAL
ELYKKVLL	KLLDEAIQAV
ELYKRLEKL	KLLDIRSYL
EMATRAAL	KLLDISELDMV
EMDAALHYY	KLLDLQVRV
EMILKVVM	KLLDVVHPA
EMLIRVNM	KLLEEQGIFL
EMLTKKSTL	KLLEFQLAL
EMMKVVQVY	KLLEKLYKV
EMRHLISSL	KLLEPVLLL
EMVKKLYSL	KLLEPVPVSV
ENKIRSTL	KLLEVNGVAL
EPKLKYERL	KLLEYIEEI
EPLVRQVL	KLLGELHTL
EPQAKNISV	KLLGYDVHV
EQILATAVY	KLLQFYPSL
EQIYPVNAISF	KLLQLQEVF
EQRKIVEF	KLMDHIYAV
EQRNLQVEY	KLMDLDVEQL
EQRSGDITY	KLNPQQFEV
EQRTKYRSL	KLPDVYGVF
ERIMKAQAL	KLQEELNKV
ERLIRTIAA	KLQEFLQTL
ERPIRIVAL	KLSDLQTQL
ESALRKQSL	KLSELQLRV
ESDEVELSY	KLSEVNKRL
ESDINSVRY	KLVELPYTV
ESDSRQIFY	KLVKEVIAV
ESEPGRGAQY	KLVPFLKKV
ESKIRVLL	KLWDIINVNI
ESKLKTAL	KLWEMDNMLI
ESKSKLIAL	KLYAGAILEV
ESTLHLVL	KLYDGFQYL
ETADTLMGLRY	KLYDIDVAKV
ETDEKDFYLYY	KLYGKPIRV
ETDEQRLRDEY	KLYQRDLEV
ETDHINQIGY	KLYTGLREV
ETDIVVDHY	KMADIEYRL
ETDKNGFLQY	KMAEMLVEL
ETDLLDIRSEY	KMDDLNLHY
ETDLRNHFY	KMDEVLYSI
ETDNMFNRY	KMDPIISRV
ETDPDAQAKAY	KMMDLEHKV
ETDRGMSAEY	KMMDVTVTI
ETDSFKLAY	KMSELQTYV
ETEEDKFLLLY	KMWEEAISL
ETEKDFSRY	KPYQKVGL
ETEKMIEKY	KQVEEIFNL
ETEREYFNRY	KRASVFVKL
ETERFRELLLY	KRASYILRL
ETERIVTTY	KRFGKAYNL
ETERTRNLY	KRFSGTVRL
ETFKEQGNAY	KRGDLIIEF
ETKLRKEEL	KRLNFITEY
ETLKKVQAL	KRNDYVHAL
EVAPAGASY	KRQEVIYEL
EVAPVISSAY	KSDEMELLY
EVIFKVAL	KSDGSFIGY
EVISKLYAV	KSDLFFHDY
EVKERVTL	KSDSGKPYYY
EVKLKVDSF	KSDVHLNFY
EVKRLQKSL	KSDVNKEYY
EVLKKVKTL	KTDDLTMVLY
EVLNKHSL	KTDHFIFTY
EVLQRGEAL	KTDLDLQQY
EVMKRIQSL	KTDLHNEGY
EVMKYITSL	KTDSTGTHSLY
EVNGLISMY	KTEVNSGFFY
EVRKKTLQL	KVFDPVPVGV
EVRQGLKAY	KVGPVPVLV
EVSKIVQTY	KVIDEIYRV
EVYKRAKAL	KVIEINPYL
EYDNAIITM	KVLDLKINL
FADDMYSLY	KVLDLRINL
FADFERHFL	KVLEILHRV
FAEHNDLQY	KVLERVNAV
FAFEHSEEY	KVLGIVVGV
FAGDDAPRA	KVLSKEFHL
FAHTNVESL	KYFDEHYEY
FAIDPHLLLSV	KYIHSANVL
FAIPMIHAV	LAAARLAAA
FAKKKTLL	LADIYRELY
FAKNMYEL	LADLSCLVY
FAMPYFIQV	LFDDIDHNM
FANLPNQVY	LFDGSPTYV
FASHVSPEV	LFDHAVSKF
FAYDGKDYL	LFDITGQDF
FAYDGKDYLTL	LFDKSINEF
FDMKPKHLL	LFGHENRV
FEDENFILK	LIDKSTNRY
FFDAQEVLL	LIDVGTGYY
FFDATDRVSF	LLADHTVHV
FFDDPMLL	LLAEKIYKI
FFDEVVKQM	LLAETHYQL
FFDHSGTL	LLAPRPVAV
FFDHSGTLV	LLDDAQRLLY
FFDNISSEL	LLDDTGLAY
FFDPHQSTF	LLDEAQRLLY
FFDPSLLHL	LLDEEISRV
FFDPSLLHLL	LLDEHGHVRI
FFDSSVEL	LLDEHHISY
FFDTNTSVL	LLDEPTNHL
FFEVSPVSF	LLDERLVTL
FGGHIRSV	LLDHVLLTL
FGKAPGTPH	LLDIIKSTV
FGKEKFEV	LLDKKIGV
FGKLIDLAY	LLDNTDIHL
FGKLRNIEL	LLDPNVKSIFV
FGLARAFGV	LLDPSQKNLY
FGLARAFSL	LLDPSVFHV
FGLARAKSV	LLDQGQLNKY
FGLARIYSF	LLDRFLATV
FGLATKVEY	LLDSAPLNV
FGLVRQGL	LLDSDQELY
FIADLVVGL	LLDTAQRALY
FIAPTGHSL	LLDVPTAAV
FIAQKILAL	LLDVQPHTV
FIDDANYSV	LLDVTPLSL
FIDEYVETV	LLEKEILFY
FIFEKKLAQA	LLFDQAYQM
FIFQKVGKL	LLFDRPMHV
FIFREGDGVYY	LLFEGEKITI
FIFSDTHEL	LLFPESIRV
FIINGIEKV	LLGKIEKV
FIIQGLRSV	LLGNVAEV
FIISRTQAL	LLGPPPVGV
FIKIKMAF	LLGPRLVLA
FILKKLDSI	LLGSAHEV
FILKKPKL	LLHELLTHV
FILPHISTA	LLIDDKGTIKL
FILPKEIAV	LLIENVASL
FILPYIHKA	LLIGHLERV
FIMDRAQAL	LLIKQVVEV
FIMEGTLTRV	LLIPGLATA
FIMGKTIEF	LLKDSIVQL
FINEKKYHL	LLLDMQNRL
FINSRIITV	LLLDVPTAAV
FIREKGKSV	LLLEILHEI
FIRPVDPEY	LLLPDYYLVTV
FISEFEHRV	LLMATILHL
FIYHGEVPQA	LLMEHIQEI
FIYNRVVL	LLMVLSPRL
FLADIVQKL	LLNDHIYVV
FLADNHHQV	LLPEGPPAI
FLADPSAFVAA	LLQDKQFEL
FLAEDALNTV	LLQESLAQA
FLAEHPNVTL	LLQEVEHQL
FLAFILHRL	LLQNNLPAV
FLAGAVTSV	LLREKTHGL
FLAKLIAQA	LLSAEPVPA
FLANIGTSV	LLSDTVQHL
FLAQRAVEL	LLSPVVPQI
FLASESLIKQI	LLVDVEPKV
FLDASGAKLDY	LLYDDKGVGL
FLDDFESKY	LLYDLADQLHA
FLDDGHTFNY	LLYQEGAKMAV
FLDDVVHSL	LLYQGPHNTL
FLDEKTHEL	LMAEMGVHSV
FLDELAQKL	LMAHAMEEV
FLDENVHFA	LMDHTIPEV
FLDENVHFF	LMEHIHKL
FLDEPTNHL	LMERNNLSY
FLDESRSTQY	LMVDHVTEV
FLDESRSTQYM	LPATRGYAL
FLDEYIFLA	LPDERTISL
FLDGHDLQL	LPHHRVIEV
FLDGNELTL	LPHNRLVSL
FLDGTFSKY	LPHQKQAL
FLDHIIASV	LPLHKVKSL
FLDHKTLYY	LPLVKPYL
FLDIHNIHV	LPYIKQEV
FLDITNPKA	LQFDGIHVV
FLDKNDHSL	LQIQRNVTL
FLDKQGFYV	LRNKVIIEY
FLDLTEQEF	LRNQSVFNF
FLDNACHQL	LSDHHIYL
FLDNERHEV	LSDIASALRY
FLDPNNIPKA	LSDIVIEKY
FLDPRQPSY	LSDKNIEQY
FLDQHGHNL	LSDLGKLSY
FLDSEVSEL	LSDLGRLSY
FLDSKGLEY	LSDNTPEHY
FLDSRHLDHY	LSDPGSGLY
FLDSTGSRLDY	LSDSFSDLY
FLDSTSPLL	LSDSGVTQRY
FLDTDTICY	LSEINKPNFY
FLEETNCLY	LSEPSSLQY
FLEKLLPPV	LTDADAMKY
FLFDEEMEQM	LTDDDLLRY
FLFDGSPTY	LTDDGNKWLY
FLFDGSPTYV	LTDDKLSQY
FLFDHLLTL	LTDFDIRFY
FLFDRPMHV	LTDFIREEY
FLFEPVVKA	LTDITKGVQY
FLFGEVHKA	LTDKLVSFY
FLFLDRTYV	LTDLVDDNY
FLFNKVVNL	LTDPDGALAK
FLFNTENKL	LTDPEAAKY
FLFQEPRSI	LTDPIQGTEY
FLFQKVGKL	LTDRELEEY
FLGEINDRL	LTDRGVMSY
FLGEKIASV	LTDRLASLY
FLGTFILKV	LTDTFTAYY
FLHDGLIRV	LTDYDIRFY
FLHDGQEYTL	LTEEETQFY
FLHDNMVEI	LTEKANHYY
FLHEATARL	LTELPDWSY
FLHEATVRL	LTELPPLDDY
FLIGPKLYEA	LTEQQKALY
FLIKRNKQTY	LTEQYNEQY
FLIPIYHQV	LTEVDNYHFY
FLIRESETL	LTFPVRDGV
FLIRKRIHL	LVDDGTHGQY
FLKDLVASV	LVDGDTLSY
FLKEKLAGL	LVDPSVYGY
FLKGFLTEV	LVDQRVAEY
FLKKSGKL	LVKREDYLY
FLKNELDNV	LYDEAIRHF
FLKPDDIQY	LYDHTTILF
FLLALEPEL	LYDPVISKL
FLLDFHSHL	LYDTHITVL
FLLDGFPRTV	LYDVPANSM
FLLDKALLI	MFDIVGTHL
FLLDKKIGV	MFDKDVVML
FLLEKDRL	MIEPRTLQY
FLLEKGYEV	MLDDRAYLV
FLLEKPFSV	MLDHQPPQY
FLLGKEVSL	MLDPLEVHL
FLLGPRLVLA	MLDSHEELY
FLLHIQQQV	MLFGHPLLV
FLLHQKIAL	MLFPGSIAL
FLLPDVIRI	MLPPPPLTA
FLLPHPGLKV	MMDPNSTQRY
FLLPHPGLQV	MNKYKVVL
FLLPILSQI	MPKVHIEF
FLLPKVQSI	MPMKVKQL
FLLPLRIAL	MPNVKVAVF
FLLQDTVEL	MPVLKVVL
FLLSDVAHA	MSDSYLPSYY
FLLSRDFEA	MSEDKPQDY
FLLTHPVL	MSEEHTAVY
FLMDFIHQV	MTDKAPPGV
FLMDHVFIQ	MTEEEQIAY
FLMKNSDLY	MTEKQLNLY
FLNDSYLKY	MTERQALSY
FLNGEVIRL	MTNPHNHLY
FLNGKSVGV	MVDGTLLLL
FLNKEITSV	MVDPLLTKY
FLNNQEYVL	NFDDYTVNL
FLNPLISKY	NFDFTRSYL
FLPEAPAEL	NFDGSSTL
FLPPLPTSV	NFDNPVYL
FLPRKFPSL	NFDRSSSTF
FLQEGDLISA	NFDTIDQQF
FLQEHNTTL	NIFPYPVGV
FLQEKSPAV	NIKQKMQEL
FLQESNVLY	NIVEKLREV
FLQEYVANL	NLAEKLIGV
FLQLAVDKV	NLAERIKSL
FLQLDVKRV	NLAHKTYSL
FLQPELVKL	NLDKNTVGY
FLQPHLDAV	NLDPLTETY
FLQQKAQSL	NLDQATRVAY
FLQRKLASL	NLFDRVVTL
FLRDKIASY	NLFNKYPAL
FLREKNLL	NLIDLDDLYV
FLRYAVVL	NLKEKIKEL
FLSEEGGHVAV	NLKLKLHSF
FLSEHPNVTL	NLKLKLHTF
FLSEKLERI	NLKLKLTAV
FLSELTQQL	NLKVKVLF
FLSTINVGL	NLLKLIAEV
FLSTLEHHL	NLLPKLHIV
FLSTSIAQL	NLMDRKVL
FLTDREVRL	NLMEQPIKV
FLTEFINYI	NLYPETFAL
FLTGVTTEL	NLYPFVKTV
FLTKQEILL	NMFGTKFETV
FLTRLQVHL	NMLPQIFRV
FLVEHNLVL	NMMSGISSV
FLVGERVTL	NMVAKVDEV
FLVHNVKEL	NMVDIIHSV
FLVQNIHTL	NMYGKVVTV
FLVVRHQL	NPNLRKNVL
FLYAGHIFL	NPQERTLTL
FLYDDNQRV	NPRVKAAAL
FLYDTHQNL	NQFPGFKEV
FLYEADVQV	NSDINSNHY
FLYFEDHGL	NSDVSLLNY
FLYPFPLAL	NTDEPPMVF
FLYSDEVQI	NTDFYQTSY
FLYSGGHRV	NTDHQTQLLY
FMATIAEGL	NTDLGNDLY
FMDPASALY	NTDNLLTEY
FMDVSNPFY	NTDPHSQEY
FMEKETPLRY	NTDPWAGYRY
FMFDEKLVTV	NTDRNIDKY
FMFGQKLNV	NTDSPLRY
FMKDTDSINLY	NTEEEGLKY
FMKPGKVVL	NTKLKTTL
FMKPSHQGY	NVDPVQHTY
FMLKKIVL	NVDTESALLY
FMNDAIEKA	NVIERLQEA
FMQPGGTKY	NVKEKIYAV
FMSEISDEF	NYDEALRLL
FNEKSKEL	NYDFGPIHM
FPDNQRPFL	NYDLALKYF
FPKEIQML	PLGPAPVSV
FPKWKPGSL	PSDLTVGQFY
FPLPHRVL	PSDPKQYRY
FPLVKSAL	PTDPKVVVY
FPNIPGKSL	QFDVATHL
FPNLARVL	QIKQKVDSL
FQAEIAQLM	QLAQFVHEV
FQAMGKTSF	QLDDLKVEL
FQAPTAKEM	QLDRISVYY
FQDPVPLTV	QLDSHVHAV
FQHSSNSTY	QLDTHMELY
FQHVGKAF	QLVDIIEKV
FQIEHHLF	QSDPAPLQH
FQIEVQKGRY	QSDPTQSGMY
FQIMNEIVY	QSEIASMLY
FQKEDSPATFY	QTATTTMVY
FQKGESPVDY	QTDHLFFKY
FQKILTLTY	QTDIQGALSAY
FQKIVVLF	QTDKLKELY
FQKIVVLFY	QTDQSHIGQY
FQKKLFQTL	QTEASALLY
FQKPISTL	QTETKTITY
FQKQLLEDY	QVDPLSALKY
FQKTKNLL	QVFPGLLERV
FQKVILDGY	QYDEAVAQF
FQKVITEY	RFDEAYIYM
FQKVITEYL	RFDESMQVF
FQLPGGHLEF	RFDGRVVLV
FQNNTTNRY	RFDPLGHYL
FQNVQQVEY	RFEDSPSYV
FQRGYYRYY	RIIDCAFTV
FQRNIKKEY	RIIDVVYNA
FQSDTNAML	RISDVHFSV
FQSLPKSAF	RLAELLVSV
FQSSAVMAL	RLAHYIDRV
FQTPEHVCF	RLAQHITYV
FQTTISKY	RLASTLVHL
FQYDSTHGKF	RLAVYIDKV
FQYESKVFY	RLDDAIHVL
FRGVVIKY	RLDELGGVYL
FRVPTANVS	RLDHKFDLMY
FSDIHDFEY	RLDIIETNV
FSDKELAAY	RLDTDHLRY
FSDVDSPYY	RLFDDVPQV
FSDVMEDLY	RLFDQAFGL
FSDVNMQEY	RLFQENSVL
FSDYLHPQY	RLFSSIVTV
FSEEQLNRY	RLHDVLMEL
FSENTLQFY	RLIDLGVGL
FSEQVAMGY	RLIEESVTV
FSHPREPAL	RLIESLFTI
FSKDIVENY	RLIQESPTL
FSKMKALAV	RLKPPSNVV
FTAFANSHY	RLLDGAFKL
FTAKSPLMY	RLLDLENIQI
FTDAGFEHY	RLLDRKVLL
FTDAGLKEL	RLLDSEIKI
FTDEEGYGRY	RLLDYVATV
FTDESYLELY	RLLDYVVNI
FTDIDGQVY	RLLEATSYL
FTDKKTHLY	RLLEIDPYL
FTDKSAEDY	RLLELETRL
FTDPGMGNLTY	RLLETVIDV
FTDPGQVAY	RLLEVPVML
FTDPRAYLKY	RLLSFVVLA
FTDPRTMGY	RLMNETTAV
FTDQQKLIY	RLNKVIKSV
FTDRATLY	RLNKVISEL
FTDTSLMY	RLPDDDPTAV
FTDVNSILRY	RLPEAIEEV
FTEEEAEQY	RLPEIYIQL
FTEEQAVLY	RLQDAIAKV
FTENDKEYQEY	RLQDELVTL
FTEPNEISQY	RLQEDPPAGV
FTEPNRHFY	RLQEDPPVGV
FTEQYNEQY	RLQEEINEV
FTESQKTKY	RLQESVMEA
FTKVKPLL	RLTDYISKV
FVAEERKHY	RLTPKLMEV
FVAEERVSF	RLVEIQYEL
FVAEQKVEY	RLWEKLTLL
FVARMIPKV	RLWGEPVNL
FVDDYTVRV	RLWNETVEL
FVDGLTFKV	RLYDGLFKV
FVDKNNDLLY	RLYPEGLAQL
FVDPLVTNY	RLYPWGVVEV
FVETESVRY	RMFDGKFVV
FVEVGRVAY	RMFGIPVVV
FVFETPFTL	RMIDIQTRM
FVFPGELLL	RMLHFLTAV
FVHDLVLY	RMLPHAPGV
FVHDLVLYL	RPKPIITSV
FVIDLQTRL	RQYDKFLTHF
FVIEEKHGF	RRAEVELEY
FVIKKHEL	RRFFPYYVY
FVIRNIVEA	RRFMQTFVL
FVKDEKTRF	RRGDFIHVM
FVKDKIFAV	RRGEYVLTF
FVKDSGACF	RRIQFPIEM
FVKKLVSTF	RRNDKIIVF
FVLPELPSV	RRNPEPLRF
FVMETFVHL	RRSPFLQVF
FVYKGGKIY	RSDPGGGGLAY
FWDGKIVLV	RSFFHQHYL
FYDERIVVV	RTDTGEITSY
FYDPDTVEL	RVDPIGPLSY
FYDPDVGNF	RVDPNGSRY
FYPPDPAQL	RVDPNGSRYLL
GAHLDLSAF	RVLPPSALQSV
GAKISIMTY	RVSDINFTL
GASQAGMTGY	RYDEMVESM
GEMPTSVAY	SADPDNLKY
GGGFGGGGF	SADPGNLKY
GGPGGVGGL	SAQGSDVSLTA
GIDSSSPEV	SFDAHLTEL
GIFGGHIRSV	SFDDTNEKF
GIFGKGSAY	SFDETVTHF
GIFPAKTITY	SFDGIIAMM
GIHSGEKPY	SFDKTASVF
GIHTGQFVY	SFDSALQSV
GINISGNFY	SFDSTVRL
GIREEEVSY	SFDSVPVSL
GISRQGIIAV	SFDTGFTSF
GIYPHKLVF	SFDVADRMF
GLAAGGIVAV	SFDVSQKF
GLADASLLKKV	SGGSIRSSY
GLADKVYFL	SIIGRLLEV
GLADNTVIAKV	SIIQRLLEV
GLAEDSPKM	SIKKLITSM
GLAELYVMV	SILEDPPSI
GLAKAVASV	SILEHQIQV
GLAKLIADV	SILHDVVEV
GLAPKPVQV	SILRHVAEV
GLARHAMAVY	SIYPSPTGV
GLATDVQTV	SLADFMQEV
GLAYICQTY	SLADLQNDEV
GLDAARTYV	SLADLYFRA
GLDAGLHQL	SLADVHIEV
GLDALKVTV	SLADYITAA
GLDDIKDLKV	SLAEGRLYL
GLDELFVQV	SLAEKIQAL
GLDHYVYKV	SLAELKGFEV
GLDRLNVTV	SLAELVHAV
GLDRNAPSV	SLAGDVALQQL
GLDSSLVAA	SLAGGIIGV
GLDSSVSFV	SLAKIYTEA
GLDVDGIYRV	SLAQYLINA
GLFDQHFRL	SLAQYLINV
GLFPTSHSV	SLAQYNPKL
GLFQGKTPL	SLASFIPAV
GLFSAKLFL	SLASLLVSV
GLGPPGRSV	SLDAKEIYL
GLHFVVPSV	SLDAPHSTY
GLHSVDVTY	SLDDHVVAV
GLIDFAIQL	SLDDLLTNV
GLIDGRLTI	SLDGAPIGV
GLIDGVVEA	SLDKTSHSV
GLIDKVNEL	SLDQPTQTV
GLIDRQVTV	SLDSSNASV
GLIDVHVHL	SLDTQPKKV
GLIEILKKV	SLDVGGPLRY
GLIEKNIEL	SLFEGTWYL
GLIGVGLINV	SLFERLVVL
GLKDKETRY	SLFGGSVKL
GLKEGIPAL	SLFKLIVKV
GLKGRVFEV	SLFPGKLEV
GLKNGVPAV	SLFPGKLEVV
GLKVREYEL	SLFPHNPQFI
GLLDCPIFL	SLGKVFGV
GLLDLPFRV	SLHDAIMIV
GLLEFLRPA	SLHSKLFRV
GLLEIVTSV	SLHTSRSAY
GLLEKLTAI	SLIDIVTEI
GLLENIPRV	SLIDKTTAA
GLLPDVPSL	SLIEKYFSV
GLLRLHSL	SLIKQIPRI
GLMDTVKKV	SLINVGLISV
GLMKGKHYY	SLIPTSPQV
GLMKKAYEL	SLIRNLEQL
GLMRKVPRV	SLIRSVVAL
GLMTTVHAI	SLITRLLEV
GLNKKPMSL	SLKMKVVEV
GLNKVSPVY	SLKNRIESV
GLRAPVSAY	SLKSKVLSV
GLSDLRLEL	SLLDDLHSA
GLSERCAQY	SLLDEFYKL
GLSETILAV	SLLDIIEKV
GLSNHIAAL	SLLDLEQKL
GLSQVAVTV	SLLDNMIGV
GLSTEGIYRV	SLLDPVPEV
GLTPHLTMV	SLLDRFLATV
GLTSAIQAV	SLLDSVVGL
GLTSTDLLFHL	SLLEHLSHV
GLVDEKALAQA	SLLEKSLGL
GLVDKLQAL	SLLENIAKA
GLVEKLTSL	SLLENLEKI
GLVNYQISV	SLLESVQKL
GLVPFLVSV	SLLGGDVVSV
GLYDGPVCEV	SLLGHLMIV
GLYGAIFRL	SLLKKPASI
GLYSGVTTV	SLLPAIVEL
GMAAMPQTVY	SLLPPDALVGL
GMAGSGKTTF	SLLQTLYKV
GMDRYLIYV	SLLRDVPLA
GMKDGQKITF	SLLRSIFTV
GMNPREPAVY	SLLSHVEQL
GMNRFNSRTY	SLMDHTIPEV
GMQIPSTQF	SLMEESGICKV
GMQRATNVTY	SLMMTIINL
GMYGKIAVM	SLMSHAIEL
GMYGKIAVMEL	SLNGLEVHL
GMYIFLHTV	SLPDFGISYV
GMYVFLHAV	SLQDEIQRV
GPAPAPHSL	SLQEEIAFL
GPIYPGHGM	SLQSTILGV
GPNPKSSRTTL	SLSDTVEKL
GPPGTGKTLL	SLSEKQYFL
GPREAVSGL	SLSPIYPAA
GPRPITQSEL	SLTGHISTV
GPRSQDPSL	SLTSVVLTL
GQAGMHATYY	SLVDTVYAL
GQANKVMIY	SLYDYNPNL
GQAPPGKAL	SLYEMVSRV
GQAPSSSSL	SLYGGTITI
GQASGGHYY	SLYSQVHQI
GQAYTIQGQY	SMADIPLGFGV
GQDPHSSQAF	SMAELDIKL
GQEFIRVGY	SMDPLPVFL
GQELLRIAL	SMLDDLRNV
GQERPSVTSY	SMLEDVQRA
GQFGVGFY	SMSADVPLV
GQFGVGFYSAY	SMSGPLIGV
GQFLAPNSH	SMTLAIHEI
GQFSKPFSF	SMYDKVLML
GQGAFGRVY	SMYGVDLHHA
GQGTFGEVF	SPLIRSNSV
GQHAGLEKY	SPLTKSISL
GQHGYSTGY	SPYLRPLTL
GQHIQLVQY	SQIEADFRL
GQHNQSVNY	SQNMNTKYY
GQHPNIITL	SQYPFPVTL
GQHRSTIITLY	SRGDFVVEY
GQHSQGLGGHY	SSDAHTSYY
GQHVATQHF	SSDANPVRY
GQHVTAALY	SSDDSKLEY
GQIDKEAVQKY	SSDNATLTHY
GQIEGVRQM	SSDNIMVQY
GQIEHKLAF	SSDPASQLSY
GQIEVVKY	SSDPQAQKY
GQIEVVPEV	SSDPYHSGY
GQIGMIQAL	SSDRHLTQY
GQIGVRTPL	SSDVGGYNY
GQIHTGMGSY	SSDVGHDEY
GQIKTVYPASY	SSDVSHQEY
GQILMPNIGY	SSEAHLQQY
GQIPEIIFY	SSELFTLTY
GQIQEKVRY	SSEQTFMYY
GQISDPSRSY	STDHIPILY
GQIVQSKINSF	STDKAEYTFY
GQKENVVVY	STDKFKTDFY
GQKIFYVNY	STDPEALHY
GQKIQIVTA	STDPREALQY
GQKLAEQMF	STDPRPASY
GQKLILTTL	STDSAGSSY
GQKPGGSDF	STDSSYQMY
GQKPWSQHY	STDVSDLLHQY
GQKQVIPGL	STELNHLGY
GQKQYNVDY	STLHLVLRL
GQKRVVNVY	SVAEGRALMSV
GQKVLVNVL	SVAGKIHTV
GQLGLLARY	SVDPHGFISY
GQLVFKSDAY	SVDPTQTEY
GQMAQKFSF	SVDSQILYY
GQNAAVVHRF	SVLDLVVAL
GQNAQTMAY	SVLGAITSV
GQNASVLAY	SVLGSLSSV
GQNDPLKDSY	SYDLANRDF
GQNGKDEVVAY	SYDPTIENTF
GQNKAVKVY	SYMEVPTYL
GQNKKVMIY	TADHNLLLY
GQNPFELAF	TADYHSNGY
GQNPTEAEL	TAIRHHVL
GQNRDGIVF	TAITRAQSL
GQPGAFTCY	TALKKYVL
GQPLHASNY	TALLKSLSA
GQPLPTSNY	TAMDVVYAL
GQPLRPQANY	TAVVKHVL
GQPQPGFGY	TFDASRTTF
GQQAALASQY	TFDDIVHSF
GQQIGKVVQVY	TFDETVSTY
GQQPSQSAF	TFDLTVVSY
GQQQPVPSY	TFDNEIVMM
GQQRCIATY	TFDNVTSYL
GQQVTLTTH	TFDPAALL
GQRELIESY	TFDVAPSRL
GQREVHRLY	TFDVAPSRLDF
GQRKEVEVF	TFKEKVTSL
GQRKGAGSVF	TGKIRVQSL
GQRKPVAVL	TGYLKGYTL
GQRLVYQF	TIAQLVHAV
GQRPQLTAA	TIKKRFKVL
GQRPTQPVY	TIKYKPKQL
GQRQVGVGY	TILPKVMQV
GQRSYLVQY	TIMPKDIQL
GQRVIGHY	TLAAVLQRI
GQRVISMY	TLADLVHHV
GQSGLFTQY	TLADVLYHV
GQSKAVKVY	TLAEEVVAL
GQSKSVKIY	TLAEIAKAEL
GQSPLSQKY	TLAEIAKVEL
GQSPTGSVCY	TLAEIYVAA
GQSRLIFTY	TLAELLVLL
GQTAYATSY	TLAETLVNL
GQTGTGKTF	TLAGDVHIV
GQTGTKSVF	TLAKYLMEL
GQTGVTTSF	TLAQRVKEV
GQTKPVVVY	TLDAGNIKL
GQTKPVYVY	TLDDKKVYL
GQTKQVTVY	TLDDLIAAV
GQTLFAGY	TLDEATPTL
GQTPGGAQF	TLDEKIEKV
GQVAAGGAF	TLDEYTTRV
GQVALRTSL	TLDPQTGLFY
GQVKAAVKY	TLFDYEVRL
GQVKTGISM	TLFPGKVHSL
GQVLGVIGY	TLFPSKIGV
GQVQKIVLY	TLFTKELVL
GQVQVRTLY	TLGNVLVTV
GQYEQVKQL	TLGPVPEI
GQYGNPLNKY	TLHRETFYL
GQYPTQPTY	TLIEDILGV
GQYQFDVKY	TLIGLSIKV
GQYSPPPYSEY	TLIHKPVSL
GQYSTGKTTF	TLISELVQA
GQYYKPEQF	TLKEREREL
GSDCTTIHY	TLKNREASL
GSDDGVLAY	TLKQKLVNM
GSDDTELRY	TLKRTIEAL
GSDEPAFMYY	TLLDRMVHL
GSDRIKDGY	TLLEDGTFKV
GSDRSSFSHY	TLLEKDYFL
GSFIHREEY	TLLERAFSL
GSFQTPSSF	TLLGHEFVL
GSGPAGYSY	TLLPLRVFL
GSHLTPLCY	TLLRLLYEA
GSHSMRYFF	TLLTAIVKL
GSQRISSIY	TLLTKPVEI
GTAKIHELY	TLMAEMHVV
GTAMIFTCF	TLMEEVLLL
GTATKHLTY	TLNDREYQL
GTDDGKVGLY	TLNEKLTAL
GTDELRLLY	TLQEKIHRL
GTDGGRYDVY	TLQEQLEKA
GTDGHVHLY	TLSDIVVTL
GTDMEPSLY	TLSDVVVGL
GTDPTPQHY	TLTEEGVIKV
GTGFPHMLF	TLTGKTITL
GTVYEDLRY	TLTNIIHNL
GVAGVGAGLAY	TLTNVIHNL
GVIDGHIYAV	TLTSKLYSL
GVIEKLLTSY	TLVDFPLHL
GVIQPGRGF	TLVYHVVGV
GVKPGVVQY	TLWGIQKEL
GVKSVGQGY	TLWVDPYEV
GVMKSGHVF	TLYDHVDEV
GVNPHVNHLY	TLYDSRLFV
GVRPPAPSL	TLYEAVREV
GYEPPVQESV	TLYEHNNEL
GYPGGIHEV	TMADQIVTV
HASDRIIAL	TMDPKPLAY
HAVFPTSSM	TMKIKIIA
HAVGPSTSL	TMVDRIEEV
HEIVLKVAY	TNKVHAIPL
HFDDFVTNL	TNMLKVVAL
HFDDTVVCL	TNTLRILAL
HFDIVIRNL	TPEQIEKIY
HFDLASTTI	TPFIRPVM
HFDLNLRQF	TPISRLVAL
HFDLSVIEL	TPKEKAQAL
HFDMNIISM	TRNDYVMMY
HFDPEVVQI	TRVKAVRIL
HGFGNVHAY	TSDDVKEQIY
HGHLSAVY	TSDELQFGY
HGIDPTGTY	TSDETTLEY
HGKVKSVEL	TSDKPGSPY
HGLFKSTL	TSDLQDKNEY
HGLIRKYGL	TSDNGKDGLAY
HGQVQRVAF	TSDSTVYDY
HGYVKQSL	TSDVDLDKY
HIDVGGHMY	TSDYVSQSY
HIIENIVAV	TSERTVLRY
HIKAFDRAF	TSETPDYLLKY
HIKDSFHSL	TSKLKYVL
HIKHRVQEL	TSSSHTLTY
HIKTETVTY	TTDDWKDFLY
HILDFSPSL	TTDFIYQLY
HIMPTVHTV	TTDFPGNYSGY
HINSIKSVF	TTDKKSLAY
HIRDKLAAI	TTDKRTSFY
HIRFISEL	TTDLFGRDLSY
HISQRLESL	TTDNANIL
HLAEVLERV	TTDPYLTNSY
HLAEVSAEV	TTDSSYGQNY
HLAIKLEQV	TTEERTQLY
HLANIVERV	TTEFLYNLY
HLAVKHFSV	TTESEVMKY
HLDATKLLL	TTEVHPELY
HLDEAQRLLY	TTEVVNELY
HLDGQPFLRY	TTFDKEFLL
HLDLGILYY	TVADKIHSV
HLDTLTEHY	TVAPFNPTV
HLFDAFVSV	TVDARVYSY
HLGPEGRSV	TVFEGRIYV
HLIHEVTKV	TVFEHTFHV
HLINYIIFL	TVGDLLPEV
HLITKPVL	TVKQKYLSF
HLKEDQTEY	TVKVHVVAL
HLKKLKESY	TVMGKIFAV
HLKLGEVSV	TVMGRIATL
HLKPISREL	TVRQKIASL
HLLDIYIQL	VADKVHLMY
HLLEEPIYL	VADPYVVIM
HLLERVDQV	VAPPKAHEV
HLLGRLAAI	VFDAFLNMM
HLLIKRSL	VFDDTLGSF
HLLNESPML	VFDEADRMF
HLLSKLISV	VFDEAIRAV
HLNGHIKQV	VFDEAIRAVL
HLNLRKIAL	VFDKTLAEL
HLNSHVRQV	VFDPALNLF
HLPLLPNVSY	VFDPHGTL
HLQEKLQSL	VFDPIGHF
HLRDYFEEY	VFDPVPVGV
HLRPESHSY	VFDPVQKTL
HLRYKGTL	VFDTAIAHL
HLSDAIVEV	VFDTAIAHLF
HLSIINEYL	VFDTSIAQL
HLTDITLKV	VFDVIIRCF
HLVDEPQNLIK	VFDVLDGEEM
HLWAELVFL	VFDYSINSV
HLYDIHVTV	VGDVTGAQAY
HLYPNTPYAY	VGKVKFASL
HNFIKVTL	VGLIRNLAL
HPAAKMIVM	VGLLRLHSL
HPISDHEATL	VGVAVTVEV
HPIYNIKSL	VIAEILRGV
HPKAKLVL	VIDEPVRL
HPKRSVSL	VIDEVRTGTY
HPKYKTEL	VIDGHIYAV
HPLIRSLF	VIDSAELQAY
HPRAYFMQL	VIINQIYEA
HPRTSITVVL	VIKEKALTL
HPTLKLIL	VILPTVHEV
HQAIHTIEF	VITETVVEV
HQAPRQLFY	VLADALKSI
HQASHQPLY	VLADLKVQL
HQEIARSSY	VLAETLTQV
HQFLQNEY	VLAHTILGV
HQFYPTVVY	VLDDKDYFL
HQGPATTVAF	VLDDKLVFV
HQGPVPLSY	VLDDKLYVV
HQGYPHRNF	VLDNVKMNL
HQHLAAGY	VLDPYLLKY
HQHLSKESL	VLDSVDVRL
HQHTISTL	VLFENTDSVHL
HQHVPAGY	VLFGVETHV
HQIGNLKKY	VLFHNLPSL
HQITEVGTM	VLFNKLTYL
HQITVLHVY	VLFTGVKEV
HQKELAAQL	VLGGKAFLEHL
HQKKEFVKY	VLHDRIVSV
HQKQAPISY	VLHVKTESL
HQKQISSL	VLIDYQRNV
HQKVEAQVY	VLIEGSINSV
HQLAVTAY	VLIPKLPQL
HQMTPSSSY	VLKEIVERV
HQNLIATY	VLKEYLDNV
HQNQLLSSL	VLKRQVQSL
HQNSNIRTY	VLKVFLENV
HQQLHNETY	VLLDAPIQL
HQQPPSQQY	VLLDGIHRV
HQREIFLF	VLLGHIFYV
HQREIQVM	VLLGKVYVV
HQRLIFRL	VLLHVSVLL
HQRSFTETM	VLLKARLVPA
HQSPATPAF	VLLSEILHL
HQVAPSPAGY	VLLTKKSL
HQVTVAQSY	VLMDHILNL
HQVVVAKY	VLMDRLPSL
HQYHIRAY	VLMEKPDVV
HRKAKYLL	VLMENIVYL
HSDPESDFY	VLMTEDIKL
HSDQQVFEY	VLNEYFHNV
HSDVTEAMLY	VLPGVDALSNI
HSEAHTLLY	VLQDIQVML
HSELLEDYY	VLQEKVPEI
HSERHVLLY	VLQGAVPTV
HSEYHTLLY	VLQGKLAEV
HSKVLYVY	VLQYVVPEV
HSRNEGVATY	VLRVTHEL
HSRVKLIL	VLSELLWQV
HSVLIHEY	VLSNVEVTL
HTDDPLTWDY	VLSSRLAFA
HTDILKEKY	VLSTGVPTV
HTDPDYSAAY	VLTEHSEEL
HTDVGLLEY	VLTGILEQV
HTETKTITY	VLTGLSIRL
HVAQPDSVY	VLVDRTIYI
HVGSRLYSV	VLVEDSNNHHL
HVIENSNAF	VLVESEHQV
HVITKTMEL	VLWDRTFSL
HVKVLNTSL	VLYDQPRHV
HWDPQEVTL	VLYNESLQL
HYDHVLIEL	VLYPHEPTAV
HYDPATEEF	VLYTGDFRL
IAAPTSSAL	VMAPRTLLL
IADMGHLKY	VMAPRTVLL
IAISRTPVL	VMDSKIVQV
IAKLMVEL	VMEKSFLEY
IAPPVPLKA	VMFGGKQVVV
IARLPSSTL	VMFKEPVEV
IDDKGTIKL	VMFRTPLASV
IDGKTLKY	VMGKIFAV
IEMPSHQTY	VMYGKVYRI
IERDGTESY	VPMFRNVSL
IFDEAEKL	VPYEKGFAL
IFDGNVAHI	VQDDIKESV
IFDLGGGTF	VRNNVIIVM
IFDLQKTSL	VRTPYTMSY
IFDLSEVL	VSAGIQTSF
IFDPVKQQF	VSDFGLSRY
IFDQSGTYL	VSDGNFSNY
IFDSKVTEI	VSDHSGFHY
IFDVASIIL	VSDKTLSFY
IFKDKVVL	VSDMVEDLY
IFKSRLVEL	VSDPSSPQY
IFSEKPVFV	VSDPVGVLY
IGASVDPAGV	VSDSKQFTY
IGKMRYVSV	VSDTVVEPY
IGKVVQVY	VSDYLRQSY
IIAEGIPEA	VSERDVYLTY
IIAEPGRYY	VSEVSSLNY
IIAEVAKNEF	VSTVLTSKY
IIAPPERKY	VTDAVALRV
IIDGKIFCV	VTDDLVCLVY
IIDGKTLKY	VTDGAILGKLY
IIDQHTFEV	VTDGPGNYKY
IIFVPVPQL	VTDHLGVVYY
IIGKKGESV	VTDKSMVDKY
IIHDFPQFY	VTDPEKLNNY
IIHTGEKPY	VTDPSTLEQY
IIHTGENLY	VTDRSDARLQY
IIIDGGNSEY	VTDSIRDEY
IIIETDHNAY	VTDTGALYLY
IIIGQESITY	VTEEFQPVY
IIISGGPNSVY	VTEIDQDKY
IIKDKHIL	VTEIMSMGY
IIKEESDSF	VTEKDLLLY
IIKEKQAF	VTELHVISY
IIKEKRDL	VTLDGIPEV
IIKSGDQTF	VVAEFVPLI
IIKVGGERF	VVDAVVTQV
IILGKSHYV	VVDEDHELIY
IIMSKSTTY	VVDEHTGQY
IIRENEFSF	VVDEIFNEY
IISPKVKMAL	VVDIQGVGDLY
IISPVGDAY	VVLPAPPAV
IISSVIQKF	VVMNVVHQL
IITKGTQTY	VYDIAAKF
IIYDRDFSY	VYDLLKTNL
IKDKQVKY	VYDLSIRGF
ILAAANPAY	VYDTNPAKF
ILAAVETRL	VYDVVELKF
ILADIVISA	WIKEKIYVL
ILADMADVY	WLAEKLPTL
ILAELLLRV	WLHERGQEF
ILAGHENSY	WVDPYEVSY
ILAIRQNAL	YADPVNAHY
ILANDGVLLAA	YANSKAVTL
ILAPTVQEL	YASSPGGVY
ILAPVVKEI	YAYDGKDYIAL
ILAQEIVKA	YAYDGKDYLAL
ILAQLNAKY	YENEVALRQ
ILARNFVNY	YFDEKELEL
ILATAVYQA	YFDEPVEL
ILDAGGHNV	YFDPANGKF
ILDDIGHGV	YFDPQYFEF
ILDDSHLLV	YFDSGDYNM
ILDEHVQRV	YFDVSHEHL
ILDESHERV	YFEELITML
ILDEVIFKL	YGFEKPSAI
ILDEVIMGY	YGKIAVMEL
ILDGNQLHI	YGLPVVVKL
ILDISEHTL	YGMPRQIL
ILDKKVEK	YIDDTLTMV
ILDKKVEKV	YIDENQDRY
ILDNVKNLL	YIDEQFERY
ILDPHVVLL	YIDQEELNK
ILDQKINEV	YIDSKFEDY
ILDSRLIAA	YIKVRPAEL
ILDVTVVYL	YIYDKDMEII
ILEKKVEKV	YIYHGTVKL
ILFGHENRV	YLADIFTKL
ILFKGDLNY	YLADVTNAL
ILGDFLVAV	YLAERIPTL
ILGIQPPSV	YLAPFLRNV
ILGPPGSVY	YLAPHVRTL
ILGPSHPDTSY	YLDASLITV
ILGPTFTL	YLDDPDLKY
ILGTHNITV	YLDEIVKEV
ILHANVVVY	YLDESKQLY
ILHDDEVTV	YLDEYIARM
ILHSIFSSY	YLDFTNPKV
ILHSLFSTY	YLDKGILKY
ILHTTGLQY	YLDLSENRL
ILIGNPGCTY	YLDNGVVFV
ILINSGSRY	YLDPNQRDLY
ILIQIISHY	YLDPRITVA
ILIRKVSSL	YLDPSVLSGV
ILIRPLVSV	YLDQMEDLY
ILKDMGITEY	YLDYDDTRY
ILKDSISSY	YLDYHMEKY
ILKKVLEAL	YLEQLHQLY
ILKPDGSLY	YLFAVNIKL
ILKQEQEEY	YLFDRNGVCL
ILKQKNVSY	YLFERIKEL
ILKQMQVL	YLFHVQEV
ILKRNIQQY	YLGDVSERV
ILKSPGSVVF	YLGNINPQM
ILLAEVPTM	YLGPHIASV
ILLDERGQIKL	YLGQVTTI
ILLDIHIFM	YLGRLAHEV
ILLDQTVRV	YLHDQNPDAAL
ILLDRLLYL	YLHNQGIGV
ILLEGTMNL	YLHSQVVSV
ILLEHKVVL	YLHSYLTYI
ILLEHNYAL	YLIDEPSAYL
ILLEMIHSI	YLIELIDRV
ILLKDILSV	YLIEPDVEL
ILLQGRLYL	YLIPLLERL
ILLSHLHYL	YLKDGDVML
ILMDPSPEYA	YLKDLIEEV
ILMEHIHKL	YLKVKGNVF
ILMEHIHKLKA	YLKVRPDEI
ILMGVLKEV	YLLDLHSYL
ILMHHPPQV	YLLDQHILI
ILMIFSHQI	YLLEKSRAI
ILMKRNHL	YLLLKTHQL
ILMPNIGY	YLLPAIVHI
ILNGSHPVSF	YLLQRAVEV
ILNKPGLKY	YLMEVTHDL
ILNKSETGY	YLNDLIHSV
ILNNKIPEA	YLNKEIEEA
ILNPEVVTV	YLNKHIQKV
ILNPYNLFL	YLNQHIEHV
ILNREVVNY	YLPPATQVV
ILNSTTIEI	YLQQVNHKL
ILPERFLAV	YLRELLTTM
ILPPFFKHF	YLSAKVEAL
ILQDRLNQV	YLSDNVHLV
ILQDYTHEF	YLSEATIGL
ILQEREYRL	YLSEEVQAV
ILQKGQTAY	YLSEKVLAA
ILQNKIDLV	YLSPDLSKV
ILQQHIATV	YLTAEILEL
ILQSFIHDV	YLTDRVMTV
ILRLKNQL	YLTHDSPSV
ILRPEELGF	YLTNEGIQYL
ILRPGGCLF	YLVPELDGV
ILRPKIGL	YLVSHPNEV
ILSESLHSL	YLVTSIAKA
ILSEVQQAV	YLYDLNHTL
ILSGVIRSV	YLYDRLLRI
ILSGVVTKM	YLYGQTTTYL
ILSKDGVLYV	YMAELIERL
ILSKLTDIQY	YMIAHITGL
ILSPTVVSI	YMLEHVITL
ILSRVTESV	YMMPVNSEV
ILTDITKGV	YNHVKQLL
ILTDVVIVV	YPMPRVIF
ILTESEIKL	YQYPVIIHL
ILTNVVPKM	YSDAFLNDSY
ILTVGGTAY	YSDFPFHEDY
ILVDWLVQV	YSDGLGGNSLY
ILVKHLTNV	YSDHPSGGSY
ILWETVPSM	YSDIQRSLY
ILYDKLEKI	YSDKYGLGY
ILYGKIIHL	YSDPDSGHY
ILYNIKQEY	YSDRETQLY
ILYPRPKSL	YSDRSSGGSY
ILYSKTEHL	YSDSLVQKGY
IMDATNILV	YSEAVASHY
IMDESVLGV	YSEDLSDMHY
IMEDIILTL	YSEEIVEMY
IMEKSTMLY	YSEGYPGQRY
IMFDVTSRVTY	YSEYPPFSHRY
IMFRGEVRL	YSQADALKY
IMKIDIEKF	YSSPYPQEY
IMKKIRESY	YSSSRSDLY
IMKNPEVEF	YTADGKEVLEY
IMKSIGEAIQY	YTAQPTQGY
IMLEALERV	YTDAALNY
IMRAGMSSL	YTDATPLRV
IMRELDVSY	YTDATSKY
INKKRIAL	YTDENQHQY
IPAKLHNSL	YTDFDGTRVY
IPHIHKSL	YTDGPGGSGQY
IPIKKSDPV	YTDKIDRY
IPKNKTKENIL	YTDKIMTY
IPKSKFLAL	YTDLLRLFEY
IPKSKTKEQIL	YTDMESEDY
IPLEKSLEL	YTDRALRASY
IPLIKKNSL	YTDSSSILNY
IPLSKIKTL	YTDSYTDTY
IPMAKSYVL	YTDTYTEAY
IPMIIHQL	YTDVSTRY
IPMTPTSSF	YTEEDAASY
IPNEIIHAL	YTEEDAVSY
IPNERTMQL	YTELEAIMY
IPPMEKAVV	YTERAVFRY
IPQKQREITL	YTERRQPLY
IPRLIVSQL	YTETEPYHNY
IPRPVDGVEV	YTQQATQSY
IPRSLEVIL	YTSDYFISY
IPSIRNGIL	YTSPGTQKY
IPTSARSML	YTSPVNPAV
IPYHSEVPVSL	YTTDRVMTV
IPYPRPIHL	YVDDASWMRY
IQASTVVTY	YVDPQFLTY
IQEESLRTY	YVEGVHQQY
IQFADDMQEF	YVFPGVTRL
IQFEIAHAY	YVIQKFFEF
IQFNLRNLY	YVKDRVEKV
IQFRLPDGSSF	YVLKKAQVL
IQHDLIFSL	YVLPEVSKV
IQHLVPASF	YVVPFVAKV
IQHPLIKKY	YVYEYLLHV
IQHPSNVL	YYDEKVVKL
IQHSEFEEV	YYDGKVMKL
IQIALPSGCY	YYDPKHVIF
IQIGLTREF	YYDVAKQLL
IQIKDAIGRY	YYEVAGHL
IQIKQQSTSY
IQIMKVEEI
IQINPQNKADF
IQKDPGESL
IQKEATWTM
IQKELIEEF
IQKESQYIKY
IQKESTLHL
IQKGQALITF
IQKIIETL
IQKNVQLY
IQKPGSNAF
IQKQFEELY
IQKQISYNY
IQKTGGTTF
IQLLQKLTY
IQMRDLEGY
IQNDRQLQY
IQNGAQGIRF
IQNNPHASY
IQNPDITSSRY
IQNQAEPREF
IQPDVFSHY
IQPGEQKYEY
IQPGRGFVLY
IQPHPRTGNKY
IQPPKGVLMY
IQQEVIKAY
IQQRPSMQF
IQQRVVRVY
IQRLIEQEEY
IQRLMSVAY
IQRMHLRQY
IQRNPEISH
IQRTEAYEY
IQRTPKIQVY
IQRTPKIQVYS
IQRVAAGVL
IQSTIRTQF
IQTHVLSY
IQTSTGKVF
IQVDPNYAY
IQVKVRDTY
IQVTKVTQV
IQVVSKNLY
IQYDKTNVL
IQYKTLRTF
IQYSGEVRRF
IRDNFVIIY
IRGPILSF
IRKLPFQRL
IRKPYIWEY
IRLENEIQT
IRMTYIKEL
IRSSYIRVL
ISAPHMHAY
ISDAPAPAY
ISDLAQHY
ISDLIRDSY
ISDRLIGIY
ISEDKNPDY
ISEENFRVM
ISGPLSPAY
ISIDGSRSY
ISKALVAY
ISKALVAYY
ISKNKHVSL
ISKSTGQEY
ISPFEHQTY
ISPKVKMAL
ISREEMVSY
ISRELYEY
ISRETGEPY
ISSPVVTSL
ITAPPGTAA
ITAPPSRVL
ITAPTVRQY
ITDAYLDQY
ITDEQRQYY
ITDHGSLIY
ITDIHIKY
ITDKNSLAY
ITDPDPDIRY
ITDSAGHILY
ITDTTRDVY
ITEDKTELY
ITKDRPINF
ITKPPDGSAF
ITNDTVQTY
ITNKYQLVF
ITQGTPLKY
ITSPVHVSF
ITSSPHPEY
ITTDVLYTI
IVAKRLESL
IVAKSSLQY
IVAPGTFEV
IVDGNHRLTL
IVDKTASFV
IVDSATALY
IVEGENHTY
IVFIERTDF
IVFVGTGQTY
IVGPDGLVY
IVGPTLKATF
IVIGDEHISF
IVKEKGTVY
IVKEVSTY
IVKPKPRAL
IVMQEVETV
IVRTGESSY
IVTEVAVGV
IVVDNVPQV
IVVKPNLEY
IVYPGIAVF
IVYPQKAYY
IYDEAISSF
IYDEAISSFF
IYDEDEVLL
IYDEIQQEM
IYDFIGEFM
IYDIFQKL
IYDKFIAQL
IYDKTSVLF
IYDLATQTL
IYDLLSITL
IYDLVDRHL
IYDPFAGM
IYDPNLAFL
IYDSVKVYF
IYDVYRYL
IYELMQTEF
KADGVPVYL
KAFDLTEQRY
KAMDDTFYL
KASNPHASF
KEIESRVVF
KFDDGAVFL
KFDDIRIYF
KFDPMGKYF
KFDPVGEIL
KFIDTTSKF
KFKEVGEAF
KFSPNTSQF
KIADFGWSV
KIADMGHLKY
KIAQFLESV
[truncated: 2,821 more rows]

## Sheet: JJN3_
mono-allelic datasets (D)	post-training datasets (E)
AAAKVILKK	AADEPVYI
AADEPVYI	AAEETGEAL
AAEEPNAAV	AAKPPISKK
AAEETGEAL	AARAVTGVL
AAEPKVNR	AARPATSTL
AAKPPISKK	AARPKSAFK
AAKRSGLAV	AEVLHTVL
AARAVTGVL	AGDDAPRAV
AARPATSTL	AGNFHITVGK
AARPKSAFK	AIAKQALKK
AASKERSGVSL	AIALALREK
AAVRIGSVL	AIAQAESLRYK
AAYLRALSL	AIASTLVHK
AAYNVPLPK	AIFKPVMSK
ADRERKVAL	AIFPRAFPK
ADRQVLAQR	AIIDHIFASK
AEVLHTVL	AIKKPLTQK
AGDDAPRAV	AILDKTTNK
AGNFHITVGK	AILEKSRLK
AHFPHQVL	AILGYRSVGK
AHPPLLVL	AILSKFLYY
AIAKQALKK	AINSKQLTY
AIALALREK	AIRENPVYEK
AIAPKGSEK	AIRNAMGSL
AIAQAESLRYK	AIYATIPVYK
AIASTLVHK	AIYEPKTFK
AIFKPVMSK	AIYGRGIAY
AIFPRAFPK	AIYKTPPGIQK
AIIDHIFASK	ALAEYVIYR
AIIPSKKLRNK	ALAGHQLIR
AIKKPLTQK	ALANKPLRR
AILDKTTNK	ALAPSTMKIK
AILEKSRLK	ALASRFLKK
AILGYRSVGK	ALASVVIHK
AILSKFLYY	ALDDMISTL
AINSKQLTY	ALDIAKRLK
AIQVVRSAL	ALDSHPLSR
AIREAATSNLK	ALDTKIGRYK
AIRENPVYEK	ALFKHILLY
AIRNAMGSL	ALFKNLLLK
AIYATIPVYK	ALFLTLTTK
AIYEPKTFK	ALFSSKDFAGK
AIYGRGIAY	ALHNHYTQK
AIYKTPPGIQK	ALIKHKPSVK
ALAEVNLKK	ALKNPGKYK
ALAEYVIYR	ALKNPPINTK
ALAGHQLIR	ALKTGIVAK
ALAIKVLNK	ALKVPTTEK
ALANKPLRR	ALLDGSNVVFK
ALAPSTMKIK	ALLEVLSQK
ALASRFLKK	ALLKAPAKKK
ALASVVIHK	ALLPWPFRNK
ALDDMISTL	ALNALILAY
ALDIAKRLK	ALNHKVLHY
ALDSHPLSR	ALNKQIMEY
ALDTKIGRYK	ALNVPLHNR
ALFAKPLKGK	ALRPLVKPK
ALFKHILLY	ALSPSLKNK
ALFKNLLLK	ALSSYVVKK
ALFLTLTTK	ALSTPVVEK
ALFSRIFGK	ALVSTPVRTK
ALFSSKDFAGK	ALYDKALGY
ALHLHPLLH	ALYEYARRR
ALHNHYTQK	ALYGNLILRK
ALIEELLLYK	ALYHNNEEK
ALIGFPSVGK	ALYKDLTAK
ALIKHKPSVK	ALYPHFPAH
ALKNPGKYK	ALYPHVLVK
ALKNPPINTK	ALYRGPITR
ALKTGIVAK	ALYSVYRQK
ALKVPTTEK	AMADTFLEH
ALLDGSNVVFK	AMHDIIAAEK
ALLEVLSQK	AMHGVFLYH
ALLKAPAKKK	AMLDTVVFK
ALLPWPFRNK	AMNGHTAAVK
ALLRVTPFILK	AMNHPGHLK
ALNALILAY	AMYDKGPFRSK
ALNHKVLHY	APAARAPQAL
ALNKQIMEY	APAGRKVGL
ALNSKILSV	APAPIHNQF
ALNVPLHNR	APAPRPSLL
ALRAGQIIRK	APAPSTVHF
ALREPGKAL	APARPGPAA
ALRNINLIVQK	APEEHPVLL
ALRPLVKPK	APEERPAAL
ALSNPILNK	APFLRNVEL
ALSPSLKNK	APFQHSPL
ALSSYVVKK	APKRPPSAF
ALSTPVVEK	APLQHRHVL
ALVSTPVRTK	APLVHATL
ALYDKALGY	APRAVFPSI
ALYEYARRR	APREGISQEAL
ALYFPKNGD	APRGPAGPAA
ALYGNLILRK	APRHPSTNSL
ALYHNNEEK	APRLNSADRPM
ALYKDLTAK	APRLPITGL
ALYPHFPAH	APRLQSEVAEL
ALYPHVLVK	APRNSPTGL
ALYRGPITR	APRPDSRHHSL
ALYSVYRQK	APRPPPKPM
AMADTFLEH	APRPPVSAA
AMHDIIAAEK	APRQPGLMA
AMHGVFLYH	APRVPVQAL
AMLDTVVFK	APSDNRVTSF
AMNGHTAAVK	APSKSESAL
AMNHPGHLK	APSLFHLNTL
AMYDKGPFRSK	APSPRPLSL
AMYSRKAMYK	APSQGRPGLSL
APAAAAGLL	APSQQRQQI
APAAAPSSL	APTPARPVL
APAALRGRLL	APYSRPKQL
APAAPGLSL	AQAESLRYK
APAARAPQAL	AQATISFPK
APAERPLRL	AQESKIRYK
APAERQIDL	AQNAKVIEK
APAFDRHFRTL	AQYGNILKH
APAGGAGAL	AQYSPQQLAGK
APAGRKVGL	ASAAAVLSH
APAGTTSSRVL	ASFDKAKLK
APAIGRYIRTL	ASYENVRAK
APAKPPRHL	ASYGVSKGK
APALARTLQSL	ATADVVILY
APAPAAHVA	ATALPTGTSK
APAPAEKTPV	ATAPAPTAHK
APAPASISL	ATATSSPPPK
APAPEVGRTL	ATDKSFVEK
APAPIHNQF	ATDPNILGR
APAPKAYVL	ATEEPGESF
APAPKPEAA	ATEQPLTAK
APAPPKAEA	ATFPLSVQK
APAPPSKVI	ATFPVAPRY
APAPPSSGL	ATFSSSHRYHK
APAPQGVRL	ATFSTGERK
APAPRPSL	ATFTVMGLK
APAPRPSLL	ATGDMSGLLK
APAPSKGQTL	ATHSSRFIPLK
APAPSTVHF	ATLQNVLRK
APAPTAVVL	ATNDSVVADK
APAQNPEL	ATNKITIIFK
APARASVIL	ATQTPVSNK
APARAVSAV	ATSKVALVY
APARLFALL	ATSVITIVK
APARPGPAA	ATTHEIMGPK
APASASQKL	ATTLPIRNK
APASFGKSF	ATTTTVTTK
APASGKAKL	ATVAVPLVGK
APASPFRQL	ATYGKPVHH
APASRLLAL	ATYQTTLLH
APATVGLAF	ATYREGMTK
APAVIHAL	ATYVQPRRK
APAVPALRL	ATYYGAFIKK
APAYLPRSL	AVAAFVLYK
APAYQRFHAL	AVAAVAARR
APDKHHITPLL	AVADKVHLMYK
APDSQRLKL	AVAHALTEK
APDSQRLKLL	AVAIKAMAK
APEDKKEIL	AVALPLQTK
APEEHPVL	AVATKFVNK
APEEHPVLL	AVAVDVAVPK
APEERPAAL	AVDATLRKK
APEFRRLGL	AVDEAADAL
APELLRALL	AVDKANLEI
APELQRHEL	AVDTSSEI
APEPKRPHI	AVEPGRPPL
APEVLPKPRM	AVFPKPFVEK
APFDRRATSL	AVGLVLPAK
APFIRNIIM	AVGPHLTAK
APFLRNVEL	AVGPKVALK
APFQHSPL	AVIGADSVTLK
APFSKVLTF	AVKDAVGTLK
APFTAGTSL	AVKDPLVKK
APGEFRAIM	AVKGIGSGK
APGIIPRISV	AVKVPSVFK
APGIRDHESL	AVLKGVHSHK
APGKKTSGL	AVLTKQLLH
APGKRILVL	AVLYQPLFDK
APGPGLLL	AVMGAYVLLK
APGPGRKEL	AVNAHSNILK
APGPPGRSM	AVNKQLADK
APGPPGRSML	AVNPKEIASK
APGQRVGML	AVRHSQDLSSK
APGSARRPL	AVRKPIVLK
APGVRAVEL	AVRTLNKVAMK
APHALLQAVL	AVSEHRLSNK
APHARNGLSL	AVSNSFLAY
APHLTHHTL	AVTKGLSEK
APHLVGPHL	AVTKYTSAK
APIAKVGVL	AVTKYTSSK
APIGPHLQSM	AVVKPGNTK
APIIRVGGAL	AVYDRPGASPK
APILDKVLTAM	AVYENAREK
APILKRAL	AVYGQKEIHRK
APKAHPVAV	AVYGQNDIHHK
APKANGTSAL	AVYKTHVEK
APKGPSRESVV	AVYLLPVPK
APKKSATQF	AVYLSTCKDSK
APKPAAPTTL	AVYQARPQLHK
APKPGGLSL	AYSSYVHQY
APKPRLNQL	DAAMFYTNR
APKPSSRPSL	DAFAYVQER
APKRPPSAF	DAFVRLIAL
APKRPPSAFF	DAHLRPTSL
APKRPPSGF	DAKKPPSGIAR
APKSSKTEL	DANGNIQQR
APLDSIHSL	DANGNSFATR
APLLKRLSL	DANLRKNEL
APLLRKTYF	DAQEIIRPR
APLLRKVYL	DASLLIVNR
APLPDGRSL	DASVHPTL
APLQHRHVL	DATLLIVNR
APLSEDQRTAL	DAVERHAL
APLVHATL	DAYELKHAL
APMGIRLSP	DAYGSELVER
APMIKKIAF	DAYRRIHSL
APNEKMKQVL	DDLKRQNAL
APNLGRSFHIL	DEAIRAVL
APNPSRSEKL	DEANHLLL
APNSRPALL	DEATRLMAL
APNYRLKSL	DEFLRISTA
APPEYHRKAV	DEHVHSKL
APPRPGSSF	DEKLRLQQL
APPSRLASAL	DELERFTSM
APPVLKRPIL	DELKRSVAL
APQIRSRSL	DELLRIVSI
APQPAKPRL	DERLRINSL
APQRVRVTL	DEVERTQTL
APQSNKERL	DEVERVITI
APRAAGTVKEL	DEYERARRL
APRAALTRL	DEYVRNTTA
APRAASTESL	DFKKYVENR
APRAGPGQL	DFLEKLAFR
APRAPAAGL	DFLKVLNRAR
APRAPPGPAGL	DFSAGVANR
APRAPRALAAA	DFSTRFITR
APRAVFPSI	DFVGVHQER
APREALAQTVL	DFYHNVAER
APREGISQEAL	DGFLHETL
APREHPFVL	DGLIHTSL
APRELGLGL	DGMERPSSL
APRELGLGLGL	DGQVRVAEL
APREPLEPQVL	DGSLRVTAL
APREPPPVEL	DGYLKTSAL
APREPSSPLP	DGYVRIHYF
APRGDKEEL	DHAVRGAL
APRGELYKEL	DHFASVHSV
APRGKSGAAL	DHFIRTLSL
APRGPAGPAA	DHIQRIMTL
APRGQRPESAL	DHYEKPEL
APRGTGIVSA	DHYQRQRVL
APRHGLQSL	DIAGRDITR
APRHGSLGF	DIKPSNIFISR
APRHPSTNSL	DIKSSETGAFR
APRHPSTNSLL	DIKSYYTVR
APRHVDRSDFF	DILEKKVEK
APRIALHTAL	DIRNHIVQR
APRKGSFSAL	DIRTPPLQSER
APRKKLNHL	DIYNHRFHR
APRKKLNHLL	DKLNRIMAL
APRKKSPDL	DKNIRYVAL
APRKPANTL	DKYERLVKL
APRKPDWDL	DLAQALINR
APRKVLGSST	DLFVFPYR
APRLETKSL	DLKHLIYYR
APRLMITHI	DLNEKIAQR
APRLNSADRPM	DLNHKYWER
APRLPITGL	DLNRLITQR
APRLPSTML	DLQAHINHR
APRLQSEVA	DLREQTHSR
APRLQSEVAEL	DLREQTHTR
APRNSAELTVI	DLRPATDYHVR
APRNSPTGL	DLRTRVVLR
APRPAGSYL	DLYGRLQEL
APRPASGPIR	DMFATPQYR
APRPASGPIRP	DMKAANVLITR
APRPDHTKSI	DMRKIGQAR
APRPDRLVNRL	DMYNRMTSA
APRPDSRHHSL	DMYSHYVL
APRPFPEVSL	DNAVRNAAL
APRPGALL	DNFLMGIGR
APRPGGDAV	DNQRKLFFR
APRPGLLSL	DNTVRIISL
APRPPFSTM	DNVIRIYSL
APRPPPKPM	DNVTHAHL
APRPPQDLIGL	DNYKRVTGTSL
APRPPSSSP	DPYLRSLEL
APRPPTAAP	DQARHYLL
APRPPVSAA	DQDVRHLAL
APRPSTGPHKL	DQFERIKTL
APRPVAVAV	DQFQKVLSL
APRPVPKPRGL	DQFVRGEVL
APRPYSKQV	DQILRAIL
APRQPGLMA	DQISHRASL
APRQPGLMAQM	DQLLRNNDL
APRRPSRKGL	DQMMRAIAM
APRSTEESL	DQQEREGAL
APRSVAVSSI	DQQVRYNAL
APRTVALTA	DQSLHREL
APRTVALTAL	DQTIRIHGL
APRTVALTALL	DQTKRLEL
APRTVLLLL	DQVLHLSF
APRTVLLLLSA	DQVSRLVTI
APRVLQQTL	DQYKRETIL
APRVPVQAL	DQYMRTGEGF
APSDNRVTSF	DQYMRTGEGFL
APSEYRYTLL	DQYSRFSL
APSGGRLLSA	DRALRSFKL
APSGSLAVPL	DRANRFEYL
APSHLMALLTL	DREDKRSAL
APSKPAASI	DRFEFPEQL
APSKSESAL	DRFEGNFVH
APSKSRLLATL	DRFEKTNEM
APSLFHLNTL	DRFINGSAL
APSLKNAAF	DRFLKVYDL
APSLKQFSL	DRFLRQLDF
APSLVAPAL	DRFQPNMTL
APSPPLSGL	DRHERITKL
APSPRPLSL	DRIIRGNQL
APSPSSSRSSF	DRIKARMSL
APSQGRPGLSL	DRILRPEL
APSQQRLVVV	DRKKKSISL
APSQQRQQI	DRLAQILEL
APSRNGMVL	DRLDLARKEL
APSSPRPALP	DRLIKHTSF
APSVKGVSF	DRLKAIGL
APTGAKRTL	DRLKEKMVV
APTGSGKTI	DRLKVIPKL
APTIVGKSSL	DRLLALNSL
APTPARPVL	DRLNKKVVL
APTPVPAL	DRLSASSL
APTQEKIFAVL	DRMVGQVL
APVAPHFAL	DRNAHLNAL
APVGIRHRL	DRRGRPVGF
APVGSGSAL	DRVAHMEF
APVLPHTAV	DRVAIHEAM
APVPPPTSL	DRVALRNLL
APVQRPKL	DRVFRNETL
APYERRAM	DRVTQHLCL
APYERRAMEL	DRYEFSSHI
APYGGPIAL	DRYFRIQEV
APYGRITL	DRYHRFKEL
APYPVIKEL	DRYIFASNL
APYRDLPASL	DRYISKMFL
APYSRPKQL	DRYKFEITV
AQAESLRYK	DRYLLGTSL
AQATISFPK	DRYNRKYLM
AQESKIRYK	DRYPRKVTA
AQNAKVIEK	DRYQYPFVL
AQYGNILKH	DSAMHLAL
AQYSPQQLAGK	DSFARLVEL
ARPATSTL	DSFERSNSL
ARYVFSNF	DSKQFNILR
ASAAAVLSH	DSLHESAHSMR
ASFDKAKLK	DSLLFAHKR
ASKERSGVSL	DSMLVDPKHHR
ASNFKSPVK	DSQDIQGRNR
ASYENVRAK	DSRFPNQNQTR
ASYGVSKGK	DSTRHTTL
ATADVVILY	DSYRKKVVL
ATALPTGTSK	DTAAQITQR
ATAPAPTAHK	DTHGSFVVR
ATASPPRQK	DTKELEKMTNR
ATATSSPPPK	DTKGHSLSVQR
ATDKSFVEK	DTKSPQFNR
ATDPNILGR	DTNALRVPR
ATEEPGESF	DTQERIKAER
ATEQPLTAK	DTRDKGLVNR
ATFPLSVQK	DTRSEFYKH
ATFPVAPRY	DTVAQITQR
ATFSSSHRYHK	DTWERFVRR
ATFSTGERK	DTYLHRVAR
ATFTVMGLK	DVAQRCKEL
ATFYGPVKK	DVFVVGTER
ATGDMSGLLK	DVKNAGDLR
ATHSSRFIPLK	DVKRHITAR
ATIHGMNR	DVKTTDGYLLR
ATKKPAPEK	DVLEVTKKFMR
ATLEVILRPK	DVLNIQGVQR
ATLPKNPPPK	DVQERLVYR
ATLQNVLRK	DVQHFKVLR
ATLSICSPK	DVQLRLNSI
ATNDSVVADK	DVQRKVTYR
ATNKITIIFK	DVRMGGSFR
ATQTPVSNK	DVRSVTSVR
ATSKVALVY	DVTFHSVL
ATSVITIVK	DVTLHQAL
ATTHEIMGPK	DVYERLTNL
ATTLPIRNK	DVYTPKSSR
ATTTTVTTK	DVYVPEASR
ATVAVPLVGK	DYAKLGAAR
ATYGKPVHH	DYERIINLR
ATYQTTLLH	DYFDALYKR
ATYREGMTK	DYFTPQGEFR
ATYVQPRRK	DYHTLPRAR
ATYYGAFIKK	DYIHIRIQQR
AVAAFVLYK	DYIHRIGRTAR
AVAAVAARR	DYIHSKKLIHR
AVADKVHLMYK	DYIITGGGFLR
AVAHALTEK	DYIKLYVRR
AVAIKAMAK	DYKLHFIFR
AVAKHFVAL	DYKTIAKER
AVALPLQTK	DYKVASAEYHR
AVAPGHPLAK	DYLAHESRR
AVAPVASAL	DYLHSGKIVYR
AVATKFVNK	DYLMKILTER
AVAVDVAVPK	DYLNAESRVNR
AVDATLRKK	DYLPPEMIEGR
AVDEAADAL	DYLRFLQKR
AVDKANLEI	DYLVPILAPR
AVDPNRAVPL	DYNLIVIER
AVDTSSEI	DYNNIGKFLNR
AVEPGRPPL	DYNPNKTNR
AVFGVIGSQK	DYQTHFRLR
AVFLGLARK	DYRDTVVKR
AVFPFKPPQR	DYSQSLHAR
AVFPKPFVEK	DYVDIVQGR
AVGLVLPAK	DYVPETVYR
AVGPHLTAK	DYYEESYFTTR
AVGPKVALK	DYYTPTGEFR
AVHYDRSGRSL	EAAEKLKNR
AVIGADSVTLK	EAANRNNDALR
AVIPEKQLVEK	EADVSSDL
AVISPPTVPK	EAHARIHLR
AVKDAVGTLK	EAIKITNR
AVKDPLVKK	EAKAPILKR
AVKGIGSGK	EALGSGLVSR
AVKVPSVFK	EALNVLVNR
AVLKGVHSHK	EALSALTAR
AVLKHVLTPR	EAMALPLYR
AVLRNQIHVK	EAMAPPSHR
AVLTKQLLH	EAMTIFQNR
AVLYQPLFDK	EAQYIRTER
AVMAESAFSFK	EAYEREVSL
AVMGAYVLLK	EDFKRMTAL
AVNAHSNILK	EDYTRYNQL
AVNKQLADK	EELLHSVL
AVNPKEIASK	EFDDRRGVLR
AVRDGLRAVK	EFEERRSLR
AVRHSQDLSSK	EFIERQHAK
AVRKPAISL	EFRNFKIIYR
AVRKPIVLK	EFYINYVTR
AVRLITSSL	EFYNLVRFR
AVRTLNKVAMK	EGKTDYYAR
AVSEHRLSNK	EHVRRNAL
AVSNSFLAY	EHYRRQHQL
AVSPSSSEK	EIDIKKYAR
AVSTFAMVK	EIGHFLRER
AVTKGLSEK	EIGSHIKHR
AVTKYTSAK	EIKDFLLTAR
AVTKYTSSK	EIKHFVSER
AVVKPGNTK	EIKKEIERR
AVYATGNAR	EILDKKVEK
AVYDRPGASPK	EILNAILNR
AVYENAREK	EILRHHVNR
AVYGMLNLTPK	EILRRLTGR
AVYGQKEIHRK	EIYDPRNPVNK
AVYGQNDIHHK	EIYGVTHTR
AVYKTHVEK	EIYRPPASR
AVYLLPVPK	ELARLKVHR
AVYLSTCKDSK	ELNTLRVTR
AVYQARPQLHK	ELYVILNQK
AYKDAIYVF	EMQAKVAVR
AYPEYLITY	EMREMLTHR
AYRQGHFTY	ENFAPGTTR
AYSSYVHQY	ENSLHRAL
CLYPRFVQR	ENYIHRIGR
CRLEHTTL	EPRPPHGEL
CRVNHVTL	EQMERLEAL
CRYSKGLVL	EQVLHKQL
DAAAVLVSR	ERFADRSLL
DAACRVIAR	ERFPTHAKL
DAADKPRGFAR	ERIDTRNEL
DAAFIIGSGR	ERIKERPAL
DAAGTSLYVR	ERIVERAEM
DAAGVFCIR	ERLAIRAQL
DAAKPLPIYR	ERLKIRGSL
DAAMFYTNR	ERQGGRTAL
DAEAIYVTR	ERYLLTQEL
DAFAYVQER	ESLPRVVKR
DAFDGHAAR	ESMQRFHNR
DAFFNPATR	ESTLHLVL
DAFGHRKLR	ETIGKKFEK
DAFGLLESRL	ETILRTNKR
DAFNLPSSHLR	ETISSKNIISR
DAFPKRILR	ETKDSGSFLLR
DAFTAPFHR	ETMVIGNYR
DAFVRLIAL	ETNYGIPQR
DAGFPFVSR	ETQLPVSFR
DAHARPFGTIR	ETQSRTITVTR
DAHLRPTSL	ETRAEFAER
DAHQYLRLR	ETREVQNLR
DAIEKAVSR	ETVERIFRR
DAISYRFPR	ETVPKDLRHLR
DAKDDFPLR	ETVQKETIHPR
DAKFVEERR	ETYKYLYGR
DAKGGSFYR	ETYLHRIGR
DAKKPPSGIAR	EVAQFLTGR
DAKMRVFER	EVEEYKNFR
DALDLFRGR	EVFKEFIYR
DALESLVAR	EVFNKFFKER
DALGAAFATR	EVFSHILKR
DALGAGILHHL	EVFTPVFER
DALGGLLNR	EVFTPVVQR
DALMDRDLVHR	EVFYFEVTR
DALREPGKAL	EVHAVVTVR
DALRVEDMMKR	EVIKNRFHR
DALSSIISR	EVINDYHFR
DALTGHLR	EVIPYTPAMQR
DAMQFSKKR	EVIRLKQKR
DANGNIQQR	EVLDYFLRR
DANGNSFATR	EVLHIGSAHNR
DANLRKNEL	EVLNRIQFR
DANPFLSKR	EVMEKLVKR
DANPVRYGR	EVNDRPVRR
DAQAFEREVGR	EVNNELANR
DAQEIIRPR	EVNYINTFR
DAQEILQAR	EVPELYHQR
DAQKPSLTR	EVQGISEHYLR
DAQMRAAINQK	EVQRILHQR
DAQNPQIKR	EVQSYIRKR
DAQRLHYYR	EVQVLDDKNVR
DAQRLISER	EVRGGGLTR
DAQTLDAIRHR	EVRKLILRR
DARDPLGCR	EVRTGTYR
DARGTVVLR	EVSAEVRER
DARGTVVLRVR	EVSTVNVRR
DARIPLSGR	EVVRLLVTR
DASLLIVNR	EVYAHAVL
DASRNVFSR	EVYDGPKNVR
DASVHPTL	EVYDIAFSR
DATLLIVNR	EVYKRAKAL
DATPLHVAR	EVYPVGIFQKR
DATSRNITEAR	EYAERPEVARR
DATVTISHR	EYHKFLIGK
DAVARLVAR	EYIEARVTK
DAVDVFETR	EYIELHRKR
DAVERHAL	EYIFLAVGR
DAVGFTFPNR	EYIHDFNRR
DAVIRNNTL	EYIHSKNFIHR
DAVKPGVRYR	EYILPGSRER
DAVKREAAL	EYLEGNNFVHR
DAVSKEVTR	EYLEKIKQR
DAVTYTEHAKR	EYLEKKNFIHR
DAWPGQRER	EYLHGKGIIHR
DAYDMRKALSR	EYLHHVNKR
DAYELKHAL	EYLHRFYGR
DAYEPEISR	EYLKLGYVSR
DAYEPEISRL	EYLKNIIYR
DAYGSELVER	EYLSYVENR
DAYRRIHSL	EYMEKIKQR
DAYSSFGSR	EYMGNAGRKER
DAYWPEAKR	EYNAIGGKYNR
DDFERISEL	EYNEGLVKR
DDLKRATEL	EYRKYIHSR
DDLKRQNAL	EYTINIHKR
DEAIRAVL	FIDGGGSVL
DEANHLLL	FPNIPGKSL
DEATRLMAL	FPRSPGQPSSL
DEFLRISTA	FRVHIRSEL
DEFVKSVL	FSDEQLVTM
DEHAREMCL	FTDEEVDEL
DEHVHSKL	FTFDNVLPGK
DEINHQSL	FTLDINTAYAR
DEKLRLQQL	FVYPGNPLRH
DELERFTSM	GAYGEPRVK
DELERITKL	GEELLHSVL
DELIRSIEL	GIYAYGFEK
DELKRSVAL	GIYPHEPKHK
DELLRIVSI	GIYPPGSPGK
DELLRVTDL	GLARTTTGNK
DELRRHLEL	GLARVILSK
DERLRIFAL	GLDDPRLEK
DERLRINSL	GLDPSQRPK
DESIHLQL	GLEAIQRTPK
DEVERTQTL	GLFAHELFY
DEVERVITI	GLFQGKTPLRK
DEVGHLAL	GLGPKASQK
DEVIHGIF	GLHHRLVYK
DEVKRGVL	GLHHTSLLK
DEVQRRLQL	GLLEKIATPK
DEVTRNLSL	GLMGFIVYK
DEYERARRL	GLSEKIFAK
DEYVRNTTA	GLTDVILYH
DFAGEEVRVTK	GLYADTREK
DFALIHKER	GLYEFFRAK
DFESILPTR	GLYKAPLSK
DFFNGKELNK	GLYKNHPLY
DFFPGSDRFAR	GLYYIHRNK
DFGGIFHTR	GPREAFRQL
DFHFRTDER	GQLSVHTPK
DFHLLDHRGR	GQYGNPLNK
DFHVINGVLR	GRYSGRKAV
DFIAKVVQR	GSYNKVFLAK
DFIQEEFQHLK	GSYVTHETK
DFKEIEHLVER	GTAQLTLLH
DFKEISSVK	GTFGGLGSK
DFKKAVGACR	GTFPRAFKK
DFKKYVENR	GTGKTLIGK
DFKNVLSNR	GTHLSLKAK
DFKPGDLIFAK	GTKGPSNVFK
DFKRVVGKK	GTKLPGLLK
DFKRYVTDR	GTLDYILQR
DFLAFILHR	GTMTGMLYK
DFLEKLAFR	GTNPGIITK
DFLHNKGIAHR	GTPEKPLYH
DFLKQIIGR	GTSSVIVSRK
DFLKVLNRAR	GTYHGMTLK
DFLQKRKER	GTYQPLSTR
DFLSLEHIGR	GTYSKIMDH
DFLTSREIVNR	GTYSKIMNH
DFLVVPPSRYR	GTYVKPLSNK
DFNGVAAVR	GVADKILKK
DFNLRTHVR	GVANALAHK
DFNRGVNYR	GVDIRVRVK
DFPEKFFPK	GVDKLTRLK
DFRDKMMGR	GVHGGLINK
DFRRPPEEDFR	GVLAWVKEK
DFSAGVANR	GVLGTVVHGK
DFSGNPLSR	GVMSPPLSR
DFSGVTPQR	GVSAATFLK
DFSTRFITR	HAQSIGMNR
DFVGVHQER	HARYILTNR
DFYGEVRTR	HEAERNIAL
DFYHNVAER	HFNAPSHIR
DFYLQSVER	HFNAPSHVR
DFYVRVFVR	HGYENPTYK
DGFLFVVNR	HHYLRPSL
DGFLHETL	HIHKSLIGK
DGFLRCLSL	HISTPLVSK
DGHEFIVKR	HLDYPRNPR
DGKIPVSR	HLEDIVRQK
DGLAFNALIHR	HLFDHVVNR
DGLDRIVER	HLGDFHRTYK
DGLIHTSL	HLINAFHTPK
DGMERPSSL	HLISPLIQK
DGNPFRVPR	HLLETPLVVK
DGQKRYTFR	HLPVHVIGH
DGQVRVAEL	HLSSEPLSRK
DGRGHLLGR	HLSSLQLFY
DGSLRVTAL	HLVATVTVK
DGYEFFAKR	HLYEQGGRLK
DGYLKTSAL	HLYNSLTRNK
DGYRHEML	HQITHQAM
DGYVPPKSR	HQVTRAVL
DGYVRIHYF	HRDQRDVSL
DHAVRGAL	HRFPFSSAL
DHFASVHSV	HRVTTISM
DHFIRTLSL	HRYHRKENL
DHIQRIMTL	HSIDGRVVEPK
DHISHFIL	HSLDDFYIGK
DHMLRGMPLSL	HSMALIHNR
DHYEKPEL	HSQDLSGRLR
DHYQRQRVL	HSVIPPAAR
DIAFKIVNR	HTKAVNVVR
DIAGRDITR	HTLDSYRILQK
DIEERPKELVR	HTLEPLIPR
DIERINHER	HTNFHIPKK
DIFKKSKPR	HTRTPPIIHR
DIFNQPPNRER	HTSSAIPVPK
DIFNQVVPR	HTYLANGQTK
DIFPKVTCR	HTYYKFDYK
DIFSEVVGR	HVAAPYIAK
DIFYKAIQK	HVDAHATL
DIHEELPKR	HVDFPVGNK
DIHLGPTVGR	HVFKPATSK
DIHNIHVMR	HVGISFVPK
DIINGDAIHKR	HVIETLIGK
DIIQRMHLR	HVIETLIGKK
DIKDTDVIMKR	HVLEAQDLIAK
DIKHFVSER	HVYTPSTTK
DIKLNTAVR	HVYVGNISK
DIKNLVVKR	HVYVGNISKK
DIKPENILVDR	IADGGFTEL
DIKPLTSFRQR	IEYIRQGSL
DIKPSNIFISR	IFKGVFVHR
DIKSSETGAFR	IGVVHLVL
DIKSYYTVR	IHYDRITSL
DILARAFSR	IIAFVLEGK
DILCPKAKR	IIAIPTGVK
DILEKKVEK	IIAKVTAKK
DILESITNR	IIDGRILSSK
DILFPKMPK	IINSSITTK
DILHKDGIINR	IITKPPVRK
DILHSIVKR	ILANHVAKK
DILKVVEKR	ILDAKTREK
DILSALVTR	ILENIQRNK
DINGFTTGR	ILGPMFSGK
DINKKFSVR	ILMEHIHKLK
DINSRNMIR	ILMGSTLRK
DIQFRLVTR	ILNKKLLEH
DIQGHPFFR	ILNKKLLSR
DIQIVSTTR	ILNNKLISK
DIQRGLVLR	ILNVSAVDK
DIQTRMAGR	ILTTHTTL
DIRKGFQLR	ILYDHAHVK
DIRNHIVQR	IPAKLHNSL
DIRPEIHENYR	IPHIHKSL
DIRTPPLQSER	IPMIHAVL
DISIIKGRYR	IPRDPSQQEL
DISKRYSGR	IPRGPASQF
DISNVKIPK	IPYHSEVPVSL
DISSFKNIYR	IPYKREESL
DITTPKAAR	IQFNPPLSEK
DIYDHCQSR	IRFGRKPSL
DIYDRKNMPR	IRNIGKTL
DIYFNPKTR	IRPGTAFEL
DIYKKFLTR	ISDLVKVTL
DIYLRMTGR	ISDPTSPLRTR
DIYNHRFHR	ITDPHSPSRFR
DKLNRIMAL	ITNPKSLLY
DKMTHRIL	ITSPVVTQK
DKNIRYVAL	ITYKPVKH
DKYERLVKL	IVAGSLITK
DLAKIIFKR	IVAGTLTNK
DLANVRVGR	IVALILSTK
DLAQALINR	IVDERRRPR
DLARHFIQR	IVDTGTSL
DLASPLIGR	IVKPVKVSAPR
DLASRLVTR	IVLELIPLK
DLATIHGMNR	IVSSLRLAY
DLDLKKPIYQR	IVYAVDFNHK
DLFDFITER	IVYEKIMEH
DLFHRDFQFGH	IVYGQPRTR
DLFKLGEPHHR	KAFNQGKIFK
DLFNKLVMR	KAFQATQQK
DLFRYFVHR	KAGEVFIHK
DLFRYNPYLKR	KAKEPPFVRK
DLFVFPYR	KAMGYFLKH
DLFYNIATR	KANAHFILK
DLHFHFTAR	KARGPGLEK
DLIEITDAKKR	KASEVFLQR
DLIGCIIGR	KAYEKPPEK
DLKDRTIKR	KAYHNSPAY
DLKHLIYYR	KEVVHSVL
DLKKEINER	KFKFPGRQK
DLKKIQFPK	KGNSPLLQK
DLKKPDPASLR	KIADMGHLK
DLKKPIYQR	KIADMGHLKY
DLKPLPTAR	KIADRFLLY
DLKRPFLSR	KIAKQIVQK
DLKSRLDSR	KIDEKTAELK
DLLAASQVVNR	KIFKHISKK
DLLDILRER	KIFKNFKEK
DLLERLVQR	KIFSGVFVK
DLLIPLTNR	KIGDFGLTK
DLLKRAFVR	KIGEVSSPK
DLLKSIVSR	KIIAFVLEGK
DLLPKQEKR	KIIGKVHEK
DLLTPVSR	KIKEIAVTVK
DLLVPTKAR	KILDTERMLAK
DLLVVTKIFQK	KILGPQGNTIK
DLNAQYERR	KILSNVISK
DLNEKIAQR	KIMKDILEK
DLNHKYWER	KIMKDILEKK
DLNRLITQR	KIMSSPLSK
DLQAHINHR	KINGKVAER
DLQHGSLFLR	KINPTSSLYK
DLQLIKVTR	KINVTVAKK
DLQLIKVTRL	KIRDVLIQK
DLQYIKITR	KIREANKLAEK
DLQYREKEVKR	KIRQDSVTKL
DLRAKFKER	KIRSEFKRK
DLRDQLKGIER	KISALALLK
DLRELFARR	KISSLPTQLFK
DLREQTHSR	KITAPLINK
DLREQTHTR	KIYEGAARKL
DLRHKLNLR	KIYPGHGRR
DLRHLIVSR	KIYPSAYIK
DLRILPEAHQR	KIYVGLSK
DLRKVLDHR	KLADFGLAR
DLRPATDYHVR	KLAEHFLAK
DLRPGVIVR	KLAERFLAK
DLRQYLILR	KLATTILQH
DLRTRVVLR	KLDNSRSILK
DLSRFIHTR	KLDQTIARK
DLYGRLQEL	KLDRPRFER
DLYKFLTKR	KLDVDAPRLLK
DLYLKPIQR	KLEDGPKFLK
DLYYHVFRR	KLEEQRPERVK
DMAHHPTFR	KLEEVERKK
DMFATPQYR	KLFDFVNAKK
DMFNIYIKR	KLFDHAVSKF
DMFYRNWAL	KLFDKLLEY
DMHSLVRSR	KLFDYSKPSAK
DMISAVKSR	KLFNGTFLK
DMKAANVLITR	KLFNKFIGK
DMKPKHLLSGK	KLFNPPEESEK
DMKPPISR	KLFPGSPAIY
DMLDIREIFR	KLFSEGLFSAK
DMLFPKFLK	KLFSEKLLK
DMLHRFYGK	KLFYKAIVR
DMLKIRSEFKR	KLGDIMGVK
DMLPNSTER	KLGDSPIQK
DMRKIGQAR	KLGGVIKEK
DMRKIGSSR	KLGGVIKEKL
DMRVHPYQR	KLGGVVSIK
DMVSSHVER	KLGPNDQYK
DMYLAPHVR	KLHDETLTY
DMYLKLVQL	KLHFIFRHK
DMYNRMTSA	KLHTSIAGR
DMYSHYVL	KLIDIVSSQK
DNAPEHALR	KLIENPLLRY
DNAVRNAAL	KLIGEYGLRNK
DNFDNISLAQR	KLIKDGLIIRK
DNFLMGIGR	KLISEEDLLRK
DNFNFLHLNR	KLISTLIYK
DNFPFDPPFVR	KLKAWNDIKK
DNHNLIERR	KLKEEVINK
DNHVHVAR	KLKEGGLIDK
DNIAGKSFQNR	KLKEKQIQR
DNISKENCVFR	KLLAHPLQR
DNKIIIIHR	KLLDAYLLY
DNKKTRIIPR	KLLDDPSKQK
DNLAEDIMRLR	KLLDVVHPAAK
DNLERDFFLRR	KLLEPVLLLGK
DNLLHEKRYLR	KLLNYAPLEK
DNMPRILSL	KLLPKILAH
DNNEYIARR	KLLPSVVLK
DNQRKLFFR	KLNITPTKK
DNRGFMVTR	KLNNRQLNY
DNRPSVEFHER	KLPKGILKK
DNRTLYHLR	KLPKQPVIVK
DNSMGFGAER	KLPPEKFAPK
DNTVPLASR	KLQEAESNLRK
DNTVRIISL	KLREAEQQRVK
DNVIRIYSL	KLREPNFTLK
DNVKAYFKR	KLRPPGAEK
DNVTHAHL	KLRQPFFQK
DNYIPVIKR	KLSKDNLKK
DNYKRVTGTSL	KLVKPTTEK
DNYRGPAVR	KLVPQQLAH
DNYRVFER	KLWDNELQY
DNYVRETKL	KLYASHSQFIK
DPFGHHVAR	KLYDIDVAK
DPMFRGIYR	KLYEEGSNK
DPMKARVVL	KLYEEPLSK
DPVKPPGSSL	KLYEKKLLK
DPVVHSAL	KLYEKKLLKL
DPYLRSLEL	KLYEMILKR
DQARHYLL	KLYEQLSGK
DQDVRHLAL	KLYPLPSAR
DQFERIKTL	KLYQSIIGY
DQFQKVLSL	KLYTKHGTLK
DQFVRGEVL	KLYTKHGTLKY
DQIIRLEKL	KLYTLPASH
DQILRAIL	KMAEVIGSKL
DQISHRASL	KMAPTVLVH
DQIVRHDL	KMHDKVFAY
DQKERDVIM	KMKEALLSIGK
DQLLRNNDL	KMLEENTNILK
DQLMRQLDL	KMMDVTVTIK
DQMMRAIAM	KMQYATGPLLK
DQMQRKLTL	KMYDAAKLLY
DQMSRLAKL	KMYEEFLSK
DQQEREGAL	KMYEEHLKRM
DQQVRYNAL	KPATKTAEL
DQRERLAPF	KPKAPPPSL
DQSLHREL	KPKEADESL
DQTIRIHGL	KPKTPSLTVF
DQTKRLEL	KPQPRPQTL
DQVLHLSF	KPRDVSSVEL
DQVSRLVTI	KPRKLVNTI
DQYKRETIL	KPRSPPRAL
DQYMRTGEGF	KPRVPPATAF
DQYMRTGEGFL	KPSNSKSETTL
DQYSRFSL	KPTGARPSAL
DRAFHFTAM	KPVKPHSSF
DRAGSIVL	KPVYPGQTL
DRAKHLEF	KQPEKVISK
DRAKVILKP	KQRDSEIMQQK
DRALRSFKL	KQYHRILKR
DRANRFEYL	KQYPPNTSK
DRDRRGPPL	KRGDVIYIL
DREDKRSAL	KRQEAIFEL
DRFDFVHDL	KRTDATIAK
DRFEFPEQL	KRYSRSLTI
DRFEGNFVH	KSADPLKSK
DRFEKTNEM	KSFDTSLIRK
DRFGGALDA	KSFSVILEHF
DRFINGSAL	KSGPVIAK
DRFKESLTL	KSGPVIAKR
DRFKSHPSL	KSIDFPLTK
DRFKVMKA	KSKEYFSKQK
DRFLKVYDL	KSLGHGLINK
DRFLRKITI	KSNSIIVSPR
DRFLRQLDF	KSTAISLFY
DRFLSKMKV	KSYPSLTTK
DRFLSSMSV	KTAKLILERF
DRFNHFSL	KTEVHIRPK
DRFQPNMTL	KTFALPGIIKK
DRFSDSHNAL	KTFEGNLTTK
DRFTKSISI	KTFKTVEPTGK
DRHERITKL	KTFPNTIEH
DRHMYHSL	KTFSEILNR
DRHVGMAV	KTGHVIAVK
DRIERMLRL	KTIDASVSKK
DRIIRGNQL	KTKEAVLLLK
DRIKARMSL	KTLDHVLTH
DRIKRAFL	KTLDQAKAVLK
DRILIHSL	KTLGPILKK
DRILRPEL	KTNLTSVTK
DRIPERDKL	KTPTSPLKMK
DRIVERCDL	KTSDKPLMY
DRKKKSISL	KTSNLLLSH
DRLAQILEL	KTSSAFVGK
DRLDLARKEL	KTSTVPPSLRK
DRLGKKVRV	KTTDRYIQQK
DRLIKHTSF	KTYEVSLREK
DRLKAIGL	KTYGEIFEK
DRLKEKMVV	KTYGEIFEKF
DRLKFFETL	KTYHALSNLPK
DRLKSALL	KTYIPPKGETK
DRLKSLTM	KVADMALHY
DRLKVIPKL	KVAGAATPK
DRLLALNSL	KVAGHSLGY
DRLLRIRAL	KVAIKIISK
DRLNKKVVL	KVAPAPAVVK
DRLPKFLIV	KVAPAPAVVKK
DRLRTLLQL	KVAVKILNR
DRLSASSL	KVDAGKLHY
DRMFHIRA	KVDEAVAVL
DRMKIGASL	KVDGRVVEPK
DRMRLSTAL	KVEAKLRAK
DRMTLLLRL	KVFAGYYTK
DRMVGQVL	KVFDAKPSAK
DRNAHLNAL	KVFDGIPPPY
DRNDRAIRV	KVFERAVQY
DRQKSRIL	KVFGGTVHK
DRRERLRQL	KVFGGTVHKK
DRRERVLKL	KVGEFSGANK
DRRGRPVGF	KVGEVIVTK
DRRLRIPEL	KVHAYIISY
DRRSRIEAL	KVHGSLARAGK
DRTAIHEVM	KVISSNTSLK
DRTGHIKL	KVKGNVFKNK
DRTSIHEAM	KVLAKQLVH
DRVAHMEF	KVLALQARK
DRVAIHEAM	KVLDAIIQEK
DRVALRNLL	KVLDKLLLY
DRVFHESI	KVLDTIMATKL
DRVFRNETL	KVLFPLLTK
DRVKMGFVM	KVLKAQAQSQK
DRVLRIHRI	KVLQKFLTY
DRVLRVYSI	KVLSILLKH
DRVTQHLCL	KVLSRALMY
DRVTRLEFL	KVLTPIKEK
DRVTRSTL	KVNIIPLIAK
DRYDGLRRL	KVNIVPVIAK
DRYDGMVGF	KVPDQKGTPK
DRYDSFIEL	KVQDVKKTIQK
DRYEFSSHI	KVRDQQLVY
DRYFRIQEV	KVRESHFLQK
DRYGGQPLF	KVRGQTPKVAK
DRYHEKLAV	KVSASPLLY
DRYHRFKEL	KVSDYILQH
DRYIFASNL	KVSLTKTAK
DRYISKMFL	KVSPASGVSK
DRYKFEITV	KVSTSPLTK
DRYLAIVHA	KVTEGSFVYK
DRYLKSESL	KVVEGSFVYK
DRYLLGTSL	KVWSDPFGRK
DRYLRPHAF	KVYDKAINR
DRYNRKYLM	KVYEGERPLTK
DRYPGSTFM	KVYENYPTY
DRYPRKVTA	KVYGPGVAK
DRYQYPFVL	KVYLGVKK
DRYYERNEL	KVYNGILEK
DSAMHLAL	KVYNIQIRY
DSFARLDAL	KVYTHNLYY
DSFARLVEL	KVYTKSSHLK
DSFERSNSL	KVYTPSISK
DSFPERRAPR	KVYTPVASR
DSFSAGEPR	KVYYPKYLSK
DSFTGPRRR	KVYYPVRHH
DSHGVAQVR	LADAINTEF
DSIKIWNR	LAITHHVL
DSKGVYDVR	LETEHKAL
DSKLSGRYR	LIYHSARAIQK
DSKQFNILR	LLAEKVLAGK
DSKRVFGER	LLDEPTNHL
DSLAKIPKR	LLDIQSSGRAK
DSLGQDLRRLR	LLDVPTAAV
DSLHESAHSMR	LLREAESLIAK
DSLLFAHKR	LLREQVAQLK
DSLRYIYPK	LNAESRVNR
DSLSRHRPR	LPALRSIGL
DSLVPIGR	LPFLRITSL
DSMLVDPKHHR	LPKQPPLAL
DSMPEPASR	LPKSPPYTAF
DSNNEKGLFRR	LPLARVKAL
DSNSIIKDR	LPLPNFSSL
DSQAYDQKNIR	LPQANRDTL
DSQDIQGRNR	LPRAVGTQTL
DSQGENMFLR	LPRGMQPTEF
DSQYPPVQR	LPRLTPPVL
DSRDGKFIHR	LPRPPPPEM
DSRFPNQNQTR	LPRQPPMSL
DSRGQEAISKR	LQIQRNVTL
DSRPPFLSR	LQYSRQEGL
DSSGLTVHR	LRFPGQLNA
DSSNFITHR	LRFQSSAVM
DSTRHTTL	LRLLIHQSL
DSYRKKVVL	LRYPMAVGL
DSYSPPHVR	LTGPVMPVR
DTAALSHARLR	LVFPSEIVGK
DTAAQITQR	LVIPFTIKK
DTANKKVFLGR	LYPRFVQR
DTEEEFYLR	LYRHFDETVNR
DTFDVFRQR	MAAAAFAEK
DTFIKIAQK	MEFERQAEI
DTFLPRHR	MERERKVSM
DTGRILSKL	MIYASSKDAIK
DTHGSFVVR	MPKDIQLAR
DTHKQLLER	MPSPVSPKL
DTIDSLRSR	MQYATGPLLK
DTIEIITDR	MRMATPLLM
DTISKIRLR	MTMDRPLSH
DTISPYSR	MTNLPAVGR
DTIVSGTLPQR	NAAERRGPL
DTKALYATK	NADTVSSKL
DTKELEKMTNR	NANPLIYQR
DTKENLEGTLR	NEFVRDTAL
DTKGHSLSVQR	NEVERTQAL
DTKGRFAVHR	NGATRKLAL
DTKNIAFER	NGFMHHVL
DTKNYVEVTR	NGKQIYVGR
DTKPTRIIR	NGYKRVLAL
DTKRSQIYGSR	NKTIHAEL
DTKSPQFNR	NLAIPVINK
DTKVVSMVGR	NNKDLYVLR
DTLHNFVSR	NNLGNFINR
DTLLYDSLYTR	NPNLRKNVL
DTLVPYGNR	NPQERTLTL
DTMPPKGVR	NPRKHITSL
DTNALRVPR	NPRNFSDNQL
DTQERIKAER	NPRVKAAAL
DTQKFSVMR	NPYSRLMAL
DTRDKGLVNR	NQAERRAVL
DTRKEQETALR	NQHVKSAL
DTRPHYITR	NQISDRAAL
DTRSEFYKH	NQQSRDLSL
DTRTGLVLR	NQVARFNDL
DTSQFILNR	NQWSRIASL
DTSSRSHIFR	NQYLRVSL
DTTLPASAR	NRALRGQSL
DTVAQITQR	NRFAGFGIGL
DTVATLPRGR	NRFPAVNSL
DTVTGLLER	NRFQIATV
DTWERFVRR	NRFSDHVAL
DTWHYFLHR	NRFYHEEL
DTWVLLNQR	NRHLRDEGL
DTYIKAYLR	NRIEKREVL
DTYLHRVAR	NRLGQHSCL
DTYVSSFPR	NRLTFASTL
DVAQRCKEL	NRVLHQEL
DVARISWYL	NRVRPLVL
DVARLVVER	NRWLRTISV
DVEPIHAFR	NRYDGQVAV
DVEVLKVGR	NRYLPTDTL
DVFIPKPFR	NRYLYLSTM
DVFMFLTNR	NRYPASSL
DVFNITIAR	NSDTHSSTF
DVFPGPSFR	NTMDADSLVSR
DVFQKFYAK	NVIEAVYNR
DVFSHRFYK	NVKGPGLQR
DVFVVGTER	NVNEVISNR
DVFVVGTERGR	NVRETHSLFFR
DVGRLPHAR	NVRNGYGFINR
DVHNRIVIR	NVRPPNTAL
DVIGSRRQPR	NVRPVPLEL
DVIKEQNRELR	NWINVDPSRAR
DVINPMALR	NYAAPPSTR
DVISNINITR	NYGPGPSLR
DVISRNEIQGR	PRPPPKPM
DVITALTHR	RAAPALRPR
DVKAPAMFNIR	RADDTFEAL
DVKDAVVQH	RAYAKALHY
DVKDPVSIEER	RAYPHVFTK
DVKFSHSGR	RGAVPMSTK
DVKLPQGQR	RIATGSFLK
DVKNAGDLR	RIFAPNHVVAK
DVKPENFLIGR	RIFDLGRKK
DVKPENFLVGR	RIFEPPPPK
DVKPSNFLYNR	RIFIGTFK
DVKRHITAR	RIFPKEMLK
DVKTTDGYLLR	RIFQEPTEPK
DVLAWVKKR	RIGKVGNQK
DVLDVYIEHR	RIGNFIVKK
DVLEVTKKFMR	RIHFPLATY
DVLFVYAVR	RIHGSPLQK
DVLGMKVLR	RIHGVGFKK
DVLIPKIMR	RIIEETLALK
DVLLEPFRR	RIIEKVIHR
DVLNIQGVQR	RIKANQIHK
DVLRRMKKR	RIKEAVRSK
DVNIIVFR	RIKEVNETNK
DVNIKSTER	RIKPPWVVK
DVNKKFSVR	RIKSNQISK
DVNNIGKYR	RILFFNTPK
DVNQQEFVR	RILGPGLNK
DVNSFVRSR	RILPKPTRK
DVNSGFAKR	RILSGVVTK
DVNTREPKLFR	RIMENVFQH
DVNYKMHFR	RISDVHFSVK
DVQERLVYR	RISKYPTLK
DVQGDDKRYFR	RISSNPVAK
DVQHFKVLR	RISVSAASK
DVQLRLNSI	RITTPYMTK
DVQPKLWAR	RIYAGGEHY
DVQRHPFFR	RIYDIFRSK
DVQRKVTYR	RIYGESADAVK
DVQSVQEKR	RIYNMEMARK
DVRELVVGR	RIYPSKTNR
DVRERIIKR	RIYPYAAISY
DVRFPEKRR	RIYSKFHQK
DVRHYLQGR	RIYSYVVSR
DVRIGMTR	RLAAAAREK
DVRKEEVLILR	RLAAKLLAK
DVRMGGSFR	RLAEAAVAEK
DVRNFDYTAR	RLAEKLRAQK
DVRPFAPKER	RLAELSKSNK
DVRQKVLER	RLAEVIKNR
DVRQYVVRK	RLAEWKATKL
DVRSVTSVR	RLAKADGIVSK
DVRSVTSVRR	RLAKPMSER
DVSHPIIYR	RLAQNILSY
DVSLPFVSR	RLARYYKTK
DVSTTIYNR	RLASKVISH
DVTFHSVL	RLASSVLRCGK
DVTLHQAL	RLDQPFIPR
DVTRPHFR	RLDVASEFRKK
DVTSCISYR	RLEEKSRVK
DVVGRFNER	RLFCVGFTKK
DVVKRLLSL	RLFEGIIKGK
DVVPKTAENFR	RLFGGLLRR
DVVRRPPIHR	RLFGIRAK
DVVSKFLNR	RLFGISLSY
DVYAKLLHR	RLFGNILDK
DVYAKLLHRYR	RLFGRVLER
DVYAKYVLR	RLFGTTVTFK
DVYDRKNIPR	RLFIGGIPK
DVYDYKIAR	RLFKDQLVY
DVYERLTNL	RLFNAIIHR
DVYRGLQER	RLFPPLRQR
DVYRKLIEL	RLFPYSQYY
DVYSLYEPRYR	RLFTDVLLH
DVYTPKSSR	RLFTSKHSMK
DVYVPEASR	RLFVGSIPK
DYAKLGAAR	RLFVGSIPKNK
DYEHQFHLR	RLGDSQLVK
DYERIINLR	RLGNSLLLK
DYFDALYKR	RLINTQAIFAK
DYFKKPQSR	RLKAQMIEK
DYFLNNKHVGR	RLKAYASPAKL
DYFTPQGEFR	RLKEAYSVK
DYGHLSVYR	RLKEEAAMK
DYHTLPRAR	RLKELLRAK
DYIHIRIQQR	RLKPTFISK
DYIHRIGRTAR	RLKSIKNIQK
DYIHSKKLIHR	RLLDSEIKIMK
DYIITGGGFLR	RLLEEAVRKK
DYIKLYVRR	RLLLPGELAK
DYILLSLVRTR	RLLPGNATISK
DYIVKIFDR	RLLQKVLAY
DYKLHFIFR	RLLSPPLRPR
DYKTIAKER	RLLTSLRAK
DYKVASAEYHR	RLMEIYQEK
DYKVVSPALR	RLMSLPIAK
DYLAHESRR	RLNAALREK
DYLENIFVK	RLNDRYPKKL
DYLHAKNIIHR	RLNHYVLYK
DYLHRHGIIHR	RLPESLRYK
DYLHSGKIVYR	RLPEVIALK
DYLHYIRKYNR	RLPKGAVLYK
DYLMKILTER	RLPLISGFYK
DYLNAESRVNR	RLQKPSLLSK
DYLPPEMIEGR	RLQSKVTAK
DYLRFLQKR	RLREGQTLR
DYLVPILAPR	RLSDVLKRK
DYNLIVIER	RLSEKQLKH
DYNNIGKFLNR	RLSFPNLFK
DYNPLYKER	RLSGVSSNIQK
DYNPNKTNR	RLSPATENK
DYQGIKFVKR	RLSPSPTSQR
DYQTHFRLR	RLSQLKQLLK
DYRALVHER	RLSYNTASNK
DYRDTVVKR	RLSYNVREK
DYREKVESELR	RLTSSLTTK
DYSQSLHAR	RLTTPVFGK
DYVDIVQGR	RLVQGSILKK
DYVPETVYR	RLYEHIKNDK
DYVPYVPLRQR	RLYERLFQH
DYYEESYFTTR	RLYFGERNVK
DYYGYDYHNYR	RLYGGMNYR
DYYSLLNVR	RLYHELVGLAK
DYYTPTGEFR	RLYLNGDGTGK
EAAEKLKNR	RLYPTPRVR
EAANRNNDALR	RLYQHAVEY
EADVSSDL	RLYQHAVEYF
EAHARIHLR	RLYQVEYAFK
EAIKITNR	RLYSVSYLLK
EAIYSGYIRNR	RLYVGREK
EAKAPILKR	RMDEKFLTK
EALGSGLVSR	RMFDMGFEY
EALLPYTER	RMFNAENGK
EALNVLVNR	RMHTGEKPYK
EALSALTAR	RMISKQFHH
EALVPVIHR	RMLAQQAVK
EAMALPLYR	RMSEIQARAK
EAMAPPSHR	RMYLTPSEK
EAMTIFQNR	RPAAPGQTPL
EAQYIRTER	RPADPEKNQSL
EAVKLIIGR	RPAFKGLTF
EAYEREVSL	RPANHRQLTF
EDFKRMTAL	RPAPLSAEL
EDTQIPTSR	RPEEGRPVV
EDTRDKGLVNR	RPKAQPTTL
EDYKLHFIFR	RPKETDHKSL
EDYNLIVIER	RPKKPGQSF
EDYTRYNQL	RPKPPSATSI
EELERVSAL	RPKPSSSPVIF
EELLHSVL	RPRHQGVMV
EFDDRRGVLR	RPSASTQAL
EFEERRSLR	RPSGPGPEL
EFFIPRVGR	RPSGPSKAL
EFIERQHAK	RPSSSRSYVTT
EFLKLDRER	RPSTSRSL
EFREPRPPR	RPTDKPLRL
EFRNFKIIYR	RPTGSVSSTL
EFRQRIILR	RPTSKRDSL
EFVDLYVPR	RPVAPSGTAL
EFYINYVTR	RQAVPLFSK
EFYNLVRFR	RQDVDNASL
EGDYKTIAKER	RQIPYTMMK
EGKTDYYAR	RQYDKFLTH
EHVRRNAL	RSAKTLTPK
EHYRRQHQL	RSDTPLIYK
EIDIKKYAR	RSLGSSPVK
EIGHFLRER	RSLSEDVRFYY
EIGSHIKHR	RSMEAHNILSK
EIIEKNFDYLR	RSQKPVMVK
EIKDFLLTAR	RSTVPTPAK
EIKDKDQLVLR	RSYEEHLEK
EIKHFVSER	RSYSDPPLK
EIKKEIERR	RSYVTTSTR
EILDKKVEK	RTAHVILRY
EILNAILNR	RTALNLFFK
EILRGLTPR	RTAPLLLSY
EILRHHVNR	RTAVPSFLTK
EILRRLTGR	RTDDKVIRFK
EINKLLAHR	RTDGHTLSEK
EITALAPSTMK	RTEYNLRLK
EIYDPRNPVNK	RTFGHLLRY
EIYDRREYSR	RTFPFSLQY
EIYEYIIFR	RTGKPIAVKL
EIYGVTHTR	RTGKVTVEK
EIYRPPASR	RTGPPMGSR
ELARLKVHR	RTIAPIIGR
ELFADKVPK	RTIFPLFMK
ELFGRVTSR	RTKAVGTITK
ELFLRRISL	RTKELGYTVK
ELLIRKLPFQR	RTKKVGIVGK
ELNTLRVTR	RTKYTITPVK
ELRGKLVAR	RTLEPLAKK
ELYVILNQK	RTLGAIVRQK
EMQAKVAVR	RTLNKVAMK
EMREMLTHR	RTLSDYNIQK
ENFAPGTTR	RTMSEAALVRK
ENSLHRAL	RTMVKTLEY
ENYIHRIGR	RTQMPDPKTFK
ENYSPVSR	RTQNVLGEK
EPATHNAL	RTSTSTLLH
EPIPKGPVL	RTTHNIIEK
EPKPPGLVL	RTTPGTLARF
EPLLRENPR	RTTSHLLRY
EPRFVLRAL	RTVLKNLSLLK
EPRGPGGPL	RTYDGDGYKK
EPRHGGLTL	RTYDREGFKK
EPRISYGNDAL	RTYEEGLKH
EPRNVRAVM	RTYLPSQVSR
EPRPGAGSL	RTYSHGTYR
EPRPPHGEL	RTYVGSMPGR
EPRQTTSNL	RTYYSPVYR
EPRTVVSGL	RVADRLYGVYK
EPRYPPHSL	RVAEKEAVNK
EQMERLEAL	RVAEKEPINK
EQVLHKQL	RVAELILHH
EQYIRRLAA	RVAKTNSLR
ERFADRSLL	RVAPAHGLFLK
ERFPTHAKL	RVAPRSGLAAK
ERFSHVAM	RVAPSLKSQR
ERIDTRNEL	RVASVMQEY
ERIKERPAL	RVDDHLMGK
ERIVERAEM	RVDSKTLTR
ERKERLESL	RVFDVPIRR
ERLAIRAQL	RVFHGNETTK
ERLEHPVL	RVFNIMREK
ERLERIFQL	RVFQETQKLKK
ERLGQFMTL	RVFTGQAKVK
ERLIRTIAA	RVFTGVVTK
ERLKIRGSL	RVFTTVGSAEK
ERMLRLSL	RVFVVGVGMTK
ERQDRISRL	RVGRPAALR
ERQGGRTAL	RVGTHIRAK
ERVVHYEI	RVGTVIGSNK
ERYAKIVEI	RVIAKALEK
ERYFHHVL	RVIQRILEH
ERYFISHVL	RVKEYFVFR
ERYLKFIEL	RVKGPGISKF
ERYLLTQEL	RVKLPSGSK
ESLIPSANR	RVKLPSGSKK
ESLPRVVKR	RVKTNLPIFK
ESLVPTAR	RVKYGTVFK
ESMEPKVFR	RVLDALVAREK
ESMQRFHNR	RVLDFDVKRK
ESTLHLVL	RVLDPSKFLK
ESYRPPKSR	RVLEAIQKK
ESYSVYVYK	RVLNKLGGVK
ETIGKKFEK	RVLPKDLSQK
ETILRTNKR	RVLPYPFTH
ETISSKNIISR	RVMKALVNR
ETKDSGSFLLR	RVQEAVESMVK
ETMPSPYGR	RVRDVFEAK
ETMVIGNYR	RVRQSPLATR
ETNYGIPQR	RVSTEVTLAVK
ETQLPVSFR	RVSYQKLLK
ETQSRTITVTR	RVTPFILKK
ETRAEFAER	RVTYPAKAK
ETREVQNLR	RVVDGKDLTTK
ETVERIFRR	RVYAENAIRK
ETVPKDLRHLR	RVYAENAIRKK
ETVQKETIHPR	RVYDLGKKK
ETVSEEKRIYR	RVYEVATFY
ETYKYLYGR	RVYGGLTTK
ETYLHRIGR	RVYGQPSTK
EVAFPHHPR	RVYGTTGTK
EVAIPHNR	RVYIGRLSY
EVAPPKAHEVR	RVYLGALKY
EVAQFLTGR	RVYNGRLK
EVEEYKNFR	RVYNTDPLKEK
EVFEYIIFR	RVYSPPEWISR
EVFKEFIYR	RVYVGSIYY
EVFNKFFKER	RVYWSTTDARK
EVFRPYAK	RVYYVDHVEK
EVFSHILKR	RVYYVSEKIMK
EVFTPVFER	SAAGHVLVK
EVFTPVVQR	SADEPMTTF
EVFYFEVTR	SALRPSTSR
EVHAVVTVR	SASNRIIGAK
EVHMLLEHR	SIAAKILSY
EVIKNRFHR	SIDGRVVEPK
EVINDYHFR	SIFDGRVVAK
EVIPYTPAMQR	SIFEPAKGGEK
EVIRLKQKR	SIFKQPVTK
EVKPSIRAR	SIFRTPISK
EVKRLKVTELR	SIFSKFTSK
EVKSITKER	SIFVPGTQK
EVLDYFLRR	SIGDIFLKY
EVLHGLIGR	SIHGRPVTK
EVLHIGSAHNR	SILRNPVTNK
EVLKHLKER	SINAQRNAL
EVLKLLVAR	SINKPTSER
EVLNRIQFR	SIRQAGGIGK
EVLPKPRMR	SITSVFITK
EVLRHPRDWVR	SIYDSKRQSGK
EVLSCLYNR	SIYPHGSTDK
EVMEKLVKR	SIYRPSKNLDK
EVMRILISR	SIYVYKVLK
EVNDKRYLR	SLAEILLKK
EVNDRPVRR	SLDEPFIQK
EVNIPNRR	SLDQPGGTL
EVNIPRKR	SLFHAQLAY
EVNNELANR	SLFPKALQR
EVNYINTFR	SLGVAALYK
EVPELYHQR	SLHSAIRQK
EVPKHLVGR	SLIGKKGQQK
EVQGISEHYLR	SLKSRGYVK
EVQRILHQR	SLMHSFILK
EVQSYIRKR	SLPANTPLRK
EVQVLDDKNVR	SLSFKVLKH
EVRGGGLTR	SLSPVILIK
EVRKLIIRR	SLSSHLLSH
EVRKLILRR	SLYAKVRKK
EVRKLMHVR	SLYGPGTNR
EVRPDTQYTGR	SLYHKLREK
EVRTGTYR	SLYHQPANR
EVRVPVPK	SLYHRVLLY
EVSAEVRER	SLYKEGHSK
EVSTVNVRR	SLYKEGHTK
EVVNKRFVR	SMNANTITK
EVVPEPVAR	SPAGVRTAF
EVVRLLVTR	SPAKNPSSL
EVVYRFTAR	SPANTRYLFL
EVYAHAVL	SPAPTHNSL
EVYDGPKNVR	SPEETRAAL
EVYDIAFSR	SPETRENAL
EVYKELRLR	SPFKRQLSL
EVYKRAKAL	SPGQRAVLL
EVYPVGIFQKR	SPIEKSGVL
EVYVPHPR	SPKLPVSSL
EYAERPEVARR	SPKPPTSMF
EYAKLLAKR	SPKPVSSTV
EYFADMKRHR	SPLTKSISL
EYHKFLIGK	SPMAERSMM
EYIEARVTK	SPNGHRPQL
EYIELHRKR	SPNQARAQAAL
EYIFLAVGR	SPNSKVNTL
EYIHDFNRR	SPRGSPDGSL
EYIHSKNFIHR	SPRIATTTA
EYILPGSRER	SPRKPIDSL
EYKMILVVR	SPRLPVGGF
EYLEGNNFVHR	SPRPTGSDL
EYLEKIKQR	SPRSPSTTYL
EYLEKKNFIHR	SPRVPASET
EYLHGKGIIHR	SPRVPNSSV
EYLHHVNKR	SPRYIFTML
EYLHRFYGR	SPSDRPLSL
EYLKLGYVSR	SPSKPAKSL
EYLKNIIYR	SPSNTNNRSTL
EYLSYVENR	SPTGTGKSL
EYMEKIKQR	SPVFRLETL
EYMGNAGRKER	SPYERQLNL
EYMRVISQR	SPYLRPLTL
EYNAIGGKYNR	SPYPTKTQTM
EYNEGLVKR	SQMLRAVSL
EYRDMRDGFR	SQVDRLVAL
EYREKIETELR	SRFARLQKL
EYRKYIHSR	SRFNRYYSL
EYTINIHKR	SRGFGGASGGG
EYVDRLSKR	SRYLNEKAV
EYVDVVFANR	SSAPPLTGK
EYYKHPISR	SSFSGLLRK
FDFSTRFITR	SSLPTQLFK
FEAEVLHTVL	SSNKQILINK
FEAIHHEL	SSNSYAIKK
FIDGGGSVL	STAKHLLLY
FIDKNGETEL	STAKHVFEK
FKSPVKTIR	STAKHVFEKK
FLDEPTNHL	STARHLYLR
FLDSEVSEL	STDEEVTSL
FNFLRNVSL	STFFYPKLK
FPAHRAVL	STFNQVVLK
FPAKGKLFL	STHGTFLNK
FPHLPGKTF	STIKFQMKK
FPHLVHAEL	STIPPELVKQK
FPIHVQTSL	STLDIVLANK
FPKGFSVEL	STLPKPVQK
FPMEIRQYL	STLPKSLLK
FPMELRQFL	STMGYMMAK
FPMGDRLYI	STNPKAALK
FPMGDRLYIGL	STRKDYPAAK
FPNIPGKSL	STSQTFIYK
FPNKQGYVL	STSRVRLFY
FPPPPPRTPL	STYGVTKGK
FPQHTIASL	STYISILNQK
FPRAPSTSDSV	STYKEAFRK
FPRDKLAEL	SVAKTILKR
FPREPRPKL	SVAQVVLSR
FPRFGGSL	SVASAAAVLSH
FPRFPHRGL	SVASPFTSK
FPRHIEPEL	SVDVTNTTF
FPRKPSAPK	SVFGTMPLK
FPRLLDTKL	SVFKSARQK
FPRLPPASV	SVFNHAIRH
FPRPVTVEP	SVGSVITKK
FPRSPGQPSSL	SVKPGAHLTVK
FPRVYGVSL	SVLDYFSER
FPSMPSPRL	SVNELIYKR
FPVLPGSHL	SVNGKVLSK
FQEADSPTL	SVNKASTVTK
FQTIHKTI	SVNSHIYQR
FQVKRQVL	SVRPGASYK
FRMPVLREY	SVSLPVRKK
FRNVEVLIY	SVSNVVITK
FRPLYTHEY	SVSTHLITK
FRQIHKVL	SVYDHQGIFK
FRVDYILSV	SVYHISGKK
FRVHIRSEL	SVYSGIRHK
FRVLHTAL	SVYSPSGPVNR
FRVPFIYGH	SVYSPVKKK
FRYFRMPEL	SVYVLVRQK
FRYHGLSSL	SVYVYKVLK
FRYLMGERL	SVYYNEATGGK
FRYQGHVGA	SYFSFSRNR
FSDEQLVTM	TADDPSLSL
FSDSHNAL	TEMERTLAL
FSDTGNFGF	TIAPALVSK
FSEENHEPL	TIFGKIIRK
FTDEEVDEL	TIKEGSQLK
FTFDNVLPGK	TIYTSYKEK
FTLDINTAYAR	TLADILLYY
FVFKPNSKK	TLDKHLRQK
FVRKAVRAI	TLYDGTRQK
FVVGTERGR	TLYRIFNNK
FVYPGNPLRH	TNRENYIHR
FYQEHPDL	TPAPPTHAL
FYRPHTITL	TPAPVPTSL
FYRPLAPEL	TPAVGRLEV
GAARYRLAL	TPFGGRLLVL
GAFLRHAAL	TPISRLVAL
GARKPAAVL	TPKEKAQAL
GAYGEPRVK	TPKMPGQSV
GDYKTIAKER	TPMGPGRTV
GEELLHSVL	TPNEERNVM
GEKKAYVRL	TPQSNRPVM
GIFPGTPLKK	TPRVPDNSL
GIKSGRMIFK	TPSASRKSL
GIYAYGFEK	TPSEPHPVL
GIYPHEPKHK	TPSGSREGSL
GIYPPGSPGK	TPSLVKSTSQL
GLAPVRSSR	TPSPARPAL
GLARTTTGNK	TQFVHHAL
GLARVILSK	TQLEHSVL
GLDDPRLEK	TQTRHGVL
GLDPSQRPK	TQTVRVVAL
GLEAIQRTPK	TQVKRLESL
GLFAHELFY	TQYEKSLYY
GLFGGAGVGK	TQYPHAVGK
GLFGKTVPK	TRLESRTQL
GLFNRIIRK	TRVKAVRIL
GLFQGKTPLRK	TSGPVTTSK
GLFTHTIFY	TSNMPVAAR
GLFVPVIYK	TTKKPPLAQK
GLGEPLALK	TTKPAIIFR
GLGPKASQK	TTTGHLIYK
GLHHRLVYK	TVAKIILIH
GLHHTSLLK	TVATFILQK
GLLEKIATPK	TVAVPLVGK
GLLTKPIVK	TVAVPLVGKL
GLMGFIVYK	TVFDAKRLIGR
GLRGFPNVLK	TVKDLRLVTNR
GLSEKIFAK	TVLPGSPSK
GLSIPHSTK	TVMELVKIIYK
GLTDVILYH	TVNSPAIYK
GLYADTREK	TVNTSLVGK
GLYEFFRAK	TVRDHLVGR
GLYKAPLSK	TVYPKPEEWPK
GLYKGLEAK	TVYRGLVQK
GLYKNHPLY	TVYRNPESFK
GLYYIHRNK	TYGKPVHH
GMFASTHLILK	TYKYFKDYR
GMYLISKYIRK	TYLRFIVSR
GPAARSGKL	TYLTKFIAR
GPAGGDREAL	TYYGSFVTR
GPAGPGASL	VADPVEAVL
GPAGPILSL	VAKALEHHR
GPAIERMGL	VANSAFVER
GPALGRSFL	VDLERTIAL
GPAPRVLSL	VEMHHEAL
GPARAGSVV	VFKEEGVLR
GPASHSRAL	VGDEASEL
GPASRVSQL	VGFARVSAM
GPDEAKIKALL	VGLIRNLAL
GPDSTRHTTL	VHPPPTTTY
GPDTKRAKL	VHYDRSGRSL
GPGLSRTGVEL	VIFKDFVNK
GPHPGTSDL	VIFLNTRRK
GPHQRHIAL	VIFTGGVGK
GPIKKPVL	VIIAKVTAK
GPIYPGHGM	VIMNPPFGTK
GPKDAIRAL	VINSIPLAK
GPKGHVSSL	VISPPTVPK
GPKPGGGPGL	VIYFPPLQK
GPLFRNSQL	VIYNEQMASK
GPLGSTIPM	VLAPEGSVANK
GPLKGILGY	VLAPEGSVPNK
GPLPPHLAL	VLDEPGQDL
GPLPRAAAL	VLFAGQHIAK
GPMPKHIAF	VLFFHTMRY
GPMPKPHSV	VLGTVVHGK
GPNGGIVTSL	VLIQKQIFK
GPNPKSSRTTL	VLKGVHSHK
GPNSNRSQF	VLLQKQILK
GPRALTEEL	VLNGNPLLH
GPRAPSPTKPL	VLQAADILLYK
GPREAFRQL	VLRDNIQGITK
GPREALSRL	VLSERLLHK
GPREAVSGL	VLSQKVIAH
GPRFTLKLRSL	VLYDRQGIGR
GPRHPVCLL	VLYDRVLKY
GPRKGGRVI	VLYENPNLK
GPRKGTHLL	VLYNGFTGR
GPRLASEYL	VLYQPLFDK
GPRLPWTRL	VMAPRTVLL
GPRLTVKAL	VMHTPPVLKK
GPRNVLLFL	VMLGTQLLY
GPRPITQSEL	VNGKVLSK
GPRRPGEEAEL	VNMVPFPR
GPRSSLRVL	VPATDRNAL
GPRTAALGLL	VPDSSGPERIL
GPSAKRAVHL	VPDTSRIYVAL
GPSPNPLIL	VPEEARPAL
GPSVLRSTL	VPMFRNVSL
GPTSRSAAL	VPNQKRLTLL
GQLSVHTPK	VPRKPVKHTAM
GQYGNPLNK	VPRPPQTSL
GRAGRSVSL	VPRQPTVTSV
GRYLRRELL	VQHPRLQAL
GRYSGRKAV	VQTAHFVL
GSYNKVFLAK	VRHGRSLAL
GSYVTHETK	VRKSNRAAL
GTAIIQLPSK	VRLHQRLQL
GTAQLTLLH	VRNPRITSL
GTFGGLGSK	VRTPYTMSY
GTFPRAFKK	VRVGHSEL
GTGKTLIGK	VRYISTTAL
GTHLSLKAK	VRYKQVHAL
GTIGHVAHGK	VSDFGGRSL
GTKGPSNVFK	VSDSGSDAL
GTKLPGLLK	VSFPIGIYK
GTLDYILQR	VSYSHIQSK
GTMEWIMIK	VTAPPARNR
GTMPLRNIFK	VTAVPTLLK
GTMTGMLYK	VTDADRSIL
GTNPGIITK	VTDLGTAEL
GTPEKPLYH	VTHRPPLSPK
GTSSVIVSRK	VTKNVSKPR
GTYHGMTLK	VTNPDIAAKK
GTYQPLSTR	VTYNGVDNNK
GTYRDANIK	VTYRNLINKL
GTYSKIMDH	VTYSLPRTK
GTYSKIMNH	VTYVPVTTFK
GTYVKPLSNK	VVDAHVREK
GVADKILKK	VVDPVVREK
GVANALAHK	VVDYPNSAK
GVASGRLHL	VVFRDPYRFK
GVDIRVRVK	VVFVIDPGFAK
GVDKLTRLK	VVHGKVLQH
GVHGGILNK	VVKPNTSSK
GVHGGLINK	VVKPPGSSL
GVKRPSSVK	VVLGQFLVLK
GVLAWVKEK	VVMRDPASK
GVLGTVVHGK	VVNDAGRPK
GVMSPPLSR	VVNEPRIFK
GVRPVSGDL	VVNKVPLTGK
GVSAATFLK	VVNSPHRQYK
GVSSIFIYH	VVNSYPLAH
HAAAYRNAL	VVSEKQFSK
HANCIVHR	VVSKSGSLK
HAQSIGMNR	VVVSKSGSLK
HAREIFDSR	VVYEKQMLY
HARTITVAL	VVYPKVIER
HARYILTNR	VVYSGLENIKK
HEAERNIAL	VVYTSEMALK
HETLHQSL	VVYTSHLQLK
HFNAPSHIR	VYPEYVIQY
HFNAPSHVR	VYPQYVIEY
HGIVHRAL	VYRNPESFKEK
HGYENPTYK	VYRTVIEYY
HHYLRPSL	YADGESFL
HIHIPLLVK	YDRPGASPK
HIHKSLIGK	YDYLRPIAL
HIRESLPALR	YEFERTTSI
HISTPLVSK	YGDGGSTF
HLADILSSK	YIYDGELVSK
HLDYPRNPR	YLSPVRSPK
HLEDIVRQK	YLYYTGRIK
HLFDHVVNR	YPKRPLLGL
HLGDFHRTYK	YQFLHHTL
HLINAFHTPK	YQFSKNFSL
HLISPLIQK	YRVTTKTSL
HLLELNKLIMK	YRYGREEML
HLLETPLVVK	YRYKTIQTM
HLPVHVIGH	YSDDIPHAL
HLQDLSGRISR	YSDGPGEAL
HLSSEPLSRK	YTAPPLQSK
HLSSLQLFY	YTRPTPVQK
HLVATVTVK	YVFPKPFNR
HLYEQGGRLK	YVLGYKQTLK
HLYNSLTRNK
HLYSTILGH
HPAAFPLPV
HPAAKMIVM
HPAGPRTVF
HPALHDAL
HPDGRRLLL
HPELTPLL
HPEPPKAEL
HPESERISM
HPFPGPGLAI
HPHGSYSRL
HPHSGSGRSVL
HPIEGSTTVF
HPINPRVAL
HPIRLGLAL
HPIYNIKSL
HPKETTRQL
HPKFVGKTL
HPKVGRVSI
HPLEGTHEL
HPLYRAGHL
HPNGNITEL
HPNRTVPTAL
HPNVHFVL
HPQRPLVL
HPRATFLGL
HPRDFFSRL
HPRDPNLLL
HPRDPNLLLSV
HPREPALGP
HPRIASGLGL
HPRIITEGF
HPRKGFPGSL
HPRMPLQRL
HPRPAHKAIL
HPRSPNVLSV
HPRSPTPTL
HPRSPTPTLP
HPRTRVVHL
HPRTSITV
HPRTSITVV
HPRTSITVVL
HPRVGDLIL
HPRVPSLTTV
HPTSHVSL
HPTSHVSLL
HPVPSGKAL
HPYGLGPPSL
HPYPPGPGVAL
HPYQRIVTA
HPYRAFPVL
HQITHQAM
HQVTRAVL
HRAFHLAL
HRAVGHFEL
HRAVREVL
HRDQRDVSL
HRFGGLVL
HRFPFSSAL
HRFYFENAL
HRLPHVLLL
HRLTDRLQV
HRVTTISM
HRYHRKENL
HSFRPAYR
HSIDGRVVEPK
HSLDDFYIGK
HSMALIHNR
HSMDFVAYR
HSQDLSGRLR
HSVIPPAAR
HTFDHINKR
HTKAVNVVR
HTKAVNVVRF
HTKDLPFRCK
HTLDSYRILQK
HTLEPLIPR
HTNFHIPKK
HTRTPPIIHR
HTSSAIPVPK
HTYLANGQTK
HTYYKFDYK
HVAAPYIAK
HVDAHATL
HVDFPVGNK
HVFKPATSK
HVFLRTTGR
HVGISFVPK
HVIETLIGK
HVIETLIGKK
HVLEAQDLIAK
HVYDGKFLAR
HVYTPSTTK
HVYVGNISK
HVYVGNISKK
HYDRSGRSL
IAAPTSSAL
IADGGFTEL
IAFAPNLGR
IAMATVTAL
IAMRDRNAL
IARDRALEGR
IARLPSSTL
IEFSRLTSL
IEYIRQGSL
IFKGVFVHR
IFYTAIVNR
IGVVHLVL
IHAKRVTIM
IHYDRITSL
IIAFVLEGK
IIAIPTGVK
IIAKVFLAY
IIAKVTAKK
IIDGRILSSK
IIFDRPLLY
IINSSITTK
IIRENSISL
IITKPPVRK
IKPPIIHY
ILAAPGILK
ILANHVAKK
ILDAKTREK
ILDDVSLTHL
ILDEPTNHL
ILENIQRNK
ILFDGIPLEK
ILFGGYVAK
ILFIRIMPK
ILFNNAVKK
ILFPLRFTLK
ILFPRKPSAPK
ILFSEGLIK
ILGPMFSGK
ILGPNLGDK
ILMEHIHKLK
ILMGSTLRK
ILNKKLLEH
ILNKKLLSR
ILNNKLISK
ILNSHCFAR
ILNVSAVDK
ILPKNVLKK
ILRDGITAGK
ILTTHTTL
ILYDHAHVK
ILYPVIFHK
INAKSRAEAAL
INKDVTHPR
INYDLPTNR
IPAGGVLTL
IPAKLHNSL
IPAKPPVSF
IPALRDISI
IPAPGSGVSF
IPAPPSSPL
IPAYKLETL
IPDAKHVFTTF
IPDASKLQFIL
IPDGHTKEM
IPDHFRPPL
IPDYRLRPML
IPELHRPVV
IPFAAPTAL
IPHIHKSL
IPHMDIEAL
IPKAKPLTL
IPKDNRLYL
IPKDYKTMAAL
IPKEVTPAL
IPKFAVATL
IPKKHISQI
IPKKTTDTASV
IPKKVQKSL
IPKPLNPAL
IPKSAVGEL
IPKSKFLAL
IPLEKSLEL
IPLKPSNEL
IPMIHAVL
IPNARIEL
IPNEIIHAL
IPQIRNPSL
IPQKQREITL
IPRDPSQQEL
IPRFIKESL
IPRGPASQF
IPRGSLSL
IPRGVNVSAL
IPRILGPGL
IPRITIEM
IPRLERILL
IPRLIVSQL
IPRLPERMTTL
IPRNPPPRL
IPRPEVQAL
IPRPGEVLGL
IPRPVDGVEV
IPRQVAQTL
IPRRPGALDGL
IPRSILMTTF
IPRSITVLV
IPRSITVLVE
IPRSLEVIL
IPRTPLSPSPM
IPRVPSLSV
IPRVVQEGDVL
IPRYIVSQL
IPSADRHKSKL
IPSGKRALI
IPTARFYPL
IPTSARSML
IPYGERITL
IPYHSEVPVSL
IPYKREESL
IPYPRPIHL
IQFNPPLSEK
IQFSMKLLY
IQILHQVL
IQNDRQLQY
IQRTPKIQVY
IQVVREEL
IRFGRKPSL
IRKERPISL
IRKPYIWEY
IRNIGKTL
IRPGTAFEL
IRSSKLIQH
IRSSYIRVL
IRVLGRKEL
IRYFPTQAL
IRYVTPRAL
ISAPKPGPLK
ISDHEATL
ISDLVKVTL
ISDPTSPLRTR
ITAPPSRVL
ITDDEIISL
ITDPHSPSRFR
ITNPKSLLY
ITRSHTTAL
ITSPVVTQK
ITYKPVKH
IVAGSLITK
IVAGTLTNK
IVAKHTSAL
IVAKRLESL
IVAKSPASAK
IVALILSTK
IVDEAHRLK
IVDERRRPR
IVDGNHRLTL
IVDRPVTLV
IVDTGTSL
IVFSLTFFK
IVGDPSTAK
IVHGDVLTFK
IVKPVKVSAPR
IVLELIPLK
IVNENLVER
IVNGHTLLV
IVNHPKVGR
IVRKIGTNL
IVRKLVTAL
IVRSKSATL
IVSNIRLLH
IVSSLRLAY
IVYAVDFNHK
IVYEKIMEH
IVYGQPRTR
IYLPPEASSQR
IYSGYIRNR
KAASVRPVL
KADTEEEFL
KADVEGELL
KAFNQGKIFK
KAFQATQQK
KAGEVFIHK
KAIEKILRNK
KAKEPPFVRK
KAKPVTTNL
KALPAPIEK
KAMGYFLKH
KANAHFILK
KANPQVLKK
KARAQAEAL
KARGPGLEK
KASEVFLQR
KASLRELAL
KAYEKPPEK
KAYERGISL
KAYHNSPAY
KEVVHSVL
KFKFPGRQK
KGNSPLLQK
KIADMGHLK
KIADMGHLKY
KIADRFLLY
KIAKQIVQK
KIDEKTAEL
KIDEKTAELK
KIFKHISKK
KIFKNFKEK
KIFNVAIPRF
KIFSGVFVK
KIGDFGLTK
KIGEVSSPK
KIGGIFAFK
KIGKSILGK
KIGYHLLYY
KIIAFVLEGK
KIIGKVHEK
KIKEIAVTVK
KILDTERMLAK
KILGPQGNTIK
KILKPVKKK
KILNLRFLGK
KILPVGGIKEK
KILSNVISK
KIMKDILEK
KIMKDILEKK
KIMSSPLSK
KINGKVAER
KINKKRIAL
KINPTSSLYK
KINVTVAKK
KIRDVLIQK
KIRDVTKCL
KIREANKLAEK
KIRKTIMQL
[truncated: 2,677 more rows]

## Sheet: LP1_
mono-allelic datasets (D)	post-training datasets (E)
AADDFRTKF	AADDFRTKF
AADDTEISF	AADDTEISF
AADEPVYI	AADEPVYI
AANPIQFTL	AEDQLHHSF
AEDQLHHSF	AEMYVAKF
AEFELPKTM	AENVFFVAH
AEFEVHEVY	AEQLIRVY
AELIASTF	AEYEFLSF
AEMYVAKF	AEYLIKEGY
AENVFFVAH	AFDDAIAEL
AEQLIRVY	AFDEAFAEF
AEWDQVTVY	AFDEAIAEL
AEYEFLSF	AFDLSQVLF
AEYLIKEGY	AFDLTEQRY
AFDDAIAEL	AFDLTKTNM
AFDEAFAEF	AFDNMVTSM
AFDEAIAEL	AFDPTSTLL
AFDLSQVLF	AIVDKIGFY
AFDLTEQRY	AQYEDIAQK
AFDLTKTNM	ARAPGTRTL
AFDNMVTSM	ASFDKAKLK
AFDPTSTLL	ATEEPGESF
AFDVHLNAF	ATHPPGPAV
AFRVPTANV	ATKARIPFY
AGFAGDDAPR	AVAEKMLQY
AGLQFPVGR	AVIDSLSAY
AIKAKIMAK	AVIEDTWHYF
AIVDKIGFY	AVISTILKY
ALKDLYCHK	AVKEKISKF
ALKNPPINTK	AVKERIAKF
ALKTGIVAK	AVKESVSSF
ALRAVYRLK	AVVNAIGLY
AMKISFAKK	AYSSYVHQY
APAPAEKTPV	CEIKQPVF
APAPKAYVL	DAAALISYY
APAPTAVVL	DAYALNHTL
APAPVQPPM	DDFESKYSF
APEEHPVLL	DDFHIYVY
APEERPAAL	DDFRFKDRF
APHAPGPPA	DDGFLVPTF
APLDSIHSL	DDMSAVEF
APLEDEATL	DDSLVSIF
APRQPGLMA	DDVSAVEF
APTDYCFVL	DDWDNRTSY
APVFRDYVF	DDYTIPDEY
APVKYDHIL	DEAAAMGAVY
AQNGQLFGRFK	DEAAAVAL
AQYEDIAQK	DEAAISKLY
ARAPGTRTL	DEAALPELL
ARSDKPIFTL	DEAHLASVY
ASFDKAKLK	DEAKFPTM
ASFSKRIQK	DEAKLIAV
ATAPPAPAY	DEAKSLIERY
ATAPPSPLK	DEAMFVEY
ATEEPGESF	DEANIAWKY
ATHPPGPAV	DEAPVLDVRY
ATKARIPFY	DEARFSEF
ATKIKNYYK	DEARSLKAY
ATKPLYVAL	DEATLLRAL
ATKSSYLNI	DEDGDLVAF
ATLPKNPPPK	DEDIARLL
ATNYITRNK	DEDLIHFLY
ATRIFASNLK	DEDLKKAY
ATRSITNNV	DEDLLPSKY
ATRSSAVRL	DEDRLLVVF
ATSKVALVY	DEDTGTFRIY
ATVTPSPVK	DEDVFPTKY
AVADKVHLMY	DEDVLRYQF
AVAEKMLQY	DEEEWLIHY
AVIDSLSAY	DEEGLKLTF
AVIEDTWHYF	DEEKFITIF
AVIGDVIRVY	DEELLGDGHSY
AVIKGRPSKL	DEELLLVAY
AVISTILKY	DEELTVAY
AVKAIIYQY	DEEMAVKY
AVKEKISKF	DEEQIAKY
AVKEKYAKY	DEETYLSSF
AVKERIAKF	DEEVLRLLY
AVKESVSSF	DEFDFGDTMVH
AVKKELIPK	DEFDGKVTY
AVKTKILIK	DEFDYSVAEI
AVQEFGLARFK	DEFEFLEKA
AVRDNNMAPY	DEFEKEETF
AVRGSNPHL	DEFEQGTYIY
AVRKPIVLK	DEFESGISQAL
AVRPASLNL	DEFFTSGY
AVRPHSAPEY	DEFGHTSQL
AVVNAIGLY	DEFGSWQEY
AVYERELQTF	DEFHLILEY
AYKNVKFVLK	DEFHNPLAY
AYKSHFRNV	DEFIHKITL
AYSSYVHQY	DEFIIKTV
CEHGGFVTY	DEFIIKTVM
CEIKQPVF	DEFILPTGA
CEISPLISY	DEFITVHSM
CEITTREY	DEFKELVY
CEKTAVEF	DEFKIGELF
CELLAQQF	DEFKVDIRF
CENVYHLVY	DEFKVVVV
CESVLKEVY	DEFLGLTHTY
CETIMPLAL	DEFLHINDF
CETQLPVSF	DEFLLQSRM
CPYHSDRQL	DEFLRISTA
DAAALISYY	DEFLWREQF
DAFSKDHQL	DEFNGVPSY
DAHKGVAL	DEFNLQKM
DAIARDAEL	DEFPEVYRF
DASGPDPQL	DEFPGSSATY
DASPVQAVF	DEFQIATM
DAVTYTEHAK	DEFQLLQAQY
DAYALNHTL	DEFQRGDQL
DDFESKYSF	DEFRMPYL
DDFHIYVY	DEFSNPYRY
DDFRFKDRF	DEFSVVSY
DDGFLVPTF	DEFTHLYTL
DDLEVPAY	DEFYANNMY
DDMSAVEF	DEFYQTTY
DDRIVHEL	DEGEVIVF
DDSLVSIF	DEGHSFEL
DDTVRYTSL	DEGILWQMF
DDVSAVEF	DEGKLHVL
DDWDNRTSY	DEGKLLIGF
DDYTIPDEY	DEGKVIRF
DEAAAMGAVY	DEGNLRFVY
DEAAAVAL	DEGPLDVSM
DEAAISKLY	DEHAGVISV
DEAALPELL	DEHALIASY
DEAELQRL	DEHALIQQY
DEAHLASVY	DEHDFLGQF
DEAIRAVL	DEHEGPAL
DEAKFPTM	DEHEGPALY
DEAKLIAV	DEHELLEHL
DEAKSLIERY	DEHGIDPTGTY
DEAKVCMVY	DEHHFVAV
DEALQHPY	DEHHSVNF
DEAMFVEY	DEHINVAF
DEANIAWKY	DEHIQVQL
DEAPVLDVRY	DEHIYPYMY
DEARFSEF	DEHLITFF
DEARSLKAY	DEHLLIQHY
DEATLLRAL	DEHLQLISL
DEATVSVL	DEHLSVVRY
DEAVAYGA	DEHLYVAF
DEAVIASL	DEHNIQNY
DEAVWRPY	DEHPNVIRY
DEDGDLVAF	DEHQLYNEF
DEDIARLL	DEHSVMTY
DEDLIHFLY	DEHVQPQL
DEDLKKAY	DEHYILTF
DEDLLPSKY	DEIALVLF
DEDRLLVVF	DEIDAALDF
DEDTGTFRIY	DEIDISSY
DEDVFPTKY	DEIDLHALY
DEDVLRYQF	DEIFHDVAY
DEEEWLIHY	DEIFHVDM
DEEGLKLTF	DEIGIPVAL
DEEKFITIF	DEIGLPKIFY
DEELLGDGHSY	DEIISEERF
DEELLLVAY	DEIITNGF
DEELTVAY	DEILAHRL
DEEMAVKY	DEILIRDTF
DEEQIAKY	DEIMLPCEF
DEETYLSSF	DEINKQLIF
DEEVLRLLY	DEINLPDM
DEFANLIQH	DEIQTVHSEY
DEFDFGDTMVH	DEIQVPVL
DEFDGKVTY	DEIQVQVF
DEFDLFAHH	DEIRLLKSV
DEFDYSVAEI	DEISFQTVY
DEFEFLEKA	DEISFVNF
DEFEKEETF	DEISIHADF
DEFEQGTYIY	DEIVVSTY
DEFESGISQAL	DEIYVAGL
DEFFTSGY	DEKAIMTY
DEFGHTSQL	DEKALAQAL
DEFGSWQEY	DEKDFYLY
DEFHLILEY	DEKDFYLYY
DEFHNPLAY	DEKEFTVQI
DEFIAHRL	DEKELIEKM
DEFIHKITL	DEKEQLNEY
DEFIIKTV	DEKFLSEVF
DEFIIKTVM	DEKGFYTVY
DEFILPTGA	DEKILIQH
DEFITVHSM	DEKKFDEAL
DEFKELVY	DEKLLYDTF
DEFKIGEL	DEKNFVVVM
DEFKIGELF	DEKQQHIVY
DEFKSFCHF	DEKRDFRTY
DEFKVDIRF	DEKRFLVTV
DEFKVVVV	DEKRLAGY
DEFLASGF	DEKRLLEAM
DEFLGLTHTY	DEKRVEEF
DEFLHINDF	DEKSIITY
DEFLLLTTH	DEKSVITY
DEFLLQSRM	DEKTAADY
DEFLRISTA	DEKTVVVH
DEFLWREQF	DEKVLIEAY
DEFNGVPSY	DEKVVITY
DEFNLQKM	DEKYFISH
DEFPEVYRF	DELALMEKF
DEFPGSSATY	DELEIIEGMKF
DEFPHPPK	DELEIKAY
DEFQEYTM	DELEIKAYY
DEFQIATM	DELELHQRF
DEFQLLQAQY	DELEQKRAL
DEFQRGDQL	DELERFTSM
DEFRMPYL	DELEVIHL
DEFSNPYRY	DELGGVYLQF
DEFSVVSY	DELGIILAH
DEFTHLYTL	DELHIVEA
DEFVKSVL	DELHYLEVY
DEFYANNMY	DELIAYEL
DEFYQTTY	DELIFSNEY
DEGEVIVF	DELIKPTSL
DEGHSFEL	DELIQQSQW
DEGIAYLV	DELIVQHY
DEGILWQMF	DELKTFRL
DEGKLHVL	DELLASKY
DEGKLLIGF	DELLLTEMM
DEGKVIRF	DELLQKGY
DEGNLRFVY	DELLVTEVY
DEGPLDVSM	DELPIEIEL
DEGVGLVH	DELQFLEKI
DEHAGVISV	DELQIDERL
DEHALIASY	DELQLPEGF
DEHALIQQY	DELQLVQY
DEHDFLGQF	DELQQPLEL
DEHEGPAL	DELQSVISH
DEHEGPALY	DELQVLEKF
DEHELLEHL	DELRISLGM
DEHGFDNCL	DELVGIDY
DEHGIDPTGTY	DEMAAVMGF
DEHHFVAV	DEMDILQY
DEHHSVNF	DEMDLHLVM
DEHINVAF	DEMELLEQL
DEHIQVQL	DEMKVLVL
DEHISYVA	DEMKVSDL
DEHIYPYMY	DEMLSRGF
DEHLITFF	DEMNILATY
DEHLLIQHY	DEMNVKVL
DEHLQLISL	DEMQRQLAA
DEHLSVVRY	DEMRFVTQI
DEHLVQSV	DEMRSPEGY
DEHLYVAF	DEMTSLSEY
DEHNIQNY	DEMVSLKDY
DEHPNVIRY	DEMVVELI
DEHQLYNEF	DENCFKVMF
DEHSVMTY	DENDVITCF
DEHVQPQL	DENEFVRDTAL
DEHYILTF	DENELKEFF
DEIALVLF	DENFILKH
DEIAQHAL	DENFISRAF
DEIDAALDF	DENGKIVGY
DEIDISSY	DENIEVVY
DEIDLHALY	DENILWLDY
DEIELTGIYH	DENKVPYF
DEIENPHY	DENLMHISY
DEIFHDVAY	DENLVEVKF
DEIFHVDM	DENNKFNEF
DEIGIPVAL	DENNVLIQY
DEIGLPKIFY	DENPGVRY
DEIILPRGL	DENQFVAV
DEIILPRGLEY	DENRVPDL
DEIISEERF	DENSAFLQF
DEIITNGF	DENSLEYKY
DEILAHRL	DENSRVTAL
DEILAQAY	DENSVIKSF
DEILIRDTF	DENYFVNY
DEIMLPCEF	DEPLIHVF
DEINKQLIF	DEPLLKHWEF
DEINLPDM	DEQALEDHF
DEIQTVHSEY	DEQFVVKAF
DEIQVPVL	DEQKITEM
DEIQVQVF	DEQKITEMVY
DEIRLLKSV	DEQLLTNVL
DEISFQTVY	DEQRLRDEY
DEISFVNF	DEQVLQRDF
DEISIHADF	DERAIDAL
DEIVVSTY	DERIYVKM
DEIYVAGL	DERKIEETL
DEKAFVFSV	DERKLRTFY
DEKAIMTY	DERLLQEAL
DEKALAQAL	DERPTEQY
DEKAVDKL	DERQINTEY
DEKDFYLY	DERRNAEQY
DEKDFYLYY	DERVFVALY
DEKEFQVPM	DERVITEEM
DEKEFTVQI	DERVLVAF
DEKELIEKM	DERYFNEM
DEKELRTSF	DESAGAYAY
DEKEQLNEY	DESDYALRY
DEKFLSEVF	DESEAAAF
DEKGFYTVY	DESEQYLY
DEKIATKY	DESEVHDSF
DEKIAWAL	DESGVFIY
DEKILIQH	DESIIPKKY
DEKKFDEAL	DESILIGSGY
DEKLLYDTF	DESPMKANF
DEKLVEHF	DESQVVTRY
DEKNFVVVM	DESQVVTRYAY
DEKPISQY	DESSVPELY
DEKQQHIVY	DESSVSISH
DEKRDFRTY	DESTGSIA
DEKRFLVTV	DESVLTNVF
DEKRLAGY	DESYIEKF
DEKRLLEAM	DETAKKIQY
DEKRVEEF	DETATTPIF
DEKSIITY	DETEARKY
DEKSVITY	DETEAVKRY
DEKTAADY	DETEFRNF
DEKTVVVH	DETGAYLI
DEKVLIEAY	DETGHFVLY
DEKVVITY	DETGVLKGF
DEKYFISH	DETIGVVH
DELALMEKF	DETIVVGM
DELEIIEGMKF	DETLVHSSF
DELEIKAY	DETMVIGNY
DELEIKAYY	DETQIFSY
DELELHQRF	DETQIFSYF
DELEQKRAL	DETQVRSLY
DELERFTSM	DETSVSGYIY
DELERITKL	DETTQAMAF
DELEVIHL	DETTVRKL
DELGGVYLQF	DETTVSQNY
DELGIILAH	DETVLPSSY
DELHIVEA	DETVRVVAL
DELHYLEVY	DEVAFRKF
DELIAYEL	DEVDIKSRAAY
DELIFSNEY	DEVDLTSAL
DELIKPTSL	DEVDMAHRF
DELIQQSQW	DEVEALTF
DELIRSIEL	DEVEFTVV
DELIVQHY	DEVELIHF
DELKTFRL	DEVERTQTL
DELLASKY	DEVERVITI
DELLLTEMM	DEVFFHRY
DELLQKGY	DEVFSHIL
DELLVTEVY	DEVGGEAL
DELPHYAL	DEVGHLAL
DELPIEIEL	DEVGSLIEY
DELQFLEKI	DEVIGQVL
DELQIDERL	DEVIIEQF
DELQLPEGF	DEVIITGY
DELQLVQY	DEVKFKSF
DELQQPLEL	DEVKFKSY
DELQSVISH	DEVKFLTV
DELQVLEKF	DEVKSTIKF
DELRAVMF	DEVLFTGV
DELRHQVM	DEVLNAAF
DELRISLGM	DEVLVAGF
DELSLRAL	DEVLVNHF
DELVGIDY	DEVNFLVY
DEMAAVMGF	DEVNGLISM
DEMDILQY	DEVNVYGF
DEMDLHLVM	DEVPVATV
DEMELLEQL	DEVPVELY
DEMKVLVL	DEVQLKTTY
DEMKVSDL	DEVQVVRGHY
DEMLSRGF	DEVRLLKY
DEMNILATY	DEVRTGTY
DEMNVKVL	DEVRTLTY
DEMPIFKL	DEVYQVTVY
DEMQRQLAA	DEWDAVML
DEMRFVTQI	DEWESRFYF
DEMRSPEGY	DEWHEHTAF
DEMTGYVA	DEWLKPELF
DEMTSLSEY	DEYAIGYF
DEMVSLKDY	DEYAPAVF
DEMVVELI	DEYCVQQL
DENCFKVMF	DEYDFYRSF
DENDVITCF	DEYDTVLAY
DENEFVRDTAL	DEYEKLQVL
DENELKEFF	DEYGVSQAL
DENEVRTLF	DEYIADMF
DENFILKH	DEYIQSHNF
DENFISRAF	DEYIYRHF
DENGKIVGY	DEYIYRHFF
DENIEVVY	DEYKIGQLY
DENILWLDY	DEYKIIML
DENKVPYF	DEYKVTAF
DENLMHISY	DEYKYNVEA
DENLVEVKF	DEYLFYRF
DENNKFNEF	DEYLVTSI
DENNVLIQY	DEYMYYLIEH
DENPGVRY	DEYNFVRAY
DENQFVAV	DEYNFVRSY
DENRVPDL	DEYQFFTQA
DENSAFLQF	DEYQFVERL
DENSLEYKY	DEYQVGQLY
DENSRVTAL	DEYSIFPQTY
DENSVIKSF	DEYSLVREL
DENVAHVL	DEYVNVKDF
DENYFVNY	DEYVRNTTA
DENYSAEL	DFDLHSEL
DEPLIHVF	DFDVAVVTF
DEPLLKHWEF	DFFKERTSF
DEQALEDHF	DGHLFQVEY
DEQFVVKAF	DIAQVNLKY
DEQHGFVF	DIHDKFAEY
DEQKITEM	DIKDSISAV
DEQKITEMVY	DIKEIVPLF
DEQLLTNVL	DIKPYIAEY
DEQMFPCRF	DIKRGIPNY
DEQRLRDEY	DILDFAYTSR
DEQVLQRDF	DIPENVDITL
DERAIDAL	DIPGEAMVKLY
DERAIEAL	DIRAFDSRF
DERAIEMF	DISPVDNHRY
DERAIEMY	DIYGGDYERF
DERIYVKM	DIYNFPIHAF
DERKIEETL	DLIEHFSQF
DERKLRTFY	DLIEKLLNY
DERKVNEL	DLIESMLEY
DERLITRL	DLIKDVLRY
DERLKDLF	DLINSLPLY
DERLLQEAL	DLKTKIQKY
DERLQPLL	DLMGLIPKY
DERLVQVL	DLSPITVKY
DERPTEQY	DLVTYITRF
DERQINTEY	DSFPMEIRQY
DERRNAEQY	DSIPLSSGY
DERVFVALY	DSTSIATEY
DERVITEEM	DTIEEKFVPY
DERVLVAF	DTIGEYIALY
DERVSPAL	DTIGYLLTRY
DERYFNEM	DTISKMNDF
DESAGAYAY	DTISPTLGF
DESDYALRY	DTISPYSRM
DESEAAAF	DTKEAIANY
DESEQYLY	DTKQMMSSF
DESEVHDSF	DTLAHVLYY
DESGVFIY	DTLDKVFTY
DESIFSAF	DTTAINKSYY
DESIIPKKY	DTVHHMLLF
DESILIGSGY	DTVQHGAVY
DESKFCSY	DVAALLIKY
DESPMKANF	DVAEEIANY
DESQVVTRY	DVAEFSSRY
DESQVVTRYAY	DVAEGDLIEHF
DESSVPELY	DVAGIIADY
DESSVSISH	DVAGRVMQY
DESTGSIA	DVANKIGII
DESVLTNVF	DVAPSTLLPSY
DESYIEKF	DVAPTHILY
DETAKKIQY	DVEAIFSKY
DETATTPIF	DVFEEPMSGM
DETEARKY	DVFQQQTGGVY
DETEAVKRY	DVIAQGIGKL
DETEFRNF	DVIARIAQH
DETFTHHL	DVIERVIQY
DETGAYLI	DVIGCFANF
DETGHFVLY	DVIGTLSGF
DETGVLKGF	DVIGVTKGKGY
DETIGVVH	DVIQAGKEY
DETIRVVSM	DVIRLIMQY
DETIVVGM	DVISRIDRM
DETLIHSH	DVISSIRNF
DETLMCSF	DVKDLIGFF
DETLVHSSF	DVKDYIQEY
DETMVIGNY	DVMDSTTTQKY
DETQIFSY	DVMKDFEEM
DETQIFSYF	DVPDGTLVTVM
DETQVRSLY	DVPDGTVVTVM
DETSVSGYIY	DVPEKSSLF
DETTQAMAF	DVRDRITSF
DETTVRKL	DVSPVVSTY
DETTVSQNY	DVSRSIGLF
DETVLPSSY	DVTDFISHL
DETVRVVAL	DVTEQISRF
DETVTHFIY	DVTQVSSAY
DEVAFRKF	DVVDEKISAM
DEVDIKSRAAY	DVVDSEALQVY
DEVDLTSAL	DVVFLITKY
DEVDMAHRF	DVVGDTSGY
DEVEALTF	DVVRVVGAY
DEVEFTVV	DVYAKLLHRY
DEVELARI	DVYGANLFHQY
DEVELIHF	DVYGGTNRY
DEVERTQTL	DVYNHFLLY
DEVERVITI	DVYQGVPKDY
DEVFFHRY	DVYRAEISEF
DEVFSHIL	DYDPLVVKL
DEVGGEAL	EAAEVILRV
DEVGHLAL	EAAPHDIGY
DEVGSLIEY	EAAPPGELY
DEVHIEVH	EAASVPVVY
DEVIGQVL	EAFDELLASKY
DEVIHGIF	EAFDSTSRF
DEVIIEQF	EAIDSEGHSY
DEVIITGY	EAIEQILKY
DEVKAHLL	EAIGIISKM
DEVKFKSF	EAIKILKGEY
DEVKFKSY	EAIQRTEAY
DEVKFLTV	EAISYYSKY
DEVKSTIKF	EAITAIMKY
DEVLFTGV	EAITAVGSF
DEVLNAAF	EAMHGVFLY
DEVLVAGF	EATYVRSYY
DEVLVNHF	EAVQAISMF
DEVNFLVY	EAYNAVVRY
DEVNGLISM	EAYSAKIALF
DEVNVYGF	EAYTFEGARY
DEVPVATV	EDFNIKVI
DEVPVELY	EDGRLVIEF
DEVQLKTTY	EDLKLPASF
DEVQVVRGHY	EDLVAIGY
DEVRLLKY	EEAFVSHY
DEVRTGTY	EEAHLNTSF
DEVRTLTY	EEAIIYSY
DEVTVTAL	EEALFQHF
DEVYAPGL	EEALILDNKY
DEVYQVTVY	EEAPKFLAF
DEWDAVML	EEARFLTY
DEWESRFYF	EEASLLHQF
DEWHEHTAF	EEEVFPLAM
DEWLKPELF	EEFDRFTGY
DEYAIGYF	EEFELLGKAY
DEYAPAVF	EEFETIERF
DEYCVQQL	EEFEYRHVM
DEYDFYRSF	EEFGQAFSF
DEYDTVLAY	EEFGRFASF
DEYEKLQVL	EEFHVFVL
DEYGVSQAL	EEFKDFNKY
DEYIADMF	EEFKITSF
DEYIMSKTL	EEFKTYNY
DEYIQSHNF	EEFKVKLY
DEYIYRHF	EEFLFRTAL
DEYIYRHFF	EEFLSKVSI
DEYKIGQLY	EEFNGYLY
DEYKIIML	EEFQIHVF
DEYKVTAF	EEFQTPITY
DEYKYNVEA	EEFREFNKY
DEYLFYRF	EEFRHVIAW
DEYLVTSI	EEFSYGYSL
DEYMYYLIEH	EEFTVARL
DEYNFVRAY	EEFTVRDGY
DEYNFVRSY	EEFVFIHAV
DEYQFFTQA	EEFVGLVF
DEYQFVERL	EEFVLVPQY
DEYQVGQLY	EEGLVSQY
DEYSIFPQTY	EEHEVAVL
DEYSLVREL	EEHEVIVSF
DEYVNVKDF	EEHRLIARY
DEYVRNTTA	EEIEGFRY
DFDLHSEL	EEIHATGF
DFDVAVVTF	EEIIIAEY
DFFKERTSF	EEIIVKAM
DGHLFQVEY	EEILITVL
DGLIHTSL	EEILLNSY
DGSFSVKPLK	EEILSVAY
DGSIRIFSL	EEIPFEQSF
DIAQVNLKY	EEISHLISF
DIHDKFAEY	EEKDWKTAY
DIKDSISAV	EEKEFISY
DIKEIVPLF	EELDLPAVF
DIKPYIAEY	EELEQKYTY
DIKRGIPNY	EELEWQNRF
DILDFAYTSR	EELFARKF
DINPHIPQY	EELGHTETY
DIPENVDITL	EELHIISF
DIPERILTY	EELIVVTSY
DIPGEAMVKLY	EELKFDRY
DIRAFDSRF	EELPHIHAF
DISPVDNHRY	EELQQKVSY
DIYGGDYERF	EELQVANY
DIYNFPIHAF	EELTMAMSY
DLANIRSEY	EEMEFQRF
DLIEHFSQF	EEMEWFNNY
DLIEKLLNY	EEMKFHEF
DLIESMLEY	EENFAIVF
DLIGDFSKGY	EENFAVEA
DLIKDVLRY	EENPIVLEF
DLINSLPLY	EEQAFHVSY
DLKTKIQKY	EEQIAYAM
DLMGLIPKY	EEQKVVAF
DLSPITVKY	EERADLIAY
DLVTYITRF	EEREGITVY
DPFRDLHSL	EERGFDKAY
DPLRVQPHL	EERIVELF
DPTAVGPVL	EERTFHIF
DPYSDDPRL	EERVINEEY
DQTIRIHGL	EESAVTVMF
DRYDSFIEL	EETDKIINY
DSFPMEIRQY	EETDRFVVF
DSIGEKLGRY	EETSKIETY
DSIPLSSGY	EETVFQVSY
DSTSIATEY	EETVFYGL
DSVVVHVY	EEVDVTPTF
DSYVGDEAQSK	EEVETFAF
DTIEEKFVPY	EEVIFPNNF
DTIEIITDR	EEVLIPDQKY
DTIGEYIALY	EEWILTGSY
DTIGYLLTRY	EEWKFDTL
DTILANAKY	EEYEARENF
DTISKMNDF	EEYEKLPAY
DTISPTLGF	EEYGYDDTY
DTISPYSRM	EEYKIQSF
DTKEAIANY	EEYLLRQVF
DTKQMMSSF	EEYPLTRAF
DTLAHVLYY	EEYQSLIRY
DTLDKVFTY	EEYRVTGY
DTPGHVDFSY	EEYSNTRAY
DTTAINKSYY	EEYVLLKAL
DTVHHMLLF	EIADIKSKY
DTVQHGAVY	EIADQVSREY
DVAALLIKY	EIADVSVQM
DVAEEIANY	EIAEAYLGY
DVAEFSSRY	EIAEKMATF
DVAEGDLIEHF	EIAGHIMEF
DVAGIIADY	EIAGVKLLY
DVAGRVMQY	EIFDGIQPKM
DVANKIGII	EIFNPDIGMF
DVAPSTLLPSY	EIIAGILAY
DVAPTHILY	EIIDGTSEM
DVEAIFSKY	EIIDNSQGFY
DVFEEPMSGM	EIIEDLAFY
DVFQQQTGGVY	EIIEKDTKY
DVIAEQSVSGY	EIIEKNFDY
DVIAQGIGKL	EIIGKRGIIGY
DVIARIAQH	EIIGPYASW
DVIERVIQY	EIIKEISIM
DVIGCFANF	EIIKIIGKY
DVIGTLSGF	EIIQIDGHIY
DVIGVTKGKGY	EIISHISQH
DVIQAGKEY	EIISTVTSF
DVIRDVPLV	EIKDILIQY
DVIRLIMQY	EIKETLLSF
DVISRIDRM	EIKEVILEF
DVISSIRNF	EIKTHILLF
DVKDLIGFF	EIMTRIQTY
DVKDVIEQY	EINPYLLGTM
DVKDYIQEY	EIPATVTAF
DVKKRILEF	EIRDIILGM
DVKPFVPRF	EIREKLAKM
DVMDSTTTQKY	EISEVQLVY
DVMKDFEEM	EISSIISKM
DVNAAIATIK	EIVEKILSV
DVPDGTLVTVM	EIVKEVSTY
DVPDGTVVTVM	EIVPFRVAAY
DVPEKSSLF	EIYGGSDSRF
DVQLRLNSI	EIYSYITKY
DVRDRITSF	ELAPSLPSY
DVSPVVSTY	ELIAKIPNF
DVSRSIGLF	ELIERIPEL
DVTDFISHL	ELIGQFGVGFY
DVTEQISRF	ELIRKIEAY
DVTQVSSAY	ELIRSMTAF
DVVDEKISAM	ELIRYISEL
DVVDSEALQVY	ELKDEISLY
DVVFLITKY	ELKEKLTEY
DVVGDTSGY	ELKERIREY
DVVRVVGAY	ELKEVIERF
DVYAKLLHRY	ELKHFIAEY
DVYGANLFHQY	ELKQKILLF
DVYGGTNRY	ELMYGGVSSY
DVYNHFLLY	ELPDYLIKY
DVYPEIIERA	ELSDIHTRF
DVYQGVPKDY	ELVERLQSY
DVYRAEISEF	ELVKRILNF
DYDPLVVKL	ELVTIIPNF
EAAEVILRV	ENAGEDPGLAR
EAAPDGPAL	EPVQRIPRY
EAAPGTIRGDF	EQKDFVSLY
EAAPHDIGY	ESADFCNKY
EAAPPGELY	ESAPKEVSRY
EAASVPVVY	ESSYIATQY
EAFDELLASKY	ESVHVASYY
EAFDSTSRF	ETAAKVALM
EAFGQKIGHF	ETADITHAL
EAFPEKIPLF	ETADTLMGLRY
EAFPHDSQL	ETADVIAKV
EAFTEMMEAY	ETAGRYITY
EAIDSEGHSY	ETAIYKGDY
EAIEQILKY	ETAQAIASY
EAIGIISKM	ETASGTSLGY
EAIKILKGEY	ETASNEVVY
EAIMKVGQM	ETASRIAKV
EAIQRTEAY	ETASVLVNY
EAIRPYVSR	ETATLRSGY
EAISYYSKY	ETAVLLGSY
EAITAIMKY	ETAVVNVTY
EAITAVGSF	ETFDAGLQAF
EAMHGVFLY	ETFDFQAMGR
EASPAPLVL	ETFDGVIYGF
EASPFSRSL	ETFEKSRLY
EASPVEPQL	ETFGEAGQKY
EATKINLSL	ETFGFEIQSY
EATYVRSYY	ETFGGFDSHQM
EAVCEVALDY	ETFKEQGNAY
EAVQAISMF	ETFKEQGNAYY
EAYHSVIKY	ETFKLAQTY
EAYNAVVRY	ETFNTPAMY
EAYSAKIALF	ETFPANIQVVY
EAYTFEGARY	ETFPGVTAL
EDFNIKVI	ETFPGVTALF
EDGRLVIEF	ETFTGTLQY
EDLKLPASF	ETFTRVQKY
EDLVAIGY	ETFYSTERY
EEAAFTCEY	ETHQPIVETY
EEAFVSHY	ETIAKLVKY
EEAHLNTSF	ETIANVAKF
EEAIIYSY	ETICLLLAY
EEALFQHF	ETIDRFNNY
EEALILDNKY	ETIDSRVQEY
EEAPKFLAF	ETIDVHSGY
EEARFLTY	ETIDVHSGYDI
EEASLLHQF	ETIERLQQL
EEEVFPLAM	ETIESINQL
EEFAAALY	ETIETINQL
EEFDFKEY	ETIFLLESY
EEFDLFMRM	ETIGPLMNGM
EEFDRFTGY	ETIHIRGGVF
EEFELLGKAY	ETIHPRKSY
EEFETIERF	ETIKDGVSRF
EEFEYRHVM	ETIKDLPKM
EEFGQAFSF	ETINRIKLY
EEFGRFASF	ETIQITQKY
EEFHVFVL	ETIQNMSKV
EEFKDFNKY	ETIRHFRLY
EEFKITSF	ETIRNIDCY
EEFKTYNY	ETIRNILLH
EEFKVKLY	ETIRNIPHL
EEFLFRTAL	ETISPSGQGV
EEFLSKVSI	ETIVIINKF
EEFNGYLY	ETIVNVLDF
EEFQIHVF	ETKEEVLQY
EEFQTPITY	ETMGRALRY
EEFREFNKY	ETMKILGSLY
EEFRHVIAW	ETNGFISAH
EEFRNFSRY	ETPDYLLKY
EEFSYGYSL	ETPRSVPGF
EEFTVARL	ETQTDSISRY
EEFTVRDGY	ETREPAETGGY
EEFVFIHAV	ETRPAGDGTF
EEFVGLVF	ETSADNQHYY
EEFVLVPQY	ETSSSATSY
EEGLVSQY	ETTAVALAY
EEGRVFVY	ETTDTTTRL
EEHEVAVL	ETTEESLRNYY
EEHEVIVSF	ETTEKITSF
EEHGVYVY	ETTGIVSMVY
EEHRLIARY	ETTSIATAR
EEIEGFRY	ETTTRISLL
EEIHATGF	ETVGTGIMGR
EEIIIAEY	ETVKSILAEY
EEIIVKAM	ETVLKTTGY
EEILITVL	ETVNVITLY
EEILLNSY	ETVRELTEF
EEILSVAY	ETVRTLNNLY
EEIPFEQSF	ETVSGLKGY
EEIRAEVF	ETVWHLEEF
EEISHLISF	ETVWRLEEF
EEKDWKTAY	ETYIRSGTY
EEKEFISY	ETYKEAQAAM
EELDLPAVF	EVAAAIAGY
EELEQKYTY	EVAAPDVGRM
EELEWQNRF	EVAATEIKM
EELFARKF	EVAAVLLHF
EELGHTETY	EVADRLFSSF
EELHIISF	EVADVGIEV
EELIFHCGF	EVAEAITQF
EELIVVTSY	EVAEFLARH
EELKFDRY	EVAEHVQYM
EELPHIHAF	EVAEVKISHF
EELQQKVSY	EVAGHLRTY
EELQVANY	EVAIRLLYM
EELRVDHY	EVAPAGASY
EELTMAMSY	EVAPDFFEYF
EEMEAYRM	EVAPHPVYY
EEMEFQRF	EVAPMLQQF
EEMEWFNNY	EVAPVISSAY
EEMFASRF	EVAQVESLRY
EEMKFHEF	EVASGMILVM
EENFAIVF	EVASNITSF
EENFAVEA	EVASNVPKV
EENPIVLEF	EVASVYQSY
EEQAFHVSY	EVATFFAKM
EEQIAYAM	EVATFYTMY
EEQKVVAF	EVATRMQSF
EEQLQQIR	EVFANRFTQM
EERADLIAY	EVFDDLESKM
EEREGITVY	EVFDKDLSKL
EERGFDKAY	EVFDKTYQF
EERIVELF	EVFEHTVLY
EERTFHIF	EVFEPPLTGY
EERVINEEY	EVFESVSAY
EERYFISH	EVFETIIHSY
EESAVTVMF	EVFGFISLL
EESIAHHY	EVFGRVSRF
EETDKIINY	EVFGYLAKY
EETDRFVVF	EVFHDQLHTF
EETSKIETY	EVFMHVSTAY
EETVFQVSY	EVFPEHLARF
EETVFYGL	EVFPLAMNY
EEVDVTPTF	EVFPLAMNYL
EEVETFAF	EVFPLKVFGY
EEVIFPNNF	EVFQTKIQEF
EEVKIAEAY	EVFRFASACM
EEVLIPDQKY	EVFSFKMVSY
EEVLSCLY	EVFTEILNY
EEWILTGSY	EVFTGGIGSY
EEWKFDTL	EVFTGGISSY
EEWPFKCEF	EVGPAGSQF
EEYEARENF	EVHDYIRAY
EEYEKLPAY	EVHEHDGHLY
EEYGYDDTY	EVHNLNQLLY
EEYKIQSF	EVIDEQTPLY
EEYLLRQVF	EVIDFSHGL
EEYMKYLAY	EVIDLMIKEY
EEYPLTRAF	EVIDTQTKLY
EEYQSLIRY	EVIDVVRTM
EEYRVTGY	EVIEDEKQFY
EEYSNTRAY	EVIEEVNKV
EEYSVPCAH	EVIEKFDYV
EEYVLLKAL	EVIELIVKY
EGSPIKVTL	EVIEQIENL
EIADIKSKY	EVIESTNLKY
EIADQVSREY	EVIETEKTLY
EIADVSVQM	EVIFSLETY
EIAEAYLGY	EVIGESMEM
EIAEKMATF	EVIGHYPGSSF
EIAGHIMEF	EVIGKITAL
EIAGVKLLY	EVIGLLGGR
EIAPHFAVNHF	EVIGLLGGRY
EIATTFEHYY	EVIGQVLSTL
EIFDGIQPKM	EVIKDANLY
EIFNPDIGMF	EVIKELAQI
EIIAGILAY	EVIKNFIQY
EIIARIAQH	EVINDYHFR
EIIDGTSEM	EVINRIQKL
EIIDNSQGFY	EVINRSMDTY
EIIEDLAFY	EVINTVAQV
EIIEHGIELF	EVIPENTVIY
EIIEKDTKY	EVIPNSNFY
EIIEKNFDY	EVIPPMKEF
EIIGKRGIIGY	EVIPPYYSY
EIIGPYASW	EVIPTHTVY
EIIKEISIM	EVIPYTPAM
EIIKIIGKY	EVIPYTPAMQR
EIIKLIADY	EVIQALPKL
EIIQIDGHIY	EVIQEIKSF
EIISHISQH	EVIQNMTEF
EIISTVTSF	EVIRELICY
EIKDILIQY	EVIRILSTM
EIKEKICDY	EVIRLIANF
EIKERIERV	EVISGKGQFF
EIKETLLSF	EVISHIGKL
EIKEVILEF	EVISQHLVSY
EIKTHILLF	EVISSVSEL
EIMDRAYDSF	EVISTLLEKM
EIMTRIQTY	EVISVLQKY
EINPYLLGTM	EVITHELQDF
EIPATVTAF	EVIVGVNKY
EIPHEVGDF	EVIVRIIGH
EIRDIILGM	EVIWSHAIQKY
EIREKLAKM	EVKDKVPSL
EISEVQLVY	EVKDSLGVY
EISSIISKM	EVKEDIGVGSY
EIVEKIGVH	EVKEEIPLV
EIVEKILSV	EVKKEVAFF
EIVKEVSTY	EVKKTLQQF
EIVPFRVAAY	EVKLKVDSF
EIVPRLPDY	EVKPILNYY
EIYGGSDSRF	EVKPVLPEL
EIYPPKLHQF	EVKQKLQEF
EIYSYITKY	EVKRLIAEA
ELAPSLPSY	EVKSHLLDY
ELIAKIPNF	EVKSRTTLF
ELIERIPEL	EVLAGHGHLY
ELIGNLVGHLY	EVLDFITHLY
ELIGQFGVGFY	EVLDGLLAQY
ELIRKIEAY	EVLDSLLAQY
ELIRSMTAF	EVMDVFLRF
ELIRYISEL	EVMEIMSRF
ELITKFLQY	EVMNQNLAYY
ELKDEISLY	EVNGLISMY
ELKEKLTEY	EVPDDETVNQM
ELKERIREY	EVPDGTVVTVM
ELKEVIERF	EVPGHQSVF
ELKHFIAEY	EVPHEVAQY
ELKQKILLF	EVPHEVGDF
ELMYGGVSSY	EVPPPTVPMDY
ELPDYLIKY	EVQDSYEAY
ELSDIHTRF	EVQPSYATR
ELVDAFVEHRY	EVRAGYLGY
ELVDLIPEY	EVRGGGLTRY
ELVERLQSY	EVRGSNGAFY
ELVKKIAIY	EVRTGGMAF
ELVKRILNF	EVSDRISSL
ELVTIIPNF	EVSEQILHM
ELYNRMLKRF	EVSGIKAAY
ENAGEDPGLAR	EVSGIKALY
ENIAAVVF	EVSLDLILV
EPAPEAEAL	EVSPNLVRY
EPFQDGYSL	EVSSHFSHF
EPIPEEQEM	EVSSISSKF
EPNPDDPLM	EVSTLVSKY
EPNPESLEL	EVTCEISRY
EPSAVALEL	EVTDEDTVKRY
EPVLINPVL	EVTDFAGQY
EPVQRIPRY	EVTDFLSFY
EQKDFVSLY	EVTEFGNKY
ESADFCNKY	EVTEFISKL
ESAPKEVSRY	EVTEIISQF
ESIWEILHRY	EVTELLARY
ESSYIATQY	EVTELLVKH
ESVHVASYY	EVTTNIPKM
ETAAKVALM	EVTWELPQY
ETADITHAL	EVVAEVQEF
ETADTLMGLRY	EVVAFIQHF
ETADVIAKV	EVVAGIKEY
ETAEKLARF	EVVAGIKEYF
ETAGAIMAF	EVVDFIQSKI
ETAGRYITY	EVVDFSSHY
ETAIYKGDY	EVVDKINQV
ETAPAKLIVYL	EVVDKKIEEF
ETAQAIASY	EVVDRNPQF
ETASGTSLGY	EVVDVTWRY
ETASNEVVY	EVVEEVEKY
ETASRIAKV	EVVEKYEIY
ETASVLVNY	EVVELLIKY
ETATLRSGY	EVVENLLNY
ETAVLLGSY	EVVERATRF
ETAVVNVTY	EVVERILFI
ETFDAGLQAF	EVVERLLSV
ETFDFQAMGR	EVVERVEEL
ETFDGVIYGF	EVVERVLTF
ETFEKSRLY	EVVETTQVY
ETFGEAGQKY	EVVGEQVTSY
ETFGEASQKY	EVVGGSSDSY
ETFGFEIQSY	EVVGIIESR
ETFGGFDSHQM	EVVGNMAVSRY
ETFKEQGNAY	EVVGPEGMEKF
ETFKEQGNAYY	EVVGVYGSF
ETFKLAQTY	EVVHLILFY
ETFNHANGL	EVVLEVHAY
ETFNTPAMY	EVVQQVVLY
ETFPANIQVVY	EVVQRISNV
ETFPGVTAL	EVVQRLTRM
ETFPGVTALF	EVVRETGEY
ETFTGTLQY	EVVRKILLL
ETFTRVQKY	EVVSEPFRSF
ETFYSTERY	EVVSHTSQV
ETHQPIVETY	EVVSNVQEY
ETIAKLVKY	EVVSQIPNL
ETIAKYEIM	EVVTEGLLNTY
ETIANVAKF	EVVTTIPTI
ETICLLLAY	EVYAGSHQY
ETIDRFNNY	EVYDDFLHY
ETIDSRVQEY	EVYDQEVGTSY
ETIDTARLHY	EVYEGALLY
ETIDVHSGY	EVYEGVYTNH
ETIDVHSGYDI	EVYEKVVDY
ETIERLQQL	EVYPFGIVGM
ETIESINQL	EVYPGAKLFY
ETIETINQL	EVYPGQQYL
ETIFLLESY	EVYQHLAHY
ETIGPLMNGM	EVYSADREDLY
ETIHIRGGVF	EVYTEEDAASY
ETIHPRKSY	EVYVSRPSHFY
ETIKDGVSRF	FDELLASKY
ETIKDLPKM	FEAPIKLVF
ETINRIKLY	FEDFLHESL
ETIQHTEAF	FEHIVTQF
ETIQITQKY	FEHQFETL
ETIQNMSKV	FEHSLGVGY
ETIRHFRLY	FEHTIHVGF
ETIRNIDCY	FEKQVELY
ETIRNILLH	FELIVQKL
ETIRNIPHL	FEQAFYTY
ETISPSGQGV	FEQILKAEY
ETITQLNLSGY	FESGDFVSF
ETITVSPEY	FESHITSY
ETIVIINKF	FETRMNEAF
ETIVNVLDF	FEVLVEKY
ETIYDLGTKM	FEWENKVTV
ETKEEVLQY	FEYEFIYKH
ETMGRALRY	FEYIRSETY
ETMKILGSLY	FFDHSGTL
ETNGFISAH	FFDNISSEL
ETPDYLLKY	FFDPSLLHLL
ETPRSVPGF	FIDDMEDVL
ETQTDSISRY	FIDGGGSVL
ETREPAETGGY	FLDLTEQEF
ETRPAGDGTF	FLDSEVSEL
ETSADNQHYY	FLPEAPAEL
ETSSSATSY	FNEKSKEL
ETTAVALAY	FRGTGALIF
ETTDTTTRL	FRVPTANVS
ETTEAACRY	FSDDSDLQL
ETTEESLRNYY	FTAEFSSRY
ETTEKITSF	FTAERSSYY
ETTGIVSMVY	FTFDHGMGY
ETTKIVSEM	FTITKTVEY
ETTSIATAR	FTMDVIGGKY
ETTTRISLL	FTVDGIPYF
ETVGTGIMGR	FVAPATGAHNY
ETVKSILAEY	FVDPNGKISL
ETVLKTTGY	FVIGCYLDR
ETVNVITLY	FVISNTTGY
ETVRELTEF	FVVDPMAEY
ETVRTLNNLY	FVYPGNPLRH
ETVSGLKGY	FYDDKVSAL
ETVSRVSSV	FYDERIVVV
ETVVRYEKF	GEFYVIEY
ETVWHLEEF	GGPGGVGGL
ETVWRLEEF	GIETIANEY
ETYGKIVHY	GSFGGGSF
ETYIRSGTY	GVEVPDVEL
ETYKEAQAAM	GVIEKLLTSY
ETYQFSGVY	GVYDKTSRY
EVAAAIAGY	HEADVDVLM
EVAAPDVGRM	HEAEVTNY
EVAATEIKM	HEAVLVQY
EVAAVLLHF	HEDSITVAF
EVADEKMLSGL	HEEKVAAY
EVADRIGDY	HEFDGDEQF
EVADRLFSSF	HEFGAITF
EVADVGIEV	HEFLLVHHL
EVADVLVDGY	HEFLVKPSF
EVAEAITQF	HEFTVYRM
EVAEFLARH	HEGEILQAF
EVAEHVQYM	HEGPALYY
EVAEVKISHF	HEIAHNAAF
EVAGHLRTY	HEIEALKSF
EVAGIINDAK	HEIEGTVF
EVAIRLLYM	HEIITIGY
EVANKVGGIY	HEIITLEQY
EVAPAGASY	HEIITPEQF
EVAPDFFEYF	HEIVLKVAY
EVAPHPVYY	HELIHGSSF
EVAPMLKAREY	HELQANCY
EVAPMLQQF	HEMEKAFAF
EVAPVISSAY	HEMVVYEA
EVAQMAAYY	HERIVQYY
EVAQVESLRY	HESLSHEL
EVASAKQSVKY	HETILEAM
EVASGMILVM	HEVEVQYY
EVASNITSF	HEVLTFIKY
EVASNVPKV	HEVPLRIGF
EVASVYQSY	HEVPSLPAF
EVATFFAKM	HEVPYTTSF
EVATFYTMY	HEVSVPYAM
EVATRMQSF	HEYLSIEY
EVFANRFTQM	HFDDFVTNL
EVFDDLESKM	HFDDTVVCL
EVFDKDLSKL	HFDIVIRNL
EVFDKTYQF	HFDLNLRQF
EVFDKTYQFL	HFDLSVIEL
EVFEHTVLY	HPISSEELL
EVFEPPLTGY	HPTDDTTTL
EVFESVSAY	HQAPRQLFY
EVFETIIHSY	HSSSIVTAY
EVFGFISLL	HTADISSHF
EVFGRVSRF	HTATHILNF
EVFGYLAKY	HTIGPFSSF
EVFHDQLHTF	HTKTTLPTF
EVFMHVSTAY	HTVPIYEGY
EVFNGPLPRA	HVHSLLSVF
EVFPEHLARF	HVISQTGGY
EVFPLAMNY	HVITGLLEHY
EVFPLAMNYL	HVNGIVQKY
EVFPLKVFGY	HVSDHSGFHY
EVFQTKIQEF	HYDAVEAEL
EVFRFASACM	IADEGTWTL
EVFSFKMVSY	IADPRGNTL
EVFTEILNY	IEALMEKPF
EVFTGGIGSY	IEARVQEY
EVFTGGISSY	IEDEKLVRY
EVFTGHMGKL	IEDFAHSSF
EVGPAGSQF	IEDLVKFVY
EVHDYIRAY	IEDYFPEF
EVHEHDGHLY	IEEMLQTAY
EVHNLNQLLY	IEESIDRVY
EVIASIISRY	IEFDIPITY
EVIDEQTPLY	IEFSIPDSL
EVIDFSHGL	IEFVELPQY
EVIDLMIKEY	IEHPSMSVY
EVIDTQTKLY	IEINFPAEY
EVIDVVRTM	IEKEIKDVF
EVIEDEKQFY	IEKETEEY
EVIEEVNKV	IEKLLTSY
EVIEKFDYV	IELRVTSL
EVIELIVKY	IEMELSKY
EVIEQIENL	IEMPSHQTY
EVIESTNLKY	IENKTTVY
EVIETEKTLY	IENPFGETF
EVIFSLETY	IEQEGPEY
EVIGESMEM	IEQIIRNY
EVIGHYPGSSF	IEQKIKEY
EVIGKITAL	IEQQIQTY
EVIGLLGGR	IEQRLILQY
EVIGLLGGRY	IERPFETY
EVIGQVLSTL	IETELIYKY
EVIGRVPQA	IETIANEF
EVIHLEAGGY	IETIANEY
EVIHNLPDF	IETIIKEQF
EVIKDANLY	IETIVAAM
EVIKELAQI	IETLIVHY
EVIKNFIQY	IEVEAVRF
EVINDYHFR	IEVEDLPQF
EVINRIQKL	IEYPTGSGNVY
EVINRSMDTY	IFDEAEKL
EVINTVAQV	IFDLGGGTF
EVIPENTVIY	IFDLQSNTVL
EVIPNSNFY	IFDQSGTYL
EVIPPMKEF	IFDSKVTEI
EVIPPYYSY	IFDVASIIL
EVIPTHTVY	ILDPHVVLL
EVIPYTPAM	IQNDRQLQY
EVIPYTPAMQR	IRKPYIWEY
EVIQALPKL	IRSSYIRVL
EVIQEIKSF	IVADHVASY
EVIQNMTEF	IVDPVDSTL
EVIRELICY	IVNSVILIL
EVIRILSTM	IYDEDEVLL
EVIRLIANF	IYDKFIAQL
EVISGKGQFF	IYDKTSVLF
EVISHIGKL	IYDLATQTL
EVISKYDQF	IYDLVDRHL
EVISPSPHFY	IYDSVKVYF
EVISQHLVSY	KADGVPVYL
EVISSVSEL	KEYEKALKY
EVISTLLEKM	KEYERFSKY
EVISVLQKY	KFDDGAVFL
EVITHELQDF	KFDDIRIYF
EVIVGVNKY	KIFNVAIPRF
EVIVRIIGH	KLFDHAVSKF
EVIWSHAIQKY	KLYGKPIRV
EVKDKVPSL	KRASYILRL
EVKDSLGVY	KRFSGTVRL
EVKEDIAKL	KRGDLIIEF
EVKEDIGVGSY	KRGDVIYIL
EVKEEIPLV	KRNDYVHAL
EVKKEVAFF	KRQEAIFEL
EVKKTLQQF	KSLDQAISRF
EVKLEIPSF	KTKEGYYYR
EVKLKVDSF	KTSDFLKVL
EVKPILNYY	KVKAEVQNL
EVKPVLPEL	KVKITTENV
EVKQKLQEF	KYFDEHYEY
EVKRLIAEA	KYIHSANVL
EVKSHLLDY	KYPSPFFVF
EVKSRTTLF	LADAINTEF
EVLAGHGHLY	LDMEIHAY
EVLDFITHLY	LEAALQSAY
EVLDGLLAQY	LEAELPEKY
EVLDSLLAQY	LEAPGVYVF
EVLPHVPLGV	LEDVLPLAF
EVLTCLGIHLY	LEEAFSVF
EVMDVFLRF	LEEPLASTY
EVMEIMSRF	LEFLHENEY
EVMNQNLAYY	LEGPPLDAY
EVMRILPRM	LEGPPLEAY
EVNGLISMY	LEHEYIHNF
EVPDDETVNQM	LEHEYIQNF
EVPDGTVVTVM	LEHLVTEL
EVPDPNVVPHY	LEHTAQTY
EVPGHQSVF	LEKEVEEY
EVPHEVAQY	LEKSFSEF
EVPHEVGDF	LEKSFYQF
EVPPPTVPMDY	LELFLPEEY
EVQDSYEAY	LELLTQEF
EVQPSYATR	LENANPLIY
EVRAGYLGY	LEQEFTEHF
EVRGGGLTR	LEQELIERF
EVRGGGLTRY	LEQEMPVQF
EVRGSNGAFY	LEQQVEEM
EVRTGGMAF	LERFVEECF
EVSDRISSL	LERKVESL
EVSEIKSSYY	LESYAFNM
EVSEQILHM	LETLFVHRF
EVSGIKAAY	LETTVEIF
EVSGIKALY	LEVARNVAL
EVSLDLILV	LEVDLKNGY
EVSPKLPEY	LEVIIPERY
EVSPNLVRY	LEVSLLEKY
EVSPYCLLF	LEYDFPEKF
EVSSHFSHF	LEYIHEHEY
EVSSISSKF	LFDHAVSKF
EVSTEVPEM	LPSFDAHLTEL
EVSTLVSKY	LRNQSVFNF
EVTCEISRY	LYDEAIRHF
EVTDEDTVKRY	LYDHTTILF
EVTDFAGQY	LYDLVTEKM
EVTDFLSFY	LYDPVISKL
EVTEFGNKY	MEAFAQRY
EVTEFISKL	MEAKHAVSF
EVTEIISQF	MEAPAAGLF
EVTELLARY	MEAPTTAY
EVTELLVKH	MEDEMKEYY
EVTGHTDHYF	MEDLIHEIY
EVTTHILSQF	MEELVEHY
EVTTNIPKM	MEFERQAEI
EVTWELPQY	MEKEFPGF
EVVAEVQEF	MEKIWHHTF
EVVAFIQHF	MEKSFLEYY
EVVAGIKEY	MENLFINRF
EVVAGIKEYF	MENRPVETY
EVVAVAHAVY	MEQSLFTRF
EVVDEIELL	MEQVIFKY
EVVDFIQSKI	MERLSVDY
EVVDFSSHY	MESVMVKY
EVVDKINQV	METAVPVYF
EVVDKKIEEF	MEVEVDGQKF
EVVDLFRAY	MFDIVGTHL
EVVDRNPQF	MLDPLEVHL
EVVDVTWRY	MPETTETVL
EVVEEVEKY	MPKFSMPGF
EVVEKYEIY	MPKVKMPKF
EVVELLIKY	MPVGPDAILRY
EVVENLLNY	MPYDSNRVVL
EVVERATRF	MTFDVASLY
EVVERILFI	MTIEELLTRY
EVVERLLSV	MVDGTLLLL
EVVERVEEL	MVKDVIGSY
EVVERVLTF	NDVEAYEY
EVVETTQVY	NEADRTLIY
EVVGEQVTSY	NEAHAITM
EVVGGSSDSY	NEAIMHQY
EVVGIIESR	NEALYDICF
EVVGNMAVSRY	NEAPVYSVY
EVVGPEGMEKF	NEATRQVAL
EVVGVYGSF	NEAVLHLRF
EVVGYFGRF	NEAVLVATF
EVVHLILFY	NEAVYLVRF
EVVIRQLEF	NEDDTFLVF
EVVLEVHAY	NEDEPIRVSY
EVVQKLKFGVY	NEDFSFHY
EVVQQVVLY	NEDLAKKY
EVVQRISNV	NEDRSWVF
EVVQRLTRM	NEDVRVVQY
EVVRETGEY	NEERLVISH
EVVRKILLL	NEFAQPAF
EVVSEPFRSF	NEFDFMTDF
EVVSHTSQV	NEFEATQKL
EVVSNVQEY	NEFEFVLSQF
EVVSQIPNL	NEFGLVENY
EVVTEGLLNTY	NEFIITQH
EVVTHKTFHRY	NEFIRGSTL
EVVTTIPTI	NEFLAQTL
EVYAGSHQY	NEFLLKNNY
EVYCDSMEQF	NEFLRELSF
EVYDDFLHY	NEFLTREL
EVYDQEVGTSY	NEFPHAIAM
EVYEGALLY	NEFPNPAAH
EVYEGVYTNH	NEFPVPEQF
EVYEKVVDY	NEFSLKGVDF
EVYNEQIHDL	NEFTITGSTY
EVYPFGIVGM	NEFTTHVM
EVYPGAKLFY	NEFVRDTAL
EVYPGQQYL	NEGLIVQY
EVYPHVSTI	NEGLLVAAL
EVYQHLAHY	NEGTVFTF
EVYSADREDLY	NEGVSYEF
EVYTEEDAASY	NEHDYAKAAF
EVYVSRPSHFY	NEHLMEDY
FAADIISVL	NEHVLSAGF
FADGKVYAL	NEIASVAY
FAEDITTGQVL	NEIFFDRY
FAMEIDPSL	NEIGIPMVF
FANDDRHVM	NEILFEEY
FASEVSNVL	NEILTVHY
FASHVSPEV	NEITGHTY
FATSTEPVL	NEITIPVTF
FAVLEDHTL	NEIVLKVNY
FAYDGKDYL	NEIYTVKF
FDELLASKY	NEKALEAVF
FEAPIKLVF	NEKVAQLY
FEDENFILK	NEKVLPLAY
FEDFLHESL	NELEIPGQY
FEFEYQTKV	NELESYAY
FEFIIPESY	NELILKTL
FEFKHIKAF	NELITNAL
FEHIVTQF	NELKFHYM
FEHQFETL	NELKFYQGF
FEHSLGVGY	NELKHVKY
FEHTIHVGF	NELNIIHKF
FEKEAAEM	NELPTVAF
FEKQVELY	NELPVSKY
FELIVQKL	NELVTGSSY
FEQAFYTY	NEMEAPTTAY
FEQILKAEY	NEMEHQTL
FESGDFVSF	NEMLVKSQF
FESHITSY	NEMTTIHY
FETRMNEAF	NENCFLVQH
FEVLVEKY	NENDIITHF
FEWENKVTV	NENDIRVMF
FEYEFIYKH	NENGHTPLM
FEYIRSETY	NENLSAKF
FFDHSGTL	NENLVERF
FFDNISSEL	NENMVAKV
FFDPSLLHLL	NENPLRALY
FIDDMEDVL	NEQAFEEVF
FIDGGGSVL	NEQDLGIQY
FLDEPTNHL	NEQISVVSF
FLDLTEQEF	NERLELEAY
FLDSEVSEL	NERLISMAY
FLPEAPAEL	NERLTESL
FNEKSKEL	NERMLESY
FPAAIEHTI	NESEPIVVY
FPAAPAPKM	NESFGFTA
FPAAPIPTL	NESKQEVSY
FPAEAGRDTL	NESLVPDAY
FPAEPLEL	NESPAVVL
FPAESDKDAL	NESPLKYLF
FPAHILDCL	NESSYLISH
FPAPVQPVSL	NETDILSQY
FPAVGMHSL	NETGAFFF
FPAVHAAEM	NETLIVSKF
FPDAREQEI	NETRSIIEF
FPDDATSPL	NETSAVVY
FPDDVPTSL	NETTAVAL
FPDEFHLQTL	NETVFTVH
FPDEKEDNL	NEVDSTLTF
FPDEKIPTL	NEVEAVKV
FPDFKSAGVTL	NEVEKTMEY
FPDGLAHSDLM	NEVELLVM
FPDKVAIQL	NEVEQLLYY
FPDLFSEQL	NEVERTQAL
FPDPAGKLNQF	NEVHLVVM
FPDPEKPCKM	NEVIMTIGF
FPDPNVKYV	NEVISKLY
FPDPNVKYVF	NEVKIYSL
FPDQNFEVM	NEVKLWTF
FPDSGHFNV	NEVLASKY
FPDSRTNVDL	NEVLIHSSQY
FPDTPLAL	NEVLTKTY
FPEADAEKL	NEVPEVTVF
FPEADKVRTM	NEVPVKEL
FPEASPATL	NEVQVADF
FPEDHDPTI	NEVSSATF
FPEEDAEQL	NEVVTQQY
FPEELSPGITL	NEVVTREY
FPEEPHVPL	NEYEGSFSH
FPEERPEVL	NEYESRSLW
FPEEVIATI	NEYLLPESV
FPEEVIATIF	NEYLSQSY
FPEHIFPAL	NEYPSRVAF
FPEHRAAEI	NEYPTPRSY
FPELDSPQL	NEYQLIDCAQY
FPEPLIIPVL	NEYSNIEEF
FPEPNPRVI	NFDSASSL
FPEPNPRVIEL	NLNDRLASY
FPEQIAEKL	NQVIFPVSY
FPESERPEM	NTDEPPMVF
FPESSAIEAL	NVIDKLAQF
FPEVEDVVM	NVIETISSL
FPEYELPEL	NVIEVDSAHY
FPFAVANQL	NVYDFKTTY
FPFERLYDL	NYDEALRLL
FPFHSAPAL	NYDLALKYF
FPFSDKLGEL	QEFGVPHQY
FPFTREEAL	QEFNLPVRY
FPFVDDNEV	QEHPIPLSY
FPGPFEEEM	QELLAEHY
FPGSEDVKL	QELQVETY
FPHAVDHIL	QEYEFEKQF
FPHDNVEDL	QEYLFQEQY
FPHELEVPAL	QIKDAIGRY
FPHEQKIKL	QVAERALYY
FPHHEFVAL	QVIEEIEEM
FPHKFEISF	QVYGGVTYY
FPHLQDAQV	QYDEAVAQF
FPHSMEPQL	RADDTFEAL
FPHTTPSM	REFELEESY
FPHVQTDVL	REYEAQQQY
FPIANGPNL	RFDGRVVLV
FPIAPEIAL	RFDPLGHYL
FPIDHFTHI	RFDSDVGEF
FPIEDASNKL	RIIDEDFEL
FPIEVRHYL	RLPAFTLSHL
FPIHLTDQL	RQYDKFLTHF
FPIHVQTSL	RRFMQTFVL
FPIKDLVHL	RRGDFIHVM
FPIPAAEVDRL	RRGEYVLTF
FPIPGEPGF	RSFFHQHYL
FPIPGEPGFPL	RYDEMVESM
FPIPLINRL	RYLTVAAVF
FPISEETIKL	SADPNVVDL
FPISEETIKLL	SEAAYKEAF
FPITDVLQM	SEAKVVSQY
FPLDGHVL	SEALFKSF
FPLDKMTYL	SEASVFDAY
FPLDKSLLL	SEAVLWEAL
FPLDLDVKM	SEDFSLPAY
FPLEQEADL	SEDLLKEHY
FPLQPEAQRAL	SEEEIREAF
FPLSESQTL	SEEELKKAY
FPLSESQTLL	SEEFQIHVF
FPLTEDQKL	SEELANLY
FPLTKVYVV	SEELLREHY
FPLTTESAM	SEELVQKY
FPMAHPPNL	SEERVWEY
FPMEIRQYL	SEFEFTDF
FPMELRQFL	SEFELLRSY
FPNADSKAL	SEFEMKVYY
FPNAIEHTL	SEFESKVSA
FPNALVTKL	SEFGNHYLY
FPNENQVVF	SEFLINTY
FPNIPGKSL	SEFLYDKALTF
FPNIVIKGSEL	SEFPGAQHY
FPNKQGYVL	SEFRTYSF
FPNQGEVKL	SEFVIPSVY
FPNRLNLEA	SEGPPLTSF
FPPKDDHTL	SEGRTFEM
FPQDRVFML	SEGTLPYSY
FPQEGMHQM	SEHEHFTDF
FPQHTIASL	SEHELDVAL
FPQIEINKM	SEIEAVSV
FPQLDSTSF	SEIELFRVF
FPQMGRFTL	SEILQKEVY
FPQYPDKEL	SEKQFVVF
FPRHIEPEL	SELISTRF
FPRKPSAPK	SELIVYTY
FPSAPDVKA	SELTSYVF
FPSEAPISL	SEMEMAHLY
FPSEDILLV	SENELKKAY
FPSEITDTV	SENKLPAEL
FPSGETIVM	SEQFTAMF
FPSGSVHSF	SESALPTSL
FPSMPSPRL	SESPIVVVL
FPSNFIKEL	SESRMVVTF
FPSNLVTEM	SESTAIISY
FPSPGPVAL	SETALETTY
FPSPIRLEF	SETALPGAF
FPSSGSVSL	SETAMFSVY
FPSTETATL	SETELKDTY
FPSTPGPEL	SETTLQSTY
FPSVLVEEL	SETVLNLAF
FPSYVDKNLEL	SEVALQTAL
FPTIGDVHL	SEVESTEY
FPTPDPAAL	SEVEVFEY
FPTSTPREL	SEVGSVVSF
FPTTDGNHL	SEVILHHEY
FPTVQHQEL	SEVILPVPA
FPVAEDISL	SEVLLATM
FPVEIKSFYM	SEVLSWQF
FPVEVEVPM	SEVPTSVF
FPVEVNTVL	SEVRVYNY
FPVGRVHRL	SEVTSTVY
FPVIETSTL	SEWELPKY
FPVNKDVTL	SEYGSIIAF
FPVNSDVGVL	SEYQRFAVM
FPVPGSGLVL	SEYRWHINF
FPVQGVHTV	SFDGIIAMM
FPVRDGKIKL	SFDLLVKNL
FPVRDGVVL	SFDSTVRL
FPVSEAQVHL	SFDSVPVSL
FPVSIPAVL	SFDTGFTSF
FPVSKTLVL	SGGSIRSSY
FPVTPVSTL	SIKDRMAKY
FPWGDGNHTL	SIRSSYSRF
FPYAQRQFL	SLKETIGKY
FPYARDDLSL	SMDPLPVFL
FPYEEHLEM	SQHYHQGYY
FPYEGPLRL	SRGDFVVEY
FPYEKDLIEA	SSGGFSGGSF
FRGTGALIF	SSKGSLGGGF
FRPLYTHEY	SSSKGSLGGGF
FRVDYILSV	SSYGSGGGSYG
FRVPTANVS	STDDGVQF
FRYHGLSSL	STIDWNKLY
FSDDSDLQL	STISGGYAEY
FTAEFSSRY	STNPFRPQK
FTAERSSYY	STVFRIPEF
FTFDHGMGY	STYEKALGYF
FTGHMGKL	SVADIIANY
FTITKTVEY	SVADKEAIANF
FTMDVIGGKY	SVDDTIVAL
FTNRTVLEL	SVIATIQEY
FTVDGIPYF	SVIDGRFEGF
FVAPATGAHNY	SVIDIINKY
FVDPNGKISL	SVIEAVAHF
FVIGCYLDR	SVIEQILHY
FVISNTTGY	SVKEKISMF
FVKRQFMNK	SVVDDIPEF
FVVDPMAEY	SVVDISQQY
FVVEHDFIM	SVVDRVASM
FVYPGNPLRH	SVVGAISSY
FYDDKVSAL	SVVSVISRF
FYDERIVVV	SYDHVELTF
FYQEHPDL	SYDPTIENTF
GEFEGFVAV	TDFDGTRVY
GEFRFRHGY	TEALTQAF
GEFYVIEY	TEAMLYEKF
GEIRATAF	TEAPPIIF
GETFSHVF	TEAQIHVF
GFKNKTVLK	TEDELREFF
GGPGGVGGL	TEDQTAEF
GIETIANEF	TEDTIKKSF
GIETIANEY	TEEAIIYSY
GLKKFYITK	TEEELKVAH
GMRSYYYGK	TEEILEKAF
GPYGGGGQYF	TEELVHMF
GQYGNPLNK	TEETLKESF
GSFGGGSF	TEETLQEVF
GSHFPGPFM	TEFDSTVTH
GSRLIKVHL	TEFGGSIY
GSTRIPKVQK	TEFIFTTI
GSYVINGRTK	TEFIMNEY
GTKGPSNVFK	TEFKATMY
GTKLPGLLK	TEFPGVVV
GTKSTWPQK	TEFPNFKY
GTQILRPPK	TEFRNFIVW
GTRESAINV	TEFTPTEKDEY
GTYHFLRTQK	TEGRVPVF
GVEVPDVEL	TEGVLTTTF
GVHPPAPGV	TEHDVNVAF
GVIEKLLTSY	TEHGEFLAL
GVLQGIRPGK	TEIEHKVAF
GVRPPAPSL	TEIKVGVAY
GVYDKTSRY	TEIRHEVSF
GVYSALRALK	TEKPAVCY
GYEPPVQESV	TEKVLAAVY
HAAHIISEL	TELDTAFMY
HAAPFQNIL	TELEAIMY
HAASTVQIL	TELELREQL
HAASVFLTL	TELERKLTF
HADDSFLVL	TELEYIHAL
HADHSSLTL	TELHVISY
HADPTELAL	TELLLKEGF
HADSNIVIM	TELPLTVSY
HAELTVPVL	TELPQFVSY
HAFSEDPML	TELQLHEAF
HAFVQDTTL	TEMIHEAAY
HAGEAIPAL	TEMLVNVL
HAGPVINTL	TENDIRVMF
HAIEDKETI	TEQDLKEYF
HAIEESVVL	TEQFTHAF
HAKGIVLEK	TEQRLNVAF
HASDRIIAL	TEQTVKVAF
HASIVEVLL	TERDLREVF
HATFNDPVM	TEREYFNRY
HATIIPKVL	TERIIAVSF
HATVTSVTL	TERIVTTY
HAVHVALVL	TESDDLHTF
HEADVDVLM	TESEVTAF
HEAERNIAL	TESLIQQY
HEAEVTNY	TESSVAVY
HEAVLVQY	TETETIAKY
HEAVPLSVF	TETKTITY
HEDSITVAF	TETVFEAF
HEEKVAAY	TETVVTEY
HEFDGDEEF	TEVEMKEIY
HEFDGDEQF	TEVIFKVAL
HEFDPWFNY	TEVKSVEM
HEFGAITF	TEWQQTYTY
HEFLEFEF	TEYISTEF
HEFLHEVPA	TEYKNEEY
HEFLIAAL	TEYTFTHL
HEFLLVHHL	TFDASRTTF
HEFLTSAY	TFDDIVHSF
HEFLVKPSF	TFDDLPARF
HEFPLILIF	TFDLTVVSY
HEFTVEQCF	TFDVAPSRL
HEFTVYRM	TFDVAPSRLDF
HEFVLTEEL	TRNDYVMMY
HEGEILQAF	TRVKAVRIL
HEGPALYY	TTIAITQNF
HEHQANLL	TVADQVLVGSY
HEHQVMLM	TVAEITGSKY
HEIAHNAAF	TVAGLALIKKY
HEIEALKSF	TVASRIAFF
HEIEGTVF	TVHSIISKM
HEIGEFPVF	TVIDEVRTGTY
HEIITIGY	TVIDQIPFL
HEIITLEQY	TVIEEHLGKF
HEIITPEQF	TVIEPLKGY
HEIIWPAGF	TVIIHIPQY
HEILVSDF	TVVDQTTLM
HEIPVFIAM	VADPYVVIM
HEIVLKVAY	VEAEAMNY
HELIFSSF	VEAIFSKY
HELIHGSSF	VEAKFINY
HELKIEEY	VEDELHLIF
HELQANCY	VEDIIHESY
HELTFQAM	VEEILSVAY
HEMEKAFAF	VEEYVYEF
HEMIILKL	VEFDGGVVM
HEMVVYEA	VEFDLPEY
HENVVEVL	VEFESQTYY
HEREMAEQF	VEFKMEESM
HERIVQYY	VEFLIVHY
HERPAYLY	VEFNHAINY
HERPEFIAY	VEFPYQYDF
HESGHAIIAY	VEFQEAQAY
HESLSHEL	VEHDFIMATY
HESVIKEY	VEHIIREDY
HETALQGNVF	VEHILKIGY
HETILEAM	VEHKVETF
HETVAYEF	VEIEYVEKY
HEVEVQYY	VEKALQAAY
HEVGVVAF	VEKKIDKY
HEVIVSAA	VEKSAYEF
HEVLTFIKY	VELLMHNDY
HEVPLRIGF	VENIFHVSF
HEVPSLPAF	VENIMVEEF
HEVPYTTSF	VENLNIHQIF
HEVSVPYAM	VEQHVELY
HEVTICNY	VEQLAVRF
HEYALAVCL	VERIMSETY
HEYIFEGF	VERKFVDKY
HEYLSIEY	VESELLHTY
HFDDFVTNL	VESLVNEY
HFDDTVVCL	VESPLSVSF
HFDIVIRNL	VESVLPYEY
HFDLNLRQF	VETDGFISY
HFDLSVIEL	VETESVRY
HFSELLDEF	VETIFSKY
HGYDKDPVL	VETNLPLAM
HLGDFHRTYK	VETRVFLQY
HLKDAQIFIQK	VEVLLNYAY
HLKDVIVGK	VEVMFETY
HLVDEPQNLIK	VEYHVISTF
HPAAKMIVM	VEYQMKSVL
HPADKDYGL	VFDEAIRAV
HPAPLCTIRTL	VFDEAIRAVL
HPASAEFVL	VFDKTLAEL
HPASVIFTV	VFDLSEKL
HPDAFDNEL	VFDPVPVGV
HPDAMNQQL	VFDTAIAHL
HPDGVIPVL	VFDVLDGEEM
HPDKDVRLL	VFPKEPVEL
HPDPFANKSL	VIDEPVRL
HPDPTRLLL	VMAPRTLLL
HPDPTRLLLF	VPFDGDDIQL
HPDQAQAIL	VRNNVIIVM
HPDSVNASL	VRTPYTMSY
HPDTGEKMIL	VVAPITTGY
HPDVLPFAL	VVDAIPVFL
HPDVTEAML	VYDLLKTNL
HPEDVEPAL	VYDLSIRGF
HPEGSLPDLTM	VYDVVELKF
HPEKLATVL	YEAPSLATGY
HPEPASGLAAL	YEAVPVEAY
HPEPTDHVL	YEAYLPETF
HPESERISM	YEDGSIRIF
HPESTPKSL	YEDIAQKS
HPESVSQSL	YEDLSQKY
HPETRSAFL	YEDRVPMY
HPFDQRIIL	YEDTLREMF
HPFEDGAKL	YEEMLKEGY
HPFFKDMSL	YEEQFVTLF
HPFHILIAL	YEFDLIDGY
HPFPESKPVL	YEFERTTSI
HPFPGPGLAI	YEHFYEVAY
HPGEADSVL	YEHRYVELF
HPHAVNEIAL	YELIITRY
HPHDLVILM	YELKVEQY
HPHPLITVL	YELLIQKF
HPIDGFLQSL	YELPWVEKY
HPIEGSTTV	YEQIVKAH
HPIEGSTTVF	YEQLMQLY
HPIEIARQL	YETAFIHY
HPIHQGITEL	YETQVKVM
HPIKQVDVL	YEVEIDGKTY
HPIPGEYKF	YEVTSTKY
HPIRLGLAL	YFDAIPVTM
HPIRVVNAL	YFDEPVEL
HPISDHEATL	YFDPANGKF
HPISNNNSL	YFDVSHEHL
HPISSEELL	YGDGGSTF
HPISSGLEAM	YIFPSSISAM
HPIYNIKSL	YLDNGVVFV
HPLCEGSSATL	YQSKYEEL
HPLEDRNTI	YRWKGHERL
HPLEGTHEL	YTAQPTQGY
HPLGDIVAF	YTASIYQNY
HPLHNDPNL	YTVEKREGY
HPLPGTQLL	YVADHASSY
HPLSNPAEL	YVADLENMVQY
HPLTQSAVM	YVAEILPKY
HPMAYQLQL	YVFDGTNPPY
HPMNSISSL	YVHSFLSSGY
HPNALNLQL	YVIGRRKSY
HPNEGALVL	YVNPANTHQF
HPNGNITEL	YVPDVTGRY
HPNQEAHSL	YVQDRVPSY
HPNSAVLMV	YVYEYPSRY
HPNYLGDLIM	YYDEKVVKL
HPNYVDCYL	YYDGKVMKL
HPQFVTDVM	YYDPKHVIF
HPQGFEVAL
HPQIEPANQEL
HPQPFEEGL
HPQPGAVEL
HPQPGSANSL
HPQPGSQAL
HPQPIDPLL
HPQQFQYTL
HPQTHETAL
HPSASYNQL
HPSDIEVDL
HPSDIEVDLL
HPSELIAEM
HPSFDDYEL
HPSGATPTL
HPSQLVLTL
HPSVDSSVL
HPTDDTTTL
HPTDVDYRV
HPTGKMFIL
HPTIISESF
HPTPQVDEL
HPTSHVSLL
HPVDQANTL
HPVEKPVVL
HPVHPDIKL
HPVLLTEAPL
HPVPSGKAL
HPVSGKHIL
HPVSLEQYL
HPVSREWTL
HPYDSGHIAM
HPYILADRM
HPYIQYNVL
HPYLAQNEL
HPYQPDPKM
HQAPRQLFY
HQQLYWSHPRK
HSFYPTPAL
HSKVKVIYK
HSLSGRPLK
HSSSIVTAY
HTADISSHF
HTAHIACKF
HTAPNVPHY
HTATHILNF
HTIGPFSSF
HTIHVLSAY
HTKTTLPTF
HTVPIYEGY
HVAPSDTVL
HVAPSDTVLMF
HVHEPNPLR
HVHSLLSVF
HVIDVKFLY
HVIENLHAAAY
HVISQTGGY
HVITGLLEHY
HVNGIVQKY
HVPAGLLALF
HVPNFIFDEF
HVSDHSGFHY
HVSLVQLTL
HVTQEDFEM
HVYDGKFLAR
HVYQHGLTGF
HYDAVEAEL
HYDRSGRSL
IADEGTWTL
IADGLPVAV
IADPDQPVL
IADPRGNTL
IAHLEITAL
IANPTATLL
IARPTPPQA
IASPVQPVL
IEAALRESL
IEAAVATF
IEALMEKPF
IEARVQEY
IEAVLLNSL
IEDEKLVRY
IEDFAHSSF
IEDLVKFVY
IEDYFPEF
IEDYTHRF
IEEHLGKF
IEEMLQTAY
IEESIDRVY
IEFDIPITY
IEFGMIPEF
IEFISKMSY
IEFMAPSEY
IEFSIPDSL
IEFVELPQY
IEGLAPKL
IEGLTAEF
IEHAFILY
IEHPSMSVY
IEINFPAEY
IEIVIREY
IEKEIKDVF
IEKETEEY
IEKLLTSY
IELLLPKL
IELRVTSL
IEMELSKY
IEMPSHQTY
IEMPYVIEF
IENAHVLLY
IENKTTVY
IENPFGETF
IEQAYDNPH
IEQEGPEY
IEQIIRNY
IEQKIKEY
IEQQIQTY
IEQRLILQY
IERAVQEL
IEREVNIL
IERLVIQSY
IERMVQEA
IERPFETY
IESTFHMY
IETELIYKY
IETIANEF
IETIANEY
IETIIKEQF
IETIVAAM
IETLIVHY
IEVEAVRF
IEVEDLPQF
IEVEVRKF
IEVLIREY
IEVSVPRF
IEWLIEHKY
IEYPTGSGNVY
IFDEAEKL
IFDLGGGTF
IFDLQSNTVL
IFDQSGTYL
IFDSKVTEI
IFDVASIIL
IGDEPPKVF
IGKRGIIGY
IIGKRGIIGY
ILDPHVVLL
IMPTVVRPPK
IPAASAAAM
IPADTFAAL
IPAPPSSPL
IPDEQIVVM
IPDQVIRVF
IPDSHEITL
IPDSSKISL
IPEEILGKITL
IPENVDITL
IPEPEAAVL
IPEQTYITL
IPFAAPTAL
IPFDGDLLSM
IPFEFPLHL
IPFSGALEL
IPHMDIEAL
IPIALSGRDIL
IPIEPDYKF
IPIFTDVAL
IPIGIDKAL
IPIHADPRL
IPIKKSDPV
IPILYEHQL
IPKSSDPEM
IPLRSSWVM
IPNEIIHAL
IPNPQERTL
IPNPQERTLTL
IPNSIMTIL
IPQPTPASL
IPSEDHQVL
IPSPVLVKL
IPSSVAEAL
IPSSVIHPAM
IPVDISDSDMM
IPVDTVLTM
IPVEEHFQTL
IPVHDGYVL
IPVNEKDTL
IPVPINAEL
IPVSRDWEL
IPYARDAVI
IPYGERITL
IPYHSEVPVSL
IPYPKEELPL
IPYSKDVDL
IPYSPDVQI
IQKNVQLYK
IQNDRQLQY
IRDNFVIIY
IRGVVIVL
IRKLPFQRL
IRKPYIWEY
IRPGTAFEL
IRPNIILVL
IRSSYIRVL
ISDEGIAYL
ITNKYQLVF
IVADHVASY
IVDPVDSTL
IVDRPVTL
IVHQAGMLK
IVLPLKKPPK
IVNSVILIL
IVQPSRPVK
IVRDHWVHV
IYDEDEVLL
IYDKFIAQL
IYDKTSVLF
IYDLATQTL
IYDLVDRHL
IYDSVKVYF
IYEETRGVL
KADGVPVYL
KAFNQGKIFK
KAKEPPFVRK
KAKIKFIIK
KAKPVTTNL
KALSDLGRYK
KANILTNRYK
KARIPAPLL
KEFKVEVY
KEILIPVF
KERDFYFGK
KERDVFLVK
KESYSVYVYK
KEVEAVVY
KEYEKALKY
KEYERFSKY
KFDDGAVFL
KFDDIRIYF
KFIEDRVKK
KFIEIAARKK
KFKFPGRQK
KFKGPEFVRK
KFRSNLPAK
KGKYKFLQK
KGVTLGFRYK
KIDEKTAEL
KIFNVAIPRF
KIKEAADIIQK
KIKEIAVTVK
KIKEINVQK
KIKELHQQY
KIKSFVKVY
KIRDVTKCL
KIRIEDPPR
KISPYYRTK
KIVKWDRDM
KLDETGNSL
KLFDHAVSKF
KLFNKFIGK
KLFPGRPPVK
KLHFIFRHK
KLKAIVASK
KLKAWNDIKK
KLKDAFSHV
KLKDYLRSK
KLKEEVINK
KLKEGGLIDK
KLKEKFQHY
KLKFIDPKKIK
KLKGDDLQAIK
KLKSFFKEY
KLKSFTYEY
KLLEIPRPSM
KLMTVRIVK
KLPGGSYMAK
KLQTPNTFPK
KLRGIVSEK
KLRHSAPGL
KLRQPFFQK
KLTFISGRTK
KLYEKKLLK
KLYGKPIRV
KMHVPAPKL
KMKEALLSIGK
KMKETLQNV
KPIEVDELL
KPTHVVVTL
KQKEVEQLIKK
KQLIEKRIGK
KRASYILRL
KRFSGTVRL
KRGDLIIEF
KRGDVIYIL
KRINWRTVL
KRNDYVHAL
KRQEAIFEL
KRSNYITRL
KRVEDAYIL
KRYDREFLL
KSFEGLFYF
KSHFIVALK
KSILQERVKK
KSKDFVQVM
KSKEFVQKV
KSKNILFVITK
KSKPIFWNL
KSKSIFWNL
KSKSMDAIRSL
KSLDQAISRF
KSRDSFLKR
KSRQTPPLA
KSVLTDPAKLK
KSYSFIARMK
KTFANRVNNLK
KTFEGNLTTK
[truncated: 1,588 more rows]
