# Supplementary material for: Identification of MHC Ligands Through Allele-Guided Isolation Combined With Machine Learning for Improved MHC Assignment Using ARDisplay-I
Source: Mol Cell Proteomics. 2026 Mar 27;25(5):101560. doi: 10.1016/j.mcpro.2026.101560 (PMC13156753; doi:10.1016/j.mcpro.2026.101560)
Supplement: Supplementary Data 7 — Numeric values used for generatingFig. 1, Fig. 2, Fig. 3, Fig. 4, and6as well asSupplemental Figs. S2, andS4–S6. This spreadsheet contains numeric values for all Figures and Supplemental Figures listed above. [file mmc14.xlsx]

## Sheet: Figure 1
Figure 1A	0.05	0.05	0.05	0.05	20%	20%	20%	20%	35%	35%	35%	35%	50%	50%	50%	50%	mix	mix	mix	mix
LP-1	121	20	11	26	4979	2301	1420	3119	7282	3554	4760	4484	6972	3603	3860	3970	7710	4057	4305	4536
Nalm-6	10	35	6	44	2695	3390	561	606	3191	4819	781	1280	5513	5627	879	819	3291	4555	749	1187
JJN3	55	108	118	202	2798	3468	3873	3409	3193	4173	5200	4283	4639	4227	4845	3654	4349	2584	4715	4057
Figure 1B	0.05	0.05	0.05	0.05	20%	20%	20%	20%	35%	35%	35%	35%	50%	50%	50%	50%	mix	mix	mix	mix
LP-1	1	1	1	1	41.1488	115.05	129.091	119.962	60.1818	177.7	432.727	172.462	57.6198	180.15	350.909	152.692	63.719	202.85	391.364	174.462
Nalm-6	1	1	1	1	269.5	96.8571	93.5	13.7727	319.1	137.686	130.167	29.0909	551.3	160.771	146.5	18.6136	329.1	130.143	124.833	26.9773
JJN3	1	1	1	1	50.8727	32.1111	32.822	16.8762	58.0545	38.6389	44.0678	21.203	84.3455	39.1389	41.0593	18.0891	79.0727	23.9259	39.9576	20.0842
Figure 1D phosho
20%	35%	50%	mix
1	0.570286	0.547992	0.88335			0.05	0.05	20%	20%	35%	35%	50%	50%	mix	mix
1	0.750722	0.597476	0.727911
1	0.751103	0.631865	0.91909
1	0.990201	0.601067	0.700618
1	0.586225	0.75307	0.558181
1	1.17325	0.75	1.02631
1	1.19328	0.89	1.3194
1	0.558606	0.532921	0.547614
1	0.579654	0.785642	0.68761
1	0.7075	0.414645	0.280092
Figure 1D cysteinyl
1	1.29056	1.27653	1.4853
1	1.46881	1.99789	1.53099
1	0.563333	0.947807	1.17185
1	2.07178	0.76635	1.58805
1	1.08718	1.35096	0.969765
1	1.48403	1.05485	0.671054
1	1.25704	1.03712	0.936248
1	1.06767	1.18107	1.21523
1	0.95761	0.799381	0.888476
1	0.817756	0.672661	0.835414
1	0.979496	0.978045	1.1507
1	0.916534	0.819865	0.916665

## Sheet: Figure 2
Figure 2A	0.05	0.05	0.05	0.05	20%	20%	20%	20%	35%	35%	35%	35%	50%	50%	50%	50%	mix	mix	mix	mix
A*26:01	27	6	2	5	1315	524	551	1163	1901	849	1699	1621	1829	929	1416	1489	1992	909	1553	1654
A*30:01	55	6	7	11	1315	493	237	552	1751	708	694	719	1617	811	540	535	1836	824	680	774
B*18:01	16	4	1	9	1540	566	646	1386	2276	1007	2144	1991	2253	1029	1759	1830	2456	1101	1931	1987
B*35:03	42	8	1	4	1983	1149	587	1243	3013	1677	1988	1838	2908	1676	1649	1677	3204	1931	1766	1820
C*04:01	26	7	1	3	1652	947	545	1138	2477	1406	1816	1672	2372	1385	1507	1554	2615	1585	1631	1658
C*07:01	19	5	1	6	1410	668	467	1013	2071	1077	1522	1439	1983	1055	1254	1298	2171	1239	1398	1462
Figure 2B	0.05	0.05	0.05	0.05	20%	20%	20%	20%	35%	35%	35%	35%	50%	50%	50%	50%	mix	mix	mix	mix
A*01:01	2	14	7	25	298	314	1198	1509	383	516	1238	1811	416	322	2093	2104	364	516	1307	1814
A*02:01	1	9	1	1	62	86	405	638	144	314	690	1203	185	206	1138	1420	152	265	725	1038
B*08:01	1	7	1	3	178	194	1045	1251	250	473	1349	2023	299	306	2387	2353	232	416	1367	1867
B*15:01	0	14	3	16	357	385	1640	2022	469	715	1798	2639	526	451	3071	3057	465	697	1878	2567
C*04:01	2	9	1	13	235	281	1042	1346	370	582	1272	2003	389	365	2245	2346	356	549	1321	1864
C*07:01	3	12	3	16	317	345	1297	1615	426	668	1518	2320	480	440	2612	2641	426	655	1590	2187
Figure 2C	0.05	0.05	0.05	0.05	20%	20%	20%	20%	35%	35%	35%	35%	50%	50%	50%	50%	mix	mix	mix	mix
A*03:01	37	57	24	47	1136	870	969	1221	1644	1180	1121	1484	1509	967	1613	1677	1470	1108	1508	825
A*33:01	40	64	18	31	1114	810	768	903	1421	1061	833	1087	1310	869	1207	1148	1307	999	1129	667
B*07:02	45	86	16	35	1317	1408	958	1194	1615	1536	1069	1369	1566	1351	1543	1343	1506	1465	1429	904
B*14:02	27	49	6	16	1373	1408	882	1132	1853	1730	1040	1351	1769	1551	1538	1230	1692	1673	1447	911
C*07:02	16	26	3	12	950	890	586	725	1364	1238	733	929	1289	1087	1023	1033	1242	1189	954	632
C*08:02	16	27	4	10	643	713	416	503	793	748	428	536	764	662	581	608	738	699	568	351
Figure 2D	0.05	0.05	0.05	0.05	20%	20%	20%	20%	35%	35%	35%	35%	50%	50%	50%	50%	mix	mix	mix	mix
A*26:01	1	1	1	1	1.1836	0.75909	1.18084	1.36086	1.16991	0.796286	1.11969	1.32754	1.17565	0.859469	1.1328	1.34992	1.15786	0.746857	1.12674	1.34371
A*30:01	1	1	1	1	0.58104	0.714182	0.145118	0.293596	0.529003	0.664041	0.130676	0.267653	0.510241	0.750301	0.123429	0.220468	0.523891	0.677019	0.14096	0.285817
B*18:01	1	1	1	1	2.33907	1.2299	2.76888	0.901001	2.36367	1.41671	2.82592	0.905867	2.44382	1.42798	2.8144	0.921707	2.40901	1.35691	2.80199	0.896799
B*35:03	1	1	1	1	1.1474	1.24837	2.51599	1.81809	1.19202	1.17966	2.6203	1.88157	1.20164	1.16292	2.6384	1.90045	1.19722	1.18992	2.56256	1.84821
C*04:01	1	1	1	1	1.54412	1.17589	2.33597	2.21935	1.58302	1.13032	2.39359	2.28218	1.58332	1.09829	2.4112	2.34809	1.57844	1.11624	2.36667	2.24493
C*07:01	1	1	1	1	1.80347	1.16123	2.00165	0.987785	1.81118	1.21216	2.00608	0.982076	1.81133	1.17125	2.0064	0.980635	1.79324	1.22159	2.02857	0.989774
Figure 2E	0.05	0.05	0.05	0.05	20%	20%	20%	20%	35%	35%	35%	35%	50%	50%	50%	50%	mix	mix	mix	mix
A*01:01	1	1	1	1	0.635038	0.623186	0.892421	0.824477	0.554237	0.526126	0.812765	0.665414	0.542354	0.523476	0.785476	0.649282	0.567348	0.557541	0.790643	0.701928
A*02:01	1	1	1	1	1.50278	6.58702	0.557015	1.05379	2.16233	8.73729	0.916748	1.88964	2.06421	8.83242	1.04793	1.93844	2.20298	7.97585	0.990476	1.68227
B*08:01	1	1	1	1	3.87755	4.30531	1.59917	1.01878	4.22751	4.89763	1.59158	1.21992	4.32977	4.87856	1.69368	1.23404	4.15375	4.78192	1.51178	1.13179
B*15:01	1	1	1	1	2.02845	1.30476	1.06911	1.0109	1.8782	1.19793	0.995266	0.922036	1.85682	1.18841	0.993174	0.909398	1.90216	1.23278	1.01003	0.948146
C*04:01	1	1	1	1	3.86642	1.06898	1.05563	1.14773	3.98621	1.11905	1.17777	1.16748	4.07219	1.12247	1.10174	1.14487	4.01398	1.10175	1.1599	1.16172
C*07:01	1	1	1	1	1.60421	1.04213	0.94932	1.05685	1.58571	1.05312	0.904016	1.005	1.5793	1.02669	0.906318	1.03509	1.61045	1.05029	0.925313	1.03951
Figure 2F	0.05	0.05	0.05	0.05	20%	20%	20%	20%	35%	35%	35%	35%	50%	50%	50%	50%	mix	mix	mix	mix
A*03:01	1	1	1	1	0.793647	0.809026	0.850634	0.773293	0.804559	0.817168	0.925463	0.853709	0.796822	0.911647	0.89946	0.808102	0.794627	0.733647	0.90397	0.842076
A*33:01	1	1	1	1	0.838694	0.907132	0.771598	0.641217	0.797143	0.907493	0.739934	0.683657	0.795011	0.946176	0.72228	0.646777	0.793222	0.899281	0.743454	0.676195
B*07:02	1	1	1	1	1.17696	1.06238	0.810847	0.829476	1.15086	1.0123	0.747513	0.736539	1.14336	0.980391	0.767491	0.748293	1.1295	1.07952	0.761467	0.737947
B*14:02	1	1	1	1	2.88956	2.20329	1.40888	1.45582	2.9857	2.1853	1.42945	1.45597	3.03909	1.96416	1.44497	1.50775	3.04993	2.37974	1.42585	1.47906
C*07:02	1	1	1	1	3.83965	1.88149	1.64501	1.73427	4.20869	2.00359	1.77563	1.96359	4.0429	2.19943	1.77675	1.99146	4.02161	2.20124	1.7662	1.98105
C*08:02	1	1	1	1	2.04432	1.56644	1.11341	1.33791	1.84309	1.3872	1.03231	1.14246	1.72208	1.55344	1.05309	1.16791	1.79582	1.46703	1.04948	1.1215

## Sheet: Figure 3
Figure 3A	Monoallelic data (Sarkizova et al.) average GRAVY	fold change in HLA ligands
A01:01	-0.3288	43.7
A02:01	1.43341	615
A03:01	0.25679	53.62
A26:01	0.274538	75.8333
A30:01	-0.362321	53.625
A33:01	-0.855077	46.8438
B07:02	0.257009	87.75
B08:01	1.00239	617
B14:02	-0.346922	159.75
B15:01	-0.205137	139.75
B18:01	-0.583037	117.375
B35:03	0.312822	118.333
C04:01	0.297836	150
C07:01	-0.146857	74.5
C07:02	-0.327417	76
C08:02	0.161399	29.25
Figure 3B	Monoallelic data (Sarkizova et al.) average GRAVY	fold change in HLA ligands
A01:01	-0.3288	1.60267
A02:01	1.43341	2.77531
A03:01	0.25679	1.3909
A26:01	0.274538	1.67041
A30:01	-0.362321	1.33154
A33:01	-0.855077	1.34691
B07:02	0.257009	1.35137
B08:01	1.00239	2.01889
B14:02	-0.346922	1.59948
B15:01	-0.205137	1.57505
B18:01	-0.583037	1.77285
B35:03	0.312822	1.50142
C04:01	0.297836	1.95483
C07:01	-0.146857	1.69596
C07:02	-0.327417	2.0374
C08:02	0.161399	1.71865

## Sheet: Figure 4
Figure 4A	0.05	20%	35%	50%	all
A*02:01	0	108	185	210	157
A*03:01	5	49	48	33	115
B*08:01	4	19	41	51	78
Figure 4B	0.05	20%	35%	50%	all
A*02:01	1	0	0	0	0
A*03:01	1	9.8	9.6	6.6	23
B*08:01	1	4.75	10.25	12.75	19.5
Figure 4C	0.05	20%	35%	50%	all
A*02:01	n/a	0.218353	0.458198	0.488751	0.476451
A*03:01	-0.762222	-0.13202	-0.0627041	0.106587	-0.334501
B*08:01	-0.222222	-0.235892	-0.0462398	-0.0046024	-0.0457158
Figure 4D	GRAVY	0.05	0.35	0.5
ALNEQIARL	0.078	7	270	1150
ALNEKLVNL	0.333	18	1147	12688
MLANDIARL	0.678	10	2680	11591
Figure 4E
0.05	1
20%	1.66409
35%	2.54562
50%	3.91043
all	6.68429
Figure 4F	MM	mM	Mm	mm
0.05	0	0.48289	0.51711	0
20%	0	0.175964	0.175958	0.648078
35%	0.106008	0.258812	0.260093	0.375086
50%	0.0554379	0.1845	0.1845	0.575562
all	0.205918	0.254885	0.245634	0.293563

## Sheet: Figure 6
Figure 6A	0.05	0.05	20%	20%	35%	35%	50%	50%	mix	mix
netMHCpan	121	20	4979	2301	7282	3554	6972	3603	7710	4057
ARDisplay	157	29	4706	2121	6786	3279	6544	3363	7203	3778
Figure 6B	0.05	0.05	20%	20%	35%	35%	50%	50%	mix	mix
netMHCpan	10	35	2695	3390	3191	4819	5513	5627	3291	4555
ARDisplay	21	47	2661	3309	3155	4729	5428	5513	3238	4469
Figure 6C	0.05	0.05	20%	20%	35%	35%	50%	50%	mix	mix
netMHCpan	51	106	2798	3468	3193	4173	4639	4227	4349	2584
ARDisplay	51	106	2708	3280	3091	3988	4414	4011	4175	2511
Figure 6D	A26:01	A30:01	B18:01	B35:03	C04:01	C07:01
netMHCpan	2782	2795	3432	4722	4008	3756
ARDisplay	1205	2581	2194	2762	2352	4253
Figure 6E	A 01:01	A02:01	B08:01	B15:01	C04:01	C07:01
netMHCpan	2793	1857	3394	4214	3127	3717
ARDisplay	2123	2111	3213	4632	1987	4765
Figure 6F	A 03:01	A 33:01	B 07:02	B 14:02	C07:02	C08:02
netMHCpan	2333	1683	2428	2327	1629	996
ARDisplay	2297	1220	2320	2464	2183	771

## Sheet: Suppl. Fig. 2
Suppl. Figure 2A
20%	35%	50%	mix
1	1.14461	1.11746	1.02739
1	0.936183	0.612782	0.60231
1	1.43543	1.07954	1.16663
1	0.961682	0.989743	0.986409
1	0.905401	1.038	1.2735
1	0.869905	0.927879	0.965618
1	1.50192	1.45051	1.22563
1	0.198	0.312532	0.265631
1	0.496538	0.865996	0.479162
1	0.2003	0.512257	0.824704
1	0.652558	0.94763	0.552924
1	0.307521	0.508882	0.343749
Suppl. Figure 2B
20%	35%	50%	mix
1	0.487056	0.913494	0.441752
1	1.24056	1.01312	0.986468
1	2.13332	1.627	1.52515
1	0.657184	0.70042	0.509786
1	0.606732	0.836328	1.25664
1	1.13722	1.24167	1.1003
1	0.76	0.8912	0.6719
1	1.12	1.1123	1.2413
1	1.76	0.78123	0.9123
1	1.67	1.3459	1.45126
1	0.58	1.1109	1.0951
1	1.098	0.79127	0.99451
Suppl. Figure 2C
20%	35%	50%	mix
1	1.1921	0.488499	0.695065
1	0.693252	1.02511	0.998142
1	0.799996	0.632721	0.62555
1	1.04919	0.817157	0.59475
1	0.966978	0.853055	1.03067
1	0.716738	1.1517	1.07872
1	1.2412	0.6571	0.8172
1	0.99812	1.2889	1.1341
1	0.89124	0.91241	0.98
1	1.2319	0.7802	0.835123
1	0.7561	0.77913	1.4512
1	0.69915	1.3512	1.1129
Suppl. Figure 2D
20%	35%	50%	mix
1	0.669033	0.575731	1.06007
1	2.77301	1.11054	0.364082
1	0.853329	1.5818	1.8022
1	0.871634	0.612868	2.01981
1	1.2893	2.55916	0.611743
1	2.16614	0.88412	1.40545
1	0.891	1.7688	1.09034
1	2.412	0.58791	0.5134
1	0.57712	0.981142	1.98823
1	1.0987	1.2943	1.119
1	2.154	0.83156	0.8611
1	1.5612	0.889123	0.5082

## Sheet: Suppl. Fig. 4
Suppl. Figure 4	A*01:01	A*02:01	A*03:01	A*26:01	A*30:01	A*33:01	B*07:02	B*08:01	B*14:02	B*15:01	B*18:01	B*35:03	C*04:01	C*07:01	C*07:02	C*08:02
A*01:01	1	0.0001	0.999	0.999	0.9999	0.9999	0.9999	0.0001	0.053	0.974	0.1571	0.3705	0.1801	0.9976	0.0011	0.8876
A*02:01	0.0001	1	0.0001	0.0001	0.0001	0.0001	0.0001	0.9999	0.2558	0.0004	0.0978	0.0293	0.0836	0.0001	0.9255	0.0016
A*03:01	0.9999	0.0001	1	0.9999	0.9995	0.9999	0.9999	0.0001	0.1688	0.999	0.3863	0.6789	0.4257	0.9999	0.0058	0.9872
A*26:01	0.9999	0.0001	0.999	1	0.9189	0.9999	0.9999	0.0009	0.618	0.9999	0.8672	0.9801	0.8922	0.9999	0.0644	0.9999
A*30:01	0.9999	0.0001	0.9995	0.9189	1	0.9999	0.9947	0.0001	0.0057	0.6899	0.0234	0.0808	0.0282	0.8828	0.0001	0.4611
A*33:01	0.9999	0.0001	0.999	0.9999	0.9999	1	0.9999	0.0001	0.1221	0.9968	0.3035	0.5846	0.3387	0.9999	0.0035	0.9717
B*07:02	0.9999	0.0001	0.999	0.9999	0.9947	0.9999	1	0.0001	0.2926	0.9999	0.5664	0.8355	0.6086	0.9999	0.0144	0.9982
B*08:01	0.0001	0.9999	0.0001	0.0009	0.0001	0.0001	0.0001	1	0.6605	0.0049	0.3731	0.1585	0.336	0.0013	0.9985	0.0152
B*14:02	0.1688	0.2558	0.1688	0.618	0.0057	0.1221	0.2926	0.6605	1	0.88	0.9999	0.9999	0.9999	0.6852	0.9995	0.9712
B*15:01	0.999	0.0978	0.999	0.9999	0.6899	0.9968	0.9999	0.0049	0.88	1	0.9826	0.9994	0.988	0.9999	0.1964	0.9999
B*18:01	0.1571	0.0293	0.3863	0.8672	0.0234	0.3035	0.5664	0.3731	0.9999	0.9826	1	0.9999	0.9999	0.9065	0.9854	0.9985
B*35:03	0.3705	0.0293	0.6789	0.9801	0.0808	0.5846	0.8355	0.1585	0.9999	0.9994	0.9999	1	0.9999	0.9891	0.8888	0.9999
C*04:01	0.1801	0.0836	0.4257	0.8922	0.0282	0.3387	0.6086	0.336	0.9999	0.988	0.9999	0.9999	1	0.9263	0.9791	0.9991
C*07:01	0.9976	1	0.999	0.9999	0.8828	0.9999	0.9999	0.0013	0.6852	0.9999	0.9065	0.9891	0.9263	1	0.0841	0.9999
C*07:02	0.0011	0.9255	0.0058	0.0644	0.0001	0.0035	0.0144	0.9985	0.9995	0.1964	0.9854	0.8888	0.9791	0.0841	1	0.3724
C*08:02	0.8876	0.0016	0.9872	0.9999	0.4611	0.9717	0.9982	0.0152	0.9712	0.9999	0.9985	0.9999	0.9991	0.9999	0.3724	1

## Sheet: Suppl. Fig. 5
Suppl. Figure 5A	0.05	0.05	0.05	0.05	20%	20%	20%	20%	35%	35%	35%	35%	50%	50%	50%	50%	mix	mix	mix	mix
LP-1	176	48	15	25	5538	2627	1280	2789	7045	3949	4912	4511	6889	4799	3512	3791	7276	4480	4200	4491
Nalm-6	18	52	10	51	2709	3340	671	759	2932	4773	911	1351	3796	5438	912	1012	3059	4505	822	1577
JJN3	58	98	108	182	3127	3329	3455	3189	3600	3974	5369	4199	4334	4400	4451	3134	4410	2578	4314	4411
Suppl. Figure 5B	0.05	0.05	0.05	0.05	20%	20%	20%	20%	35%	35%	35%	35%	50%	50%	50%	50%	mix	mix	mix	mix
LP-1	1	1	1	1	31.4659	54.7292	85.3333	111.56	40.0284	82.2708	327.467	180.44	39.142	99.9792	234.133	151.64	41.3409	93.3333	280	179.64
Nalm-6	1	1	1	1	150.5	64.2308	67.1	14.8824	162.889	91.7885	91.1	26.4902	210.889	104.577	91.2	19.8431	169.944	86.6346	82.2	30.9216
JJN3	1	1	1	1	53.9138	33.9694	31.9907	17.522	62.069	40.551	49.713	23.0714	74.7241	44.898	41.213	17.2198	76.0345	26.3061	39.9444	24.2363
Suppl. Figure 5C	0.05	0.05	0.05	0.05	20%	20%	20%	20%	35%	35%	35%	35%	50%	50%	50%	50%	mix	mix	mix	mix
A*26:01	1	1	1	1	1.2755	0.668388	1.156	1.02	1.30573	0.682639	1.12	1.34	1.30655	0.689893	1.114	1.246	1.33118	0.673694	1.111	1.096
A*30:01	1	1	1	1	0.516828	0.696657	0.599	0.6123	0.49442	0.644433	0.4012	0.48912	0.46324	0.679891	0.4891	0.55812	0.488798	0.681693	0.561	0.734
B*18:01	1	1	1	1	1.63629	1.7757	2.134	2.115	1.6449	2.05687	2.341	2.41	1.70897	2.03318	2.222	2.61	1.65989	2.05078	1.89	1.901
B*35:03	1	1	1	1	0.894575	0.996505	1.8821	1.7821	0.89095	0.952082	1.451	2.22341	0.895965	0.939704	1.8813	1.9561	0.898992	0.940834	2.12	1.987
C*04:01	1	1	1	1	1.07471	1.28793	1.891	1.9123	1.07013	1.25295	1.7691	2.2415	1.07949	1.25488	1.9123	1.977	1.06008	1.26352	1.876	1.904
C*07:01	1	1	1	1	1.38009	1.00437	1.55681	1.672	1.41012	1.02985	1.618	1.98123	1.39523	1.01866	1.89	1.71	1.38294	1.01535	1.568	1.67
Suppl. Figure 5D	0.05	0.05	0.05	0.05	20%	20%	20%	20%	35%	35%	35%	35%	50%	50%	50%	50%	mix	mix	mix	mix
A*01:01	1	1	1	1	0.504554	0.6327	0.56	0.66	0.420437	0.509104	0.45	0.43	0.415829	0.500568	0.45	0.51	0.424296	0.52762	0.47	0.49
A*02:01	1	1	1	1	1.41386	8.07212	1.985	1.235	2.24935	11.3983	2.85	1.5613	2.29853	11.6114	2.7	1.3234	2.24648	10.6091	2.5	1.4
B*08:01	1	1	1	1	1.28317	2.01283	3.45	3.67	1.46444	2.30231	4.1	3.51	1.46347	2.34005	4.012	3.13	1.46948	2.2703	3.67	3.79
B*15:01	1	1	1	1	1.08713	1.09736	1.03	1.0478	0.993859	0.994021	1.045	1.033	1.00112	0.992214	1.046	1.1023	0.987676	1.01239	1.02	1.0991
C*04:01	1	1	1	1	2	0.797503	1.341	3.12	2.06585	0.847725	1.22	2.531	2.05367	0.847079	1.1243	2.896	2.06866	0.834795	1.235	2.675
C*07:01	1	1	1	1	1.29208	0.974026	1.289	1.093	1.26458	0.970895	1.1237	1.572	1.25966	0.964409	1.268	1.1243	1.26585	0.986617	1.23	1.168
Suppl. Figure 5E
A*03:01	1	1	1	1	0.52032	0.586267	0.65	0.67	0.540719	0.622805	0.68	0.58	0.560407	0.583778	0.51	0.61	0.560131	0.574313	0.55	0.57
A*33:01	1	1	1	1	0.617138	0.826035	0.71	0.77	0.579357	0.822077	0.77	0.74	0.613665	0.597822	0.68	0.61	0.628827	0.844125	0.74	0.72
B*07:02	1	1	1	1	0.995384	0.899969	1.09	1.02	1.02009	0.895766	1	0.987	1.00762	0.945736	1.05	1.03	0.991071	0.88699	0.99	1.01
B*14:02	1	1	1	1	2.86394	1.76509	1.56	1.59	2.83275	1.70339	1.66	1.61	2.78981	1.69346	1.52	1.7	2.83878	1.7608	1.56	1.62
C*07:02	1	1	1	1	2.31275	1.97492	2.56	3.1	2.38674	2.01063	2.48	3	2.30093	2.01458	2.67	3.3	2.24235	2.10793	2.5	3.4
C*08:02	1	1	1	1	2.68667	2.24154	1.78	1.85	2.51934	2.09399	1.78	1.95	2.40512	2.25186	1.45	1.56	2.41156	2.16659	1.56	1.344

## Sheet: Suppl. Fig. 6
Suppl. Figure 6A
20%	35%	50%	mix
1	1.16888	1.10156	1.06799
1	0.973354	1.09	1.23903
1	1.10339	1.17055	1.17022
1	1.24342	1.19713	1.22757
1	1.02911	1.12752	1.14238
1	0.74	1.09276	1.05958
1	0.35	0.46	0.68
1	0.88	0.67	0.72
1	0.51	0.98	0.54
1	0.88345	0.76	0.44
1	0.67	0.67	0.71
1	1.09345	0.88	0.82
Suppl. Figure 6B
20%	35%	50%	mix
1	0.434311	1.05221	1.74315
1	2.0419	1.07891	1.0492
1	1.03065	0.98253	0.879528
1	1.77393	0.912333	2.34551
1	0.844747	1.203	0.733769
1	0.78	0.78	0.68
1	0.77	0.88	0.77
1	0.9	0.71	0.912
1	0.76	0.987	1.034
1	1.1	1.12	1.24
1	1.04	1.023	0.87
1	1.005	1.0002	0.77
Suppl. Figure 6C
20%	35%	50%	mix
1	0.962998	0.8712	1.17147
1	1.53178	0.5123	1.43889
1	0.889184	0.803891	0.910864
1	0.852863	0.828128	0.841989
1	0.747016	0.652909	0.584107
1	0.607346	0.845967	0.727408
1	1.09125	0.77152	1.01124
1	0.81252	0.591532	0.76544
1	0.6195	0.681135	0.78144
1	0.96712	0.65488	0.81455
