# Supplementary material for: Identification of MHC Ligands Through Allele-Guided Isolation Combined With Machine Learning for Improved MHC Assignment Using ARDisplay-I
Source: Mol Cell Proteomics. 2026 Mar 27;25(5):101560. doi: 10.1016/j.mcpro.2026.101560 (PMC13156753; doi:10.1016/j.mcpro.2026.101560)
Supplement: Supplementary Table S1 [file mmc15.csv]

		PPV (top 10)	PPV (top 20)	PPV (top 50)	PPV (top 100)
Null Model	mean	0	0	0.001987540624377	0.001987190667096
Null Model	std	0	0	2.25663634296309E-05	9.71917283678341E-06
MHCflurry BA	mean	0.115833333333333	0.086158008658009	0.071214999162058	0.085346261988104
MHCflurry BA	std	0.094023870455796	0.05803508723108	0.032942428986093	0.026294789329437
MHCflurry EL	mean	0.329242424242424	0.308590909090909	0.236027065527066	0.174324043403769
MHCflurry EL	std	0.154392708565918	0.099346506101022	0.056555566410837	0.035201783237232
netMHCpan BA 4.1	mean	0.155333333333333	0.138807359307359	0.119886894586895	0.101778210763533
netMHCpan BA 4.1	std	0.104872323636272	0.075690395148469	0.044666220418456	0.031123472988462
netMHCpan EL 4.1	mean	0.480833333333333	0.387045454545455	0.294876923076923	0.223074509803922
netMHCpan EL 4.1	std	0.159902730674672	0.109844685029748	0.065411550738808	0.034945438591942
MixMHCpred	mean	0.46	0.375636363636364	0.273069230769231	0.207646681749623
MixMHCpred	std	0.170560573084488	0.114120218742796	0.063733529352547	0.036162106796164
Ardigen ARDisplay-I	mean	0.714	0.667772727272727	0.566324216524217	0.427478959276018
Ardigen ARDisplay-I	std	0.121455815634803	0.101711489341316	0.071757810001285	0.046638371332442
